# Supplementary material for: Multi-omics analysis reveals the key factors involved in the severity of the Alzheimer’s disease
Source: Alzheimers Res Ther. 2024 Oct 2;16:213. doi: 10.1186/s13195-024-01578-6 (PMC11448018; doi:10.1186/s13195-024-01578-6)
Supplement: Supplementary file 2 — Supplementary Material 2. [file 13195_2024_1578_MOESM2_ESM.xlsx]

## Sheet: Head
This file contains the clinic data and analysis
Sheet name	Description	Day
Clinic_v1_raw	This spreadsheet contains the original, unprocessed data for the AD baseline cohort.	0
Clinic_v1_imputed	This spreadsheet presents the AD baseline cohort data after applying the K-nearest neighbors (KNN) algorithm with a value of 10 to fill in missing values.	0
gender	This spreadsheet displays a contingency table that shows the distribution of individuals in the AD cohort based on gender.	0
smoke	This spreadsheet provides a contingency table illustrating the distribution of individuals in the AD cohort based on smoking habits.	0
age	This spreadsheet presents a contingency table that showcases the distribution of individuals in the AD cohort according to different age groups.	0
bmi	This spreadsheet exhibits a contingency table highlighting the distribution of individuals in the AD cohort based on their Body Mass Index (BMI).	0
High_vs_Low	This spreadsheet contains the results of a differential analysis comparing clinical features between the AD cohort groups with high and low ADAS-Cog scores.	0
High_vs_Medium	This spreadsheet showcases the results of a differential analysis comparing clinical features between the AD cohort groups with high and moderate ADAS-Cog scores.	0
Medium_vs_Low	This spreadsheet presents the results of a differential analysis comparing clinical features between the AD cohort groups with moderate and low ADAS-Cog scores.	0
Correlation	This spreadsheet displays the Spearman correlation coefficients between clinically significant features and all other clinical features in the AD cohort.	0
TC2	This spreadsheet is a subset of the "Clinic_v1_imputed" dataset and includes only those individuals who have completed the gut metagenomics test.	0
TC3	This spreadsheet is a subset of the "Clinic_v1_imputed" dataset and includes only those individuals who have completed the saliva metagenomics test.	0
Clinic_v3	This spreadsheet contains the clinical data of individuals in the AD follow-up cohort, providing relevant information for further analysis and monitoring.	84

## Sheet: Clinic_v1_raw
Patient ID	ADAS group	ADAS-COG	SEX	Age	Cigarette	HB	HCT	RBC	WBC	Platelet	Neutrophil%	Lymphocyte%	Monocyte%	Eosinophil%	Basophil%	Neutrophil. Absolute	Lymphocyte. Absolute	Monocyte. Absolute	Eosinophil. Absolute	Basophil. Absolute	Sodium	Potassium	Creatinine	Urea (BUN)	Uric Acid	ALT	AST	ALP	GGT	Total Bilirubin	Albumin	Creatine Kinase (CK)	Total cholesterol	HDL	LDL	Triglycerides	Glucose	Insulin	HbA1c	TSH	Diastolic blood pressure (mmHg)	Sistolic blood pressure (mmHg)	Pulse (beats per minute)	Waist circumference (cm)	Hip circumference (cm)	Weight	Height	BMI
TR10001	Medium	18.3	1	64	0	13.6	40	4.75	7.32	224	69.2	22.3	7.2	1	0.3	5.07	1.63	0.53	0.07	0.02	142	4.01	0.97	34	3.3	18.4	14.6	60	36	0.432	4.18	79	238.9	48.3	171	98.4	93.2	9.19	5.58	1.58	79	141	58	106	112	76	170	26.3
TR10002	High	32	0	73	0	11.2	33.7	3.92	5.7	80	56.1	34.2	7.2	1.8	0.7	3.2	1.95	0.41	0.1	0.04	142	4.52	0.76	14.2	3	12.5	25.8	48	11	0.497	4.65	146	255.3	61.1	171	101.2	88.6	2.76	5.19	3.02	70	120	67	79	93	50.6	152	21.6
TR10004	High	36	1	80	0	11.9	36.3	4.42	8.43	225	72.2	18.3	7.5	1.8	0.2	6.09	1.54	0.63	0.15	0.02	143	4.22	0.98	35.2	6.5	20.1	20.2	110	22	0.573	3.93	42	161.6	27.9	103	155.1	109.4	25.74	6.85	2.65	80	140	72	142	150	135	170	46.71
TR10005	High	39.3	0	61	0	13.1	38.5	4.76	5.28	195	60.9	28.8	8	1.7	0.6	3.22	1.52	0.42	0.09	0.03	141	4.28	0.59	24.3	2.7	14.3	19.4	91	9	0.427	4.4	57	248	78.2	158	58.5	101.3	2.99	5.79	2.17	68	125	65	74	94	60	159	23.7
TR10006	Medium	29	0	68	0	13	35.7	4.21	5.67	229	58.4	31	5.8	3.7	1.1	3.31	1.76	0.33	0.21	0.06	143	3.9	0.82	15.7	4.4	10.7	15.5	64	11	0.239	4.61	51	377.4	45.1	284	240.8	85.5	6.74	6.08	3.57	80	130	74	87	101	61	149	27.4
TR10008	Medium	21	1	82	1	14	39.1	4.33	5.92	236	63.5	26.4	7.4	1.9	0.8	3.76	1.56	0.44	0.11	0.05	140	4.77	0.75	13.4	5.4	15.6	16.6	86	9	0.379	5.02	84	186.1	53.4	119	68.1	98.6	3.72	5.76	4.89	80	180	66	76	78	40.7	140	20.41
TR10011	Medium	15.6	0	79	0	12.9	36.4	4.49	7.3	154	67.8	22.6	7.4	1.9	0.3	4.95	1.65	0.54	0.14	0.02	142	4.71	0.83	34.4	4.9	24.1	14.4	54	14	0.397	4.27	69	270.8	47.3	204	95.5	92.7	5.44	5.22	0.965	70	125	84	86	102	56.3	147	25.92
TR10012	High	56	0	86	0	11.1	31.3	3.51	6.01	196	62.4	28.3	7.2	1.8	0.3	3.75	1.7	0.43	0.11	0.02	143	4.61	1.31	66.8	6.6	12.7	18.9	36	11	0.55	4.26	53	214.6	73.5	120	105.5	95.1	3.79	5.11	0.358
TR10013	Medium	15	1	60	1	16.6	46.2	5.43	6.89	158	52.1	28.4	14.1	4.4	1	3.59	1.96	0.97	0.3	0.07	141	4.55	0.93	37.4	5.1	18.5	15.2	51	14	0.499	4.09	42	169.5	35.6	109	123	100.1	21.41	5.38	1.37	80	130	68	113	107	89.8	173	30
TR10014	High	54	0	76	0	12.8	38.1	4.86	5.26	241	51.6	39	7.8	1	0.6	2.72	2.05	0.41	0.05	0.03	142	4.83	0.67	51.6	3	15.2	22.5	42	9	0.421	4.73	77	267.2	90.9	158	93.3	100.5	6.52	5.49	2.24	80	120	60	81	105	60.4	157	24.3
TR10015	Medium	21.3	0	77	0	13.4	41.2	4.65	6.06	213	64	20.3	9.6	4.6	1.5	3.88	1.23	0.58	0.28	0.09	142	4.51	0.95	34.9	5.9	11.8	15.7	102	18	1.265	4.05	112	152.6	53.9	82	82.6	80.2	7.78	5.53	1.58	80	125	68	112	122	78.3	149	35.13
TR10016	Medium	27.3	1	74	0	15.6	43.3	4.95	5.35	146	71.6	21.5	5.2	1.3	0.4	3.83	1.15	0.28	0.07	0.02	139	4.75	0.8	34.9	5.2	24	22.7	63	21	0.791	4.78	53	123.3	33.4	50	199	184.8	14.91	7.29	2.23	80	150	64	101	103	77.6	165	28.28
TR10018	Medium	19.3	0	85	0	13.7	38.4	4.47	4.02	179	45.8	42	8.5	3	0.7	1.84	1.69	0.34	0.12	0.03	146	4.44	0.75	25	3.3	6	12.3	77	9	0.63	4.54	40	277.9	56.4	190	159	105.1	6.91	5.41	2.76	80	150	72	82	98	61.4	152	26.4
TR10020	Medium	23.9	0	80	0	12.1	37.5	4.85	9.43	242	75.4	16.3	5.8	1.7	0.8	7.1	1.54	0.55	0.16	0.08	142	4.64	1.05	45.2	6	10.7	15.7	89	17	0.418	3.86	64	177.6	60.2	96	108.9	130.5	11.33	6.63	0.887	75	125	80	93	115	66.1	151	28.95
TR10021	High	52.3	1	69	0	15	44.4	5.42	9.25	186	61.2	28.8	7.4	1.7	0.9	5.67	2.66	0.68	0.16	0.08	142	4.41	1	62.9	8.1	11	13.8	72	16	0.527	4.64	42	258	53.9	185	97.9	130	11.42	5.94	0.728	80	120	74	103	95	69.5	157	27.99
TR10023	Medium	17.6	1	78	0	16.4	48.6	5.66	9.75	218	65.1	20.8	11	2.3	0.8	6.35	2.03	1.07	0.22	0.08	144	4.99	1	44.2	5.3	12	17	66	22	0.706	4.22	110	177	42.2	112	116.4	92.6	11.51	5.56	1.86	75	130	83	97	103	73.3	173	24.39
TR10024	High	58	0	71	0	16.5	45.6	5.46	7.26	208	57.3	30.6	10.9	0.6	0.6	4.17	2.22	0.79	0.04	0.04	142	4.65	0.84	35.7	5.1	39.5	28.1	120	40	0.789	5.21	71	215.5	82.4	110	115	129.3	45.58	5.77	1.91	70	130	84	103	109	73	150	32.44
TR10026	High	54	0	59	0	13.7	40	4.61	5.1	240	58.8	29.8	9.2	1.6	0.6	3	1.52	0.47	0.08	0.03	139	4.36	0.71	31.3	4.2	11.5	17.2	69	7	0.321	4.34	87	232.1	47	165	98.8	94.3	10.99	5.09	1.23	80	130	67	106	112	75.2	161	28.93
TR10027	Medium	16	0	59	0	13.4	40.2	4.87	6.07	295	51.7	37.1	9.2	1.2	0.8	3.14	2.25	0.56	0.07	0.05	141	4.72	0.71	48.1	4.5	17.8	20.7	65	10	0.421	4.28	90	223.8	64.9	148	53.5	96.9	7.62	5.31	0.935	80	120	65	88	109	68.8	154	28.67
TR10030	High	35	1	70	0	13.4	40.6	5.52	6.17	268	56.7	30.5	8.3	3.7	0.8	3.5	1.88	0.51	0.23	0.05	145	4.72	1.14	27.8	6.5	12.6	13.8	76	54	0.451	4.36	51	209.3	45.6	118	230.8	104.2	26.66	5.78	4.76	90	120	71	101	101	75.3	164	27.89
TR10031	High	50.3	1	72	0	14.7	41.8	4.88	6.21	225	51	41.1	5.3	2.1	0.5	3.17	2.55	0.33	0.13	0.03	140	4.21	1.04	37	7	11	16.8	59	14	0.521	4.78	108	267.4	37	166	323.7	151.9	11.59	7.42	2.52	100	150	58	102	104	81.7	170	28.03
TR10032	High	49.3	1	74	0	14.4	41.4	4.5	7.67	178	43.4	39.9	8.6	6.9	1.2	3.33	3.06	0.66	0.53	0.09	141	4.51	0.85	45	5.2	11.7	13.6	37	11	0.74	4.44	51	155.3	49.3	86	98.3	100.3	5.73	5.74	2.8	110	140	54	93	99	68	167	24.38
TR10033	Medium	27	0	64	0	14.3	41.8	5.15	9.51	271	42	37.7	6.2	13.6	0.5	3.99	3.59	0.59	1.29	0.05	140	4.1	0.69	37.1	4.8	21.2	18.6	77	26	1.173	4.3	171	214.7	43.3	112	298.5	107.6	20.23	5.66	1.99	120	180	80	109	116	79.3	157	32.05
TR10034	High	42.3	0	55	0	12.1	35.2	4.01	5.92	266	63.4	26.9	7.4	2	0.3	3.75	1.59	0.44	0.12	0.02	142	4.85	0.69	34.5	3.2	13.6	22.4	52	7	0.324	4.38	89	215.5	73.3	126	78.7	96.6	4.97	5.75	0.357	100	125	60	81	102	56.2	144	27.01
TR10035	Low	14.3	0	65	1	13	37.1	4.3	5.44	174	66.7	24.3	6.1	2	0.9	3.63	1.32	0.33	0.11	0.05	141	4.66	0.84	23.7	5.3	11.8	17.7	54	11	0.637	4.51	91	230.1	64.5	143	112.4	91.2	7.67	5.73	0.952	90	120	51	83	86	44.8	145	20.93
TR10036	Medium	22.3	0	56	0	11.5	32.9	3.96	5.16	271	55.9	32.4	6.6	4.1	1	2.89	1.67	0.34	0.21	0.05	140	4.8	0.79	27.6	4.9	19.3	22.8	96	13	0.721	4.72	115	253.5	39.5	167	232.7	100.5	8.93	5.35	1.05	80	125	65	98	102	69.4	162	26.29
TR10037	Medium	20	0	66	0	13.2	38.7	4.57	4.99	187	57.7	32.5	8.6	0.6	0.6	2.88	1.62	0.43	0.03	0.03	143	4.17	0.69	43.2	5.5	11.9	20.9	88	16	0.553	4.42	222	227.6	65.2	148	73.6	100.4	15.72	5.9	0.848	80	120	81	100	103	67	148	30.59
TR20001	Medium	15	0	84	0	14.7	41	4.35	10.84	313	69.1	22.2	7	0.7	1	7.48	2.41	0.76	0.08	0.11	142	4.18	0.7	29			15	66	9	0.54	4.1	21	192	54.5	115.3	111	105	9.67	5.89	2.08	80	160		114	124	77	153	32.89
TR20005	Low	12	0	64	0	12.1	33.7	3.94	4.79	239	62.5	28.6	7.3	1	0.6	2.99	1.37	0.35	0.05	0.03	141	3.79	0.76	22		25	17	129	13	0.65	4.3	44	219	52.8	129.6	183	119	12.58	5.56	0.58	75	132	78	98	120	74	160	28.91
TR20007	Medium	23	1	76	0	15.5	46.2	5.22	7.25	201	58.7	27.2	11	2.5	0.6	4.26	1.97	0.8	0.18	0.04	140	4.78	0.95	37		27	25						214	49.5	133.7	154	82			0.88	67	147	69	96	116	75	160	29.3
TR20013	High	47	1	71	0	13.8	37.2	4.22	8.64	333	69.6	23.4	5.2	1.3	0.5	6.02	2.02	0.45	0.11	0.04	142	5.39	1.16	38		14	13	79	24	0.53	4.4	38	201	41.2	137.8	110	97	8.52	7.83	0.59	65	92	82	98	95	65	165	23.88
TR20014	High	32	1	75	0	14.4	42.3	4.71	7.62	221	75.5	14.4	8.8	1	0.3	5.75	1.1	0.67	0.08	0.02	143	4.16	0.78	38		16	14	70	20	0.64	4.6	106	272	74.5	173.3	121	99	5.88	5.71	1.24	92	162	68	88	108	66	165	24.24
TR20015	Medium	18	1	59	0	13.4	40	4.73	6.29	240	61.6	27	8.4	2.5	0.5	3.87	1.7	0.53	0.16	0.03	141	4.86	0.68	25		31	23	102	26	0.45	4	42	216	57.2	141	89	95		5.94	1.06	82	123	83	125	109	98	164	36.44
TR20016	Low	14	0	78	0	12.1	35.6	4.17	8.69	350	63.2	25.2	7.4	3.6	0.6	5.5	2.19	0.64	0.31	0.05	141	4.41	0.78	33		21	16	52	20	0.36	4.4	113	205	67	116	110	117		5.8	1.83	89	131	97	98	115	73	155	30.39
TR20017	Low	13	0	60	0	12.2	38	4.54	6.26	393	55.8	30.5	7.3	5.4	1	3.49	1.91	0.46	0.34	0.06	140	4.55	0.98	25	3.8	21	27	56	13	0.22	4.7	71	225	59.4	142.6	115	89	7.83	5.94	4.84	80	128	61	88	108	82	166	29.76
TR20019	Low	12	0	80	0	15.2	44.7	4.98	6.52	220	56.1	34.2	6.6	2.3	8	3.66	2.23	0.43	0.15	0.05	141	4.44	0.82	30	5.1	9	15	61	20	0.93	4.5	42	227	38.2	162.2	133	100	7.14		1.77						78	158	31.24
TR20020	Medium	15	0	63	0	14	40.9	4.51	7.44	161	53.9	34.7	7.1	3	1.3	4.01	2.58	0.53	0.22	0.1	141	4.63	0.77	17	4.4	19	13	87	13	0.76	4.3	64	221	61.4	140.2	97	226	12.76	8.4	2.21	66	145	64	102	110	77	160	30.08
TR20021	Medium	21	1	78	0	11.9	35.5	4.83	6.57	208	77.5	13.4	7.9	0.6	0.6	5.09	0.88	0.52	0.04	0.04	136	5.08	1.29	46	5.1	21	16	75	23	0.32	4.2	167	168	37.8	98.4	159	551		9.45	0.52	86	158	62	117	111	90	170	31.14
TR20022	High	70	1	68	0	13	37.8	4.07	8.17	262	63	23.4	11.8	0.9	0.9	5.16	1.91	0.96	0.07	0.07	140	4.63	0.77	15	3.4	17	15	66	19	0.58	4.1	45	216	43	150.8	111	211	4.71	9.5	0.98	58	126	53	97	103	65	170	22.49
TR20023	Medium	20	0	69	0	10	30.5	3.62	3.87	226	61.3	28.4	8	1.8	0.5	2.37	1.1	0.31	0.07	0.02	144	3.93	1.01	34	5.2	10	14	89	12	0.62	4.3	50	294	54.3	214.1	128	86	6.41	5.81	1.19	70	129	70	80	106	67	155	27.89
TR20025	High	32	1	74	0	13.8	40.3	4.48	7.07	173	61.7	27.7	7.2	3.1	0.3	4.36	1.96	0.51	0.22	0.02	142	4.46	0.91	24	4.8	16	17	56	15	1.01	4.3	86	136	46.8	67.2	110	114	12.42	5.53	1.55						82	171	28.04
TR20028	High	36	1	80	0	13.1	38.1	4.2	6.74	234	65.1	22.8	9.2	2.5	0.4	4.38	1.54	0.62	0.17	0.03	140	4.28	0.9	27	5.8	14	17	83	18	0.48	4.1	38	211	42.4	139.6	145	92	30.52	5.47	0.69	106	164	86	111	108	85	167	30.48
TR20029	Low	12	0	79	0	12.6	37.8	4.43	7.23	375	62.3	30.2	5.9	1.2	0.4	4.5	2.18	0.43	0.09	0.03	143	3.91	0.67	35	5.4	13	17	65	17	0.42	3.8	73	194	68.5	107.9	88	107	6.82	5.99							55	163	20.7
TR20032	Medium	16	0	76	0	13.2	38.9	4.57	5.27	184	46.3	45.7	6.6	0.8	0.6	2.44	2.41	0.35	0.04	0.03	139	4.2	0.82	30	4.5	14	19	68	19	0.34	4.3	86	272	56.7	175.1	201	83	4.08	5.82	8.54	54	134	69	94	110	65	150	28.89
TR20034	Medium	17	0	85	0	12.6	39.3	4.59	6.67	323	61.1	28.9	7.3	1.8	0.9	4.07	1.93	0.49	0.12	0.06	142	4.97	1.11	54	7.8	10	14	74	10	0.58	4.4	46	301	71.3	204.3	127	150	8.23	7.25	3.46	102	152	87	79	96	58	157	23.53
TR20037	Medium	22	1	80	0	12.8	40.6	5.21	7.1	271	65.3	21.5	10.4	2.1	0.7	4.63	1.53	0.74	0.15	0.05	143	4.61	1.15	38	4.1	14	16	87	32	0.67	4.8	70	208	54.7	132.7	103	95	5.15	5.71	1.25	76	149	72	92	102	70	181	21.37
TR20041	Medium	16	1	78	0	12.8	39.3	4.18	7.95	347	65	22.8	5	6.7	0.5	5.17	1.81	0.4	0.53	0.04	144	4.92	0.89	34	5.4	12	14	98	13	0.34	4.1	76	196	37	130.2	144	113	66.51	5.09	1.08	62	125	83	103	105	80	173	26.73
TR20042	Medium	17	0	77	0	12.2	37.8	4.37	5.53	212	65.7	24.6	7.8	1.4	0.5	3.63	1.36	0.43	0.08	0.03	142	5.1	0.86	22	4.3	16	17	48	11	0.43	4.1	40	213	46.5	140.5	130	97	9.78	5.62	2.01	67	126	80	89	100	60	155	24.97
TR20044	Medium	16	1	68	0	14.6	44.4	5.18	6.35	206	69.2	21.3	6.6	2.4	0.5	4.4	1.35	0.42	0.15	0.03	145	5.1	0.83	29	4.6	17	20	73	43	0.96	4.6	63	157	57.8	87.6	58	104	1.87	5.46	0.56	66	131	95	71	89	51	173	17.04
TR20045	Low	12	1	78	0	14.4	44	5.56	10.08	271	74.6	15.4	8.2	1.3	0.5	7.52	1.55	0.83	0.13	0.05	142	5.06	1.32	73	7.9	20	15	98	12	0.43	4.5	330	202	40.5	125.3	411	205	41.36	9.32	0.9						89	172	30.08
TR20048	Low	14	1	77	0	14	41	4.77	5.9	195	51.2	37.5	9.5	1.5	0.3	3.02	2.21	0.56	0.09	0.02	142	4.62	1.14	36	7.2	18	16	82	31	0.49	4.4	62	252	66	138.8	236	116	18.45	6.53	2.93	87	152	63	116	110	86	154	36.26
TR20060	High	34	1	85	0	13.5	40.9	4.97	6.32	214	69.4	20.7	8.2	1.1	0.6	4.38	1.31	0.52	0.07	0.04	139	4.53	1.18	49	7.6	13	11	37	13	0.75	3.9	87	178	66.1	99.7	61	97	6.77	5.71	0.54	80	146	72	109	107	80	159	31.64
TR20064	Medium	23	1	79	0	14.1	43.8	6.55	8.1	238	54.6	35.6	6.9	2.3	0.6	4.42	2.88	0.56	0.19	0.05	139	5.24	0.84	25	6	15	16	108	16	1.07	4.1	34	157	42.4	90.8	119	96	4.02	6.07	5.93	67	117	69	68	101	59	162	22.48
TR20066	Medium	15	1	80	0	15.3	44.8	4.96	6.18	213	60.7	25.1	12.1	1.5	0.6	3.75	1.55	0.75	0.09	0.04	143	4.36	1.03	35	7.2	91	55	106	61	0.88	4.6	102	191	52.7	119.5	94	89	5.29	6.14	0.67	89	165	74	102	105	80	160	31.25
TR20068	Medium	22	0	70	0	12.3	36.3	4.73	4.22	216	43.2	47.9	8.5	0.2	0.2	1.82	0.02	0.36	0.01	0.01	141	4.74	0.74	29	4.5	8	13	54	12	0.86	4.4	58	162	49.2	81.4	157	127	4.21	7.22	2.74	84	146	80	91	89	58	160	22.66
TR20069	High	42	0	67	0	13.7	42.1	5.13	6.4	248	50.6	41.6	5.3	2	0.5	3.24	2.66	0.34	0.13	0.03	144	3.96	0.89	44	6.7	11	11	96	15	0.5	4.5	33	197	56.7	96.3	220	154	68.7	6.31	6.46	88	138	72	113	109	72	157	29.21
TR20075	Medium	19	1	69	0	15.3	43.6	5.22	7.39	188	72.3	17.5	8.7	1.1	0.4	5.35	1.29	0.64	0.08	0.03	141	4.51	1.13	30	4.3	17	15	79	19	0.62	4.7	97	164	54.9	90.1	95	117	26.48	10.01	0.79	93	192	99	95	93	73	167	26.18
TR20076	Medium	16	1	71	0	13.7	40.5	4.88	6.32	218	63.5	29	5.4	1.6	0.5	4.02	1.83	0.34	0.1	0.03	140	4	1.18	38	5.9	17	22	105	24	0.56	4.3	59	202	52.1	115.7	171	90	3.5	5.72	1.97	92	163	88	93	98	70	167	25.1
TR20077	Medium	20	0	74	0	14.7	43.1	4.99	4.92	191	58	32.9	6.3	2.2	0.6	2.85	1.62	0.31	0.11	0.03	143	4.16	0.86	36	7.3	16	16	71	23	0.55	4.3	130	244	70.1	152.5	107	93	11.19	5.5	5.14	84	145	80	106	104	78	153	33.32
TR20079	Medium	15	1	65	0	14	41.6	5.03	6.95	265	45.7	40.9	7.9	4.9	0.6	3.18	2.84	0.55	0.34	0.04	138	4.11	0.92	32	4.8	14	17	50	24	0.84	4.4	89	192	29.2	116.4	232	102	14.38	6.51	1.42	63	115	85	99	101	87	183	25.98
TR20080	Low	13	0	60	0	14.3	42.2	4.69	6.32	235	46.5	42.6	7	3.3	0.6	2.94	2.69	0.44	0.21	0.04	143	4.79	0.88	31	5.4	16	16	60	17	0.45	4.5	76	262	57.8	179.2	125	102	12.48	6.43	3.46	80	129	74	85	91	62	164	23.05
TR20081	Medium	23	0	74	0	11.7	35.2	4.18	7.28	280	56.3	29.9	8.7	4	1.1	4.1	2.18	0.63	0.29	0.08	138	4.34	0.61	36	4.2	12	15	85	13	0.31	3.8	630	192	78.3	97.1	83	85	13.79	6.11	0.7	74	183	62	104	106	82	156	33.69
TR20082	Medium	17	1	61	0	16.8	47	5.3	10.85	265	63.1	28	7.1	1.4	0.4	6.85	3.04	0.77	0.15	0.04	140	4.43	0.84	25	6.3	18	16	94	35	0.89	4.8	78	289	53.5	207.3	141	106	28.54	5.78	0.34	84	134	89	118	98	92	158	36.85
TR20083	Medium	23	0	66	0	12.9	39.1	4.44	4.86	226	49.2	42.8	7	0.6	0.4	2.39	2.08	0.34	0.03	0.02	143	4.39	0.74	35	4.9	13	15	110	20	0.39	4.3	72	353	65.6	240.8	233	90	6.27	5.71	1.68	80	127	61	110	101	64	150	28.44
TR20084	Low	13	0	75	0	11.6	34.5	4.24	7.25	292	61.7	30.8	5.4	1.7	0.4	4.48	2.23	0.39	0.12	0.03	137	4.64	0.91	35	5.9	9	10	54	17	0.33	4.6	44	260	45.6	142	362	208	25.82	8.22	0.7	64	154	59	90	89	61	153	26.06
TR20086	Low	12	0	65	0	11.2	33.3	4.24	8.4	340	47.9	41.2	8.6	1.7	0.6	4.03	3.46	0.72	0.14	0.05	141	4.37	0.68	27	4.9	31	27	63	51	0.36	4.6	85	324	50.4	176	509	113	22.45	6.63	3.43	67	123	79	97	110	68	148	31.04
TR20087	Medium	19	0	65	0	12.8	39.6	4.59	7.84	292	47.8	37.4	10.3	3.7	0.8	3.75	2.93	0.81	0.29	0.06	141	4.47	0.9	43	5.9	15	19	89	13	0.41	4.5	63	201	57	112.2	159	99	44.38	6.31	2.69	85	127	85	99	93	62	154	26.14
TR20090	Medium	15	1	71	0	13.3	37.6	4.5	8.08	329	44.1	40.8	8.3	5.2	1.6	3.56	3.3	0.67	0.42	0.13	139	4.45	0.68	27	3.8	14	19	64	38	0.71	4.4	78	213	55.3	136.3	107	100	6.08	6.31	1.04	88	139	66	103	100	71	160	27.73
TR20091	Medium	23	1	80	0	13.1	38.6	4.46	4.59	197	55	35.9	7.8	1.1	0.2	2.52	1.65	0.36	0.05	0.01	140	4.55	0.73	41	4.8	10	17	44	25	0.94	4.1	78	234	69	148.8	81	96	9.6	5.57	1.58	92	149	78	116	108	90	163	33.87
TR20092	Low	13	0	54	0	14.6	43.8	5.04	5.68	233	63.4	28.3	5.6	1.8	0.9	3.6	1.61	0.32	0.1	0.05	142	4.44	0.7	24	7.1	28	20	92	32	0.87	4.5	143	269	57.5	154.5	285	92	18.96	5.76	0.89	87	141	79	110	124	92	154	38.79
TR20093	Medium	19	1	70	0	14.1	40	4.24	6.2	143	62.9	22.3	7.7	6.3	0.8	3.9	1.38	0.48	0.39	0.05	139	4.58	0.77	20	5.1	29	32	76	39	1.02	4.4	135	115	31.5	61.5	110	156	40.47	5.42	1.38	80	149	62	82	86	55	150	24.44
TR20094	Low	13	0	62	0	14.3	43	5.28	7.85	262	45.5	41.3	7.9	4.7	0.6	3.57	3.24	0.62	0.37	0.05	140	4.08	0.67	23	5.5	18	20	112	39	0.38	4.5	98	316	53.8	185.6	383	115	24.29	6.34	1.53	91	154	85	115	128	110	156	45.2
TR20095	Low	13	1	71	0	13.1	39.1	4.58	6.69	273	50.1	39	7	3.3	0.6	3.35	2.61	0.47	0.22	0.04	138	4.79	1.24	42	6.8	17	13	70	21	0.55	4.3	49	229	40.6	126.4	310	424	13.65	12.8	1.89	78	163	66	119	103	99	167	35.5
TR20096	Medium	19	0	64	0	14.1	41.3	4.86	8.69	279	55.3	33.1	8.6	2.5	0.5	4.8	2.88	0.75	0.22	0.04	142	4.55	0.76	39	4.5	32	34	75	40	0.87	4.5	192	80	47.9	23.1	45	103	20.56	5.89	1.65	81	131	85	80	92	57	155	23.73
TR20098	High	37	1	71	0	14.2	42.1	4.72	12.1	281	56.9	31.5	8.6	2.2	0.8	6.88	3.81	1.04	0.27	0.1	140	4.36	1.11	32	6.2	11	14	67	19	0.59	4.1	121	238	38.6	136.8	313	81	7.96	5.53	1.81	99	189	54	90	88	70	156	28.76
TR20101	Low	14	1	66	0	14.4	39.4	4.08	5.09	289	57.4	32.2	9	1	0.4	2.92	1.64	0.46	0.05	0.02	141	5.48	0.8	29	6.4	31	25	95	75	1.6	4.5	77	273	45.8	133.5	513	166	7.4	6.85	0.26	87	178	65	115	95	88	162	33.53
TR20102	Low	14	0	66	0	12	35.9	4.22	7.45	257	61.2	30.6	6.2	1.6	0.4	4.56	2.28	0.46	0.12	0.03	139	4.55	0.66	29	3.5	12	15	81	32	0.41	4.4	47	161	51.2	76	169	103	12.49	6.3	0.6	86	155	88	100	93	76	158	30.44
TR20103	Low	12	0	58	0	14.2	42	4.54	9.74	351	47.5	44.1	5.5	2.2	0.7	4.62	4.3	0.54	0.21	0.07	142	5.05	0.66	26	6.8	16	14	94	37	0.42	4.2	107	237	31	115.6	541	85	14.04	5.81	0.76	77	136	97	104	103	85	149	38.29
TR20104	High	35	0	59	0	13.9	42.3	4.87	8.47	231	57.8	29.6	7.6	4.3	0.7	4.9	2.51	0.64	0.36	0.06	142	4.32	0.75	24	4.9	21	17	85	16	0.34	4.5	171	295	58.1	219.5	87	92	10.65	5.49	1.78	93	149	79	110	123	85	159	33.62
TR20105	Medium	25	1	84	0	12.7	37.3	4.03	6.88	246	57.6	28.8	9.3	3.6	0.7	3.96	1.98	0.64	0.25	0.05	138	4.2	0.74	28	7.4	10	12	54	19	0.38	4.3	100	288	44.8	176.4	334	108	25.54	5.93	0.79	77	165	92	107	109	75	160	29.3
TR20106	Low	14	0	59	0	14.9	43.1	4.86	7.69	257	57.4	33.4	6.5	2.3	0.4	4.41	2.57	0.5	0.18	0.03	138	4.21	0.75	34	5.9	31	22	88	27	0.51	4.5	81	226	44.2	105.6	381	94	26.12	5.05	3.07	83	151	86	88	90	67	159	26.5
TR20107	Medium	16	1	60	0	14	39.6	4.72	5.85	170	65.8	20.2	7	6.5	0.5	3.85	1.18	0.41	0.38	0.03	143	4.39	0.83	30	4.3	10	14	68	18	1.02	4.2	121	211	46.1	142.7	111	84	3.03	5.16	1.49	74	139	67	95	100	73	164	27.14
TR20109	Low	13	0	64	0	11.9	36	4.47	8.13	190	65.5	19.4	11.1	3.3	0.7	5.32	1.58	0.9	0.27	0.06	138	3.53	0.65	31	4.4	19	17	108	8	0.19	4.4	72	183	70	94	95	106	19.77	5.67	0.88	78	171	66	95	93	70	164	26.03
TR20114	Medium	20	1	63	0	11.9	37.7	5.47	7.17	203	64.1	25.5	8.5	1.5	0.4	4.59	1.83	0.61	0.11	0.03	141	4.74	0.9	41	6.6	19	19	88	17	0.52	3.8	92	173	36.3	83.7	265	86	25.16	6.5	1.07	81	166	52	89	96	67	154	28.25
TR20117	High	60	1	65	0	12.2	38.5	3.83	8.45	333	66.7	22	8.2	2.4	0.7	5.64	1.86	0.69	0.2	0.06	143	4.11	0.84	26	6.5	20	21	64	18	1.88	4	29	141	59.3	58.3	117	107	16.12	5.05	0.52	79	122	81	71	85	55	158	22.03
TR20118	Medium	24	0	62	0	12.8	39.2	4.79	6.07	223	52.9	34.3	9.1	3	0.7	3.22	2.08	0.55	0.18	0.04	142	4.1	0.77	26	5.7	16	14	61	24	0.94	4.1	65	165	79.6	74.2	56	97	20	6.08	1.09	74	145	70	112	133	110	159	43.51
TR20119	Low	14	1	69	0	15	42.5	4.56	5.11	166	58.7	28.6	12.1	0.2	0.4	3	1.46	0.62	0.01	0.02	144	4.46	0.76	39	4.7	13	15	92	17	2.54	4.4	130	176	38.1	89.5	242	102	160.95	5.73	0.59	70	128	61	107	103	83	158	33.25

## Sheet: TC2
Patient ID	ADAS group	ADAS-COG	SEX	Age	Cigarette	HB	HCT	RBC	WBC	Platelet	Neutrophil%	Lymphocyte%	Monocyte%	Eosinophil%	Basophil%	Neutrophil. Absolute	Lymphocyte. Absolute	Monocyte. Absolute	Eosinophil. Absolute	Basophil. Absolute	Sodium	Potassium	Creatinine	Urea (BUN)	Uric Acid	ALT	AST	ALP	GGT	Total Bilirubin	Albumin	Creatine Kinase (CK)	Total cholesterol	HDL	LDL	Triglycerides	Glucose	Insulin	HbA1c	TSH	Diastolic blood pressure (mmHg)	Sistolic blood pressure (mmHg)	Pulse (beats per minute)	Waist circumference (cm)	Hip circumference (cm)	Weight	Height	BMI
TR10001	Medium	18.3	1	64	0	13.6	40	4.75	7.32	224	69.2	22.3	7.2	1	0.3	5.07	1.63	0.53	0.07	0.02	142	4.01	0.97	34	3.3	18.4	14.6	60	36	0.432	4.18	79	238.9	48.3	171	98.4	93.2	9.19	5.58	1.58	79	141	58	106	112	76	170	26.3
TR10002	High	32	0	73	0	11.2	33.7	3.92	5.7	80	56.1	34.2	7.2	1.8	0.7	3.2	1.95	0.41	0.1	0.04	142	4.52	0.76	14.2	3	12.5	25.8	48	11	0.497	4.65	146	255.3	61.1	171	101.2	88.6	2.76	5.19	3.02	70	120	67	79	93	50.6	152	21.6
TR10004	High	36	1	80	0	11.9	36.3	4.42	8.43	225	72.2	18.3	7.5	1.8	0.2	6.09	1.54	0.63	0.15	0.02	143	4.22	0.98	35.2	6.5	20.1	20.2	110	22	0.573	3.93	42	161.6	27.9	103	155.1	109.4	25.74	6.85	2.65	80	140	72	142	150	135	170	46.71
TR10005	High	39.3	0	61	0	13.1	38.5	4.76	5.28	195	60.9	28.8	8	1.7	0.6	3.22	1.52	0.42	0.09	0.03	141	4.28	0.59	24.3	2.7	14.3	19.4	91	9	0.427	4.4	57	248	78.2	158	58.5	101.3	2.99	5.79	2.17	68	125	65	74	94	60	159	23.7
TR10006	Medium	29	0	68	0	13	35.7	4.21	5.67	229	58.4	31	5.8	3.7	1.1	3.31	1.76	0.33	0.21	0.06	143	3.9	0.82	15.7	4.4	10.7	15.5	64	11	0.239	4.61	51	377.4	45.1	284	240.8	85.5	6.74	6.08	3.57	80	130	74	87	101	61	149	27.4
TR10008	Medium	21	1	82	1	14	39.1	4.33	5.92	236	63.5	26.4	7.4	1.9	0.8	3.76	1.56	0.44	0.11	0.05	140	4.77	0.75	13.4	5.4	15.6	16.6	86	9	0.379	5.02	84	186.1	53.4	119	68.1	98.6	3.72	5.76	4.89	80	180	66	76	78	40.7	140	20.41
TR10011	Medium	15.6	0	79	0	12.9	36.4	4.49	7.3	154	67.8	22.6	7.4	1.9	0.3	4.95	1.65	0.54	0.14	0.02	142	4.71	0.83	34.4	4.9	24.1	14.4	54	14	0.397	4.27	69	270.8	47.3	204	95.5	92.7	5.44	5.22	0.965	70	125	84	86	102	56.3	147	25.92
TR10013	Medium	15	1	60	1	16.6	46.2	5.43	6.89	158	52.1	28.4	14.1	4.4	1	3.59	1.96	0.97	0.3	0.07	141	4.55	0.93	37.4	5.1	18.5	15.2	51	14	0.499	4.09	42	169.5	35.6	109	123	100.1	21.41	5.38	1.37	80	130	68	113	107	89.8	173	30
TR10014	High	54	0	76	0	12.8	38.1	4.86	5.26	241	51.6	39	7.8	1	0.6	2.72	2.05	0.41	0.05	0.03	142	4.83	0.67	51.6	3	15.2	22.5	42	9	0.421	4.73	77	267.2	90.9	158	93.3	100.5	6.52	5.49	2.24	80	120	60	81	105	60.4	157	24.3
TR10015	Medium	21.3	0	77	0	13.4	41.2	4.65	6.06	213	64	20.3	9.6	4.6	1.5	3.88	1.23	0.58	0.28	0.09	142	4.51	0.95	34.9	5.9	11.8	15.7	102	18	1.265	4.05	112	152.6	53.9	82	82.6	80.2	7.78	5.53	1.58	80	125	68	112	122	78.3	149	35.13
TR10018	Medium	19.3	0	85	0	13.7	38.4	4.47	4.02	179	45.8	42	8.5	3	0.7	1.84	1.69	0.34	0.12	0.03	146	4.44	0.75	25	3.3	6	12.3	77	9	0.63	4.54	40	277.9	56.4	190	159	105.1	6.91	5.41	2.76	80	150	72	82	98	61.4	152	26.4
TR10020	Medium	23.9	0	80	0	12.1	37.5	4.85	9.43	242	75.4	16.3	5.8	1.7	0.8	7.1	1.54	0.55	0.16	0.08	142	4.64	1.05	45.2	6	10.7	15.7	89	17	0.418	3.86	64	177.6	60.2	96	108.9	130.5	11.33	6.63	0.887	75	125	80	93	115	66.1	151	28.95
TR10023	Medium	17.6	1	78	0	16.4	48.6	5.66	9.75	218	65.1	20.8	11	2.3	0.8	6.35	2.03	1.07	0.22	0.08	144	4.99	1	44.2	5.3	12	17	66	22	0.706	4.22	110	177	42.2	112	116.4	92.6	11.51	5.56	1.86	75	130	83	97	103	73.3	173	24.39
TR10024	High	58	0	71	0	16.5	45.6	5.46	7.26	208	57.3	30.6	10.9	0.6	0.6	4.17	2.22	0.79	0.04	0.04	142	4.65	0.84	35.7	5.1	39.5	28.1	120	40	0.789	5.21	71	215.5	82.4	110	115	129.3	45.58	5.77	1.91	70	130	84	103	109	73	150	32.44
TR10026	High	54	0	59	0	13.7	40	4.61	5.1	240	58.8	29.8	9.2	1.6	0.6	3	1.52	0.47	0.08	0.03	139	4.36	0.71	31.3	4.2	11.5	17.2	69	7	0.321	4.34	87	232.1	47	165	98.8	94.3	10.99	5.09	1.23	80	130	67	106	112	75.2	161	28.93
TR10027	Medium	16	0	59	0	13.4	40.2	4.87	6.07	295	51.7	37.1	9.2	1.2	0.8	3.14	2.25	0.56	0.07	0.05	141	4.72	0.71	48.1	4.5	17.8	20.7	65	10	0.421	4.28	90	223.8	64.9	148	53.5	96.9	7.62	5.31	0.935	80	120	65	88	109	68.8	154	28.67
TR10030	High	35	1	70	0	13.4	40.6	5.52	6.17	268	56.7	30.5	8.3	3.7	0.8	3.5	1.88	0.51	0.23	0.05	145	4.72	1.14	27.8	6.5	12.6	13.8	76	54	0.451	4.36	51	209.3	45.6	118	230.8	104.2	26.66	5.78	4.76	90	120	71	101	101	75.3	164	27.89
TR10032	High	49.3	1	74	0	14.4	41.4	4.5	7.67	178	43.4	39.9	8.6	6.9	1.2	3.33	3.06	0.66	0.53	0.09	141	4.51	0.85	45	5.2	11.7	13.6	37	11	0.74	4.44	51	155.3	49.3	86	98.3	100.3	5.73	5.74	2.8	110	140	54	93	99	68	167	24.38
TR10033	Medium	27	0	64	0	14.3	41.8	5.15	9.51	271	42	37.7	6.2	13.6	0.5	3.99	3.59	0.59	1.29	0.05	140	4.1	0.69	37.1	4.8	21.2	18.6	77	26	1.173	4.3	171	214.7	43.3	112	298.5	107.6	20.23	5.66	1.99	120	180	80	109	116	79.3	157	32.05
TR10034	High	42.3	0	55	0	12.1	35.2	4.01	5.92	266	63.4	26.9	7.4	2	0.3	3.75	1.59	0.44	0.12	0.02	142	4.85	0.69	34.5	3.2	13.6	22.4	52	7	0.324	4.38	89	215.5	73.3	126	78.7	96.6	4.97	5.75	0.357	100	125	60	81	102	56.2	144	27.01
TR10035	Low	14.3	0	65	1	13	37.1	4.3	5.44	174	66.7	24.3	6.1	2	0.9	3.63	1.32	0.33	0.11	0.05	141	4.66	0.84	23.7	5.3	11.8	17.7	54	11	0.637	4.51	91	230.1	64.5	143	112.4	91.2	7.67	5.73	0.952	90	120	51	83	86	44.8	145	20.93
TR10036	Medium	22.3	0	56	0	11.5	32.9	3.96	5.16	271	55.9	32.4	6.6	4.1	1	2.89	1.67	0.34	0.21	0.05	140	4.8	0.79	27.6	4.9	19.3	22.8	96	13	0.721	4.72	115	253.5	39.5	167	232.7	100.5	8.93	5.35	1.05	80	125	65	98	102	69.4	162	26.29
TR10037	Medium	20	0	66	0	13.2	38.7	4.57	4.99	187	57.7	32.5	8.6	0.6	0.6	2.88	1.62	0.43	0.03	0.03	143	4.17	0.69	43.2	5.5	11.9	20.9	88	16	0.553	4.42	222	227.6	65.2	148	73.6	100.4	15.72	5.9	0.848	80	120	81	100	103	67	148	30.59
TR20001	Medium	15	0	84	0	14.7	41	4.35	10.84	313	69.1	22.2	7	0.7	1	7.48	2.41	0.76	0.08	0.11	142	4.18	0.7	29			15	66	9	0.54	4.1	21	192	54.5	115.3	111	105	9.67	5.89	2.08	80	160		114	124	77	153	32.89
TR20005	Low	12	0	64	0	12.1	33.7	3.94	4.79	239	62.5	28.6	7.3	1	0.6	2.99	1.37	0.35	0.05	0.03	141	3.79	0.76	22		25	17	129	13	0.65	4.3	44	219	52.8	129.6	183	119	12.58	5.56	0.58	75	132	78	98	120	74	160	28.91
TR20007	Medium	23	1	76	0	15.5	46.2	5.22	7.25	201	58.7	27.2	11	2.5	0.6	4.26	1.97	0.8	0.18	0.04	140	4.78	0.95	37		27	25						214	49.5	133.7	154	82			0.88	67	147	69	96	116	75	160	29.3
TR20013	High	47	1	71	0	13.8	37.2	4.22	8.64	333	69.6	23.4	5.2	1.3	0.5	6.02	2.02	0.45	0.11	0.04	142	5.39	1.16	38		14	13	79	24	0.53	4.4	38	201	41.2	137.8	110	97	8.52	7.83	0.59	65	92	82	98	95	65	165	23.88
TR20014	High	32	1	75	0	14.4	42.3	4.71	7.62	221	75.5	14.4	8.8	1	0.3	5.75	1.1	0.67	0.08	0.02	143	4.16	0.78	38		16	14	70	20	0.64	4.6	106	272	74.5	173.3	121	99	5.88	5.71	1.24	92	162	68	88	108	66	165	24.24
TR20015	Medium	18	1	59	0	13.4	40	4.73	6.29	240	61.6	27	8.4	2.5	0.5	3.87	1.7	0.53	0.16	0.03	141	4.86	0.68	25		31	23	102	26	0.45	4	42	216	57.2	141	89	95		5.94	1.06	82	123	83	125	109	98	164	36.44
TR20016	Low	14	0	78	0	12.1	35.6	4.17	8.69	350	63.2	25.2	7.4	3.6	0.6	5.5	2.19	0.64	0.31	0.05	141	4.41	0.78	33		21	16	52	20	0.36	4.4	113	205	67	116	110	117		5.8	1.83	89	131	97	98	115	73	155	30.39
TR20017	Low	13	0	60	0	12.2	38	4.54	6.26	393	55.8	30.5	7.3	5.4	1	3.49	1.91	0.46	0.34	0.06	140	4.55	0.98	25	3.8	21	27	56	13	0.22	4.7	71	225	59.4	142.6	115	89	7.83	5.94	4.84	80	128	61	88	108	82	166	29.76
TR20020	Medium	15	0	63	0	14	40.9	4.51	7.44	161	53.9	34.7	7.1	3	1.3	4.01	2.58	0.53	0.22	0.1	141	4.63	0.77	17	4.4	19	13	87	13	0.76	4.3	64	221	61.4	140.2	97	226	12.76	8.4	2.21	66	145	64	102	110	77	160	30.08
TR20021	Medium	21	1	78	0	11.9	35.5	4.83	6.57	208	77.5	13.4	7.9	0.6	0.6	5.09	0.88	0.52	0.04	0.04	136	5.08	1.29	46	5.1	21	16	75	23	0.32	4.2	167	168	37.8	98.4	159	551		9.45	0.52	86	158	62	117	111	90	170	31.14
TR20022	High	70	1	68	0	13	37.8	4.07	8.17	262	63	23.4	11.8	0.9	0.9	5.16	1.91	0.96	0.07	0.07	140	4.63	0.77	15	3.4	17	15	66	19	0.58	4.1	45	216	43	150.8	111	211	4.71	9.5	0.98	58	126	53	97	103	65	170	22.49
TR20023	Medium	20	0	69	0	10	30.5	3.62	3.87	226	61.3	28.4	8	1.8	0.5	2.37	1.1	0.31	0.07	0.02	144	3.93	1.01	34	5.2	10	14	89	12	0.62	4.3	50	294	54.3	214.1	128	86	6.41	5.81	1.19	70	129	70	80	106	67	155	27.89
TR20025	High	32	1	74	0	13.8	40.3	4.48	7.07	173	61.7	27.7	7.2	3.1	0.3	4.36	1.96	0.51	0.22	0.02	142	4.46	0.91	24	4.8	16	17	56	15	1.01	4.3	86	136	46.8	67.2	110	114	12.42	5.53	1.55						82	171	28.04
TR20028	High	36	1	80	0	13.1	38.1	4.2	6.74	234	65.1	22.8	9.2	2.5	0.4	4.38	1.54	0.62	0.17	0.03	140	4.28	0.9	27	5.8	14	17	83	18	0.48	4.1	38	211	42.4	139.6	145	92	30.52	5.47	0.69	106	164	86	111	108	85	167	30.48
TR20029	Low	12	0	79	0	12.6	37.8	4.43	7.23	375	62.3	30.2	5.9	1.2	0.4	4.5	2.18	0.43	0.09	0.03	143	3.91	0.67	35	5.4	13	17	65	17	0.42	3.8	73	194	68.5	107.9	88	107	6.82	5.99							55	163	20.7
TR20032	Medium	16	0	76	0	13.2	38.9	4.57	5.27	184	46.3	45.7	6.6	0.8	0.6	2.44	2.41	0.35	0.04	0.03	139	4.2	0.82	30	4.5	14	19	68	19	0.34	4.3	86	272	56.7	175.1	201	83	4.08	5.82	8.54	54	134	69	94	110	65	150	28.89
TR20034	Medium	17	0	85	0	12.6	39.3	4.59	6.67	323	61.1	28.9	7.3	1.8	0.9	4.07	1.93	0.49	0.12	0.06	142	4.97	1.11	54	7.8	10	14	74	10	0.58	4.4	46	301	71.3	204.3	127	150	8.23	7.25	3.46	102	152	87	79	96	58	157	23.53
TR20037	Medium	22	1	80	0	12.8	40.6	5.21	7.1	271	65.3	21.5	10.4	2.1	0.7	4.63	1.53	0.74	0.15	0.05	143	4.61	1.15	38	4.1	14	16	87	32	0.67	4.8	70	208	54.7	132.7	103	95	5.15	5.71	1.25	76	149	72	92	102	70	181	21.37
TR20041	Medium	16	1	78	0	12.8	39.3	4.18	7.95	347	65	22.8	5	6.7	0.5	5.17	1.81	0.4	0.53	0.04	144	4.92	0.89	34	5.4	12	14	98	13	0.34	4.1	76	196	37	130.2	144	113	66.51	5.09	1.08	62	125	83	103	105	80	173	26.73
TR20042	Medium	17	0	77	0	12.2	37.8	4.37	5.53	212	65.7	24.6	7.8	1.4	0.5	3.63	1.36	0.43	0.08	0.03	142	5.1	0.86	22	4.3	16	17	48	11	0.43	4.1	40	213	46.5	140.5	130	97	9.78	5.62	2.01	67	126	80	89	100	60	155	24.97
TR20044	Medium	16	1	68	0	14.6	44.4	5.18	6.35	206	69.2	21.3	6.6	2.4	0.5	4.4	1.35	0.42	0.15	0.03	145	5.1	0.83	29	4.6	17	20	73	43	0.96	4.6	63	157	57.8	87.6	58	104	1.87	5.46	0.56	66	131	95	71	89	51	173	17.04
TR20045	Low	12	1	78	0	14.4	44	5.56	10.08	271	74.6	15.4	8.2	1.3	0.5	7.52	1.55	0.83	0.13	0.05	142	5.06	1.32	73	7.9	20	15	98	12	0.43	4.5	330	202	40.5	125.3	411	205	41.36	9.32	0.9						89	172	30.08
TR20048	Low	14	1	77	0	14	41	4.77	5.9	195	51.2	37.5	9.5	1.5	0.3	3.02	2.21	0.56	0.09	0.02	142	4.62	1.14	36	7.2	18	16	82	31	0.49	4.4	62	252	66	138.8	236	116	18.45	6.53	2.93	87	152	63	116	110	86	154	36.26
TR20060	High	34	1	85	0	13.5	40.9	4.97	6.32	214	69.4	20.7	8.2	1.1	0.6	4.38	1.31	0.52	0.07	0.04	139	4.53	1.18	49	7.6	13	11	37	13	0.75	3.9	87	178	66.1	99.7	61	97	6.77	5.71	0.54	80	146	72	109	107	80	159	31.64
TR20064	Medium	23	1	79	0	14.1	43.8	6.55	8.1	238	54.6	35.6	6.9	2.3	0.6	4.42	2.88	0.56	0.19	0.05	139	5.24	0.84	25	6	15	16	108	16	1.07	4.1	34	157	42.4	90.8	119	96	4.02	6.07	5.93	67	117	69	68	101	59	162	22.48
TR20066	Medium	15	1	80	0	15.3	44.8	4.96	6.18	213	60.7	25.1	12.1	1.5	0.6	3.75	1.55	0.75	0.09	0.04	143	4.36	1.03	35	7.2	91	55	106	61	0.88	4.6	102	191	52.7	119.5	94	89	5.29	6.14	0.67	89	165	74	102	105	80	160	31.25
TR20068	Medium	22	0	70	0	12.3	36.3	4.73	4.22	216	43.2	47.9	8.5	0.2	0.2	1.82	0.02	0.36	0.01	0.01	141	4.74	0.74	29	4.5	8	13	54	12	0.86	4.4	58	162	49.2	81.4	157	127	4.21	7.22	2.74	84	146	80	91	89	58	160	22.66
TR20069	High	42	0	67	0	13.7	42.1	5.13	6.4	248	50.6	41.6	5.3	2	0.5	3.24	2.66	0.34	0.13	0.03	144	3.96	0.89	44	6.7	11	11	96	15	0.5	4.5	33	197	56.7	96.3	220	154	68.7	6.31	6.46	88	138	72	113	109	72	157	29.21
TR20075	Medium	19	1	69	0	15.3	43.6	5.22	7.39	188	72.3	17.5	8.7	1.1	0.4	5.35	1.29	0.64	0.08	0.03	141	4.51	1.13	30	4.3	17	15	79	19	0.62	4.7	97	164	54.9	90.1	95	117	26.48	10.01	0.79	93	192	99	95	93	73	167	26.18
TR20076	Medium	16	1	71	0	13.7	40.5	4.88	6.32	218	63.5	29	5.4	1.6	0.5	4.02	1.83	0.34	0.1	0.03	140	4	1.18	38	5.9	17	22	105	24	0.56	4.3	59	202	52.1	115.7	171	90	3.5	5.72	1.97	92	163	88	93	98	70	167	25.1
TR20079	Medium	15	1	65	0	14	41.6	5.03	6.95	265	45.7	40.9	7.9	4.9	0.6	3.18	2.84	0.55	0.34	0.04	138	4.11	0.92	32	4.8	14	17	50	24	0.84	4.4	89	192	29.2	116.4	232	102	14.38	6.51	1.42	63	115	85	99	101	87	183	25.98
TR20080	Low	13	0	60	0	14.3	42.2	4.69	6.32	235	46.5	42.6	7	3.3	0.6	2.94	2.69	0.44	0.21	0.04	143	4.79	0.88	31	5.4	16	16	60	17	0.45	4.5	76	262	57.8	179.2	125	102	12.48	6.43	3.46	80	129	74	85	91	62	164	23.05
TR20081	Medium	23	0	74	0	11.7	35.2	4.18	7.28	280	56.3	29.9	8.7	4	1.1	4.1	2.18	0.63	0.29	0.08	138	4.34	0.61	36	4.2	12	15	85	13	0.31	3.8	630	192	78.3	97.1	83	85	13.79	6.11	0.7	74	183	62	104	106	82	156	33.69
TR20082	Medium	17	1	61	0	16.8	47	5.3	10.85	265	63.1	28	7.1	1.4	0.4	6.85	3.04	0.77	0.15	0.04	140	4.43	0.84	25	6.3	18	16	94	35	0.89	4.8	78	289	53.5	207.3	141	106	28.54	5.78	0.34	84	134	89	118	98	92	158	36.85
TR20083	Medium	23	0	66	0	12.9	39.1	4.44	4.86	226	49.2	42.8	7	0.6	0.4	2.39	2.08	0.34	0.03	0.02	143	4.39	0.74	35	4.9	13	15	110	20	0.39	4.3	72	353	65.6	240.8	233	90	6.27	5.71	1.68	80	127	61	110	101	64	150	28.44
TR20084	Low	13	0	75	0	11.6	34.5	4.24	7.25	292	61.7	30.8	5.4	1.7	0.4	4.48	2.23	0.39	0.12	0.03	137	4.64	0.91	35	5.9	9	10	54	17	0.33	4.6	44	260	45.6	142	362	208	25.82	8.22	0.7	64	154	59	90	89	61	153	26.06
TR20086	Low	12	0	65	0	11.2	33.3	4.24	8.4	340	47.9	41.2	8.6	1.7	0.6	4.03	3.46	0.72	0.14	0.05	141	4.37	0.68	27	4.9	31	27	63	51	0.36	4.6	85	324	50.4	176	509	113	22.45	6.63	3.43	67	123	79	97	110	68	148	31.04
TR20087	Medium	19	0	65	0	12.8	39.6	4.59	7.84	292	47.8	37.4	10.3	3.7	0.8	3.75	2.93	0.81	0.29	0.06	141	4.47	0.9	43	5.9	15	19	89	13	0.41	4.5	63	201	57	112.2	159	99	44.38	6.31	2.69	85	127	85	99	93	62	154	26.14
TR20091	Medium	23	1	80	0	13.1	38.6	4.46	4.59	197	55	35.9	7.8	1.1	0.2	2.52	1.65	0.36	0.05	0.01	140	4.55	0.73	41	4.8	10	17	44	25	0.94	4.1	78	234	69	148.8	81	96	9.6	5.57	1.58	92	149	78	116	108	90	163	33.87
TR20092	Low	13	0	54	0	14.6	43.8	5.04	5.68	233	63.4	28.3	5.6	1.8	0.9	3.6	1.61	0.32	0.1	0.05	142	4.44	0.7	24	7.1	28	20	92	32	0.87	4.5	143	269	57.5	154.5	285	92	18.96	5.76	0.89	87	141	79	110	124	92	154	38.79
TR20093	Medium	19	1	70	0	14.1	40	4.24	6.2	143	62.9	22.3	7.7	6.3	0.8	3.9	1.38	0.48	0.39	0.05	139	4.58	0.77	20	5.1	29	32	76	39	1.02	4.4	135	115	31.5	61.5	110	156	40.47	5.42	1.38	80	149	62	82	86	55	150	24.44
TR20094	Low	13	0	62	0	14.3	43	5.28	7.85	262	45.5	41.3	7.9	4.7	0.6	3.57	3.24	0.62	0.37	0.05	140	4.08	0.67	23	5.5	18	20	112	39	0.38	4.5	98	316	53.8	185.6	383	115	24.29	6.34	1.53	91	154	85	115	128	110	156	45.2
TR20095	Low	13	1	71	0	13.1	39.1	4.58	6.69	273	50.1	39	7	3.3	0.6	3.35	2.61	0.47	0.22	0.04	138	4.79	1.24	42	6.8	17	13	70	21	0.55	4.3	49	229	40.6	126.4	310	424	13.65	12.8	1.89	78	163	66	119	103	99	167	35.5
TR20101	Low	14	1	66	0	14.4	39.4	4.08	5.09	289	57.4	32.2	9	1	0.4	2.92	1.64	0.46	0.05	0.02	141	5.48	0.8	29	6.4	31	25	95	75	1.6	4.5	77	273	45.8	133.5	513	166	7.4	6.85	0.26	87	178	65	115	95	88	162	33.53
TR20102	Low	14	0	66	0	12	35.9	4.22	7.45	257	61.2	30.6	6.2	1.6	0.4	4.56	2.28	0.46	0.12	0.03	139	4.55	0.66	29	3.5	12	15	81	32	0.41	4.4	47	161	51.2	76	169	103	12.49	6.3	0.6	86	155	88	100	93	76	158	30.44
TR20103	Low	12	0	58	0	14.2	42	4.54	9.74	351	47.5	44.1	5.5	2.2	0.7	4.62	4.3	0.54	0.21	0.07	142	5.05	0.66	26	6.8	16	14	94	37	0.42	4.2	107	237	31	115.6	541	85	14.04	5.81	0.76	77	136	97	104	103	85	149	38.29
TR20104	High	35	0	59	0	13.9	42.3	4.87	8.47	231	57.8	29.6	7.6	4.3	0.7	4.9	2.51	0.64	0.36	0.06	142	4.32	0.75	24	4.9	21	17	85	16	0.34	4.5	171	295	58.1	219.5	87	92	10.65	5.49	1.78	93	149	79	110	123	85	159	33.62
TR20105	Medium	25	1	84	0	12.7	37.3	4.03	6.88	246	57.6	28.8	9.3	3.6	0.7	3.96	1.98	0.64	0.25	0.05	138	4.2	0.74	28	7.4	10	12	54	19	0.38	4.3	100	288	44.8	176.4	334	108	25.54	5.93	0.79	77	165	92	107	109	75	160	29.3
TR20106	Low	14	0	59	0	14.9	43.1	4.86	7.69	257	57.4	33.4	6.5	2.3	0.4	4.41	2.57	0.5	0.18	0.03	138	4.21	0.75	34	5.9	31	22	88	27	0.51	4.5	81	226	44.2	105.6	381	94	26.12	5.05	3.07	83	151	86	88	90	67	159	26.5
TR20107	Medium	16	1	60	0	14	39.6	4.72	5.85	170	65.8	20.2	7	6.5	0.5	3.85	1.18	0.41	0.38	0.03	143	4.39	0.83	30	4.3	10	14	68	18	1.02	4.2	121	211	46.1	142.7	111	84	3.03	5.16	1.49	74	139	67	95	100	73	164	27.14
TR20109	Low	13	0	64	0	11.9	36	4.47	8.13	190	65.5	19.4	11.1	3.3	0.7	5.32	1.58	0.9	0.27	0.06	138	3.53	0.65	31	4.4	19	17	108	8	0.19	4.4	72	183	70	94	95	106	19.77	5.67	0.88	78	171	66	95	93	70	164	26.03
TR20114	Medium	20	1	63	0	11.9	37.7	5.47	7.17	203	64.1	25.5	8.5	1.5	0.4	4.59	1.83	0.61	0.11	0.03	141	4.74	0.9	41	6.6	19	19	88	17	0.52	3.8	92	173	36.3	83.7	265	86	25.16	6.5	1.07	81	166	52	89	96	67	154	28.25
TR20117	High	60	1	65	0	12.2	38.5	3.83	8.45	333	66.7	22	8.2	2.4	0.7	5.64	1.86	0.69	0.2	0.06	143	4.11	0.84	26	6.5	20	21	64	18	1.88	4	29	141	59.3	58.3	117	107	16.12	5.05	0.52	79	122	81	71	85	55	158	22.03
TR20118	Medium	24	0	62	0	12.8	39.2	4.79	6.07	223	52.9	34.3	9.1	3	0.7	3.22	2.08	0.55	0.18	0.04	142	4.1	0.77	26	5.7	16	14	61	24	0.94	4.1	65	165	79.6	74.2	56	97	20	6.08	1.09	74	145	70	112	133	110	159	43.51
TR20119	Low	14	1	69	0	15	42.5	4.56	5.11	166	58.7	28.6	12.1	0.2	0.4	3	1.46	0.62	0.01	0.02	144	4.46	0.76	39	4.7	13	15	92	17	2.54	4.4	130	176	38.1	89.5	242	102	160.95	5.73	0.59	70	128	61	107	103	83	158	33.25

## Sheet: TC3
Patient ID	ADAS group	ADAS-COG	SEX	Age	Cigarette	HB	HCT	RBC	WBC	Platelet	Neutrophil%	Lymphocyte%	Monocyte%	Eosinophil%	Basophil%	Neutrophil. Absolute	Lymphocyte. Absolute	Monocyte. Absolute	Eosinophil. Absolute	Basophil. Absolute	Sodium	Potassium	Creatinine	Urea (BUN)	Uric Acid	ALT	AST	ALP	GGT	Total Bilirubin	Albumin	Creatine Kinase (CK)	Total cholesterol	HDL	LDL	Triglycerides	Glucose	Insulin	HbA1c	TSH	Diastolic blood pressure (mmHg)	Sistolic blood pressure (mmHg)	Pulse (beats per minute)	Waist circumference (cm)	Hip circumference (cm)	Weight	Height	BMI
TR10001	Medium	18.3	1	64	0	13.6	40	4.75	7.32	224	69.2	22.3	7.2	1	0.3	5.07	1.63	0.53	0.07	0.02	142	4.01	0.97	34	3.3	18.4	14.6	60	36	0.432	4.18	79	238.9	48.3	171	98.4	93.2	9.19	5.58	1.58	79	141	58	106	112	76	170	26.3
TR10002	High	32	0	73	0	11.2	33.7	3.92	5.7	80	56.1	34.2	7.2	1.8	0.7	3.2	1.95	0.41	0.1	0.04	142	4.52	0.76	14.2	3	12.5	25.8	48	11	0.497	4.65	146	255.3	61.1	171	101.2	88.6	2.76	5.19	3.02	70	120	67	79	93	50.6	152	21.6
TR10004	High	36	1	80	0	11.9	36.3	4.42	8.43	225	72.2	18.3	7.5	1.8	0.2	6.09	1.54	0.63	0.15	0.02	143	4.22	0.98	35.2	6.5	20.1	20.2	110	22	0.573	3.93	42	161.6	27.9	103	155.1	109.4	25.74	6.85	2.65	80	140	72	142	150	135	170	46.71
TR10005	High	39.3	0	61	0	13.1	38.5	4.76	5.28	195	60.9	28.8	8	1.7	0.6	3.22	1.52	0.42	0.09	0.03	141	4.28	0.59	24.3	2.7	14.3	19.4	91	9	0.427	4.4	57	248	78.2	158	58.5	101.3	2.99	5.79	2.17	68	125	65	74	94	60	159	23.7
TR10006	Medium	29	0	68	0	13	35.7	4.21	5.67	229	58.4	31	5.8	3.7	1.1	3.31	1.76	0.33	0.21	0.06	143	3.9	0.82	15.7	4.4	10.7	15.5	64	11	0.239	4.61	51	377.4	45.1	284	240.8	85.5	6.74	6.08	3.57	80	130	74	87	101	61	149	27.4
TR10008	Medium	21	1	82	1	14	39.1	4.33	5.92	236	63.5	26.4	7.4	1.9	0.8	3.76	1.56	0.44	0.11	0.05	140	4.77	0.75	13.4	5.4	15.6	16.6	86	9	0.379	5.02	84	186.1	53.4	119	68.1	98.6	3.72	5.76	4.89	80	180	66	76	78	40.7	140	20.41
TR10011	Medium	15.6	0	79	0	12.9	36.4	4.49	7.3	154	67.8	22.6	7.4	1.9	0.3	4.95	1.65	0.54	0.14	0.02	142	4.71	0.83	34.4	4.9	24.1	14.4	54	14	0.397	4.27	69	270.8	47.3	204	95.5	92.7	5.44	5.22	0.965	70	125	84	86	102	56.3	147	25.92
TR10012	High	56	0	86	0	11.1	31.3	3.51	6.01	196	62.4	28.3	7.2	1.8	0.3	3.75	1.7	0.43	0.11	0.02	143	4.61	1.31	66.8	6.6	12.7	18.9	36	11	0.55	4.26	53	214.6	73.5	120	105.5	95.1	3.79	5.11	0.358
TR10013	Medium	15	1	60	1	16.6	46.2	5.43	6.89	158	52.1	28.4	14.1	4.4	1	3.59	1.96	0.97	0.3	0.07	141	4.55	0.93	37.4	5.1	18.5	15.2	51	14	0.499	4.09	42	169.5	35.6	109	123	100.1	21.41	5.38	1.37	80	130	68	113	107	89.8	173	30
TR10014	High	54	0	76	0	12.8	38.1	4.86	5.26	241	51.6	39	7.8	1	0.6	2.72	2.05	0.41	0.05	0.03	142	4.83	0.67	51.6	3	15.2	22.5	42	9	0.421	4.73	77	267.2	90.9	158	93.3	100.5	6.52	5.49	2.24	80	120	60	81	105	60.4	157	24.3
TR10015	Medium	21.3	0	77	0	13.4	41.2	4.65	6.06	213	64	20.3	9.6	4.6	1.5	3.88	1.23	0.58	0.28	0.09	142	4.51	0.95	34.9	5.9	11.8	15.7	102	18	1.265	4.05	112	152.6	53.9	82	82.6	80.2	7.78	5.53	1.58	80	125	68	112	122	78.3	149	35.13
TR10016	Medium	27.3	1	74	0	15.6	43.3	4.95	5.35	146	71.6	21.5	5.2	1.3	0.4	3.83	1.15	0.28	0.07	0.02	139	4.75	0.8	34.9	5.2	24	22.7	63	21	0.791	4.78	53	123.3	33.4	50	199	184.8	14.91	7.29	2.23	80	150	64	101	103	77.6	165	28.28
TR10018	Medium	19.3	0	85	0	13.7	38.4	4.47	4.02	179	45.8	42	8.5	3	0.7	1.84	1.69	0.34	0.12	0.03	146	4.44	0.75	25	3.3	6	12.3	77	9	0.63	4.54	40	277.9	56.4	190	159	105.1	6.91	5.41	2.76	80	150	72	82	98	61.4	152	26.4
TR10020	Medium	23.9	0	80	0	12.1	37.5	4.85	9.43	242	75.4	16.3	5.8	1.7	0.8	7.1	1.54	0.55	0.16	0.08	142	4.64	1.05	45.2	6	10.7	15.7	89	17	0.418	3.86	64	177.6	60.2	96	108.9	130.5	11.33	6.63	0.887	75	125	80	93	115	66.1	151	28.95
TR10021	High	52.3	1	69	0	15	44.4	5.42	9.25	186	61.2	28.8	7.4	1.7	0.9	5.67	2.66	0.68	0.16	0.08	142	4.41	1	62.9	8.1	11	13.8	72	16	0.527	4.64	42	258	53.9	185	97.9	130	11.42	5.94	0.728	80	120	74	103	95	69.5	157	27.99
TR10023	Medium	17.6	1	78	0	16.4	48.6	5.66	9.75	218	65.1	20.8	11	2.3	0.8	6.35	2.03	1.07	0.22	0.08	144	4.99	1	44.2	5.3	12	17	66	22	0.706	4.22	110	177	42.2	112	116.4	92.6	11.51	5.56	1.86	75	130	83	97	103	73.3	173	24.39
TR10024	High	58	0	71	0	16.5	45.6	5.46	7.26	208	57.3	30.6	10.9	0.6	0.6	4.17	2.22	0.79	0.04	0.04	142	4.65	0.84	35.7	5.1	39.5	28.1	120	40	0.789	5.21	71	215.5	82.4	110	115	129.3	45.58	5.77	1.91	70	130	84	103	109	73	150	32.44
TR10027	Medium	16	0	59	0	13.4	40.2	4.87	6.07	295	51.7	37.1	9.2	1.2	0.8	3.14	2.25	0.56	0.07	0.05	141	4.72	0.71	48.1	4.5	17.8	20.7	65	10	0.421	4.28	90	223.8	64.9	148	53.5	96.9	7.62	5.31	0.935	80	120	65	88	109	68.8	154	28.67
TR10030	High	35	1	70	0	13.4	40.6	5.52	6.17	268	56.7	30.5	8.3	3.7	0.8	3.5	1.88	0.51	0.23	0.05	145	4.72	1.14	27.8	6.5	12.6	13.8	76	54	0.451	4.36	51	209.3	45.6	118	230.8	104.2	26.66	5.78	4.76	90	120	71	101	101	75.3	164	27.89
TR10032	High	49.3	1	74	0	14.4	41.4	4.5	7.67	178	43.4	39.9	8.6	6.9	1.2	3.33	3.06	0.66	0.53	0.09	141	4.51	0.85	45	5.2	11.7	13.6	37	11	0.74	4.44	51	155.3	49.3	86	98.3	100.3	5.73	5.74	2.8	110	140	54	93	99	68	167	24.38
TR10033	Medium	27	0	64	0	14.3	41.8	5.15	9.51	271	42	37.7	6.2	13.6	0.5	3.99	3.59	0.59	1.29	0.05	140	4.1	0.69	37.1	4.8	21.2	18.6	77	26	1.173	4.3	171	214.7	43.3	112	298.5	107.6	20.23	5.66	1.99	120	180	80	109	116	79.3	157	32.05
TR10034	High	42.3	0	55	0	12.1	35.2	4.01	5.92	266	63.4	26.9	7.4	2	0.3	3.75	1.59	0.44	0.12	0.02	142	4.85	0.69	34.5	3.2	13.6	22.4	52	7	0.324	4.38	89	215.5	73.3	126	78.7	96.6	4.97	5.75	0.357	100	125	60	81	102	56.2	144	27.01
TR10035	Low	14.3	0	65	1	13	37.1	4.3	5.44	174	66.7	24.3	6.1	2	0.9	3.63	1.32	0.33	0.11	0.05	141	4.66	0.84	23.7	5.3	11.8	17.7	54	11	0.637	4.51	91	230.1	64.5	143	112.4	91.2	7.67	5.73	0.952	90	120	51	83	86	44.8	145	20.93
TR10036	Medium	22.3	0	56	0	11.5	32.9	3.96	5.16	271	55.9	32.4	6.6	4.1	1	2.89	1.67	0.34	0.21	0.05	140	4.8	0.79	27.6	4.9	19.3	22.8	96	13	0.721	4.72	115	253.5	39.5	167	232.7	100.5	8.93	5.35	1.05	80	125	65	98	102	69.4	162	26.29
TR10037	Medium	20	0	66	0	13.2	38.7	4.57	4.99	187	57.7	32.5	8.6	0.6	0.6	2.88	1.62	0.43	0.03	0.03	143	4.17	0.69	43.2	5.5	11.9	20.9	88	16	0.553	4.42	222	227.6	65.2	148	73.6	100.4	15.72	5.9	0.848	80	120	81	100	103	67	148	30.59
TR20001	Medium	15	0	84	0	14.7	41	4.35	10.84	313	69.1	22.2	7	0.7	1	7.48	2.41	0.76	0.08	0.11	142	4.18	0.7	29			15	66	9	0.54	4.1	21	192	54.5	115.3	111	105	9.67	5.89	2.08	80	160		114	124	77	153	32.89
TR20005	Low	12	0	64	0	12.1	33.7	3.94	4.79	239	62.5	28.6	7.3	1	0.6	2.99	1.37	0.35	0.05	0.03	141	3.79	0.76	22		25	17	129	13	0.65	4.3	44	219	52.8	129.6	183	119	12.58	5.56	0.58	75	132	78	98	120	74	160	28.91
TR20007	Medium	23	1	76	0	15.5	46.2	5.22	7.25	201	58.7	27.2	11	2.5	0.6	4.26	1.97	0.8	0.18	0.04	140	4.78	0.95	37		27	25						214	49.5	133.7	154	82			0.88	67	147	69	96	116	75	160	29.3
TR20013	High	47	1	71	0	13.8	37.2	4.22	8.64	333	69.6	23.4	5.2	1.3	0.5	6.02	2.02	0.45	0.11	0.04	142	5.39	1.16	38		14	13	79	24	0.53	4.4	38	201	41.2	137.8	110	97	8.52	7.83	0.59	65	92	82	98	95	65	165	23.88
TR20014	High	32	1	75	0	14.4	42.3	4.71	7.62	221	75.5	14.4	8.8	1	0.3	5.75	1.1	0.67	0.08	0.02	143	4.16	0.78	38		16	14	70	20	0.64	4.6	106	272	74.5	173.3	121	99	5.88	5.71	1.24	92	162	68	88	108	66	165	24.24
TR20015	Medium	18	1	59	0	13.4	40	4.73	6.29	240	61.6	27	8.4	2.5	0.5	3.87	1.7	0.53	0.16	0.03	141	4.86	0.68	25		31	23	102	26	0.45	4	42	216	57.2	141	89	95		5.94	1.06	82	123	83	125	109	98	164	36.44
TR20016	Low	14	0	78	0	12.1	35.6	4.17	8.69	350	63.2	25.2	7.4	3.6	0.6	5.5	2.19	0.64	0.31	0.05	141	4.41	0.78	33		21	16	52	20	0.36	4.4	113	205	67	116	110	117		5.8	1.83	89	131	97	98	115	73	155	30.39
TR20017	Low	13	0	60	0	12.2	38	4.54	6.26	393	55.8	30.5	7.3	5.4	1	3.49	1.91	0.46	0.34	0.06	140	4.55	0.98	25	3.8	21	27	56	13	0.22	4.7	71	225	59.4	142.6	115	89	7.83	5.94	4.84	80	128	61	88	108	82	166	29.76
TR20020	Medium	15	0	63	0	14	40.9	4.51	7.44	161	53.9	34.7	7.1	3	1.3	4.01	2.58	0.53	0.22	0.1	141	4.63	0.77	17	4.4	19	13	87	13	0.76	4.3	64	221	61.4	140.2	97	226	12.76	8.4	2.21	66	145	64	102	110	77	160	30.08
TR20021	Medium	21	1	78	0	11.9	35.5	4.83	6.57	208	77.5	13.4	7.9	0.6	0.6	5.09	0.88	0.52	0.04	0.04	136	5.08	1.29	46	5.1	21	16	75	23	0.32	4.2	167	168	37.8	98.4	159	551		9.45	0.52	86	158	62	117	111	90	170	31.14
TR20022	High	70	1	68	0	13	37.8	4.07	8.17	262	63	23.4	11.8	0.9	0.9	5.16	1.91	0.96	0.07	0.07	140	4.63	0.77	15	3.4	17	15	66	19	0.58	4.1	45	216	43	150.8	111	211	4.71	9.5	0.98	58	126	53	97	103	65	170	22.49
TR20023	Medium	20	0	69	0	10	30.5	3.62	3.87	226	61.3	28.4	8	1.8	0.5	2.37	1.1	0.31	0.07	0.02	144	3.93	1.01	34	5.2	10	14	89	12	0.62	4.3	50	294	54.3	214.1	128	86	6.41	5.81	1.19	70	129	70	80	106	67	155	27.89
TR20025	High	32	1	74	0	13.8	40.3	4.48	7.07	173	61.7	27.7	7.2	3.1	0.3	4.36	1.96	0.51	0.22	0.02	142	4.46	0.91	24	4.8	16	17	56	15	1.01	4.3	86	136	46.8	67.2	110	114	12.42	5.53	1.55						82	171	28.04
TR20028	High	36	1	80	0	13.1	38.1	4.2	6.74	234	65.1	22.8	9.2	2.5	0.4	4.38	1.54	0.62	0.17	0.03	140	4.28	0.9	27	5.8	14	17	83	18	0.48	4.1	38	211	42.4	139.6	145	92	30.52	5.47	0.69	106	164	86	111	108	85	167	30.48
TR20029	Low	12	0	79	0	12.6	37.8	4.43	7.23	375	62.3	30.2	5.9	1.2	0.4	4.5	2.18	0.43	0.09	0.03	143	3.91	0.67	35	5.4	13	17	65	17	0.42	3.8	73	194	68.5	107.9	88	107	6.82	5.99							55	163	20.7
TR20032	Medium	16	0	76	0	13.2	38.9	4.57	5.27	184	46.3	45.7	6.6	0.8	0.6	2.44	2.41	0.35	0.04	0.03	139	4.2	0.82	30	4.5	14	19	68	19	0.34	4.3	86	272	56.7	175.1	201	83	4.08	5.82	8.54	54	134	69	94	110	65	150	28.89
TR20034	Medium	17	0	85	0	12.6	39.3	4.59	6.67	323	61.1	28.9	7.3	1.8	0.9	4.07	1.93	0.49	0.12	0.06	142	4.97	1.11	54	7.8	10	14	74	10	0.58	4.4	46	301	71.3	204.3	127	150	8.23	7.25	3.46	102	152	87	79	96	58	157	23.53
TR20037	Medium	22	1	80	0	12.8	40.6	5.21	7.1	271	65.3	21.5	10.4	2.1	0.7	4.63	1.53	0.74	0.15	0.05	143	4.61	1.15	38	4.1	14	16	87	32	0.67	4.8	70	208	54.7	132.7	103	95	5.15	5.71	1.25	76	149	72	92	102	70	181	21.37
TR20041	Medium	16	1	78	0	12.8	39.3	4.18	7.95	347	65	22.8	5	6.7	0.5	5.17	1.81	0.4	0.53	0.04	144	4.92	0.89	34	5.4	12	14	98	13	0.34	4.1	76	196	37	130.2	144	113	66.51	5.09	1.08	62	125	83	103	105	80	173	26.73
TR20042	Medium	17	0	77	0	12.2	37.8	4.37	5.53	212	65.7	24.6	7.8	1.4	0.5	3.63	1.36	0.43	0.08	0.03	142	5.1	0.86	22	4.3	16	17	48	11	0.43	4.1	40	213	46.5	140.5	130	97	9.78	5.62	2.01	67	126	80	89	100	60	155	24.97
TR20044	Medium	16	1	68	0	14.6	44.4	5.18	6.35	206	69.2	21.3	6.6	2.4	0.5	4.4	1.35	0.42	0.15	0.03	145	5.1	0.83	29	4.6	17	20	73	43	0.96	4.6	63	157	57.8	87.6	58	104	1.87	5.46	0.56	66	131	95	71	89	51	173	17.04
TR20045	Low	12	1	78	0	14.4	44	5.56	10.08	271	74.6	15.4	8.2	1.3	0.5	7.52	1.55	0.83	0.13	0.05	142	5.06	1.32	73	7.9	20	15	98	12	0.43	4.5	330	202	40.5	125.3	411	205	41.36	9.32	0.9						89	172	30.08
TR20048	Low	14	1	77	0	14	41	4.77	5.9	195	51.2	37.5	9.5	1.5	0.3	3.02	2.21	0.56	0.09	0.02	142	4.62	1.14	36	7.2	18	16	82	31	0.49	4.4	62	252	66	138.8	236	116	18.45	6.53	2.93	87	152	63	116	110	86	154	36.26
TR20060	High	34	1	85	0	13.5	40.9	4.97	6.32	214	69.4	20.7	8.2	1.1	0.6	4.38	1.31	0.52	0.07	0.04	139	4.53	1.18	49	7.6	13	11	37	13	0.75	3.9	87	178	66.1	99.7	61	97	6.77	5.71	0.54	80	146	72	109	107	80	159	31.64
TR20064	Medium	23	1	79	0	14.1	43.8	6.55	8.1	238	54.6	35.6	6.9	2.3	0.6	4.42	2.88	0.56	0.19	0.05	139	5.24	0.84	25	6	15	16	108	16	1.07	4.1	34	157	42.4	90.8	119	96	4.02	6.07	5.93	67	117	69	68	101	59	162	22.48
TR20066	Medium	15	1	80	0	15.3	44.8	4.96	6.18	213	60.7	25.1	12.1	1.5	0.6	3.75	1.55	0.75	0.09	0.04	143	4.36	1.03	35	7.2	91	55	106	61	0.88	4.6	102	191	52.7	119.5	94	89	5.29	6.14	0.67	89	165	74	102	105	80	160	31.25
TR20069	High	42	0	67	0	13.7	42.1	5.13	6.4	248	50.6	41.6	5.3	2	0.5	3.24	2.66	0.34	0.13	0.03	144	3.96	0.89	44	6.7	11	11	96	15	0.5	4.5	33	197	56.7	96.3	220	154	68.7	6.31	6.46	88	138	72	113	109	72	157	29.21
TR20075	Medium	19	1	69	0	15.3	43.6	5.22	7.39	188	72.3	17.5	8.7	1.1	0.4	5.35	1.29	0.64	0.08	0.03	141	4.51	1.13	30	4.3	17	15	79	19	0.62	4.7	97	164	54.9	90.1	95	117	26.48	10.01	0.79	93	192	99	95	93	73	167	26.18
TR20076	Medium	16	1	71	0	13.7	40.5	4.88	6.32	218	63.5	29	5.4	1.6	0.5	4.02	1.83	0.34	0.1	0.03	140	4	1.18	38	5.9	17	22	105	24	0.56	4.3	59	202	52.1	115.7	171	90	3.5	5.72	1.97	92	163	88	93	98	70	167	25.1
TR20077	Medium	20	0	74	0	14.7	43.1	4.99	4.92	191	58	32.9	6.3	2.2	0.6	2.85	1.62	0.31	0.11	0.03	143	4.16	0.86	36	7.3	16	16	71	23	0.55	4.3	130	244	70.1	152.5	107	93	11.19	5.5	5.14	84	145	80	106	104	78	153	33.32
TR20079	Medium	15	1	65	0	14	41.6	5.03	6.95	265	45.7	40.9	7.9	4.9	0.6	3.18	2.84	0.55	0.34	0.04	138	4.11	0.92	32	4.8	14	17	50	24	0.84	4.4	89	192	29.2	116.4	232	102	14.38	6.51	1.42	63	115	85	99	101	87	183	25.98
TR20080	Low	13	0	60	0	14.3	42.2	4.69	6.32	235	46.5	42.6	7	3.3	0.6	2.94	2.69	0.44	0.21	0.04	143	4.79	0.88	31	5.4	16	16	60	17	0.45	4.5	76	262	57.8	179.2	125	102	12.48	6.43	3.46	80	129	74	85	91	62	164	23.05
TR20081	Medium	23	0	74	0	11.7	35.2	4.18	7.28	280	56.3	29.9	8.7	4	1.1	4.1	2.18	0.63	0.29	0.08	138	4.34	0.61	36	4.2	12	15	85	13	0.31	3.8	630	192	78.3	97.1	83	85	13.79	6.11	0.7	74	183	62	104	106	82	156	33.69
TR20082	Medium	17	1	61	0	16.8	47	5.3	10.85	265	63.1	28	7.1	1.4	0.4	6.85	3.04	0.77	0.15	0.04	140	4.43	0.84	25	6.3	18	16	94	35	0.89	4.8	78	289	53.5	207.3	141	106	28.54	5.78	0.34	84	134	89	118	98	92	158	36.85
TR20083	Medium	23	0	66	0	12.9	39.1	4.44	4.86	226	49.2	42.8	7	0.6	0.4	2.39	2.08	0.34	0.03	0.02	143	4.39	0.74	35	4.9	13	15	110	20	0.39	4.3	72	353	65.6	240.8	233	90	6.27	5.71	1.68	80	127	61	110	101	64	150	28.44
TR20084	Low	13	0	75	0	11.6	34.5	4.24	7.25	292	61.7	30.8	5.4	1.7	0.4	4.48	2.23	0.39	0.12	0.03	137	4.64	0.91	35	5.9	9	10	54	17	0.33	4.6	44	260	45.6	142	362	208	25.82	8.22	0.7	64	154	59	90	89	61	153	26.06
TR20086	Low	12	0	65	0	11.2	33.3	4.24	8.4	340	47.9	41.2	8.6	1.7	0.6	4.03	3.46	0.72	0.14	0.05	141	4.37	0.68	27	4.9	31	27	63	51	0.36	4.6	85	324	50.4	176	509	113	22.45	6.63	3.43	67	123	79	97	110	68	148	31.04
TR20087	Medium	19	0	65	0	12.8	39.6	4.59	7.84	292	47.8	37.4	10.3	3.7	0.8	3.75	2.93	0.81	0.29	0.06	141	4.47	0.9	43	5.9	15	19	89	13	0.41	4.5	63	201	57	112.2	159	99	44.38	6.31	2.69	85	127	85	99	93	62	154	26.14
TR20091	Medium	23	1	80	0	13.1	38.6	4.46	4.59	197	55	35.9	7.8	1.1	0.2	2.52	1.65	0.36	0.05	0.01	140	4.55	0.73	41	4.8	10	17	44	25	0.94	4.1	78	234	69	148.8	81	96	9.6	5.57	1.58	92	149	78	116	108	90	163	33.87
TR20092	Low	13	0	54	0	14.6	43.8	5.04	5.68	233	63.4	28.3	5.6	1.8	0.9	3.6	1.61	0.32	0.1	0.05	142	4.44	0.7	24	7.1	28	20	92	32	0.87	4.5	143	269	57.5	154.5	285	92	18.96	5.76	0.89	87	141	79	110	124	92	154	38.79
TR20093	Medium	19	1	70	0	14.1	40	4.24	6.2	143	62.9	22.3	7.7	6.3	0.8	3.9	1.38	0.48	0.39	0.05	139	4.58	0.77	20	5.1	29	32	76	39	1.02	4.4	135	115	31.5	61.5	110	156	40.47	5.42	1.38	80	149	62	82	86	55	150	24.44
TR20094	Low	13	0	62	0	14.3	43	5.28	7.85	262	45.5	41.3	7.9	4.7	0.6	3.57	3.24	0.62	0.37	0.05	140	4.08	0.67	23	5.5	18	20	112	39	0.38	4.5	98	316	53.8	185.6	383	115	24.29	6.34	1.53	91	154	85	115	128	110	156	45.2
TR20095	Low	13	1	71	0	13.1	39.1	4.58	6.69	273	50.1	39	7	3.3	0.6	3.35	2.61	0.47	0.22	0.04	138	4.79	1.24	42	6.8	17	13	70	21	0.55	4.3	49	229	40.6	126.4	310	424	13.65	12.8	1.89	78	163	66	119	103	99	167	35.5
TR20098	High	37	1	71	0	14.2	42.1	4.72	12.1	281	56.9	31.5	8.6	2.2	0.8	6.88	3.81	1.04	0.27	0.1	140	4.36	1.11	32	6.2	11	14	67	19	0.59	4.1	121	238	38.6	136.8	313	81	7.96	5.53	1.81	99	189	54	90	88	70	156	28.76
TR20102	Low	14	0	66	0	12	35.9	4.22	7.45	257	61.2	30.6	6.2	1.6	0.4	4.56	2.28	0.46	0.12	0.03	139	4.55	0.66	29	3.5	12	15	81	32	0.41	4.4	47	161	51.2	76	169	103	12.49	6.3	0.6	86	155	88	100	93	76	158	30.44
TR20103	Low	12	0	58	0	14.2	42	4.54	9.74	351	47.5	44.1	5.5	2.2	0.7	4.62	4.3	0.54	0.21	0.07	142	5.05	0.66	26	6.8	16	14	94	37	0.42	4.2	107	237	31	115.6	541	85	14.04	5.81	0.76	77	136	97	104	103	85	149	38.29
TR20104	High	35	0	59	0	13.9	42.3	4.87	8.47	231	57.8	29.6	7.6	4.3	0.7	4.9	2.51	0.64	0.36	0.06	142	4.32	0.75	24	4.9	21	17	85	16	0.34	4.5	171	295	58.1	219.5	87	92	10.65	5.49	1.78	93	149	79	110	123	85	159	33.62
TR20105	Medium	25	1	84	0	12.7	37.3	4.03	6.88	246	57.6	28.8	9.3	3.6	0.7	3.96	1.98	0.64	0.25	0.05	138	4.2	0.74	28	7.4	10	12	54	19	0.38	4.3	100	288	44.8	176.4	334	108	25.54	5.93	0.79	77	165	92	107	109	75	160	29.3
TR20106	Low	14	0	59	0	14.9	43.1	4.86	7.69	257	57.4	33.4	6.5	2.3	0.4	4.41	2.57	0.5	0.18	0.03	138	4.21	0.75	34	5.9	31	22	88	27	0.51	4.5	81	226	44.2	105.6	381	94	26.12	5.05	3.07	83	151	86	88	90	67	159	26.5
TR20114	Medium	20	1	63	0	11.9	37.7	5.47	7.17	203	64.1	25.5	8.5	1.5	0.4	4.59	1.83	0.61	0.11	0.03	141	4.74	0.9	41	6.6	19	19	88	17	0.52	3.8	92	173	36.3	83.7	265	86	25.16	6.5	1.07	81	166	52	89	96	67	154	28.25
TR20117	High	60	1	65	0	12.2	38.5	3.83	8.45	333	66.7	22	8.2	2.4	0.7	5.64	1.86	0.69	0.2	0.06	143	4.11	0.84	26	6.5	20	21	64	18	1.88	4	29	141	59.3	58.3	117	107	16.12	5.05	0.52	79	122	81	71	85	55	158	22.03
TR20118	Medium	24	0	62	0	12.8	39.2	4.79	6.07	223	52.9	34.3	9.1	3	0.7	3.22	2.08	0.55	0.18	0.04	142	4.1	0.77	26	5.7	16	14	61	24	0.94	4.1	65	165	79.6	74.2	56	97	20	6.08	1.09	74	145	70	112	133	110	159	43.51
TR20119	Low	14	1	69	0	15	42.5	4.56	5.11	166	58.7	28.6	12.1	0.2	0.4	3	1.46	0.62	0.01	0.02	144	4.46	0.76	39	4.7	13	15	92	17	2.54	4.4	130	176	38.1	89.5	242	102	160.95	5.73	0.59	70	128	61	107	103	83	158	33.25

## Sheet: Clinic_v3
Patient ID	ADAS group	ADAS-COG	HB	HCT	RBC	WBC	Platelet	Neutrophil%	Lymphocyte%	Monocyte%	Eosinophil%	Basophil%	Neutrophil. Absolute	Lymphocyte. Absolute	Monocyte. Absolute	Eosinophil. Absolute	Basophil. Absolute	Sodium	Potassium	Creatinine	Urea (BUN)	Uric Acid	ALT	AST	ALP	GGT	Total Bilirubin	Albumin	Creatine Kinase (CK)	Total cholesterol	HDL	LDL	Triglycerides	Glucose	Insulin	HbA1c	TSH	Diastolic blood pressure (mmHg)	Sistolic blood pressure (mmHg)	Pulse (beats per minute)	Waist circumference (cm)	Hip circumference (cm)	Weight	Height	BMI
TR10001	Low	12.9	14.3	41.4	4.91	9.07	224	72.9	17	8	1.8	0.3	6.61	1.54	0.73	0.16	0.03	143	3.67	0.9	35.4	3.5	32.6	25	69	51	0.569	4.56	119	273.8	49.2	206	95.5	90.9	6.4	4.87	1.76	56	115	60	106	112	77	170	26.6
TR10002	Medium	31	11.1	34.9	3.99	5.73	73	43.5	45	8.9	2.1	0.5	2.49	2.58	0.51	0.12	0.03	145	3.68	0.64	28.4	2.2	4.5	14.7	51	10	0.745	4.29	139	306.8	62.9	219	124.3	95.2	4.71	5.42	7.21	76.9	135.2	71.5	75	92	50.1	152	21.6
TR10006	Medium	20.3	11	32	3.94	6.26	217	50.9	37.4	7.2	3.7	0.8	3.19	2.34	0.45	0.23	0.05	144	3.69	0.93	51.7	4.9	5.1	12.5	53	6	0.331	4.06	57	366.7	47.8	290	145.5	89.3	4.37	5.57	3.29	75	131.7	72	87	100	55.4	149	24.77
TR10008	Medium	24.3	14.6	42.6	4.79	5.72	237	56.1	31.3	7.9	3.7	1	3.21	1.79	0.45	0.21	0.06	142	4.6	0.8	33.9	5.8	12.7	16.1	97	11	0.327	4.59	73	241.1	55.1	171	77.5	105.5	7.04	5.79	6.37	60	120	68	80	89	42.2	140	21.43
TR10011	Low	13.9	12.8	36.5	4.57	6.58	124	71.6	19.9	6.4	1.8	0.3	4.71	1.31	0.42	0.12	0.02	143	4.97	0.83	37.7	4.1	7.5	12.4	57	8	0.376	4.41	46	320.4	44.6	246	151.5	98.6	6.19	5.26	0.67	75	125	84	90	104	57.3	147	26.38
TR10013	Low	13.3	15.9	44	5.16	6.94	186	55.3	22.9	16	4.8	1	3.84	1.59	1.11	0.33	0.07	139	4.49	0.94	45.8	5.6	11.4	13.7	66	15	0.634	4.2	55	171.4	33.7	115	111.7	95.2	25.07	5.33	1.6	80	125	67	103	101	89.7	173	29.74
TR10014	High	51	11.9	35	4.5	5.14	235	54.8	33.9	9.3	1.2	0.8	2.82	1.74	0.48	0.06	0.04	143	4.72	0.64	64.9	3.6	10.2	17.9	46	8	0.381	4.56	77	289.7	86	187	84.5	103.8	4.5	4.41	1.36	80	120	57	92	103	60.8	157	25.3
TR10015	Medium	15.6	13.8	43.3	4.8	5.99	209	58.3	23.5	10	7	1.2	3.49	1.41	0.6	0.42	0.07	143	5.04	0.85	31.2	4.4	12	16.9	102	18	0.552	4.14	106	167.3	52.5	89	126.7	102.7	9.61	5.69	3.74	80	110	88	110	118	78	149	35.13
TR10018	Medium	15.3	13.7	38.9	4.52	3.33	162	43	42.9	8.4	4.2	1.5	1.43	1.43	0.28	0.14	0.05	143	4.87	0.76	38.9	4.2	8.2	14.4	73	9	0.585	4.46	58	283.3	63.3	196	118	113.3	7.64	5.43	1.86	62	140	78	85	101	61.1	152	26.4
TR10021	High	58.6	14	41.2	5.01	9.43	157	63.8	26	7.8	1.3	1.1	6.02	2.45	0.74	0.12	0.1	142	4.85	0.82	51.2	6.7	11.7	16.8	85	18	0.434	4.56	52	222.5	60.8	141	104	113.6	9.98	6.13	0.955	80	120	72	103	101	72.8	157	29.21
TR10023	Low	13.6	15.8	43.5	5.24	7.17	188	62	24	10.5	2.8	0.7	4.45	1.72	0.75	0.2	0.05	143	4.71	0.95	38	5.2	12.2	18.5	79	20	0.614	4.19	107	190	37.9	129	116.8	114.4	17.07	5.98	1.33	70	120	65	90	102	73.6	173	24.39
TR10026	High	57.3	13.6	38.5	4.43	6.01	229	59.6	29.1	9.3	1.7	0.3	3.58	1.75	0.56	0.1	0.02	143	4.71	0.72	25.2	3.1	8.2	14.5	87	7	0.277	4.55	88	270	48.7	198	114.1	98.2	11.04	5.47	1.04	80	110	67	92	108	71.1	161	27.39
TR10027	Medium	19	13.2	37.6	4.64	6.96	278	54.7	32	9.2	3.7	0.4	3.8	2.23	0.64	0.26	0.03	140	4.2	0.79	21.7	4.8	13.2	18.5	90	10	0.646	4.36	70	237.7	65.8	158	69.2	97.1	11.99	5.64	0.485	80	120	61	95	106	69.3	154	29.09
TR10030	High	41	13	39.9	5.41	6.5	287	54	29.5	9.2	6.2	1.1	3.51	1.92	0.6	0.4	0.07	144	4.39	1.09	24.3	5.9	12.6	14.6	80	61	0.419	4.46	43	209.5	49.7	113	234.9	97.7	15.53	5.79	5.15	90	150	65	102	100	74.6	164	28.26
TR10032	High	56	15	42	4.5	7.21	174	43.7	39	9.3	7.2	0.8	3.15	2.81	0.67	0.52	0.06	143	4.55	0.75	41.7	3.7	25.2	18	57	12	0.526	4.58	41	174.3	48.7	90	180.1	109.1	11.06	5.77	1.66	80	120	51	94	101	66.9	167	23.67
TR10033	Medium	20.3	13.9	39.3	4.87	9.92	278	36.6	42.7	6	14.4	0.3	3.62	4.24	0.6	1.43	0.03	144	4.37	0.72	31.8	5.1	20.2	18.5	73	21	0.997	4.34	178	222.6	47.9	126	244.7	99.7	13.4	6.09	3.27	100	170	85	111	114	80.8	157	32.46
TR10034	High	36.6	12	34.6	4.04	5.02	234	63.5	28.3	6.2	1.6	0.4	3.19	1.42	0.31	0.08	0.02	141	4.91	0.63	35.4	3.8	8.3	16.6	56	7	0.555	4.38	57	252.6	74.3	167	57.2	94.3	5.88	5.59	0.263	60	100	73	82	104	55.3	144	26.52
TR10035	Low	11	13.4	37.8	4.42	4.8	176	59.5	30.8	5.8	3.1	0.8	2.85	1.48	0.28	0.15	0.04	139	4.29	0.87	27.1	4.2	9.7	15.4	70	11	0.482	4.7	58	234.5	70.3	138	131.7	84.7	11.78	5.16	1.15	90	160	55	74	89	45.4	145	21.4
TR10036	Medium	21.3	11.9	34.2	4.17	5.58	228	42.8	37.1	8.2	10.8	1.1	2.39	2.07	0.46	0.6	0.06	139	4.66	0.7	31.1	4.3	9.6	17.9	106	12	0.507	4.88	89	252.5	37.2	173	213.8	115.5	14.16	5.89	0.892	80	125	70	91	101	67.5	162	25.53
TR10037	Low	12	12.8	36.8	4.33	4.66	199	57.9	30.7	9.7	1.1	0.6	2.7	1.43	0.45	0.05	0.03	142	3.84	0.64	29.1	3.9	7.1	16.3	94	17	0.289	4.43	92	238.8	58.3	158	115	103.3	13.59	5.35	2.09	90	140	83	105	108	68.4	148	31.04
TR20005	Low	6	11.8	33.9	3.99	6.63	223	66.6	25.5	6.5	0.9	0.5	4.42	1.69	0.43	0.06	0.03	138	4.3	0.77	47	3.8	10	10	145	16	0.45	4.2	41	280	64.2	195.4	102	93	16.51	6.14	0.67	81	146	68	98	100	69	160	26.95
TR20013	Medium	18	12.8	39.4	4.41	7.6	220	66.8	23.8	7	2	0.4	5.08	1.81	0.53	0.15	0.03	143	5.22	0.98	39	6.3	40	23	116	94	0.63	4.9	67	225	55.3	150.1	98	121	3.53	5.67	1.01	72	114	70	94	89	63	165	23.14
TR20014	Medium	25	14.2	42.2	4.63	6.95	186	67.2	18.7	10.1	3.6	0.4	4.67	1.3	0.7	0.25	0.03	140	4.34	0.74	30	3.3	8	14	89	19	0.57	4.7	114	270	77	170.6	112	100	9.92	5.67	1.43	102	155	66	84	95	62	165	22.77
TR20015	Low	11	13.5	40.2	4.78	4.14	218	57.7	31.2	9.4	1.2	0.5	2.39	1.29	0.39	0.05	0.02	141	4.51	0.71	45	4.5	11	17	94	15	0.3	4.2	95	187	65	106.8	76	115	16.48	5.69	1.08	87	139	77	116	114	96	164	36.44
TR20016	Low	8	11.5	35.6	3.99	5.98	326	51	33.6	9.5	5.2	0.7	3.05	2.01	0.57	0.31	0.04	136	4.52	0.75	39	5.3	19	18	61	20	0.52	4.2	261	169	68.9	73.3	134	115	10.35	5.49	2.38	87	156	61	103	110	76	155	31.63
TR20021	Low	7	13.3	40.6	4.697	5.8	186	57.6	31.2	9	1.7	0.5	3.34	1.81	0.52	0.1	0.03	136	4.54	0.73	22	4.6	16	13	51	20	0.4	4.3	80	234	64.9	124.3	224	208	4.88	9.8	0.89	84	164	62	109	101	89	170	30.8
TR20022	High	64	12.8	36.6	4.03	9.46	246	63.5	21.8	13.4	0.6	0.7	6	2.06	1.27	0.06	0.07	136	4.4	0.82	24	4.6	24	15	72	27	0.59	4.4	93	230	46	160	120	322	7.59	9.21	1.02	70	139	64	100	103	75	170	25.95
TR20023	Low	14	10.1	31.1	3.8	4.44	241	62.3	28.2	8.3	0.7	0.5	2.77	1.25	0.37	0.03	0.02	139	4.59	0.96	45	5.1	17	19	93	14	0.28	4.3	55	277	53.5	182.9	203	90	14.99	5.92	0.97	57	138	68	80	105	65	155	27.06
TR20032	Low	12	12.3	36.2	4.25	4.37	151	44.8	45.3	7.8	1.4	0.7	1.96	1.98	0.34	0.06	0.03	142	4.14	0.85	21	5.9	26	27	81	29	1.87	4.2	91	187	42.9	110.5	168	93	2.12	6.14	3.3	53	128	59	92	103	65	150	28.89
TR20041	Low	12	14	41	4.61	5.79	186	45.6	37.3	8.5	8.1	0.5	2.64	2.16	0.49	0.47	0.03	141	4.26	0.76	32	4.6	9	15	87	10	0.52	4.4	108	192	43.3	114.9	169	97	17.11	5.35	0.86	67	127	85	103	105	80	173	26.73
TR20042	Medium	15	12.5	38.7	4.47	6.9	271	62.2	28.6	7.5	1.3	0.4	4.29	1.97	0.52	0.09	0.03	143	4.81	1.02	26	4.3	16	17	77	14	0.37	5	73	225	60	135.2	149	92	6.12	5.95	3.27	77	185	63	104	110	74	155	31.22
TR20060	Medium	17	13.6	40.1	4.82	7.58	212	72.1	19.4	7	1.1	0.4	5.47	1.47	0.53	0.08	0.03	144	4.02	1.41	50	7.3	11	10	45	16	0.45	4	154	173	53.3	101.3	92	109	18.52	5.54	0.57	63	122	75	111	105	78	159	30.85
TR20064	Medium	20	14.8	46.1	6.86	6.13	205	59.7	30.7	7.7	1.1	0.8	3.66	1.88	0.47	0.07	0.05	140	4.7	1.04	33	6	17	22	123	14	0.8	4.5	54	138	36.9	81.3	99	130	26.05	6.35	6.74	77	120	57	80	90	55	162	20.96
TR20066	Low	10	15.5	44.2	4.96	6.61	197	61.7	26.5	9.7	1.5	0.6	4.08	1.75	0.64	0.1	0.04	137	4.09	1.2	37	7.8	65	43	134	59	0.8	4.5	93	187	48	121.8	86	194	87.03	6.32	0.7	108	176	72	105	106	78	160	30.47
TR20068	Medium	22	11.9	34.8	4.44	4.53	165	38.9	50.1	9.9	0.9	0.2	1.76	2.27	0.45	0.04	0.01	142	4.75	0.69	20	3.6	6	12	40	8	0.91	4.3	56	156	54	75.2	134	92	4.3	6.44	3.16	85	135	69	86	88	53	160	20.7
TR20069	Medium	22	13.3	41.2	4.93	5.03	276	46.7	43.3	8.2	1.4	0.4	2.35	2.18	0.41	0.07	0.02	145	4.08	0.75	40	6	5	9	130	18	0.41	4.1	39	211	52.3	124.5	171	120	30.96	6.64	2.81	88	131	78	99	103	70	157	28.4
TR20075	Low	13	15.5	46	5.41	6.88	181	77.6	14.7	6.8	0.6	0.3	5.34	1.01	0.47	0.04	0.02	135	4.29	1.26	29	4.2	24	18	80	24	0.69	4.6	141	233	63.5	143.3	131	375	16.49	10.3	1.87	101	197	107	93	96	73	167	26.18
TR20079	Low	8	13.5	42.8	5.05	8.12	244	60.6	25	8.3	5.7	0.4	4.93	2.03	0.67	0.46	0.03	141	4.23	0.92	36	3.6	8	15	61	21	0.5	4.6	124	202	31.8	131.2	195	99	16.83	5.83	1.52	83	125	62	96	103	83	183	24.78
TR20080	Low	9	13.4	41.2	4.58	7.63	224	54.8	36.7	6.6	1.2	0.7	4.19	2.8	0.5	0.09	0.05	141	4.21	0.96	36	6.7	18	18	52	17	0.5	4.6	85	274	69.2	183.6	106	107	16.9	6.12	2.18	71	117	67	87	88	60	164	22.31
TR20081	Medium	22	11.5	35.2	4.05	4.9	227	54.5	33.7	6.9	4.1	0.8	2.67	1.65	0.34	0.2	0.04	142	3.78	0.65	42	3.5	7	15	71	13	0.4	3.9	99	183	67.4	101	73	143	46.35	6.38	0.83	76	157	69	104	100	79	156	32.46
TR20084	Low	10	11.1	35	4.26	7.29	301	60.4	32.4	5.3	1.4	0.5	4.4	2.36	0.39	0.1	0.04	136	4.76	1.11	52	4.8	5	11	52	17	0.29	4.4	48	179	38.6	82.2	291	340	54.44	7.77	0.78	85	167	69	91	85	58	153	24.78
TR20091	Medium	28	13.2	40.4	4.59	4.09	175	52.6	37.7	7.8	1.7	0.2	2.15	1.54	0.32	0.07	0.01	140	4.11	0.74	37	3.8	4	12	46	28	0.64	4.2	89	203	67.7	117.7	88	116	48.91	5.11	2.04	77	153	85	107	109	88	163	33.12
TR20093	Medium	26	12.5	36.1	3.78	4.23	118	62.7	23.4	8.5	4.7	0.7	2.65	0.99	0.36	0.2	0.03	140	4.75	0.74	30	3.8	14	27	74	32	0.67	4.5	432	115	29.2	65.6	101	148	70.94	4.84	1.3	74	127	68	80	82	54	150	24
TR20094	Low	9	14.1	43	5.14	10.54	247	55.6	36.3	6.5	1.2	0.4	5.85	3.83	0.69	0.13	0.04	141	4.08	0.74	25	4	17	15	111	44	0.45	4.3	53	275	63.7	174.9	182	101	10.19	5.96	1.72	84	121	75	115	124	106	156	43.56
TR20095	Low	12	13.3	40.5	4.67	8.4	261	41.9	44.4	7.1	5.8	0.8	3.51	3.73	0.6	0.49	0.07	141	5.33	0.98	40	6.5	10	11	53	15	0.43	4.5	70	187	37.1	123.1	134	133	11.55	8	1.25	76	165	71	118	109	101	167	36.21
TR20096	Low	8	13.6	40.5	4.57	9.18	297	58.4	30.9	7.2	3.2	0.3	5.36	2.84	0.66	0.29	0.03	141	4.11	0.77	35	5.1	23	28	69	40	0.54	4.3	251	97	52.4	20.8	119	118	80.53	5.92	1.85	81	154	80	94	100	60	155	24.97
TR20098	Medium	28	14.8	43.7	4.72	9.75	290	62.3	27.3	6.9	2.7	0.8	6.08	2.66	0.67	0.26	0.08	142	4.49	1.2	35	6.4	6	12	72	17	0.72	4	115	225	36.2	142.6	231	82	9.88	5.49	1.68	104	162	76	93	89	67	156	27.53
TR20101	Low	11	13.5	37.7	4.17	4.91	286	60	26.9	8.8	3.7	0.6	2.95	1.32	0.43	0.18	0.03	140	4.79	0.86	25	7.5	18	18	97	47	0.98	4.1	42	274	30.4	98	909	163	42.84	7.47	0.15	77	165	68	115	104	88	162	33.53
TR20102	Low	9	11.6	35.8	4.23	6.56	267	60.8	30.8	6.7	1.1	0.6	3.99	2.02	0.44	0.07	0.04	143	4.56	0.65	28	3.7	12	16	76	21	0.38	4.5	50	154	52.6	68.4	165	162	14.47	6.24	0.59	86	137	82	98	95	72	158	28.84
TR20103	Low	5	14.3	42.9	4.65	9.53	351	53.4	39.8	4.3	2	0.5	5.09	3.79	0.41	0.19	0.05	139	4.42	0.58	23	4.7	16	12	85	56	0.39	4.7	67	250	38	133.6	392	161	30.39	5.83	0.48	90	142	106	107	99	88	149	39.64
TR20104	Medium	19	13.7	40.5	4.51	8.02	182	65.1	25.4	7.2	2.2	0.1	5.21	2.04	0.58	0.18	0.01	143	4.39	0.7	24	3.5	17	15	89	14	0.45	4.3	114	272	51	197.4	118	109	22.83	5.33	1.02	86	151	85	104	117	84	159	33.23
TR20105	Low	14	12.3	37.4	3.98	7.71	277	51.2	32.4	11.3	4.8	0.3	3.95	2.5	0.87	0.37	0.02	139	4.33	0.71	25	6.2	12	15	73	16	0.5	4.3	134	307	49.7	194.9	312	123	34.22	6.12	0.84	87	187	99	108	106	76	160	29.69
TR20106	Low	3	13.2	38.3	4.3	4.44	219	55.4	32.9	7	4.5	0.2	2.46	1.46	0.31	0.2	0.01	138	4.7	0.66	25	5.2	16	17	102	22	0.46	4.2	92	210	38.2	126	229	96	26.33	5.31	2.01	77	137	84	89	96	66	159	26.11
TR20107	Low	12	14.4	41.7	4.94	6.35	174	65.7	18.9	7.4	7.4	0.6	4.17	1.2	0.47	0.47	0.04	141	3.92	0.8	23	3.9	11	16	84	22	0.86	4.4	114	216	46	140	150	105	27.39	5.14	3.37	57	139	70	102	108	77	164	28.63
TR20109	Low	7	11.5	37.4	4.6	8.06	263	60.6	24.1	12.3	2.9	0.1	4.89	1.94	0.99	0.23	0.01	142	3.79	0.69	41	5	14	14	91	7	0.18	4.5	61	225	66.1	138.1	104	86	7.72	6.62	0.76	104	149	68	94	99	70	164	26.03
TR20114	Low	10	13.2	42.1	6.25	4.88	210	67.3	20.9	9.6	1.6	0.6	3.28	1.02	0.47	0.08	0.03	138	4.06	0.81	25	5.7	17	20	107	15	0.67	4.3	98	178	33.9	100.5	218	96	3.92	5.99	0.8	73	154	50	93	102	67	154	28.25
TR20117	High	47	14.2	42.5	4.53	3.77	212	46.2	35.8	14.3	3.2	0.5	1.74	1.35	0.54	0.12	0.02	139	4.39	0.84	23	4.2	10	15	59	16	1.26	3.7	17	111	35.2	56	99	126	13.22	5.26	1	72	121	82	78	87	54	158	21.63
TR20118	Low	12	13.4	40.2	4.89	6.19	231	51.7	35.1	9	3.4	0.8	3.2	2.17	0.56	0.21	0.05	140	3.68	0.7	41	5	12	14	60	20	0.87	4.5	81	168	74.9	80.3	64	97	14.25	5.42	1.74	79	138	67	114	130	106	159	41.93
TR20119	Low	8	14.7	41.2	4.47	4.88	166	61.6	27.5	10.5	0.4	0	3.01	1.34	0.51	0.02	0	141	4.68	0.68	36	3.4	10	18	91	19	1.75	4.8	179	195	35.5	118.7	204	78	13.75	5.54	1.2	68	133	61	110	106	85	158	34.05

## Sheet: Clinic_v1_imputed
Patient ID	ADAS group	ADAS-COG	SEX	Age	Cigarette	HB	HCT	RBC	WBC	Platelet	Neutrophil%	Lymphocyte%	Monocyte%	Eosinophil%	Basophil%	Neutrophil. Absolute	Lymphocyte. Absolute	Monocyte. Absolute	Eosinophil. Absolute	Basophil. Absolute	Sodium	Potassium	Creatinine	Urea (BUN)	Uric Acid	ALT	AST	ALP	GGT	Total Bilirubin	Albumin	Creatine Kinase (CK)	Total cholesterol	HDL	LDL	Triglycerides	Glucose	Insulin	HbA1c	TSH	Diastolic blood pressure (mmHg)	Sistolic blood pressure (mmHg)	Pulse (beats per minute)	Waist circumference (cm)	Hip circumference (cm)	Weight	Height	BMI
TR10001	Medium	18.3	1	64	0	13.6	40	4.75	7.32	224	69.2	22.3	7.2	1	0.3	5.07	1.63	0.53	0.07	0.02	142	4.01	0.97	34	3.3	18.4	14.6	60	36	0.432	4.18	79	238.9	48.3	171	98.4	93.2	9.19	5.58	1.58	79	141	58	106	112	76	170	26.3
TR10002	High	32	0	73	0	11.2	33.7	3.92	5.7	80	56.1	34.2	7.2	1.8	0.7	3.2	1.95	0.41	0.1	0.04	142	4.52	0.76	14.2	3	12.5	25.8	48	11	0.497	4.65	146	255.3	61.1	171	101.2	88.6	2.76	5.19	3.02	70	120	67	79	93	50.6	152	21.6
TR10004	High	36	1	80	0	11.9	36.3	4.42	8.43	225	72.2	18.3	7.5	1.8	0.2	6.09	1.54	0.63	0.15	0.02	143	4.22	0.98	35.2	6.5	20.1	20.2	110	22	0.573	3.93	42	161.6	27.9	103	155.1	109.4	25.74	6.85	2.65	80	140	72	142	150	135	170	46.71
TR10005	High	39.3	0	61	0	13.1	38.5	4.76	5.28	195	60.9	28.8	8	1.7	0.6	3.22	1.52	0.42	0.09	0.03	141	4.28	0.59	24.3	2.7	14.3	19.4	91	9	0.427	4.4	57	248	78.2	158	58.5	101.3	2.99	5.79	2.17	68	125	65	74	94	60	159	23.7
TR10006	Medium	29	0	68	0	13	35.7	4.21	5.67	229	58.4	31	5.8	3.7	1.1	3.31	1.76	0.33	0.21	0.06	143	3.9	0.82	15.7	4.4	10.7	15.5	64	11	0.239	4.61	51	377.4	45.1	284	240.8	85.5	6.74	6.08	3.57	80	130	74	87	101	61	149	27.4
TR10008	Medium	21	1	82	1	14	39.1	4.33	5.92	236	63.5	26.4	7.4	1.9	0.8	3.76	1.56	0.44	0.11	0.05	140	4.77	0.75	13.4	5.4	15.6	16.6	86	9	0.379	5.02	84	186.1	53.4	119	68.1	98.6	3.72	5.76	4.89	80	180	66	76	78	40.7	140	20.41
TR10011	Medium	15.6	0	79	0	12.9	36.4	4.49	7.3	154	67.8	22.6	7.4	1.9	0.3	4.95	1.65	0.54	0.14	0.02	142	4.71	0.83	34.4	4.9	24.1	14.4	54	14	0.397	4.27	69	270.8	47.3	204	95.5	92.7	5.44	5.22	0.965	70	125	84	86	102	56.3	147	25.92
TR10012	High	56	0	86	0	11.1	31.3	3.51	6.01	196	62.4	28.3	7.2	1.8	0.3	3.75	1.7	0.43	0.11	0.02	143	4.61	1.31	66.8	6.6	12.7	18.9	36	11	0.55	4.26	53	214.6	73.5	120	105.5	95.1	3.79	5.11	0.358	87.2	136.7	67.7	96.5	104.3	68.76	156.9	27.657
TR10013	Medium	15	1	60	1	16.6	46.2	5.43	6.89	158	52.1	28.4	14.1	4.4	1	3.59	1.96	0.97	0.3	0.07	141	4.55	0.93	37.4	5.1	18.5	15.2	51	14	0.499	4.09	42	169.5	35.6	109	123	100.1	21.41	5.38	1.37	80	130	68	113	107	89.8	173	30
TR10014	High	54	0	76	0	12.8	38.1	4.86	5.26	241	51.6	39	7.8	1	0.6	2.72	2.05	0.41	0.05	0.03	142	4.83	0.67	51.6	3	15.2	22.5	42	9	0.421	4.73	77	267.2	90.9	158	93.3	100.5	6.52	5.49	2.24	80	120	60	81	105	60.4	157	24.3
TR10015	Medium	21.3	0	77	0	13.4	41.2	4.65	6.06	213	64	20.3	9.6	4.6	1.5	3.88	1.23	0.58	0.28	0.09	142	4.51	0.95	34.9	5.9	11.8	15.7	102	18	1.265	4.05	112	152.6	53.9	82	82.6	80.2	7.78	5.53	1.58	80	125	68	112	122	78.3	149	35.13
TR10016	Medium	27.3	1	74	0	15.6	43.3	4.95	5.35	146	71.6	21.5	5.2	1.3	0.4	3.83	1.15	0.28	0.07	0.02	139	4.75	0.8	34.9	5.2	24	22.7	63	21	0.791	4.78	53	123.3	33.4	50	199	184.8	14.91	7.29	2.23	80	150	64	101	103	77.6	165	28.28
TR10018	Medium	19.3	0	85	0	13.7	38.4	4.47	4.02	179	45.8	42	8.5	3	0.7	1.84	1.69	0.34	0.12	0.03	146	4.44	0.75	25	3.3	6	12.3	77	9	0.63	4.54	40	277.9	56.4	190	159	105.1	6.91	5.41	2.76	80	150	72	82	98	61.4	152	26.4
TR10020	Medium	23.9	0	80	0	12.1	37.5	4.85	9.43	242	75.4	16.3	5.8	1.7	0.8	7.1	1.54	0.55	0.16	0.08	142	4.64	1.05	45.2	6	10.7	15.7	89	17	0.418	3.86	64	177.6	60.2	96	108.9	130.5	11.33	6.63	0.887	75	125	80	93	115	66.1	151	28.95
TR10021	High	52.3	1	69	0	15	44.4	5.42	9.25	186	61.2	28.8	7.4	1.7	0.9	5.67	2.66	0.68	0.16	0.08	142	4.41	1	62.9	8.1	11	13.8	72	16	0.527	4.64	42	258	53.9	185	97.9	130	11.42	5.94	0.728	80	120	74	103	95	69.5	157	27.99
TR10023	Medium	17.6	1	78	0	16.4	48.6	5.66	9.75	218	65.1	20.8	11	2.3	0.8	6.35	2.03	1.07	0.22	0.08	144	4.99	1	44.2	5.3	12	17	66	22	0.706	4.22	110	177	42.2	112	116.4	92.6	11.51	5.56	1.86	75	130	83	97	103	73.3	173	24.39
TR10024	High	58	0	71	0	16.5	45.6	5.46	7.26	208	57.3	30.6	10.9	0.6	0.6	4.17	2.22	0.79	0.04	0.04	142	4.65	0.84	35.7	5.1	39.5	28.1	120	40	0.789	5.21	71	215.5	82.4	110	115	129.3	45.58	5.77	1.91	70	130	84	103	109	73	150	32.44
TR10026	High	54	0	59	0	13.7	40	4.61	5.1	240	58.8	29.8	9.2	1.6	0.6	3	1.52	0.47	0.08	0.03	139	4.36	0.71	31.3	4.2	11.5	17.2	69	7	0.321	4.34	87	232.1	47	165	98.8	94.3	10.99	5.09	1.23	80	130	67	106	112	75.2	161	28.93
TR10027	Medium	16	0	59	0	13.4	40.2	4.87	6.07	295	51.7	37.1	9.2	1.2	0.8	3.14	2.25	0.56	0.07	0.05	141	4.72	0.71	48.1	4.5	17.8	20.7	65	10	0.421	4.28	90	223.8	64.9	148	53.5	96.9	7.62	5.31	0.935	80	120	65	88	109	68.8	154	28.67
TR10030	High	35	1	70	0	13.4	40.6	5.52	6.17	268	56.7	30.5	8.3	3.7	0.8	3.5	1.88	0.51	0.23	0.05	145	4.72	1.14	27.8	6.5	12.6	13.8	76	54	0.451	4.36	51	209.3	45.6	118	230.8	104.2	26.66	5.78	4.76	90	120	71	101	101	75.3	164	27.89
TR10031	High	50.3	1	72	0	14.7	41.8	4.88	6.21	225	51	41.1	5.3	2.1	0.5	3.17	2.55	0.33	0.13	0.03	140	4.21	1.04	37	7	11	16.8	59	14	0.521	4.78	108	267.4	37	166	323.7	151.9	11.59	7.42	2.52	100	150	58	102	104	81.7	170	28.03
TR10032	High	49.3	1	74	0	14.4	41.4	4.5	7.67	178	43.4	39.9	8.6	6.9	1.2	3.33	3.06	0.66	0.53	0.09	141	4.51	0.85	45	5.2	11.7	13.6	37	11	0.74	4.44	51	155.3	49.3	86	98.3	100.3	5.73	5.74	2.8	110	140	54	93	99	68	167	24.38
TR10033	Medium	27	0	64	0	14.3	41.8	5.15	9.51	271	42	37.7	6.2	13.6	0.5	3.99	3.59	0.59	1.29	0.05	140	4.1	0.69	37.1	4.8	21.2	18.6	77	26	1.173	4.3	171	214.7	43.3	112	298.5	107.6	20.23	5.66	1.99	120	180	80	109	116	79.3	157	32.05
TR10034	High	42.3	0	55	0	12.1	35.2	4.01	5.92	266	63.4	26.9	7.4	2	0.3	3.75	1.59	0.44	0.12	0.02	142	4.85	0.69	34.5	3.2	13.6	22.4	52	7	0.324	4.38	89	215.5	73.3	126	78.7	96.6	4.97	5.75	0.357	100	125	60	81	102	56.2	144	27.01
TR10035	Low	14.3	0	65	1	13	37.1	4.3	5.44	174	66.7	24.3	6.1	2	0.9	3.63	1.32	0.33	0.11	0.05	141	4.66	0.84	23.7	5.3	11.8	17.7	54	11	0.637	4.51	91	230.1	64.5	143	112.4	91.2	7.67	5.73	0.952	90	120	51	83	86	44.8	145	20.93
TR10036	Medium	22.3	0	56	0	11.5	32.9	3.96	5.16	271	55.9	32.4	6.6	4.1	1	2.89	1.67	0.34	0.21	0.05	140	4.8	0.79	27.6	4.9	19.3	22.8	96	13	0.721	4.72	115	253.5	39.5	167	232.7	100.5	8.93	5.35	1.05	80	125	65	98	102	69.4	162	26.29
TR10037	Medium	20	0	66	0	13.2	38.7	4.57	4.99	187	57.7	32.5	8.6	0.6	0.6	2.88	1.62	0.43	0.03	0.03	143	4.17	0.69	43.2	5.5	11.9	20.9	88	16	0.553	4.42	222	227.6	65.2	148	73.6	100.4	15.72	5.9	0.848	80	120	81	100	103	67	148	30.59
TR20001	Medium	15	0	84	0	14.7	41	4.35	10.84	313	69.1	22.2	7	0.7	1	7.48	2.41	0.76	0.08	0.11	142	4.18	0.7	29	5.02	15.87	15	66	9	0.54	4.1	21	192	54.5	115.3	111	105	9.67	5.89	2.08	80	160	82.2	114	124	77	153	32.89
TR20005	Low	12	0	64	0	12.1	33.7	3.94	4.79	239	62.5	28.6	7.3	1	0.6	2.99	1.37	0.35	0.05	0.03	141	3.79	0.76	22	5.69	25	17	129	13	0.65	4.3	44	219	52.8	129.6	183	119	12.58	5.56	0.58	75	132	78	98	120	74	160	28.91
TR20007	Medium	23	1	76	0	15.5	46.2	5.22	7.25	201	58.7	27.2	11	2.5	0.6	4.26	1.97	0.8	0.18	0.04	140	4.78	0.95	37	5.3	27	25	72.7	19.6	0.6308	4.246	71.6	214	49.5	133.7	154	82	10.223	5.505	0.88	67	147	69	96	116	75	160	29.3
TR20013	High	47	1	71	0	13.8	37.2	4.22	8.64	333	69.6	23.4	5.2	1.3	0.5	6.02	2.02	0.45	0.11	0.04	142	5.39	1.16	38	4.86	14	13	79	24	0.53	4.4	38	201	41.2	137.8	110	97	8.52	7.83	0.59	65	92	82	98	95	65	165	23.88
TR20014	High	32	1	75	0	14.4	42.3	4.71	7.62	221	75.5	14.4	8.8	1	0.3	5.75	1.1	0.67	0.08	0.02	143	4.16	0.78	38	4.91	16	14	70	20	0.64	4.6	106	272	74.5	173.3	121	99	5.88	5.71	1.24	92	162	68	88	108	66	165	24.24
TR20015	Medium	18	1	59	0	13.4	40	4.73	6.29	240	61.6	27	8.4	2.5	0.5	3.87	1.7	0.53	0.16	0.03	141	4.86	0.68	25	4.54	31	23	102	26	0.45	4	42	216	57.2	141	89	95	14.227	5.94	1.06	82	123	83	125	109	98	164	36.44
TR20016	Low	14	0	78	0	12.1	35.6	4.17	8.69	350	63.2	25.2	7.4	3.6	0.6	5.5	2.19	0.64	0.31	0.05	141	4.41	0.78	33	4.86	21	16	52	20	0.36	4.4	113	205	67	116	110	117	16.755	5.8	1.83	89	131	97	98	115	73	155	30.39
TR20017	Low	13	0	60	0	12.2	38	4.54	6.26	393	55.8	30.5	7.3	5.4	1	3.49	1.91	0.46	0.34	0.06	140	4.55	0.98	25	3.8	21	27	56	13	0.22	4.7	71	225	59.4	142.6	115	89	7.83	5.94	4.84	80	128	61	88	108	82	166	29.76
TR20019	Low	12	0	80	0	15.2	44.7	4.98	6.52	220	56.1	34.2	6.6	2.3	8	3.66	2.23	0.43	0.15	0.05	141	4.44	0.82	30	5.1	9	15	61	20	0.93	4.5	42	227	38.2	162.2	133	100	7.14	5.654	1.77	82.5	142.2	75.5	100.9	105.2	78	158	31.24
TR20020	Medium	15	0	63	0	14	40.9	4.51	7.44	161	53.9	34.7	7.1	3	1.3	4.01	2.58	0.53	0.22	0.1	141	4.63	0.77	17	4.4	19	13	87	13	0.76	4.3	64	221	61.4	140.2	97	226	12.76	8.4	2.21	66	145	64	102	110	77	160	30.08
TR20021	Medium	21	1	78	0	11.9	35.5	4.83	6.57	208	77.5	13.4	7.9	0.6	0.6	5.09	0.88	0.52	0.04	0.04	136	5.08	1.29	46	5.1	21	16	75	23	0.32	4.2	167	168	37.8	98.4	159	551	24.214	9.45	0.52	86	158	62	117	111	90	170	31.14
TR20022	High	70	1	68	0	13	37.8	4.07	8.17	262	63	23.4	11.8	0.9	0.9	5.16	1.91	0.96	0.07	0.07	140	4.63	0.77	15	3.4	17	15	66	19	0.58	4.1	45	216	43	150.8	111	211	4.71	9.5	0.98	58	126	53	97	103	65	170	22.49
TR20023	Medium	20	0	69	0	10	30.5	3.62	3.87	226	61.3	28.4	8	1.8	0.5	2.37	1.1	0.31	0.07	0.02	144	3.93	1.01	34	5.2	10	14	89	12	0.62	4.3	50	294	54.3	214.1	128	86	6.41	5.81	1.19	70	129	70	80	106	67	155	27.89
TR20025	High	32	1	74	0	13.8	40.3	4.48	7.07	173	61.7	27.7	7.2	3.1	0.3	4.36	1.96	0.51	0.22	0.02	142	4.46	0.91	24	4.8	16	17	56	15	1.01	4.3	86	136	46.8	67.2	110	114	12.42	5.53	1.55	82.6	146	74.7	95.8	98.8	82	171	28.04
TR20028	High	36	1	80	0	13.1	38.1	4.2	6.74	234	65.1	22.8	9.2	2.5	0.4	4.38	1.54	0.62	0.17	0.03	140	4.28	0.9	27	5.8	14	17	83	18	0.48	4.1	38	211	42.4	139.6	145	92	30.52	5.47	0.69	106	164	86	111	108	85	167	30.48
TR20029	Low	12	0	79	0	12.6	37.8	4.43	7.23	375	62.3	30.2	5.9	1.2	0.4	4.5	2.18	0.43	0.09	0.03	143	3.91	0.67	35	5.4	13	17	65	17	0.42	3.8	73	194	68.5	107.9	88	107	6.82	5.99	1.6855	78.4	129.3	75.2	95.4	103.6	55	163	20.7
TR20032	Medium	16	0	76	0	13.2	38.9	4.57	5.27	184	46.3	45.7	6.6	0.8	0.6	2.44	2.41	0.35	0.04	0.03	139	4.2	0.82	30	4.5	14	19	68	19	0.34	4.3	86	272	56.7	175.1	201	83	4.08	5.82	8.54	54	134	69	94	110	65	150	28.89
TR20034	Medium	17	0	85	0	12.6	39.3	4.59	6.67	323	61.1	28.9	7.3	1.8	0.9	4.07	1.93	0.49	0.12	0.06	142	4.97	1.11	54	7.8	10	14	74	10	0.58	4.4	46	301	71.3	204.3	127	150	8.23	7.25	3.46	102	152	87	79	96	58	157	23.53
TR20037	Medium	22	1	80	0	12.8	40.6	5.21	7.1	271	65.3	21.5	10.4	2.1	0.7	4.63	1.53	0.74	0.15	0.05	143	4.61	1.15	38	4.1	14	16	87	32	0.67	4.8	70	208	54.7	132.7	103	95	5.15	5.71	1.25	76	149	72	92	102	70	181	21.37
TR20041	Medium	16	1	78	0	12.8	39.3	4.18	7.95	347	65	22.8	5	6.7	0.5	5.17	1.81	0.4	0.53	0.04	144	4.92	0.89	34	5.4	12	14	98	13	0.34	4.1	76	196	37	130.2	144	113	66.51	5.09	1.08	62	125	83	103	105	80	173	26.73
TR20042	Medium	17	0	77	0	12.2	37.8	4.37	5.53	212	65.7	24.6	7.8	1.4	0.5	3.63	1.36	0.43	0.08	0.03	142	5.1	0.86	22	4.3	16	17	48	11	0.43	4.1	40	213	46.5	140.5	130	97	9.78	5.62	2.01	67	126	80	89	100	60	155	24.97
TR20044	Medium	16	1	68	0	14.6	44.4	5.18	6.35	206	69.2	21.3	6.6	2.4	0.5	4.4	1.35	0.42	0.15	0.03	145	5.1	0.83	29	4.6	17	20	73	43	0.96	4.6	63	157	57.8	87.6	58	104	1.87	5.46	0.56	66	131	95	71	89	51	173	17.04
TR20045	Low	12	1	78	0	14.4	44	5.56	10.08	271	74.6	15.4	8.2	1.3	0.5	7.52	1.55	0.83	0.13	0.05	142	5.06	1.32	73	7.9	20	15	98	12	0.43	4.5	330	202	40.5	125.3	411	205	41.36	9.32	0.9	88.5	159.8	75.5	103	104.6	89	172	30.08
TR20048	Low	14	1	77	0	14	41	4.77	5.9	195	51.2	37.5	9.5	1.5	0.3	3.02	2.21	0.56	0.09	0.02	142	4.62	1.14	36	7.2	18	16	82	31	0.49	4.4	62	252	66	138.8	236	116	18.45	6.53	2.93	87	152	63	116	110	86	154	36.26
TR20060	High	34	1	85	0	13.5	40.9	4.97	6.32	214	69.4	20.7	8.2	1.1	0.6	4.38	1.31	0.52	0.07	0.04	139	4.53	1.18	49	7.6	13	11	37	13	0.75	3.9	87	178	66.1	99.7	61	97	6.77	5.71	0.54	80	146	72	109	107	80	159	31.64
TR20064	Medium	23	1	79	0	14.1	43.8	6.55	8.1	238	54.6	35.6	6.9	2.3	0.6	4.42	2.88	0.56	0.19	0.05	139	5.24	0.84	25	6	15	16	108	16	1.07	4.1	34	157	42.4	90.8	119	96	4.02	6.07	5.93	67	117	69	68	101	59	162	22.48
TR20066	Medium	15	1	80	0	15.3	44.8	4.96	6.18	213	60.7	25.1	12.1	1.5	0.6	3.75	1.55	0.75	0.09	0.04	143	4.36	1.03	35	7.2	91	55	106	61	0.88	4.6	102	191	52.7	119.5	94	89	5.29	6.14	0.67	89	165	74	102	105	80	160	31.25
TR20068	Medium	22	0	70	0	12.3	36.3	4.73	4.22	216	43.2	47.9	8.5	0.2	0.2	1.82	0.02	0.36	0.01	0.01	141	4.74	0.74	29	4.5	8	13	54	12	0.86	4.4	58	162	49.2	81.4	157	127	4.21	7.22	2.74	84	146	80	91	89	58	160	22.66
TR20069	High	42	0	67	0	13.7	42.1	5.13	6.4	248	50.6	41.6	5.3	2	0.5	3.24	2.66	0.34	0.13	0.03	144	3.96	0.89	44	6.7	11	11	96	15	0.5	4.5	33	197	56.7	96.3	220	154	68.7	6.31	6.46	88	138	72	113	109	72	157	29.21
TR20075	Medium	19	1	69	0	15.3	43.6	5.22	7.39	188	72.3	17.5	8.7	1.1	0.4	5.35	1.29	0.64	0.08	0.03	141	4.51	1.13	30	4.3	17	15	79	19	0.62	4.7	97	164	54.9	90.1	95	117	26.48	10.01	0.79	93	192	99	95	93	73	167	26.18
TR20076	Medium	16	1	71	0	13.7	40.5	4.88	6.32	218	63.5	29	5.4	1.6	0.5	4.02	1.83	0.34	0.1	0.03	140	4	1.18	38	5.9	17	22	105	24	0.56	4.3	59	202	52.1	115.7	171	90	3.5	5.72	1.97	92	163	88	93	98	70	167	25.1
TR20077	Medium	20	0	74	0	14.7	43.1	4.99	4.92	191	58	32.9	6.3	2.2	0.6	2.85	1.62	0.31	0.11	0.03	143	4.16	0.86	36	7.3	16	16	71	23	0.55	4.3	130	244	70.1	152.5	107	93	11.19	5.5	5.14	84	145	80	106	104	78	153	33.32
TR20079	Medium	15	1	65	0	14	41.6	5.03	6.95	265	45.7	40.9	7.9	4.9	0.6	3.18	2.84	0.55	0.34	0.04	138	4.11	0.92	32	4.8	14	17	50	24	0.84	4.4	89	192	29.2	116.4	232	102	14.38	6.51	1.42	63	115	85	99	101	87	183	25.98
TR20080	Low	13	0	60	0	14.3	42.2	4.69	6.32	235	46.5	42.6	7	3.3	0.6	2.94	2.69	0.44	0.21	0.04	143	4.79	0.88	31	5.4	16	16	60	17	0.45	4.5	76	262	57.8	179.2	125	102	12.48	6.43	3.46	80	129	74	85	91	62	164	23.05
TR20081	Medium	23	0	74	0	11.7	35.2	4.18	7.28	280	56.3	29.9	8.7	4	1.1	4.1	2.18	0.63	0.29	0.08	138	4.34	0.61	36	4.2	12	15	85	13	0.31	3.8	630	192	78.3	97.1	83	85	13.79	6.11	0.7	74	183	62	104	106	82	156	33.69
TR20082	Medium	17	1	61	0	16.8	47	5.3	10.85	265	63.1	28	7.1	1.4	0.4	6.85	3.04	0.77	0.15	0.04	140	4.43	0.84	25	6.3	18	16	94	35	0.89	4.8	78	289	53.5	207.3	141	106	28.54	5.78	0.34	84	134	89	118	98	92	158	36.85
TR20083	Medium	23	0	66	0	12.9	39.1	4.44	4.86	226	49.2	42.8	7	0.6	0.4	2.39	2.08	0.34	0.03	0.02	143	4.39	0.74	35	4.9	13	15	110	20	0.39	4.3	72	353	65.6	240.8	233	90	6.27	5.71	1.68	80	127	61	110	101	64	150	28.44
TR20084	Low	13	0	75	0	11.6	34.5	4.24	7.25	292	61.7	30.8	5.4	1.7	0.4	4.48	2.23	0.39	0.12	0.03	137	4.64	0.91	35	5.9	9	10	54	17	0.33	4.6	44	260	45.6	142	362	208	25.82	8.22	0.7	64	154	59	90	89	61	153	26.06
TR20086	Low	12	0	65	0	11.2	33.3	4.24	8.4	340	47.9	41.2	8.6	1.7	0.6	4.03	3.46	0.72	0.14	0.05	141	4.37	0.68	27	4.9	31	27	63	51	0.36	4.6	85	324	50.4	176	509	113	22.45	6.63	3.43	67	123	79	97	110	68	148	31.04
TR20087	Medium	19	0	65	0	12.8	39.6	4.59	7.84	292	47.8	37.4	10.3	3.7	0.8	3.75	2.93	0.81	0.29	0.06	141	4.47	0.9	43	5.9	15	19	89	13	0.41	4.5	63	201	57	112.2	159	99	44.38	6.31	2.69	85	127	85	99	93	62	154	26.14
TR20090	Medium	15	1	71	0	13.3	37.6	4.5	8.08	329	44.1	40.8	8.3	5.2	1.6	3.56	3.3	0.67	0.42	0.13	139	4.45	0.68	27	3.8	14	19	64	38	0.71	4.4	78	213	55.3	136.3	107	100	6.08	6.31	1.04	88	139	66	103	100	71	160	27.73
TR20091	Medium	23	1	80	0	13.1	38.6	4.46	4.59	197	55	35.9	7.8	1.1	0.2	2.52	1.65	0.36	0.05	0.01	140	4.55	0.73	41	4.8	10	17	44	25	0.94	4.1	78	234	69	148.8	81	96	9.6	5.57	1.58	92	149	78	116	108	90	163	33.87
TR20092	Low	13	0	54	0	14.6	43.8	5.04	5.68	233	63.4	28.3	5.6	1.8	0.9	3.6	1.61	0.32	0.1	0.05	142	4.44	0.7	24	7.1	28	20	92	32	0.87	4.5	143	269	57.5	154.5	285	92	18.96	5.76	0.89	87	141	79	110	124	92	154	38.79
TR20093	Medium	19	1	70	0	14.1	40	4.24	6.2	143	62.9	22.3	7.7	6.3	0.8	3.9	1.38	0.48	0.39	0.05	139	4.58	0.77	20	5.1	29	32	76	39	1.02	4.4	135	115	31.5	61.5	110	156	40.47	5.42	1.38	80	149	62	82	86	55	150	24.44
TR20094	Low	13	0	62	0	14.3	43	5.28	7.85	262	45.5	41.3	7.9	4.7	0.6	3.57	3.24	0.62	0.37	0.05	140	4.08	0.67	23	5.5	18	20	112	39	0.38	4.5	98	316	53.8	185.6	383	115	24.29	6.34	1.53	91	154	85	115	128	110	156	45.2
TR20095	Low	13	1	71	0	13.1	39.1	4.58	6.69	273	50.1	39	7	3.3	0.6	3.35	2.61	0.47	0.22	0.04	138	4.79	1.24	42	6.8	17	13	70	21	0.55	4.3	49	229	40.6	126.4	310	424	13.65	12.8	1.89	78	163	66	119	103	99	167	35.5
TR20096	Medium	19	0	64	0	14.1	41.3	4.86	8.69	279	55.3	33.1	8.6	2.5	0.5	4.8	2.88	0.75	0.22	0.04	142	4.55	0.76	39	4.5	32	34	75	40	0.87	4.5	192	80	47.9	23.1	45	103	20.56	5.89	1.65	81	131	85	80	92	57	155	23.73
TR20098	High	37	1	71	0	14.2	42.1	4.72	12.1	281	56.9	31.5	8.6	2.2	0.8	6.88	3.81	1.04	0.27	0.1	140	4.36	1.11	32	6.2	11	14	67	19	0.59	4.1	121	238	38.6	136.8	313	81	7.96	5.53	1.81	99	189	54	90	88	70	156	28.76
TR20101	Low	14	1	66	0	14.4	39.4	4.08	5.09	289	57.4	32.2	9	1	0.4	2.92	1.64	0.46	0.05	0.02	141	5.48	0.8	29	6.4	31	25	95	75	1.6	4.5	77	273	45.8	133.5	513	166	7.4	6.85	0.26	87	178	65	115	95	88	162	33.53
TR20102	Low	14	0	66	0	12	35.9	4.22	7.45	257	61.2	30.6	6.2	1.6	0.4	4.56	2.28	0.46	0.12	0.03	139	4.55	0.66	29	3.5	12	15	81	32	0.41	4.4	47	161	51.2	76	169	103	12.49	6.3	0.6	86	155	88	100	93	76	158	30.44
TR20103	Low	12	0	58	0	14.2	42	4.54	9.74	351	47.5	44.1	5.5	2.2	0.7	4.62	4.3	0.54	0.21	0.07	142	5.05	0.66	26	6.8	16	14	94	37	0.42	4.2	107	237	31	115.6	541	85	14.04	5.81	0.76	77	136	97	104	103	85	149	38.29
TR20104	High	35	0	59	0	13.9	42.3	4.87	8.47	231	57.8	29.6	7.6	4.3	0.7	4.9	2.51	0.64	0.36	0.06	142	4.32	0.75	24	4.9	21	17	85	16	0.34	4.5	171	295	58.1	219.5	87	92	10.65	5.49	1.78	93	149	79	110	123	85	159	33.62
TR20105	Medium	25	1	84	0	12.7	37.3	4.03	6.88	246	57.6	28.8	9.3	3.6	0.7	3.96	1.98	0.64	0.25	0.05	138	4.2	0.74	28	7.4	10	12	54	19	0.38	4.3	100	288	44.8	176.4	334	108	25.54	5.93	0.79	77	165	92	107	109	75	160	29.3
TR20106	Low	14	0	59	0	14.9	43.1	4.86	7.69	257	57.4	33.4	6.5	2.3	0.4	4.41	2.57	0.5	0.18	0.03	138	4.21	0.75	34	5.9	31	22	88	27	0.51	4.5	81	226	44.2	105.6	381	94	26.12	5.05	3.07	83	151	86	88	90	67	159	26.5
TR20107	Medium	16	1	60	0	14	39.6	4.72	5.85	170	65.8	20.2	7	6.5	0.5	3.85	1.18	0.41	0.38	0.03	143	4.39	0.83	30	4.3	10	14	68	18	1.02	4.2	121	211	46.1	142.7	111	84	3.03	5.16	1.49	74	139	67	95	100	73	164	27.14
TR20109	Low	13	0	64	0	11.9	36	4.47	8.13	190	65.5	19.4	11.1	3.3	0.7	5.32	1.58	0.9	0.27	0.06	138	3.53	0.65	31	4.4	19	17	108	8	0.19	4.4	72	183	70	94	95	106	19.77	5.67	0.88	78	171	66	95	93	70	164	26.03
TR20114	Medium	20	1	63	0	11.9	37.7	5.47	7.17	203	64.1	25.5	8.5	1.5	0.4	4.59	1.83	0.61	0.11	0.03	141	4.74	0.9	41	6.6	19	19	88	17	0.52	3.8	92	173	36.3	83.7	265	86	25.16	6.5	1.07	81	166	52	89	96	67	154	28.25
TR20117	High	60	1	65	0	12.2	38.5	3.83	8.45	333	66.7	22	8.2	2.4	0.7	5.64	1.86	0.69	0.2	0.06	143	4.11	0.84	26	6.5	20	21	64	18	1.88	4	29	141	59.3	58.3	117	107	16.12	5.05	0.52	79	122	81	71	85	55	158	22.03
TR20118	Medium	24	0	62	0	12.8	39.2	4.79	6.07	223	52.9	34.3	9.1	3	0.7	3.22	2.08	0.55	0.18	0.04	142	4.1	0.77	26	5.7	16	14	61	24	0.94	4.1	65	165	79.6	74.2	56	97	20	6.08	1.09	74	145	70	112	133	110	159	43.51
TR20119	Low	14	1	69	0	15	42.5	4.56	5.11	166	58.7	28.6	12.1	0.2	0.4	3	1.46	0.62	0.01	0.02	144	4.46	0.76	39	4.7	13	15	92	17	2.54	4.4	130	176	38.1	89.5	242	102	160.95	5.73	0.59	70	128	61	107	103	83	158	33.25

## Sheet: gender
	Low	Moderate	High
Male	5	23	13
Female	15	22	9

## Sheet: smoke
	Low	Moderate	High
Yes	1	2	0
No	19	43	22

## Sheet: age
	Low	Moderate	High
Low	*	0.3247242123119076	0.08006583281998286
Moderate	0.24444444444444444	*	0.6774726460544684
High	0.37272727272727274	0.17373737373737375	*

## Sheet: bmi
	Low	Moderate	High
Low	*	0.0649962908199911	0.04702475687203622
Moderate	0.3388888888888889	*	0.3924657382761711
High	0.4119047619047619	0.2253968253968254	*

[truncated: 4 more sheets: High_vs_Low, High_vs_Medium, Medium_vs_Low, Correlation]
