# Supplementary material for: Multi-omics analysis reveals the key factors involved in the severity of the Alzheimer’s disease
Source: Alzheimers Res Ther. 2024 Oct 2;16:213. doi: 10.1186/s13195-024-01578-6 (PMC11448018; doi:10.1186/s13195-024-01578-6)
Supplement: Supplementary file 3 — Supplementary Material 3. [file 13195_2024_1578_MOESM3_ESM.xlsx]

## Sheet: Head
This file contains the proteomics data and analysis
Sheet name	Description	Day
Proteomics_v1	This spreadsheet contains the original, unprocessed proteomics data for the AD baseline cohort.	0
High_vs_Low	This spreadsheet presents the results of a differential analysis comparing plasma protein features between the AD cohort groups with high and low ADAS-Cog scores.	0
High_vs_Medium	This spreadsheet displays the results of a differential analysis comparing plasma protein features between the AD cohort groups with high and moderate ADAS-Cog scores.	0
Medium_vs_Low	This spreadsheet showcases the results of a differential analysis comparing plasma protein features between the AD cohort groups with moderate and low ADAS-Cog scores.	0
Prot_vs_ADAS	This spreadsheet provides the Spearman correlation coefficients between the concentration of plasma proteins and ADAS-Cog scores.	0
Top_Differential_Proteins	This spreadsheet presents the log2 fold change values of plasma proteins between different ADAS-Cog groups.	0
Proteomics_v3	This spreadsheet contains the original, unprocessed proteomics data for the AD baseline cohort.	84

## Sheet: Proteomics_v1
Patient ID	AARSD1-ONC	ABHD14B-NEURO	ABL1-ONC	ACAA1-ONC	ACAN-CARDIO	ACE2-CARDIO	ACOX1-CARDIO	ACP5-CARDIO	ACP6-ONC	ACTA2-CARDIO	ACTN4-INF	ACVRL1-NEURO	ACY1-CARDIO	ADA-INF	ADA2-CARDIO	ADAM15-CARDIO	ADAM22-NEURO	ADAM23-INF	ADAM8-NEURO	ADAMTS13-CARDIO	ADAMTS15-ONC	ADAMTS16-CARDIO	ADAMTS8-ONC	ADCYAP1R1-ONC	ADGRB3-NEURO	ADGRE2-INF	ADGRG1-ONC	ADGRG2-CARDIO	ADH4-CARDIO	ADM-ONC	AFP-NEURO	AGER-INF	AGR2-NEURO	AGR3-ONC	AGRN-INF	AGRP-INF	AGXT-CARDIO	AHCY-CARDIO	AHSP-NEURO	AIF1-ONC	AIFM1-ONC	AK1-CARDIO	AKR1B1-ONC	AKR1C4-CARDIO	AKT1S1-NEURO	AKT3-ONC	ALCAM-CARDIO	ALDH1A1-NEURO	ALDH3A1-INF
TR10001	3.34812	2.08911	0.413531	-0.156888	-0.336284	0.634362	-0.607463	-0.700799	0.620113	0.6812	-0.601454	0.129837	-0.650599	-0.112492	-0.240847	0.752056	0.908601	0.432456	0.347066	-0.64778	-0.46351	-0.290518	-0.51003	-0.551149	-0.112187	-0.196059	-0.224906	0.0995428	-1.3307	0.665602	0.755837	0.363676	0.537392	0.212828	0.659726	1.66413	-1.2374	1.47049	3.48617	-0.852766	-0.369534	3.09931	0.0513961	-2.07318	2.00538	-0.794465	0.210568	0.611468	-0.635557
TR10002	1.86763	0.604588	0.166621	-0.820185	0.0897326	-0.769731	-1.21394	-0.370926	0.324367	0.26963	-0.638101	0.077075	-1.34088	-0.0313427	0.52861	0.490068	0.368023	-0.0264265	-0.382923	-1.36169	0.0515761	0.0190361	-0.0946127	-0.634137	0.0479529	0.198056	-0.312993	-0.20759	-0.464817	0.404782	-0.111421	0.731093	-0.522376	-1.56322	0.813517	1.51676	-1.0208	1.01402	1.63589	-1.2941	-0.442859	0.709685	2.38486	-1.4369	1.01399	-0.509719	0.283165	0.204085	-0.791747
TR10004	2.04337	0.890614	0.335164	0.955768	-0.33798	-0.156509	-1.59235	-0.00829606	0.29934	0.602677	-0.318775	0.460797	0.836604	-0.215667	0.699356	0.0767827	0.309697	0.260898	-0.376071	-1.50201	0.834958	0.175387	-0.169263	-1.03956	0.0651584	-0.0666258	1.3193	-0.536341	0.554764	1.19979	-0.493389	-0.121645	-1.1253	-1.01756	0.769286	2.20269	0.110306	0.874065	1.70349	-1.12918	0.55543	1.36364	-0.816419	-1.0085	1.1239	-0.923334	0.028058	2.17954	1.93989
TR10005	2.12165	0.896753	-0.0478042	0.914253	0.066355	-0.783626	-0.862757	0.642352	-2.15688	-0.336209	-0.483412	0.137464	-0.105041	0.372861	0.528965	1.19229	-0.0760824	-0.477661	0.240643	-0.568518	-0.0937156	-0.451985	0.387755	-0.496569	-0.064072	0.531667	0.0474954	1.24208	-1.58114	0.366723	0.872247	0.854759	-1.11818	1.16226	0.791325	2.0057	-1.50956	0.289456	3.46587	-0.440194	-1.33081	1.8652	-0.325523	-1.0319	1.88982	-0.258989	0.550253	0.667346	-0.976229
TR10006	2.2298	1.50221	0.465384	1.00725	0.382988	-0.850165	-1.56461	-0.23895	0.917961	1.22234	-0.564562	0.78068	-1.14589	-0.756338	1.95101	0.821688	1.1497	0.673441	-0.00119016	-0.942766	0.600383	0.485122	-0.252789	-0.838909	0.790455	0.205603	-0.187951	0.304307	-1.20296	1.03076	0.349501	0.250493	2.55563	-0.568903	1.0904	2.20454	-1.29085	0.118894	2.45217	-0.38787	-0.729418	1.90133	-0.192664	-1.30499	1.40414	-0.237636	0.388477	0.241099	-0.881869
TR10008	2.16637	0.507134	0.24467	0.433087	-0.0289306	-0.724562	-1.2187	-0.573838	-1.01364	0.328242	-0.457902	0.762425	0.184412	-0.833609	0.0441022	0.841357	0.864488	-0.0968507	-1.48707	-1.01754	-0.772745	-0.812667	-0.325393	-0.945552	0.177308	0.0690285	1.61703	0.238269	-2.00481	0.793126	0.799738	-0.224506	1.16493	-0.665364	0.206753	1.53372	-0.379483	0.233767	2.69335	-1.15829	-0.459272	2.35185	-0.929029	-0.853966	1.25102	-0.267596	0.252254	0.250465	0.382978
TR10011	2.63896	1.65187	0.427243	-0.445829	0.227173	-0.134338	-0.263398	0.588626	0.481991	1.28404	-0.870842	0.570144	-0.645935	0.0298341	0.58219	0.609772	0.927382	0.193227	-0.0844429	-0.815803	0.324892	0.126133	-0.483674	-0.582005	0.110634	-0.0379566	-0.467612	0.0554528	-2.00647	0.42722	0.538039	0.26095	1.13906	-0.329799	0.619498	2.08819	-1.36085	0.592277	2.75523	-0.0500954	-0.386558	2.36811	-0.205947	0.258907	1.96115	0.173462	0.461341	0.821542	-0.495906
TR10012	1.81531	1.36959	0.781443	1.14803	0.653298	-0.654299	-0.491448	0.190866	0.925345	1.68804	-0.167944	1.16316	-0.887465	-0.302562	0.887453	1.17893	1.33626	0.327032	0.283467	-1.2375	0.290109	0.423796	0.278907	0.0119133	1.18069	0.600686	0.258306	0.454681	-2.15828	1.2106	-0.0544242	0.994817	3.94171	-0.394392	2.3528	3.58647	-0.770804	0.372468	3.73389	-0.549507	-1.15435	1.71945	0.503252	-0.821217	1.12125	0.351664	0.822534	0.197037	-0.395434
TR10013	3.56154	1.30954	0.345019	-0.646374	-0.323176	-0.281283	-0.872412	0.233157	-0.146931	0.412651	-0.826689	0.355042	0.186807	0.222083	0.56469	0.454137	0.341912	-0.465367	-0.402069	-0.957436	0.354301	-0.0925064	-0.323539	2.06697	-0.282538	-0.20031	1.54953	0.143349	-0.692944	0.313148	-0.00053294	-0.419465	0.790377	-0.676603	0.300978	1.13431	-0.737621	0.989137	4.56626	-0.300206	-0.472446	3.65942	0.15541	-0.429028	2.23722	-0.468275	-0.178273	1.23308	-0.403374
TR10014	2.10085	0.582878	-0.0384771	0.302651	0.540267	-0.764899	-0.25857	0.231915	0.176038	1.45409	-0.379187	-0.122567	-1.59548	-0.585858	-0.79024	0.506968	0.0238276	-0.291964	-0.713777	-0.802812	-0.212454	-0.0672909	0.0169523	-0.963772	-0.462681	0.0353315	-0.57344	0.237441	-2.78907	0.386975	0.194421	-0.174926	2.34336	-0.55281	0.214851	1.88652	-2.09777	-0.47566	0.559934	-0.68077	-1.21822	1.22181	-1.15487	-0.723192	0.955963	0.191135	0.146194	-0.314118	-0.570878
TR10015	1.0369	0.959592	0.532026	0.0653588	0.000418805	-0.664893	-0.852084	-0.277665	-0.0430652	1.01477	0.111178	1.11476	-1.40794	-0.196198	0.153171	0.749386	0.660177	-0.415319	-0.480336	-1.29984	-0.231896	-0.166534	-0.531436	-0.370979	0.33742	0.092359	1.06789	0.485885	-2.75571	1.17746	0.402546	0.76203	0.950693	-0.795787	1.15776	1.42912	-1.54676	0.561764	3.49214	-0.607851	-1.07194	1.70986	-0.228183	-1.28174	1.16117	0.0645825	0.505229	-0.0943771	-0.328404
TR10016	2.56719	1.01129	0.00396123	0.158225	0.00103893	-0.422734	0.0757698	0.522017	0.224752	0.601734	-0.636385	0.405193	0.711411	0.334984	0.978054	0.736382	0.459004	-0.550422	-0.91685	-0.813229	-0.184881	-0.495023	-0.192795	-0.44119	0.463054	0.413475	2.55941	-0.21156	-0.620779	0.247787	-0.174715	-0.309262	-0.0133461	-0.241824	0.893623	1.21651	-0.895972	1.05479	3.50566	-0.57141	-0.45159	2.76209	0.0564496	-0.480429	1.51172	-0.4821	0.253683	0.757808	1.05253
TR10018	1.03424	0.997083	0.24046	-0.959562	0.00986907	-0.385963	-1.86835	0.876996	0.791743	1.24056	-0.393851	0.797546	-1.58005	0.0715263	0.14784	0.717377	0.97013	0.59171	-0.220154	-0.871202	-0.323434	-0.122038	0.899251	-0.58837	0.574423	0.476556	1.78445	0.502089	-3.10055	0.981123	1.12221	-0.0238093	0.543056	-1.19205	1.2214	2.76378	-1.98987	0.380363	3.02353	-1.2378	-1.07282	1.50383	-2.18829	-1.16526	1.13491	0.19035	0.770009	0.228135	-0.913282
TR10020	2.59305	1.29347	0.849875	0.495461	-0.0872745	-0.672571	-0.681244	-0.00318654	0.253202	1.1828	-0.197691	0.340973	-0.701789	-0.422194	0.293389	0.248675	0.624905	-0.226389	-0.108568	-1.55346	0.455666	0.565418	-0.668421	-1.12455	0.104302	-0.0336081	2.29492	-0.381016	-0.00780122	1.18582	-0.738739	-0.431651	0.0373239	-1.20853	0.666318	2.33247	0.610071	0.569191	1.67427	-1.29509	-0.15745	1.63807	-0.662516	-1.30981	0.955545	-0.887548	0.336103	0.377157	-0.423181
TR10021	2.52803	0.638972	0.127249	-0.584882	-0.400297	-0.0552628	-1.32938	-0.0468662	0.22616	0.549904	-0.749892	0.0230395	-0.650691	-0.624453	0.295081	0.634926	0.35043	-0.924519	-0.498578	-1.4033	-0.520548	-0.416347	-0.68434	-0.335085	-0.174475	-0.0212972	3.73484	-0.638763	-2.29983	0.877701	-1.59433	0.246511	0.472696	-0.86946	0.843395	1.38246	-1.16528	0.479692	3.42808	-1.05761	-1.21648	1.83581	-0.0850046	-1.6648	1.50414	-0.438348	0.0241666	0.296875	-0.555507
TR10023	2.37795	0.0854964	0.306948	-0.32722	-0.0230484	-0.281413	-1.12086	0.456185	0.54247	0.451661	-0.402869	0.515332	-0.839883	0.519664	0.512838	-0.144261	0.250752	-4.76701	-0.269246	-1.28423	-0.21883	-0.358187	-0.255649	-0.609372	-0.626776	0.445113	2.26555	-0.34532	-1.85285	0.510349	-0.538308	-0.317734	1.46118	-1.37399	0.970264	1.78431	-0.874374	1.15134	3.45849	-1.13706	-0.954622	1.66347	2.92845	-0.90516	1.13834	-0.0121678	0.267331	0.362175	1.97372
TR10024	2.5788	1.17768	0.343903	3.54332	-0.380221	0.477275	-0.607373	0.0471193	-1.55093	1.16625	-0.163395	0.485843	0.536619	0.402999	0.181077	0.995347	-0.0215851	0.146474	-0.422927	-0.957435	0.267819	0.11878	-0.529534	-0.753369	-0.0620963	0.784274	3.75293	0.330853	-0.207326	1.17828	0.381485	-0.493618	-1.069	-0.133955	0.705464	2.18388	0.0509225	0.777707	2.48716	-0.0578087	-0.209564	2.08147	-0.109933	-1.10293	1.71457	-0.677169	0.555134	1.03944	-1.02753
TR10026	2.2959	0.864796	-0.025038	-0.0995002	-0.482912	-1.32037	-0.244473	0.264609	-0.15306	-0.238232	-0.690359	0.36124	-1.04127	0.434223	0.273254	0.558574	-0.0788396	0.136571	-0.104322	-1.01251	0.417118	-0.421188	-0.399053	-0.174336	0.066035	-0.784761	-1.30696	0.0696725	-2.16881	0.402652	-0.739141	0.16802	0.182224	-1.65682	0.640268	1.64686	-2.12162	0.679699	3.28159	-1.31466	-0.216198	1.7779	-0.50697	-0.613476	1.14779	0.22197	0.553135	0.633929	-0.799402
TR10027	1.83091	1.19339	0.0553326	-0.395244	0.176647	-0.711411	-1.28877	0.276108	0.812576	0.462614	-0.147986	0.475021	-0.166766	0.72743	0.424491	0.87547	1.10483	0.501771	0.17549	-0.614936	0.145875	-0.396304	0.298161	-0.769085	0.442702	0.635653	-0.49805	0.52636	-1.26641	0.608991	0.131886	0.340505	-0.563875	-0.763613	1.6985	2.04232	-0.392386	0.530085	3.70139	-1.48795	-1.02077	1.66129	-0.660989	-0.325725	0.810367	-0.457541	0.733366	0.814666	-1.05509
TR10030	2.51683	0.672287	0.198558	0.236299	-0.0502002	0.332422	-0.867708	-0.338585	-0.955322	0.836658	-0.981454	0.371002	0.0335789	-0.544529	-0.746918	0.406138	0.598782	-0.00179683	-0.477066	-1.33246	0.192978	0.137561	-0.547482	-0.511157	0.285017	-0.214735	-0.800905	-0.471711	-0.423562	1.00539	-0.401155	0.153991	0.0792472	-0.398745	0.693585	2.02486	-0.0823267	0.206091	-0.024783	-0.0820701	-0.588221	1.98053	0.0637854	-1.44276	1.16157	-0.404921	0.171966	0.504158	-0.702197
TR10031	2.48982	0.693868	0.106236	-0.715881	-0.548581	-0.73094	-0.494373	-0.137461	-1.30839	0.784838	-0.244611	0.0375218	-0.313466	-0.242885	-0.128335	-0.197518	-0.399833	-0.768628	-0.709923	-1.27438	-0.108352	-0.016365	-1.11404	-0.496816	0.664043	-0.21771	-0.197152	-0.882536	-1.18329	0.3439	-0.156087	-0.310409	2.17877	-0.271967	0.554517	1.44486	-1.65066	0.741112	3.28134	-0.503853	-0.0529412	1.3412	-0.141183	-1.0123	1.83337	0.569097	-0.327873	0.611974	0.862577
TR10032	2.8952	1.21141	-0.0661412	-0.920909	-0.362141	-1.07843	-1.47806	-0.97877	-1.8619	0.332168	-0.830043	0.100185	-2.03295	-0.903712	-0.178295	0.0564578	-0.530388	-0.735215	-0.373335	-1.33015	-1.17623	-0.561242	-0.383224	-1.1386	-0.379591	-0.484653	-0.325437	-0.683402	-2.06819	0.495987	-0.501006	-0.274783	1.39396	-1.04143	0.551055	0.87743	-1.57701	0.513688	3.43348	-1.547	-0.881909	2.58291	-0.467278	-1.40313	0.872521	-0.884486	-0.177944	-0.298437	0.385069
TR10033	2.53457	0.875195	-0.0725974	-0.212566	-0.533285	-0.921007	-0.277413	-0.0783837	-0.784916	0.0845922	-0.454334	-0.012946	-0.534044	0.129841	-1.18874	0.726449	-0.226293	-0.561763	-0.149176	-1.08166	1.23598	-0.0385889	-0.89726	-0.397471	-0.681082	-0.752213	-1.32508	-0.728075	-0.0743004	0.598524	-0.626456	-0.72306	1.27104	-0.749118	0.139833	1.31451	-0.57564	1.29243	3.97096	-0.295435	0.302031	2.13721	0.709954	-0.456784	1.68313	-0.589309	-0.4023	0.707996	-1.01624
TR10034	1.96264	-0.531433	0.00348958	0.485784	0.925339	-0.827449	-1.06723	0.223997	0.995612	0.501756	-0.628072	0.222848	0.592426	0.551957	0.527148	1.0582	0.543327	0.184203	-0.00765527	-1.12676	0.419063	-0.444291	0.51798	-0.494249	0.354453	0.242219	-0.0701139	1.34515	-0.511889	0.529382	-0.358057	-0.0692683	2.56774	-0.734802	1.16665	2.01067	-0.383966	0.674768	2.14927	-1.17128	-0.698645	1.8483	-0.524641	-0.666945	1.00689	-0.0374229	0.638743	0.420727	-0.201031
TR10035	1.29675	0.0105359	-0.296765	0.181911	-0.318619	-1.21837	-0.710946	-0.0554555	0.334139	0.632353	-0.293529	0.220533	-0.815697	-0.493966	-0.500492	0.0395316	0.310953	0.115518	-0.266015	-0.834875	-0.128088	-0.727142	-0.33005	-0.306986	0.417469	-0.102365	-1.19547	-0.054913	-1.33251	0.843784	0.661116	-0.411896	1.79065	-0.940619	0.534175	2.05795	-1.61792	0.465599	2.91436	-0.98681	-0.744635	0.510836	-0.118734	-0.857157	0.967828	0.122778	-0.0784992	-0.12478	-0.692327
TR10036	1.71501	0.936577	0.157377	-0.640502	-0.488181	-1.0676	-1.43358	0.229789	0.480348	0.1349	-0.640271	0.338631	-0.0193767	0.177588	-0.899933	0.647502	0.402468	-0.0276557	-0.212897	-1.21614	0.807968	-0.372309	-0.0457068	-0.511784	-0.300945	-0.0529082	-0.836234	0.386464	-0.066335	0.524248	1.32393	0.917297	0.814136	-0.897839	0.915528	2.32885	-1.36435	0.768314	2.47953	-0.418074	-0.448297	0.864467	0.0497209	-0.776025	0.905286	0.198623	0.66556	0.439787	-0.541625
TR10037	1.29812	0.0461319	-0.0219637	-0.081431	-0.0490395	-0.418489	-1.10999	-0.316285	0.51184	1.21919	-0.0229572	0.38607	-0.56332	-0.0941562	-0.410613	1.12071	0.196997	-0.318106	-0.376903	-1.18672	0.42477	-0.637355	-0.698076	-0.67974	-0.239301	0.0792458	0.214693	0.44142	-1.56729	0.66784	0.22047	-1.1938	-0.276667	-1.24596	-0.0807098	1.65834	-1.42	0.774875	2.23826	-0.925261	-1.54426	2.10862	-0.257531	-1.2649	0.83961	-0.233045	-0.012369	-0.401889	-1.71821
TR20001	2.43754	1.63427	1.13874	-0.0845351	-0.507903	-1.18955	-0.235182	-0.830132	-1.55167	0.745616	-0.437796	0.706434	-1.14921	-0.263446	0.218445	0.508879	0.56399	0.599164	-0.321449	-1.49469	0.190805	0.392579	-0.581294	0.366445	0.14674	0.0880389	2.48501	-0.639233	-2.58691	1.14217	-0.481289	0.171989	3.81963	-0.225163	0.94865	1.66981	-1.73471	1.30644	2.83766	-0.322317	1.74094	1.76584	-0.295904	-2.04669	1.88766	0.0833369	-0.0602027	-0.242957	-0.493742
TR20005	0.877615	0.165631	-0.168475	-0.541724	0.341832	-0.979312	-1.21218	0.228167	-1.18562	-0.0108052	-0.814529	0.277269	-0.552674	-0.714891	0.124301	0.175708	0.249388	-0.306842	-0.137672	-1.71632	0.569647	-0.62885	-0.459457	-0.302069	-0.197515	-0.399484	-1.14368	0.653273	-0.871102	0.573552	0.750641	-0.380451	0.294675	-1.25563	-0.13223	0.916992	-1.43964	-0.0121898	0.621658	-1.22339	-0.341141	0.964115	-0.437999	-1.71155	0.917955	-0.905522	0.170712	-0.291444	-0.735995
TR20007	3.35328	1.30972	0.55052	-0.570171	-0.603797	-0.808125	-0.854162	0.525626	-0.200872	0.133636	-0.325881	0.101498	0.404679	0.0880074	0.0339946	0.418218	0.0191841	-0.0314661	-0.37124	-1.87012	-0.322878	-0.482568	0.30941	-0.344681	-0.533341	-0.0130825	-0.425781	-0.897373	0.422207	0.744999	-0.335347	-0.326174	-0.402831	-0.87034	0.441052	0.88115	-0.844441	1.80011	4.68978	-0.521533	1.00188	3.18493	0.621223	-0.666747	3.22021	0.235217	0.272099	1.81102	-1.13202
TR20013	2.89377	1.28426	0.898851	0.170428	0.111652	-0.390743	-0.512943	1.07259	0.429989	1.11111	-0.457081	0.870184	-1.18975	-0.397926	0.415788	0.584624	0.300806	-0.333575	0.101926	-1.01471	0.235586	-0.112983	-1.01283	-1.32702	0.136072	-0.483557	1.1364	-1.27023	-1.06383	0.581696	-0.604295	-0.304511	0.928912	-1.16418	0.934933	2.21736	-1.89788	1.75216	2.92716	-0.0619549	1.55854	2.14017	-0.0512233	-1.03302	2.08047	0.30399	0.123029	0.275859	0.753863
TR20014	2.32397	0.570845	0.128027	0.0551144	-0.369097	-0.192313	-0.483962	0.871097	0.00839897	1.20118	-0.863122	0.713211	-0.472897	-0.72111	-0.581406	0.780074	0.244806	0.253533	-0.073821	0.518401	0.347349	0.20741	-0.661603	-0.985727	-0.196478	-0.354041	-0.903297	-0.979824	-1.4568	0.179391	1.73933	0.0690366	1.90869	-1.13122	1.11508	1.53857	-1.63082	0.854092	2.92114	-1.70109	0.191342	0.794205	1.35506	-0.966535	1.42808	-0.36854	-0.200449	0.0468987	-0.369003
TR20015	2.30121	0.689593	-0.126776	0.24038	-0.820201	-0.622445	-0.280878	0.0975032	-0.486925	-0.0759144	-0.796689	0.153905	0.220921	0.111201	-0.451584	0.360559	0.0519221	-0.17916	-0.138567	-1.40266	0.212079	-0.814218	-0.696342	-0.32508	-0.245618	-0.0993198	-0.916046	-0.199358	-0.0251417	0.357102	0.299719	-0.351447	0.329927	-1.33444	-1.13925	0.855999	-0.724847	-0.203889	2.9981	-0.22978	-0.741403	1.82836	-0.64179	-0.515264	1.08918	-0.479864	-0.00455116	0.709296	-1.93775
TR20016	1.7203	0.463021	0.0345373	0.727579	-0.320535	-0.243842	-0.95483	-0.140863	0.433201	0.20866	-0.37513	0.217945	-1.29294	-0.221952	0.0154655	0.452124	0.300458	0.156136	-0.21813	-1.44362	0.158552	-0.359672	-1.10268	-0.484966	-0.197855	-0.054724	-0.464818	0.143803	-1.5924	0.498713	-0.760552	-0.122375	5.22989	-0.377755	0.722019	0.94273	-2.11056	0.587223	1.62738	-0.71087	-0.187004	0.966527	-0.701204	-0.570654	1.56085	0.091655	0.217345	-0.182104	-0.360979
TR20017	1.49449	0.634937	0.49808	0.344642	0.0846969	-1.03984	-0.88439	0.0227975	0.750705	-0.0587917	-0.383434	0.191055	-0.523049	-0.0373557	-0.0134345	1.0585	0.224474	-0.0336333	0.0565631	-0.682826	0.69805	-0.278288	-1.08887	-0.501248	-0.0705684	-0.106396	-0.67782	0.109521	-0.305667	0.885119	0.857044	-0.351878	0.826802	-0.55682	1.32875	1.6419	-0.15738	-0.28665	1.65941	-0.343746	0.805732	0.464021	0.148925	-1.2428	1.63644	0.325675	0.302584	0.444644	-0.415141
TR20019	0.778414	1.11281	0.63624	0.00618048	-0.601259	-0.726135	-0.576899	0.0185338	0.481969	0.829878	-0.548701	0.411359	-1.31446	-0.0992091	-0.584312	0.888505	0.538532	-0.490812	-0.499305	-1.04406	0.482618	0.292206	-0.802198	0.644288	-0.202593	-0.52746	-0.91554	-0.182861	-2.36101	0.204788	1.16049	-0.858994	0.0683897	-0.490754	0.265981	1.25267	-1.64187	1.55969	1.23904	0.0405535	0.602311	0.871251	-0.361344	-0.875578	1.96182	0.401208	-0.174524	-1.48523	-0.532489
TR20020	1.4082	1.11838	0.595387	0.855093	-0.922406	-0.207153	-0.652497	-0.284574	-0.0498567	0.108815	-0.161591	0.212509	-0.039471	0.104552	-0.223748	1.14013	-0.300331	-0.315169	-0.441389	-1.39607	0.823502	-0.265215	-0.620297	-0.0395421	-0.471333	0.23073	1.29174	0.164183	-0.241112	0.784497	-0.119669	0.00919367	2.06189	-0.0402812	0.509463	1.18629	-0.822139	1.18327	2.15717	-0.483436	1.31052	1.30383	0.210992	-0.471949	0.946371	0.715447	0.12495	0.290758	-0.756192
TR20021	2.72992	1.66253	2.02853	1.91076	-0.589314	-0.495299	0.394084	-0.283452	0.759845	0.653265	-0.840075	0.0391079	0.0251363	0.646195	0.130825	0.702826	0.147171	0.0931183	-0.490085	-1.6148	-0.513378	-0.415872	-0.720166	-0.618385	-0.631803	-0.10826	1.82114	-0.50924	-1.98029	0.693065	-0.758874	-1.39693	1.97526	0.711036	0.308391	1.27904	-0.862598	1.70569	1.2742	0.258824	5.86112	2.61475	2.08976	-1.42368	4.08684	0.467028	-0.0952501	0.413325	1.02324
TR20022	2.55053	1.14018	0.611127	-0.0246958	-1.07532	-0.486025	-0.502916	0.171673	-0.376415	-0.425381	-0.453054	-0.123703	-0.152758	-0.418776	-0.195967	1.1027	-0.314706	-0.392286	0.0893462	-1.00003	-0.296336	-0.131154	-0.155327	-0.870462	-0.419094	-0.160432	0.27378	-1.05015	-0.965868	0.0608875	1.13949	-0.477221	0.43746	-1.08093	0.460585	0.875363	-1.15649	-0.576663	1.10785	-0.562043	2.13106	1.77265	1.36747	-1.35916	2.26496	0.377556	0.112223	-0.0572525	0.0130925
TR20023	1.29389	0.745511	0.814885	-0.66651	-0.239002	-0.509518	-1.09178	-0.560987	-0.432882	0.66496	-0.479949	0.549533	-1.1805	0.37068	1.27058	1.20533	0.805854	-0.353162	-0.191363	-1.22461	1.0119	0.359517	-0.134042	-0.766615	0.0480777	-0.0725275	3.07224	0.127207	-1.2814	1.11314	-0.475556	0.579047	0.876699	-0.285204	0.946998	1.6678	-1.77476	-0.268433	-0.886534	-0.446315	0.265215	0.387832	0.776534	-1.16938	1.48687	0.00159182	0.272258	-0.964311	-0.383558
TR20025	1.65821	1.21961	0.554452	1.45455	-0.695362	-0.3895	-0.0590441	0.315346	0.603169	0.626047	-0.257738	0.668936	-0.470087	0.0423751	-0.226407	0.900744	0.621666	-0.0790595	0.0217249	-1.66998	0.455292	0.203748	-0.223465	-0.711327	0.422712	0.176386	2.4858	-0.163429	-0.959893	0.668857	-1.13763	0.138433	0.854134	-0.523609	0.646497	1.51838	-1.17834	1.18313	2.23381	0.0591384	1.94718	1.25839	0.4141	-0.520333	2.33229	0.18732	0.301746	-0.155411	-0.121325
TR20028	2.39519	1.17764	1.4699	0.23818	-0.305185	-0.688699	-0.420607	0.0445754	0.155705	0.700285	-0.672458	0.449925	-0.843639	-0.38451	-1.57249	0.45554	0.756089	-0.0708502	-0.172994	-1.75503	0.611277	-0.060606	-1.01453	-0.340858	-0.10128	-0.00717216	2.01458	-0.866489	-1.20697	0.725898	-0.915194	0.580619	-0.144986	-0.717205	0.934352	1.49712	-1.73646	0.580796	2.06738	-1.05611	1.80667	0.928414	1.16463	-1.15352	2.81712	0.329418	-0.225011	-0.52368	-0.304386
TR20029	2.38579	1.31347	0.95098	-0.594163	-0.299268	-0.552068	-1.22873	0.377178	0.0930482	1.35469	-0.182698	0.500565	-0.329697	-0.269788	0.450962	1.20936	0.672901	0.298892	0.106708	-0.839008	0.3014	0.717681	-0.89023	-0.530064	0.567175	0.28375	1.94641	0.0813041	-1.66294	0.89659	-0.987223	-0.0342414	1.90647	-0.779964	0.496038	1.81543	-2.00853	1.23701	1.52739	-0.141302	1.06449	1.43469	0.0502864	-0.631091	1.7497	0.373048	0.378213	0.180232	-0.702977
TR20032	1.8049	0.55791	0.466473	0.0799349	-0.240802	-0.226811	-1.63571	0.162221	-0.312426	0.974773	0.0154635	0.589782	-0.823206	0.23967	0.465145	1.4859	0.487218	-0.029771	-0.383122	-0.850943	0.616699	0.679389	0.812405	-0.667003	-0.201529	0.261481	1.72131	-0.105185	-0.393096	1.00727	-0.50201	0.011448	1.51146	0.303705	1.18824	1.30554	-0.497719	0.322605	2.34779	-1.84779	0.233832	1.36072	-0.310305	-1.49844	0.99332	0.0176309	0.319576	0.271328	-1.14908
TR20034	2.902	2.74464	2.46565	1.80779	0.882195	-0.304132	2.08056	0.539648	0.366676	1.60431	-0.137794	1.12863	-0.294222	0.837531	1.15602	1.04922	1.1857	0.791626	0.462419	-0.736184	0.555788	0.622533	-0.11173	-0.617488	0.916745	0.730339	0.604116	0.747127	-1.86457	0.962554	-0.616566	0.4818	2.30839	-0.201359	1.98995	2.20795	-0.933297	1.92675	1.51183	0.332429	5.22241	3.07416	2.30132	-1.41107	4.2424	1.36847	1.04116	0.205602	0.549829
TR20037	2.74519	2.33586	1.96987	1.48795	0.223172	0.117791	0.103154	0.252134	0.749139	1.56854	-0.381418	0.954639	-0.506848	-0.102313	-0.16642	1.08689	0.756609	0.341305	-0.214719	-1.76644	-0.461039	-0.0401856	0.121542	-0.394092	0.2302	-0.00159466	-0.21678	-0.406367	-0.575416	0.604174	1.4202	0.612133	0.906282	-1.22786	1.43272	1.56409	-1.18458	1.86325	-0.723304	-0.0551629	4.22862	1.98163	1.41363	-1.23523	3.15211	0.609978	0.194494	-0.542488	-0.539322
TR20041	2.16889	1.24549	1.41262	1.31045	0.203117	-0.394226	-0.0787738	0.104508	0.50217	0.397215	-0.240961	0.655627	-0.680536	0.0752591	0.902076	0.47111	0.873309	0.274679	0.118444	-1.00014	-0.158472	0.032914	-0.501941	-0.361537	0.129184	0.350515	2.49492	-0.259485	-2.27669	0.538275	-1.32663	-0.002803	1.35044	-1.10829	0.910543	1.56473	-1.71956	1.67628	2.27919	-0.157764	2.42922	1.80996	1.74286	-1.71052	2.92944	1.17461	0.199033	0.150438	-1.02106
TR20042	1.84005	1.0392	0.393416	-0.277949	-0.597156	-1.50494	-0.74165	-0.306596	0.522833	0.415675	-0.86732	0.67016	-0.68176	-0.239758	-0.623421	0.117493	0.521431	-0.562431	-0.460987	-1.46318	0.562138	-0.651673	-0.598901	-0.923381	0.244829	-0.239661	-0.0800215	-0.410118	-1.10627	0.963317	-0.244484	-0.563204	0.274765	-1.11872	0.936871	1.73377	-1.58171	0.171952	1.53926	-0.965745	-0.657453	0.765072	-0.666137	-1.2753	0.618156	0.309912	-0.202242	-0.0922295	-0.535153
TR20044	2.97265	2.38565	2.3	3.20362	-0.534002	-0.247315	-0.263418	-0.50141	1.20477	1.16464	-0.0645364	0.748938	-1.17809	1.35884	-0.694118	1.28562	0.583972	0.245902	-1.06294	-1.37122	-1.07961	0.0901125	-1.10896	-0.277223	0.894243	-0.743035	-0.254316	-0.381099	-1.93191	0.0268718	1.73283	-0.492573	3.15092	-0.930483	-0.498755	1.68579	-1.73542	0.0231284	1.52183	0.758857	5.46741	1.1147	1.54148	-0.497463	3.92439	1.67473	-0.421181	-0.0584657	-1.2058
TR20045	2.01705	1.64086	2.36186	1.26027	0.296904	-0.323069	-0.25226	0.373913	1.16961	1.90533	-0.0147545	1.61182	0.240783	0.697839	1.1622	0.489613	1.195	0.162064	0.214141	-1.31696	0.764913	0.0316186	-0.406258	-0.848736	0.301225	0.612013	3.05902	-0.0882702	-1.50084	1.17243	-1.32968	0.629599	4.20667	-0.211315	2.22583	2.51662	-1.15962	1.73877	1.58198	-0.201358	2.37592	1.426	1.22424	-0.90369	2.53976	1.23669	0.526761	0.303792	0.49507
TR20048	2.80454	2.1229	2.12567	1.63684	0.887026	0.837401	-0.498905	0.878196	0.821123	1.72628	-0.603126	1.22013	0.50906	0.485255	1.32726	1.18119	1.16478	0.578645	0.547479	-0.190339	0.552047	0.959058	-0.00457567	-0.393861	0.949711	0.864366	2.78802	0.686877	-0.089746	0.822918	1.04545	0.198471	1.04894	0.162551	1.83157	1.81167	0.00587503	1.55614	3.64773	1.04224	3.46743	2.80811	-0.0171052	-1.1804	2.55702	1.17932	0.823925	1.1461	1.00595
TR20060	2.39898	1.2825	1.08676	-0.913368	0.707922	-0.809255	-0.0936998	-0.132845	1.08945	1.55759	-0.372004	1.27912	-0.75932	-0.218865	-0.637981	0.613336	0.910791	0.198845	-0.441781	-1.38928	0.852916	0.081806	-0.853813	-0.501898	0.233198	-0.418896	-1.38333	0.0592984	-2.44277	1.17623	1.35306	-0.159455	0.433344	-0.684563	0.537072	1.72014	-1.60393	0.433344	1.54771	-0.0171539	-0.601308	2.17781	-0.85528	-0.521155	1.64954	-0.0315235	0.103834	-0.109397	-0.30019
TR20064	3.73581	1.59814	0.224833	0.952305	0.178803	-0.0549798	-0.897047	-0.292879	0.523301	0.668125	-0.115271	1.01623	-0.202153	-0.174588	0.438073	0.791695	0.89586	0.263691	0.483501	-1.07804	0.416943	-0.146035	-0.12414	-0.267757	0.507523	0.272437	1.42436	0.114411	-0.711874	1.0337	-0.744484	0.528167	4.18689	-0.996618	1.1467	1.86472	0.276493	0.294849	5.51143	-0.468446	-0.241862	2.74747	0.186992	-1.23875	1.33821	-0.261694	0.611685	0.740581	-0.383518
TR20066	2.73893	1.71266	1.24243	3.49995	-2.76141	0.349763	-0.267851	-2.57086	0.454676	1.21264	-0.142219	1.5746	-0.634642	0.254973	-1.27507	1.35494	1.94732	0.570569	-1.99329	-3.59039	0.812778	0.0414613	-2.31023	-0.0905697	1.14839	-1.66936	1.79663	-2.90744	1.40052	0.773502	0.324018	-2.25272	2.13223	-0.686874	-2.42415	2.41164	0.321116	0.373944	0.497324	0.0968753	2.21623	-0.989583	-0.39757	-0.292476	1.4267	0.2588	-2.04148	-0.538374	0.496637
TR20068	1.91611	0.158571	0.628234	-0.282741	-0.034506	-0.554044	-0.995847	-0.140538	0.343255	0.487614	-0.467642	0.269899	-0.256053	0.306679	0.656271	0.88795	-0.0114246	-0.198741	0.146567	-1.12256	-0.177552	-0.177755	-0.851597	-0.245348	0.211861	0.110403	1.44743	-0.276659	-0.94506	0.108978	0.529332	-1.45674	3.55468	-0.0975891	0.444395	1.93768	-1.00842	0.184559	2.25643	-0.921158	0.92855	1.52299	0.248352	-1.71363	1.15181	-0.265237	0.200422	0.0311901	-0.402592
TR20069	2.00148	0.869991	0.477903	-0.363603	0.31697	-0.342541	-1.21026	0.686543	0.475246	0.55774	0.00219514	0.485405	-0.269089	0.463351	-0.112175	0.443437	0.691404	0.226641	0.0772732	-1.10751	1.26614	0.636969	-0.318544	-0.289622	0.184682	0.0253764	0.361313	-0.221477	-0.850723	0.96176	-0.304482	-0.148548	0.83156	-0.710327	1.44537	1.82689	-1.41902	0.607642	2.12273	-0.495519	-0.310922	1.38958	-0.0132694	-0.555928	1.64289	-0.0240656	0.338699	0.460984	0.052777
TR20075	2.31109	1.17405	1.03303	0.975624	-2.77783	-1.10607	-0.695632	-2.61546	0.231899	1.49212	-0.214617	0.515751	-3.72881	0.588683	-2.26121	0.72298	0.386821	0.323083	-3.16141	-4.74487	0.48837	-0.0199488	-3.78878	-0.338299	0.383551	-3.27218	2.16822	-3.68882	-2.02098	0.967648	-1.08087	-3.53291	1.28457	-0.718899	-3.14749	1.98427	-3.35339	0.015636	-0.124258	-0.000684055	2.02942	-0.22565	-0.104068	-0.69415	1.88071	0.0543426	-2.97705	-2.76719	-0.506817
TR20076	2.36369	1.56062	0.670716	-0.307435	0.918686	-0.53032	-1.17264	0.990845	1.04257	1.37318	-0.110181	1.21101	-0.184721	-0.0251586	0.0642183	0.878925	0.949883	0.459722	0.300213	-1.16033	0.777183	0.384427	-0.0246686	-0.928125	1.09871	0.0373077	-0.138366	0.479185	-0.947224	1.18777	1.95202	1.36009	2.53285	-0.427785	2.08559	2.02551	-0.314806	0.85226	3.50507	-0.621695	0.128513	2.29489	0.660698	-1.14368	1.64463	-0.485466	0.570782	0.443654	1.19391
TR20077	2.68448	1.31768	1.19525	-0.388535	0.138377	-0.805437	-0.622147	0.406479	-0.866016	0.997491	-0.624663	0.939507	-0.174818	-0.251012	-0.168898	0.746304	0.990601	-0.178165	0.166031	-0.725778	1.49385	1.10312	-0.892901	-1.06264	0.483819	0.161691	0.41635	0.282297	0.00452541	0.942102	0.534118	0.433727	1.86194	-1.86539	0.761063	1.30275	-0.61962	0.601893	2.25315	0.32556	0.229395	1.87624	-0.283244	-0.623874	1.01679	-0.498753	0.424598	0.121003	-0.770434
TR20079	2.17192	1.56125	1.88176	0.960438	0.28273	-0.123488	-0.611655	0.477718	0.717056	0.589174	-0.0932129	1.07809	0.947645	0.917774	0.803112	1.19793	1.2639	0.719455	0.272835	-0.812747	1.00773	0.0955122	0.850465	-0.4991	0.304273	0.952047	3.55067	0.529081	0.504885	1.0398	-1.01412	0.030223	1.9854	-1.39921	2.06775	2.29552	-1.49625	1.77354	1.42806	-0.530689	1.74736	1.36477	0.161502	-1.17881	1.36615	0.645777	0.826066	1.09876	-0.0397204
TR20080	1.98737	0.0411477	0.182833	-0.535071	-0.700566	-1.38304	-1.98947	0.148471	-0.638929	0.100569	-0.683371	0.108453	-1.10505	-0.493554	-0.809925	0.257025	-0.273235	-0.761359	-0.338022	-0.855934	0.935439	-0.160128	-0.81507	-0.857254	-0.179191	-0.915036	-1.00771	-0.559349	-1.0394	0.58456	0.599582	-0.214027	1.28151	-0.602217	0.462319	1.07074	-1.27758	-0.210703	1.9213	-1.01161	0.344295	0.949126	-0.679177	-0.849007	-0.0131682	-0.531572	-0.588231	-0.519945	-0.527976
TR20081	1.38835	1.1396	0.623649	0.563082	0.185028	-0.283934	-0.637005	-0.22076	0.576255	0.826116	-0.317751	0.84082	-2.15878	0.168495	0.985425	0.943212	0.299831	0.122361	-0.0401338	-1.07916	1.45567	-0.234568	-0.125936	-0.679973	0.240622	0.384337	1.40749	0.217002	-0.966106	1.15775	0.174143	-0.319808	0.847021	-1.15278	0.524503	1.9212	-1.57585	1.43823	2.11624	-0.911344	-0.264216	1.05019	-1.07892	-1.1549	0.946709	0.768475	0.271151	0.162132	-0.387643
TR20082	2.78707	1.64489	1.10884	1.49801	-0.404558	0.43337	-0.623582	0.479515	0.299462	0.307501	-0.573371	0.72078	-0.138482	0.0162239	0.196961	0.913979	0.575242	0.271407	-0.987756	-0.742686	1.07508	0.532239	0.0467088	-0.597697	0.133711	0.463103	3.0224	-0.565662	0.0867219	0.735045	-0.104234	0.398481	3.25802	-0.0831311	1.44258	1.53918	-0.311517	1.32944	3.48135	0.57471	1.29088	1.89779	1.37509	-0.177336	1.56004	0.549312	0.524202	0.915543	1.10572
TR20083	1.87268	0.608089	-0.00555059	-0.528915	0.210496	-1.35927	-0.22271	-0.641973	0.484981	0.172515	-0.0598588	0.0666623	-0.906381	-0.56665	-0.594874	0.720279	0.437504	0.175238	-0.630848	-1.21701	-0.132318	-0.12306	-0.459631	-0.560458	-0.343362	-0.188587	-0.797255	-0.144458	-1.58957	0.646539	-1.05626	-0.217046	3.09339	0.71731	0.095818	1.07127	-2.00405	0.331941	1.50948	-0.467549	-0.458846	1.05817	-1.45701	-1.22451	0.916739	-0.550231	-0.0685972	-0.0931391	-1.28831
TR20084	2.59075	1.40905	0.808288	-0.186874	0.203615	-0.211445	-1.29492	-0.0668261	-0.167364	0.738226	-0.487162	0.586541	0.136369	-0.133499	-0.122811	0.41415	0.392142	0.510934	-0.360642	-0.905581	0.698256	0.255876	-0.848404	-0.645256	0.523916	0.0493296	0.0344584	0.214177	-0.87957	0.866191	0.329711	0.250673	3.12848	-0.448911	1.34404	1.43428	-1.18137	1.08305	2.15241	-0.531334	0.184295	2.68718	0.319355	-1.47549	1.66628	-0.119007	0.121448	0.593471	-0.646095
TR20086	2.02151	1.11903	0.648226	-0.182575	-0.666559	-0.35317	-1.26538	-0.641123	0.935884	-0.640449	-0.597594	-0.0498655	0.256232	0.114055	0.629723	0.498589	0.342458	-0.0226067	0.00851997	-1.51743	1.55461	-0.573184	0.104317	-0.924537	0.0820311	0.492355	-0.164724	-0.206626	-0.0344697	0.79551	0.831054	-0.0058928	1.23144	-0.279961	0.723019	1.69093	0.331997	0.866388	1.34398	-1.18342	0.647715	1.75895	0.604178	-0.659687	0.841956	-0.919383	0.0685188	0.753416	-0.0940848
TR20087	2.62229	1.90022	1.6733	1.82546	-0.685726	-1.18873	-0.283606	0.0654311	-0.271595	-0.244851	-0.725913	0.0669144	-0.775346	-0.0900099	0.329322	0.657244	-0.0331017	-0.271708	0.025126	-1.68943	0.869481	-0.377339	-0.401925	-0.506598	-0.486846	0.2889	1.99984	-0.45475	-1.35685	0.503038	-1.28702	-0.124264	0.427745	-1.23942	0.677913	1.34896	-1.00244	2.02895	3.09478	-1.05343	4.30699	1.57352	0.78387	-1.28393	2.23885	0.904434	0.0337899	0.220376	-0.520299
TR20090	2.26132	1.24651	1.15946	1.00729	0.468064	0.13775	-0.418296	0.0795273	-0.711093	0.734478	-0.550514	0.271548	-0.311313	0.62166	0.836751	1.09444	0.425561	-0.0429714	0.0170845	-1.26559	0.211335	0.838728	-0.209495	-0.36186	-0.0664862	0.138374	-0.542504	0.529537	-0.193555	-0.00898052	0.523889	-0.539995	1.55215	-1.20722	0.337394	0.716491	-0.110932	1.62785	2.69159	0.446284	2.92171	2.19758	1.19614	-0.722748	2.09729	0.534431	0.196351	0.450445	-0.173329
TR20091	3.06914	0.945785	-0.0277418	-1.94354	-0.633471	-0.00524044	-2.16365	-0.411882	-0.502554	0.728887	-0.157825	0.248917	-1.4443	-0.503022	-0.648212	0.363661	0.814397	-0.394128	-0.814758	-1.71154	0.552534	0.280826	-0.294646	-0.53337	-0.27372	-0.479998	0.75638	-0.5352	-2.17136	0.842613	-0.458377	-0.506276	-0.222564	1.87404	0.123864	1.36518	-2.20112	0.361833	3.01366	-0.879487	-0.994177	1.98463	-0.240225	-0.929332	1.08855	-0.168198	-0.216021	-0.0450345	-0.738854
TR20092	2.43292	1.34376	0.637806	0.241793	-0.568312	0.220202	-1.01258	-0.643358	0.57876	0.179943	-0.223855	0.0162294	0.302454	-0.404061	-0.820395	0.553339	-0.0441941	-0.0627138	-0.275032	-1.0301	1.35711	0.0212447	0.0819107	-0.330799	-0.741945	-0.185186	-0.346737	-0.0760207	-0.279966	0.559595	-0.437401	-0.730277	-0.245014	-0.106261	0.443289	1.00411	-1.34173	0.773457	2.74382	-0.598641	0.9489	1.06038	0.546336	-1.38622	1.10358	0.21494	-0.248322	0.203056	-0.704117
TR20093	1.35258	0.437685	0.207845	0.955249	-1.48719	0.562846	-1.02735	-1.48573	-0.0746779	0.15272	-0.421241	-0.0640525	-2.09608	-0.323158	-1.63695	1.05264	0.314649	-0.57728	-2.02916	-3.89933	-0.574671	-0.84788	-3.19056	-0.304545	-0.290496	-2.06034	1.08026	-2.93576	-0.708886	0.314729	0.954845	-2.58812	0.745588	-0.885287	-2.12907	1.74122	-2.08342	-0.581746	0.549096	-1.64301	1.04392	-0.327794	-0.729381	-1.15923	1.10862	0.613658	-1.99658	-1.52415	-0.909913
TR20094	2.82531	1.80594	1.79843	1.54146	-2.23179	-0.108208	-0.930613	-1.63919	-0.160761	0.634028	-0.477459	0.365239	-1.69009	0.387656	-1.65336	0.618905	0.264563	0.0805477	-2.22407	-3.17484	1.87969	1.24197	-1.53057	-0.0720448	-0.157877	-1.68877	-0.655515	-1.92348	0.204189	0.677907	-1.16241	-2.00643	0.0596817	0.10059	-1.64965	1.06318	-2.06868	0.347509	0.412167	0.891643	3.67193	0.0294481	0.382583	-0.550854	2.24557	0.927463	-1.60313	-1.34735	0.119251
TR20095	2.31875	0.670452	0.675996	-0.705632	-0.273206	-0.986131	-0.844514	-0.0187133	0.345055	0.0806075	-0.351648	0.077322	-0.0528926	-0.239629	-0.157343	0.258622	0.0721703	0.0433591	-0.44596	-1.51135	0.459875	-0.176977	-1.10034	-0.579507	-0.644507	-0.0535613	0.394512	-1.5635	-0.754225	0.876105	-0.335807	-0.313175	4.7634	-1.44401	0.375785	1.16879	-1.23069	0.345657	3.26763	-1.09574	0.159852	1.28428	-0.077178	-1.331	1.62083	-0.263485	-0.309853	0.0373382	-0.513099
TR20096	2.53448	1.15129	0.564768	1.4479	0.120626	0.873419	-0.662061	0.31838	-2.51397	0.354947	-0.510431	0.737157	0.884908	-0.116075	0.489356	1.19285	0.790343	0.48293	-0.0643866	-1.09429	0.789516	0.301101	0.141923	-0.63389	0.5372	0.483284	2.66345	-0.0505621	0.604025	0.70377	-0.434017	1.19956	1.2049	-0.719288	1.38569	1.16353	0.947329	1.02709	2.21692	-0.766633	1.17445	1.57221	0.543141	-1.11403	0.569484	-0.679126	0.36883	1.39578	0.146414
TR20098	2.17735	1.14938	0.787042	-1.0875	0.020618	-0.646639	-1.0388	-0.445093	0.718386	0.681298	-0.475456	0.377163	-1.46464	0.12692	-0.336948	0.404858	0.423092	-0.0825992	-0.154995	-1.46317	0.571849	0.0298339	0.245662	-0.96373	-0.161838	-0.274938	-0.578217	-0.458763	-1.72897	0.85763	-0.52344	-0.602232	2.93973	-0.966414	0.868331	1.00631	-2.51594	0.484668	3.00876	-0.773201	0.701891	1.99727	-0.41342	-1.5503	1.3032	-0.397338	-0.160798	-0.208703	1.42181
TR20101	2.6465	1.20786	0.557492	0.171124	-0.731202	0.841477	-0.582453	0.0101765	0.0695363	0.104857	-0.688721	0.095288	0.904196	0.481763	0.347729	0.15023	-0.587472	-0.415103	-0.540942	-1.10622	0.100838	-0.829772	-0.576639	-0.748911	0.336299	0.18834	-0.0152574	-0.645942	0.432929	0.578914	-1.20323	-0.464197	2.82533	-0.0833285	0.342504	1.36101	0.326479	0.921464	3.30992	-0.939234	0.611607	1.86714	0.255091	-0.513558	1.72892	-0.449825	-0.18612	0.694826	1.19835
TR20102	1.66121	1.63834	1.15582	0.249014	0.166149	-0.922538	-0.779951	0.352335	0.520254	0.89492	-0.410156	0.717966	0.162258	0.74317	1.13796	0.88495	0.871586	0.145488	0.245342	-0.991947	-0.240777	-0.270896	0.171758	-0.721968	0.125827	0.555897	2.02985	0.688241	-1.93537	1.03223	-0.878278	0.803531	3.50164	0.118809	1.31805	2.02148	-1.39707	0.41563	1.72547	-0.386572	1.93029	1.52024	0.720911	-1.5002	2.01861	0.193913	0.637135	0.0499587	-0.180217
TR20103	2.18908	1.30162	0.439658	0.795611	0.102677	-0.165636	-0.396014	0.343175	-0.173497	-0.244841	-0.614891	0.378574	0.218597	0.334339	-0.467718	0.763696	0.0858291	-0.458352	-0.299627	-1.26825	1.00706	1.95399	-0.398324	-0.476451	0.0686369	-0.534411	-0.691225	0.697185	-0.40399	0.38534	1.3854	-0.852721	-0.0320779	-1.01737	0.168594	1.40573	0.27344	0.645675	3.65886	-0.205322	0.550938	3.26375	0.354	-0.763729	2.31501	0.112952	-0.00185943	1.12937	-0.174415
TR20104	1.52947	-0.325465	-0.207494	-0.0878846	-0.83145	-1.0802	-0.773938	-0.678214	-1.02305	0.476261	-0.0281136	0.113142	-0.983718	-0.25088	-1.37092	0.230907	-0.642285	-1.15402	-0.230017	-1.4196	0.74671	-0.613266	0.0936773	-0.0480365	-0.359379	-0.773536	-1.15413	0.228242	-1.65964	0.35795	0.119989	-0.725816	0.805964	-0.922388	0.155107	1.42027	-2.1617	0.0791353	1.35491	-0.941522	-1.22191	0.387297	-0.869934	-0.864655	0.230473	-0.13955	-0.291082	-0.684612	0.324212
TR20105	1.8219	1.7992	1.44046	1.01874	0.424651	-0.0559847	0.283518	0.649783	0.119659	1.87468	-0.50101	0.643393	-0.764405	0.101169	0.707493	1.13277	0.53359	-0.337305	0.124051	0.0317249	0.139883	0.130412	0.0219135	-0.212192	-0.00789863	0.503386	0.673011	0.0141672	-0.869927	0.804583	-0.205926	-0.152785	1.52779	-0.310309	0.836933	1.35323	-0.772387	1.22872	2.25682	0.840409	4.24769	1.92731	0.632424	-0.403242	2.84901	0.319485	0.191191	0.294663	0.467664
TR20106	1.07937	0.592067	0.396547	1.32081	-0.0846142	-0.818274	-0.0862902	0.433035	0.0877829	0.0196808	-0.582322	0.479251	0.855991	0.395105	0.391921	0.566043	0.54838	0.196768	0.423887	-0.878597	1.13361	-0.410144	0.325021	-1.04546	0.11783	0.79485	0.533149	0.487001	0.659839	0.522169	-0.0580805	-0.0614808	1.33092	-0.490681	1.13635	1.70918	0.251071	1.17707	3.57902	-2.06966	0.130692	1.36647	-0.0347968	-0.83512	1.19434	0.219429	0.577468	1.27773	-0.594706
TR20107	2.39142	1.51976	0.898957	0.788333	0.141323	-0.14743	0.140573	0.402553	-0.0751076	0.371299	-0.312026	0.5761	-0.38682	-0.110329	-0.0252947	0.0267475	0.203434	-0.129336	-0.320781	-0.710144	0.738462	0.246431	-0.110744	-0.736881	0.26178	-0.771007	-0.996346	0.201658	-2.35315	0.627324	0.595111	-0.339767	-0.326361	-0.700889	0.559382	1.69521	-1.61702	1.13852	2.83804	0.0196406	1.63565	5.10599	0.291575	-0.441716	2.0702	-0.0935556	-0.213968	0.346694	1.79661
TR20109	1.14868	-0.224329	0.207832	-1.10545	-0.52831	-1.18792	-0.856719	-0.219365	-0.235988	-0.0456527	-0.502068	0.266259	-0.405056	0.132887	-0.122799	0.348189	0.60029	-0.786242	-0.00238779	-1.37605	0.763396	-0.361077	-0.842747	-0.358911	-0.387583	0.075353	0.273174	-0.307604	-1.11071	0.463972	-0.0713007	-0.59815	0.211444	-0.355109	0.619774	1.29963	-1.01291	0.459637	1.13975	-0.794005	-0.539533	0.198812	-0.66818	-1.58705	-0.467519	0.0185985	0.161087	-0.474679	-0.555112
TR20114	2.35935	0.450822	0.295676	-0.567301	0.188415	-0.653191	-1.7215	-0.0522891	0.619684	0.390565	-0.302965	0.304764	0.420693	0.922595	0.417798	0.875086	1.09759	0.1298	-0.357129	-1.88342	0.336747	-0.640203	-0.249489	-0.0169767	0.527489	0.271315	-0.367066	-0.0643718	-0.942703	0.508145	0.0320676	-0.58432	1.54025	-0.662322	0.459145	2.20672	-1.89126	0.77241	4.5497	-1.56794	-0.813837	1.24115	-0.455261	-0.47636	0.742829	-0.201184	-0.0526352	0.136674	-0.0508351
TR20117	2.37057	0.345284	0.306626	-0.992846	-0.243559	-0.329365	-0.922646	0.0062437	-0.842992	1.61673	-0.46179	0.462744	-0.437265	-0.193576	-0.814834	0.611556	0.71597	-0.0157224	-0.340861	-1.74706	0.458667	-0.49282	-0.669142	-0.529921	0.506759	-0.594956	-0.916358	0.113962	-0.0979226	0.137729	-0.733746	-0.0779082	1.1375	-0.782966	-0.231532	1.47118	-0.863572	1.11873	2.66205	-0.547053	-0.700665	1.02698	-0.677448	-0.388539	0.144559	-0.651728	-0.280723	-0.239594	-0.0423233
TR20118	1.70029	0.571034	0.790621	-0.8329	-0.555561	-0.801762	-0.337482	-0.477756	-1.57804	0.494586	-1.15819	0.363619	-0.43956	-0.187109	-0.107797	0.394616	0.107872	-0.273959	-0.332437	-1.77152	1.33015	-0.407539	-0.437017	-0.765252	0.116255	-0.346732	-0.965289	-0.276039	-1.30508	0.640779	1.45433	-1.21648	-0.313645	-0.975429	-0.308147	0.827405	-0.880558	0.894144	0.152155	-0.0290594	0.293313	0.971933	-0.841437	-0.837211	0.595391	-0.358588	-0.094515	0.0289786	-0.499553
TR20119	2.36678	0.541257	-0.575212	-0.212589	-0.0757186	0.0989343	-1.13142	-0.196747	-0.460507	0.261126	-0.479177	0.145002	-0.652533	-0.0197829	-1.10781	0.650996	-0.731245	-0.295051	-0.49888	-1.4201	-0.0411058	-0.263704	-0.566904	-0.736127	0.208151	0.223165	1.65411	-0.650919	-0.505156	0.495763	0.19486	-1.47208	-0.210841	-0.976887	0.335879	1.19053	-0.671616	1.01569	3.45775	-1.19557	-0.829158	1.29679	-0.61833	-0.959418	0.439817	-0.501195	-0.188379	0.17663	-1.05938
[truncated: 1,423 more columns]

## Sheet: Proteomics_v3
Patient ID	AARSD1-ONC	ABHD14B-NEURO	ABL1-ONC	ACAA1-ONC	ACAN-CARDIO	ACE2-CARDIO	ACOX1-CARDIO	ACP5-CARDIO	ACP6-ONC	ACTA2-CARDIO	ACTN4-INF	ACVRL1-NEURO	ACY1-CARDIO	ADA-INF	ADA2-CARDIO	ADAM15-CARDIO	ADAM22-NEURO	ADAM23-INF	ADAM8-NEURO	ADAMTS13-CARDIO	ADAMTS15-ONC	ADAMTS16-CARDIO	ADAMTS8-ONC	ADCYAP1R1-ONC	ADGRB3-NEURO	ADGRE2-INF	ADGRG1-ONC	ADGRG2-CARDIO	ADH4-CARDIO	ADM-ONC	AFP-NEURO	AGER-INF	AGR2-NEURO	AGR3-ONC	AGRN-INF	AGRP-INF	AGXT-CARDIO	AHCY-CARDIO	AHSP-NEURO	AIF1-ONC	AIFM1-ONC	AK1-CARDIO	AKR1B1-ONC	AKR1C4-CARDIO	AKT1S1-NEURO	AKT3-ONC	ALCAM-CARDIO	ALDH1A1-NEURO	ALDH3A1-INF
TR10001	3.40378	1.95459	0.149687	-0.374987	-0.324092	0.634871	-0.594473	-0.719953	0.545059	0.972601	-0.573145	0.173833	-0.817584	-0.00826207	0.575073	0.972997	0.868564	0.351823	0.367844	-0.840623	-0.162519	-0.339003	-0.484421	-0.742402	-0.061859	0.206956	-0.000218598	0.181709	-1.18641	0.624529	0.664566	0.655271	0.96713	0.539692	0.791104	1.74626	-0.936835	1.14885	3.45946	-0.918438	-0.606631	3.01841	-0.824521	-1.11446	1.79663	-0.306551	0.122338	0.610433	-0.204032
TR10002	2.42632	0.607488	0.225091	-2.14998	-0.633627	-0.995883	-1.37863	-0.152694	0.138859	0.322076	-0.590229	-0.0264027	-1.59578	-0.384648	-0.1958	0.381307	0.129538	-0.174021	-0.930774	-0.741988	-0.288355	0.291309	-0.491166	-0.627634	0.0473362	-0.840878	-1.62731	-1.0707	-1.13722	-0.0304477	-0.279286	0.0961505	0.915083	-1.47642	-0.440285	1.46004	-1.6186	0.586632	2.54079	-0.758325	-0.272416	0.63147	1.67801	-1.15521	1.0884	-0.0378053	-0.176881	0.349085	-0.741796
TR10006	2.12055	1.64489	0.326469	0.562881	0.3676	-1.02096	-0.0634153	0.0628383	0.6621	0.757026	-0.411084	0.38464	-0.845398	-0.844404	1.09121	0.532347	0.704371	0.430041	-0.400215	-1.14664	0.51803	0.319997	-0.805841	-0.802036	0.402203	-0.296318	-0.571607	0.12871	-1.8671	0.937308	0.267564	-0.058403	1.97865	-0.850031	0.65028	2.15856	-1.26306	0.313698	2.62522	-2.22822	-0.717806	2.42231	-0.322376	-1.43205	1.10107	-0.285676	0.147065	-0.0624663	-1.0343
TR10008	2.26899	0.753291	0.0868123	-0.01847	-0.502894	-0.628509	-0.981348	-0.417524	-1.19902	0.299342	-0.329452	0.522757	-0.949196	-0.709279	0.575476	1.14281	0.871134	0.0998151	-1.33315	-1.20082	-0.0361049	-0.814859	0.27461	-1.44225	0.124343	0.463071	2.12361	-0.522854	-2.2122	0.643079	0.313493	-0.0212828	0.629404	-0.529823	0.621523	1.49422	-1.37501	0.309346	2.92894	-1.85788	-0.694287	1.03441	-0.623133	-0.929688	0.970577	-0.0757944	0.290953	0.393961	0.747158
TR10011	1.56532	0.493535	-0.0729059	-0.573269	0.137744	-1.03632	-1.09488	0.421928	0.36569	0.716057	-0.501021	-0.168271	-1.32774	-0.0266091	0.385704	0.122167	0.532141	0.133353	-0.368274	-1.43117	-0.248836	-0.593253	-0.867621	-0.448779	-0.452297	0.0735913	-0.24701	0.00248477	-3.36854	0.318413	0.390356	-0.0147308	1.32482	-1.07748	0.6477	2.13373	-1.89375	0.556022	2.36046	-0.894331	-0.649615	1.60351	0.305501	-0.81436	0.846621	0.042786	0.00921765	-0.0941501	-0.966123
TR10013	2.88283	0.878661	0.223657	0.464801	-0.596354	-0.267438	-1.84375	0.339473	0.217838	0.175989	-0.347944	0.273868	-0.0392951	0.412679	0.684521	0.415897	0.502484	-0.194656	-0.0025478	-1.38731	0.416096	0.00952354	-0.202065	1.65045	-0.428705	0.0862913	1.52268	0.0780652	-1.49525	0.822586	-0.0367248	-0.202647	0.765982	-0.85034	0.770998	1.39308	-1.63239	0.791866	3.9783	-0.362611	-1.01415	1.91961	-0.151109	-0.873842	1.33399	-0.109061	0.209537	0.684002	-1.00532
TR10014	1.89851	0.869917	-0.278695	-1.06979	0.0124369	-0.857162	-0.878495	0.0897387	0.285206	0.882143	-0.381601	0.0046932	-1.819	-0.56998	-1.49057	0.368014	-0.0899347	-0.416175	-1.05509	-0.632992	0.507703	0.057125	-0.49532	-0.391239	-0.424487	-1.4259	-1.64505	-0.464701	-3.22099	0.546155	0.0460331	-0.473021	1.74663	-1.04394	-0.601756	1.97878	-2.65751	-0.658656	0.427602	-1.71591	-0.717391	1.32185	-1.37062	-1.27295	0.909431	0.33823	-0.675499	-0.820095	-0.857658
TR10015	2.46393	1.53666	0.558059	0.833726	-0.434649	-0.199703	-0.485836	-0.0196547	-0.229372	0.635909	-0.262958	0.50627	-0.698246	-0.138965	0.124087	0.300352	0.534523	-0.211373	-0.477896	-1.29758	0.128469	-0.0786586	-0.446839	-0.658264	0.0274877	0.227365	1.42828	0.240364	-1.2038	1.11478	-0.0568775	0.394768	0.602006	-1.8926	0.792965	1.25051	-0.122409	0.898525	4.88074	-0.318357	-0.581437	3.24347	0.0432965	-0.812467	2.49959	-0.129222	0.386978	0.694777	-0.826333
TR10018	2.09169	1.15239	0.592525	-2.3501	0.160573	-0.631372	-0.472314	0.479437	0.485153	1.48385	-0.286855	0.840642	-0.332067	-0.228157	-0.0833467	0.598354	0.615277	0.0726576	-0.48407	-1.03896	0.495166	0.231422	0.558493	-0.609234	0.433511	0.240346	1.61161	0.616526	-1.73991	0.854318	1.39417	0.0241936	1.38586	-1.10144	0.774817	2.24049	-1.22772	0.901757	2.91676	-0.932512	-0.525781	3.0669	-0.327316	-0.810363	1.55522	-0.710697	0.180749	0.0639398	-0.119096
TR10021	3.04095	0.747717	0.271983	-0.996415	-0.418632	-0.160337	-0.836415	-0.040514	0.137121	0.669606	-0.644103	0.152078	-0.534009	-0.763203	0.142767	0.432685	0.301306	-1.23059	-0.890472	-1.45792	-0.339612	-0.316098	-1.25542	-0.812458	-0.155239	-0.320424	3.23588	-0.636959	-1.58027	0.392851	-1.32851	-0.330084	0.150686	-1.01625	0.314393	1.08605	-0.909166	0.718287	3.52108	0.46212	-0.900424	2.04601	-0.504544	-1.25177	1.7296	-0.773421	-0.260344	0.847691	0.196057
TR10023	2.44276	1.16669	0.683616	-0.578831	0.171872	-0.190005	-0.617682	0.442937	0.347949	0.593414	-0.560292	0.565625	-0.450643	0.227968	0.616748	0.0334806	0.244903	-4.38103	-0.279317	-1.02242	0.00198504	0.243812	-0.45634	-0.777525	-0.441725	0.237111	2.07212	-0.375738	-1.11773	0.202022	-0.263321	-0.681744	2.20214	-0.650281	0.718959	1.31319	-0.544363	0.600657	3.28266	0.154657	-0.616726	2.29883	3.20454	-1.11543	1.82874	-0.463561	0.111473	0.728055	1.81894
TR10026	2.10644	0.774533	-0.281979	-0.523666	-0.411485	-1.32497	-1.15457	0.240589	-0.459256	-0.403953	-0.377821	-0.081021	-0.705332	-0.0956484	-0.208473	0.450164	-0.361096	-0.0928119	-0.382251	-0.971669	-0.221671	-0.620578	-0.742279	-0.713252	-0.380502	-1.12526	-1.37189	-0.164801	-1.73226	0.181105	-0.727557	-0.253627	0.0948238	-1.58198	0.177919	1.3466	-1.53253	0.611188	3.0493	-1.24342	-1.23247	2.08249	-1.28877	-1.2186	0.877039	-0.35581	0.244889	0.362774	-0.638696
TR10027	2.93744	2.04255	-0.230783	-0.435961	-0.016076	-0.435084	-1.12935	-0.474391	0.499921	0.294907	-0.229196	-0.160227	-0.636233	0.254393	-0.172013	0.896293	0.777405	0.352225	-0.257348	-1.02857	0.398391	-0.561755	-0.231644	-0.580207	0.103324	0.0411295	-0.469598	-0.186253	-0.0350547	0.408588	-0.153952	0.0229358	0.447511	-1.14777	0.864023	1.74046	-0.501376	0.545563	3.71203	-0.912155	-0.474031	2.68936	-0.341699	-0.492822	1.26385	-1.01871	0.0864643	0.633468	-0.79542
TR20005	1.44567	1.13025	0.0995281	-0.907344	-0.155888	-0.839209	-0.29287	-0.0601096	-1.46586	-0.037997	-0.216833	-0.13298	-1.08872	-0.439716	-0.534186	0.0100344	-0.482654	-0.706153	-0.790736	-1.5757	-0.134926	-0.602273	-1.62223	-0.851149	-0.462951	-0.703203	-1.19303	-0.368742	-1.77988	0.49433	0.396116	-0.832498	1.13184	-0.89658	-0.460774	0.57903	-1.39926	0.617307	0.907941	-1.39815	0.0321686	1.11152	-0.280379	-1.10946	0.938611	0.0891841	-0.223284	-0.506226	-1.53197
TR20013	2.61731	1.62682	1.53846	2.6647	-0.251953	0.867826	-0.610431	0.720849	0.336936	0.868896	0.00199673	0.403937	0.115598	-0.190867	0.298861	0.903265	0.345848	-0.0938505	0.111185	-1.51984	-0.109918	-0.359734	-0.679167	-0.0298612	-0.0678776	-0.36158	1.36861	-1.22455	0.210319	0.454861	-0.96209	-0.331898	0.814238	-0.961664	0.545887	1.769	1.6433	1.46372	2.12937	-0.408464	2.41654	1.38877	0.600059	-0.588456	2.58246	0.496337	0.192964	0.324737	-1.01553
TR20014	2.2592	2.01538	1.26401	2.70065	-1.40874	-2.08321	-0.0717261	-3.30537	0.459682	-0.49276	-0.772782	0.667435	-3.42394	-0.47704	-4.22918	-1.85632	0.509749	0.414918	-3.47574	-4.78519	-1.7294	-1.7661	-4.43025	-0.148486	-0.16579	-3.96846	-1.14184	-4.11749	-3.66101	0.145825	2.01913	-3.32016	-1.05571	-1.13493	-3.34591	1.20679	-3.3537	-0.152849	-1.55603	0.00341334	5.55182	-0.953624	2.30438	-1.16993	2.28793	1.14809	-3.915	-2.84099	-1.35062
TR20015	2.22146	1.49691	1.23432	-0.0461983	-0.619222	-1.29598	-0.791441	0.0251941	-0.406046	-0.151728	-0.826627	0.10986	-1.01481	0.0859801	-0.569848	0.502643	-0.0518112	-0.272442	-0.107487	-1.28163	0.0267795	-0.753948	-0.721288	-0.195445	-0.211608	-0.154063	0.0268628	-0.223561	-1.6638	0.496125	0.871706	-0.328855	-1.15969	-0.561851	-1.15748	1.2085	-1.57491	-0.333658	1.18468	0.143464	2.71639	0.850765	1.45857	-1.15284	2.34815	0.589817	0.0635252	-0.0567545	-1.10459
TR20016	2.49664	2.28984	1.73787	0.906516	-0.0649663	-0.309847	-0.257932	0.216061	0.922622	0.930994	-0.537779	0.753231	-1.49415	-0.115115	0.395768	0.882178	0.606921	0.528705	0.0430403	-1.15464	0.856601	0.0448053	-0.762754	-0.603542	0.18946	-0.162285	0.111667	0.270517	-1.93531	1.01322	-0.48369	0.383125	5.33201	0.416969	1.16756	1.35665	-1.72448	1.54109	0.744822	-0.306583	3.65369	1.75518	2.00963	-0.996206	3.48506	1.4687	0.357609	-0.281165	0.00945361
TR20021	1.3601	0.3768	0.877294	0.845357	0.201854	-0.105205	-0.616157	0.713532	0.902749	1.49096	-0.766956	0.841535	1.08564	0.73511	1.37194	1.21122	1.25942	0.491173	0.13016	-0.866561	0.426067	0.129313	-0.0669288	-0.618093	0.240623	1.00175	3.43562	0.345444	-0.959835	0.980317	-0.280165	-0.51305	2.20431	0.716283	1.6452	1.91549	0.793554	0.732393	0.981036	-1.84424	1.33543	1.63145	-0.052329	-1.25415	2.18434	-0.0896357	0.854401	0.765253	1.80077
TR20022	1.69736	0.168271	0.319199	1.06414	-0.49561	-0.235176	-0.960857	0.893664	-0.069768	0.0349424	-0.0777944	0.289409	1.05676	0.170253	0.78131	1.28918	0.279925	0.252112	0.550844	-0.88198	0.992338	-0.187061	0.35855	-0.553914	-0.140244	0.765098	1.05832	-0.461713	-0.130366	0.585092	1.5081	-0.109413	1.59463	-0.521152	1.12522	1.66937	-0.519479	-0.228651	1.16128	-0.781325	0.135832	0.58805	0.664507	-0.882623	1.14593	0.173275	0.512449	0.732891	0.623079
TR20023	2.76636	2.2853	2.70881	2.38759	-1.45027	0.0943635	-0.144521	-2.41997	-0.0360249	1.14114	-0.479249	1.21278	-2.04862	0.934198	-0.305835	1.24115	1.16123	-0.141985	-1.76256	-3.18744	1.13492	0.717089	-2.10992	-0.5113	0.440541	-2.19688	2.5831	-1.43298	0.157364	0.929659	0.185038	-1.77645	1.46458	0.173264	-1.92158	1.62318	-2.65009	1.6032	-1.74012	1.76997	5.85223	-0.0069603	1.68921	-0.412131	3.4799	0.942648	-1.58181	-1.60467	-0.273482
TR20032	2.75367	1.92822	1.05369	2.05982	0.0553855	-0.021827	-1.5377	-0.0406728	-0.110268	1.53902	0.0927125	1.32859	0.0301664	0.489652	0.362043	1.65829	0.907147	0.320328	-0.060529	-0.731911	1.12463	0.785246	1.28272	-0.360025	0.309991	0.378706	1.86062	0.501689	0.942097	1.1884	-0.273189	2.19106	3.31644	-0.440783	2.00138	1.7098	1.74502	1.61357	3.04082	-0.468565	1.14555	2.40786	0.270668	-0.643202	1.37353	-0.0871715	0.805874	1.31829	-0.602507
TR20041	1.68771	1.00092	0.92355	0.97842	0.394685	0.102324	-0.364099	0.356887	0.298927	0.469962	-0.338852	0.616536	-0.194445	0.237641	1.39848	1.05795	0.877574	0.559579	0.394715	-0.731864	0.0321277	0.29372	-0.089052	-0.397116	0.305605	0.782494	2.63847	0.0573896	-1.30743	0.402253	-1.05554	0.484585	-0.0818014	-0.89664	1.38402	1.82641	-0.990195	0.810557	2.17843	-0.12887	2.59027	1.13752	1.18432	-0.550908	2.30713	0.390556	0.520718	0.330438	-1.05527
TR20042	2.34729	1.91989	1.11971	1.00425	-1.41866	-0.99735	-1.09489	-0.38078	0.42571	1.30947	-0.405057	0.771387	-1.18834	0.00149891	-1.05427	0.611812	0.2209	-0.711526	-0.530835	-1.91265	0.728725	0.541479	-1.18392	-0.834291	0.280097	-0.654193	-0.878267	-1.14652	-0.189652	0.606808	-0.653179	-1.25935	2.40944	-1.02064	0.105169	1.7032	-1.32797	1.34333	1.25201	0.49666	2.94381	0.939703	-0.0630524	-0.407226	1.8156	0.726705	-0.407748	-0.499537	0.0477526
TR20060	2.40409	1.48535	0.719255	-0.597813	0.440513	-0.867707	-1.34465	-0.217213	0.954157	1.71542	0.064934	1.35675	-1.15289	-0.310257	-0.606021	0.56135	0.656665	0.153066	-0.320107	-1.52811	0.746829	-0.299253	-0.504932	-0.514088	-0.102377	0.000174809	-1.04226	-0.321855	-2.34814	1.44582	0.967429	0.121489	2.40119	-1.17324	1.08433	1.56708	-1.9703	0.778004	2.8766	-0.486922	-1.36458	2.09469	-0.74404	-0.673505	1.48388	0.223457	0.315521	0.573909	-0.772295
TR20064	2.96592	0.551784	0.271975	0.268374	0.127011	-0.450394	-0.480324	-0.0863346	0.488077	0.545466	-0.499586	1.18586	-0.00579293	-0.105332	0.519014	0.966967	0.509892	0.176907	0.543515	-0.53341	-0.619069	0.187103	-0.0742588	-0.592979	0.475301	0.426339	1.06376	-0.210783	-0.492171	0.343115	-0.69569	0.583519	5.02781	-0.620787	1.3658	1.70198	0.532876	-0.0800986	4.10333	-1.24403	-0.249842	1.40415	0.112518	-1.62633	0.81668	-0.524836	0.756384	0.220934	0.87234
TR20066	3.5238	1.36162	1.06854	2.56343	0.0199958	0.442014	-0.471697	-0.0895557	0.318934	1.82351	-0.455479	1.42217	1.2582	-0.070407	1.33917	1.31903	1.45726	0.125582	0.256496	-0.834278	1.02043	0.318468	0.266169	0.0806025	1.03255	0.848098	1.89411	0.203395	1.4467	0.607743	0.27955	0.173345	1.69476	-0.836112	1.15503	1.90182	1.89912	1.24373	3.54557	-0.0224608	1.38938	2.79078	-0.415915	0.697067	1.65276	-0.403607	0.495941	1.64144	0.277825
TR20068	0.731179	-0.0359576	-0.00153672	-1.54418	0.0743462	-0.899295	-0.540675	-0.311049	0.319571	0.215436	-0.816137	0.166163	-0.323654	-0.323106	0.436705	1.02835	-0.0634943	-0.168642	0.0855671	-1.32121	0.493401	-0.158734	-0.454091	-0.308458	0.12645	0.0712658	0.323123	0.0827427	-2.29475	-0.0163385	-0.0754506	-1.17214	2.72385	-0.458893	0.806179	2.06002	-1.14252	-0.44294	1.52393	-1.58082	-0.618949	0.928606	-0.659502	-1.40886	0.253652	-0.580924	0.0242052	-0.521581	-0.329919
TR20069	1.87045	0.628063	-0.18827	0.441779	0.011584	-0.476832	-1.09419	0.371919	0.346418	0.205387	-0.221135	-0.264234	-0.311636	-0.0443038	-0.279729	-0.0293777	0.307406	-0.0497549	-0.235699	-1.38889	0.865814	0.339422	-0.963268	-0.603707	-0.277111	-0.420824	0.462434	-0.145019	-0.640727	0.857928	-0.676688	-0.271851	-0.189697	-1.35585	0.83489	1.23584	-1.16518	0.62307	2.23114	-0.673697	-1.09811	1.60111	0.163378	-1.40547	1.4461	-0.16381	-0.0247015	0.446737	-0.00374833
TR20075	1.89521	0.70602	0.35607	0.965064	0.380892	-0.819535	-1.55424	0.681183	0.0236021	1.31861	-0.433829	0.395194	-0.139086	0.46209	1.48134	1.03865	0.221238	0.24534	-0.146669	-1.16595	0.690156	0.00400427	-0.0576834	-0.304602	0.278635	0.880351	2.64777	-0.0691988	-0.771339	0.718654	-0.988345	-0.655307	0.0273295	-0.651636	0.806967	1.72462	-0.114599	0.942508	2.82422	-0.538357	-0.432861	1.04489	0.0875668	-0.480265	1.05139	0.405584	0.392639	0.108645	-0.361344
TR20079	1.02384	-0.662775	-0.268006	0.573081	-0.391209	-0.715815	-1.23917	0.0461847	0.115443	0.103963	-0.430379	-0.090722	-0.141768	0.211671	0.394061	0.534144	0.108676	0.035449	-0.0762933	-1.15176	-0.143595	-0.495048	-0.397114	-0.0661037	-0.562169	0.161101	3.10745	-0.380704	-0.302303	0.293849	-1.54408	-0.959329	0.311946	-1.32606	0.844983	1.63178	-2.13827	0.975901	0.675547	-1.26409	-0.910243	0.351369	-0.0135635	-0.537475	-0.0572739	-0.265049	0.268093	0.153331	-0.114147
TR20080	2.71158	1.00681	0.231262	-0.640423	-0.222527	-0.986216	-0.706848	0.284667	-0.377448	0.561799	-0.536421	0.323818	-0.728676	-0.112409	-0.489319	0.64792	0.118752	-0.464612	-0.340903	-0.937382	0.336871	0.0627724	-0.880986	-0.830832	0.0205594	-0.159761	-0.397525	-0.144691	-0.514443	0.903471	0.871816	-0.597899	2.72285	0.189147	0.764133	1.22978	-0.830713	0.510809	2.87378	-0.388619	-0.60409	1.85349	-0.0575363	-1.13903	0.630739	-0.877862	0.00205419	0.0410393	-0.987639
TR20081	1.46857	-0.0997029	-0.24255	-1.20115	-0.449972	-0.121503	-1.2587	0.0451853	-0.109607	0.776918	-0.425384	0.145538	-1.93573	-0.468769	0.458137	0.666421	-0.233071	-0.239246	-0.114243	-0.331179	0.629498	0.136879	-0.420501	-0.773929	-0.250092	-0.295459	0.48165	-0.762991	-0.510609	0.757213	0.409093	-0.237652	-0.635266	-0.395841	0.0806025	1.219	-1.25371	0.411473	2.13176	-1.21214	-0.771302	1.35113	0.408373	-1.42941	1.4407	-1.01531	-0.118007	0.195292	-0.332168
TR20084	1.31132	1.10922	0.565552	-0.465703	-0.232364	-0.211063	-0.52186	0.0471145	-0.402125	1.12347	-0.2952	0.384294	-0.378965	-0.518222	-0.459621	0.433767	0.412246	0.384433	-0.392807	-0.949274	-0.0066319	0.290135	-1.24718	-0.815839	0.596139	0.0584169	0.162051	-0.215889	-1.64331	0.798136	0.424057	-0.286289	2.21821	-0.517375	1.23321	1.6675	-1.71302	0.455734	1.64843	-0.844511	-0.580345	1.31088	0.46071	-1.4235	1.17936	-0.246831	-0.235974	0.0397278	-0.155423
TR20091	3.06773	1.06985	0.666104	-0.703282	0.21091	0.0553729	-1.01463	0.0426746	-0.291125	1.31066	-0.500578	0.607746	-0.646992	0.0829974	1.01576	0.509608	0.973883	-0.439039	-0.3457	-1.48305	0.399511	0.556412	-0.307625	-0.323903	0.23105	0.77041	1.07371	0.100849	-1.92558	0.80988	-0.365768	-0.396184	1.12884	1.48157	0.870045	1.85785	-1.34847	1.27693	3.42221	-0.109525	-0.00337719	2.4958	0.0450615	-0.579341	1.94738	-0.598911	-0.0440978	0.871485	0.0260564
TR20093	1.67773	0.538138	0.0151777	0.456994	-2.01884	0.279687	-0.485421	-2.00981	-0.44091	-0.525753	-0.621096	-0.459731	-2.29736	-0.360744	-2.04216	0.598425	-0.055521	-0.711499	-2.82875	-4.24394	-1.14932	-0.861875	-3.6351	-0.767669	-0.702632	-2.67838	1.29187	-3.4955	-0.937347	0.205768	0.806622	-2.88047	1.10622	-0.397788	-2.6155	1.82468	-2.11427	-0.733189	-0.265332	-1.32016	1.4569	-1.09709	-0.790253	-1.079	0.863418	-0.717773	-2.8065	-1.98878	-0.645347
TR20094	2.19503	0.591157	0.314068	0.449361	-0.425601	-0.997852	-1.19549	-0.173535	-0.383473	-0.0400586	-0.932886	-0.0815786	-0.226201	-0.0315961	-0.624884	-0.150817	-0.242728	-0.896423	-1.16323	-1.59672	0.677044	-0.428416	-1.76353	-0.531995	-0.375547	0.0198575	-0.558496	-0.547046	-1.26795	0.803878	-0.713067	-0.945665	0.235115	-0.831492	0.476699	0.832176	-0.946843	0.0161674	2.69036	-1.57709	-0.758359	1.54778	-1.06965	-1.39848	-0.0864397	-0.33954	-0.0241197	-0.760317	-0.739517
TR20095	1.28003	0.577796	-0.00471411	-0.949321	-0.214195	-0.872864	-0.793489	0.106195	0.770064	0.629285	-0.270437	0.482254	-0.540051	-0.0857329	-0.873803	0.745565	0.515334	0.0109534	-0.101549	-1.82048	0.613211	-0.144126	-1.07788	-0.588343	-0.481938	0.00215451	-0.850895	-1.03263	-2.22583	0.807579	-0.00556835	-0.284445	3.97619	-0.68645	0.651606	1.52376	-2.42364	-0.0311525	3.7596	-0.605041	-0.746411	0.393413	-0.712871	-0.572474	0.777417	0.0905777	-0.163031	-0.254408	-1.03137
[truncated: 1,423 more columns]

## Sheet: High_vs_Low
Gene_name	log2FC	stat	pvalue	nlog10	property
AARSD1	0.233563	2.13362	0.144101	0.841334	no_significance
ABHD14B	-0.204828	0.497252	0.48071	0.318117	no_significance
ABL1	-0.434636	2.36004	0.124479	0.904905	no_significance
ACAA1	0.24377	0.533404	0.465179	0.33238	no_significance
ACAN	0.124429	0.162368	0.686986	0.163052	no_significance
ACE2	-0.147532	0.022833	0.879892	0.0555705	no_significance
ACOX1	0.127635	0.821987	0.3646	0.438184	no_significance
ACP5	0.0960422	0.0767442	0.781759	0.106927	no_significance
ACP6	-0.199389	0.868288	0.35143	0.454161	no_significance
ACTA2	0.237166	2.43805	0.118423	0.926564	no_significance
ACTN4	0.00810237	0.0158562	0.899794	0.0458569	no_significance
ACVRL1	-0.0142216	0.0158562	0.899794	0.0458569	no_significance
ACY1	-0.324002	2.13362	0.144101	0.841334	no_significance
ADA	-0.197085	2.13362	0.144101	0.841334	no_significance
ADA2	-0.174496	0.162368	0.686986	0.163052	no_significance
ADAM15	0.02841	0.0913319	0.762491	0.117765	no_significance
ADAM22	-0.0291347	0.000634249	0.979908	0.00881472	no_significance
ADAM23	-0.0895972	0.205497	0.65032	0.186873	no_significance
ADAM8	-0.0436913	0.183298	0.668554	0.174863	no_significance
ADAMTS13	0.0298058	0.497252	0.48071	0.318117	no_significance
ADAMTS15	-0.417858	4.58245	0.032301	1.49078	down_regulated
ADAMTS16	-0.266122	0.040592	0.840328	0.0755514	no_significance
ADAMTS8	0.212097	1.98901	0.158445	0.800122	no_significance
ADCYAP1R1	-0.115417	0.497252	0.48071	0.318117	no_significance
ADGRB3	0.0335163	0.022833	0.879892	0.0555705	no_significance
ADGRE2	-0.128665	0.915856	0.338565	0.470357	no_significance
ADGRG1	0.336837	0.002537	0.959829	0.0178063	no_significance
ADGRG2	-0.0413505	0.733192	0.39185	0.40688	no_significance
ADH4	-0.453537	3.37992	0.0659954	1.18049	no_significance
ADM	-0.0193139	0.396406	0.528951	0.276584	no_significance
AFP	-0.147295	0.335518	0.562428	0.249933	no_significance
AGER	0.296146	2.93277	0.0867985	1.06149	no_significance
AGR2	-1.23045	1.40106	0.236547	0.626083	no_significance
AGR3	-0.165084	4.0592	0.0439314	1.35723	down_regulated
AGRN	0.0275742	1.0148	0.313756	0.503408	no_significance
AGRP	0.320118	2.84715	0.0915363	1.03841	no_significance
AGXT	-0.384964	1.71501	0.190337	0.720478	no_significance
AHCY	-0.179395	0.609514	0.434971	0.36154	no_significance
AHSP	0.0838245	0.279704	0.596895	0.224102	no_significance
AIF1	-0.242877	0.183298	0.668554	0.174863	no_significance
AIFM1	-1.03268	5.7241	0.0167336	1.77641	down_regulated
AK1	0.0538186	1.71501	0.190337	0.720478	no_significance
AKR1B1	0.186541	0.776956	0.378074	0.422423	no_significance
AKR1C4	0.0259168	0.010148	0.919759	0.0363259	no_significance
AKT1S1	-0.0617666	0.0634249	0.801162	0.0962795	no_significance
AKT3	-0.290518	1.28436	0.257091	0.589913	no_significance
ALCAM	0.0697029	0.124313	0.724403	0.14002	no_significance
ALDH1A1	0.0857095	0	1	0	no_significance
ALDH3A1	0.314544	0.915856	0.338565	0.470357	no_significance
ALPP	-1.04102	0.733192	0.39185	0.40688	no_significance
AMBN	0.171984	6.9926	0.00818474	2.087	up_regulated
AMBP	-0.0304539	0.0634249	0.801162	0.0962795	no_significance
AMFR	-0.00784052	0.000634249	0.979908	0.00881472	no_significance
AMIGO2	-0.0510063	0.142706	0.705605	0.151438	no_significance
AMN	-0.200916	2.13362	0.144101	0.841334	no_significance
AMY2A	0.115145	0.533404	0.465179	0.33238	no_significance
AMY2B	0.139294	0.649471	0.420302	0.376439	no_significance
ANG	0.0106093	0.396406	0.528951	0.276584	no_significance
ANGPT1	-0.293502	1.11882	0.290174	0.537342	no_significance
ANGPT2	0.0981541	0.2537	0.614482	0.211491	no_significance
ANGPTL1	0.134634	0.0767442	0.781759	0.106927	no_significance
ANGPTL2	0.419878	0.649471	0.420302	0.376439	no_significance
ANGPTL3	-0.0407571	0.0310782	0.860066	0.0654682	no_significance
ANGPTL4	0.000437641	0.010148	0.919759	0.0363259	no_significance
ANGPTL7	-0.056589	0.002537	0.959829	0.0178063	no_significance
ANKRD54	-0.155289	0.0310782	0.860066	0.0654682	no_significance
ANPEP	0.0526784	0.107188	0.743368	0.128796	no_significance
ANXA10	0.611658	0.0767442	0.781759	0.106927	no_significance
ANXA11	-0.969813	5.60423	0.0179172	1.74673	down_regulated
ANXA3	-0.316168	0.306977	0.579541	0.236916	no_significance
ANXA4	-0.406064	2.36004	0.124479	0.904905	no_significance
ANXA5	-0.0380498	0	1	0	no_significance
AOC1	0.151794	0.2537	0.614482	0.211491	no_significance
AOC3	-0.0510537	0.010148	0.919759	0.0363259	no_significance
APBB1IP	-0.126178	0.733192	0.39185	0.40688	no_significance
APEX1	-0.405422	2.43805	0.118423	0.926564	no_significance
APLP1	0.396561	0.570825	0.449931	0.346854	no_significance
APOH	0.0180711	0.0767442	0.781759	0.106927	no_significance
APOM	-0.00933864	0.365328	0.545562	0.263156	no_significance
APP	-0.232854	0.915856	0.338565	0.470357	no_significance
APRT	-0.457314	2.2833	0.130774	0.88348	no_significance
AREG	-0.0575137	0.002537	0.959829	0.0178063	no_significance
ARG1	0.111704	0.649471	0.420302	0.376439	no_significance
ARHGAP1	-0.250828	3.66342	0.0556192	1.25478	no_significance
ARHGAP25	-0.29874	1.40106	0.236547	0.626083	no_significance
ARHGEF12	-0.767188	7.81459	0.00518262	2.28545	down_regulated
ARID4B	-0.343891	0.0310782	0.860066	0.0654682	no_significance
ARNT	-0.674316	4.58245	0.032301	1.49078	down_regulated
ARSA	-0.160678	0.690698	0.405927	0.391552	no_significance
ARSB	-0.4094	1.98901	0.158445	0.800122	no_significance
ART3	0.224501	2.36004	0.124479	0.904905	no_significance
ARTN	0.1127	1.22791	0.267814	0.572166	no_significance
ASAH2	-0.17867	0.964693	0.326007	0.486773	no_significance
ASGR1	-0.139017	1.78161	0.181952	0.740043	no_significance
ATF2	-1.00315	1.22791	0.267814	0.572166	no_significance
ATG4A	-0.0887276	0.040592	0.840328	0.0755514	no_significance
ATOX1	-0.271956	0.205497	0.65032	0.186873	no_significance
ATP5IF1	-0.988267	5.36829	0.0205061	1.68812	down_regulated
ATP5PO	-0.0841684	0.396406	0.528951	0.276584	no_significance
ATP6AP2	-0.313827	4.58245	0.032301	1.49078	down_regulated
ATP6V1D	-0.240015	0.365328	0.545562	0.263156	no_significance
ATP6V1F	-0.0334197	0.0513742	0.820689	0.0858213	no_significance
ATXN10	-0.234571	2.06068	0.151143	0.820612	no_significance
AXIN1	-0.723121	4.58245	0.032301	1.49078	down_regulated
AXL	-0.0544866	0.0767442	0.781759	0.106927	no_significance
AZU1	0.0146133	0.964693	0.326007	0.486773	no_significance
B4GALT1	0.0574128	0.915856	0.338565	0.470357	no_significance
B4GAT1	0.116009	0.0513742	0.820689	0.0858213	no_significance
BACH1	-0.304036	1.84947	0.173845	0.759838	no_significance
BAG3	-0.381522	4.69091	0.0303226	1.51823	down_regulated
BAG6	-0.147593	0.010148	0.919759	0.0363259	no_significance
BAIAP2	-0.874651	1.84947	0.173845	0.759838	no_significance
BAMBI	-0.113275	1.11882	0.290174	0.537342	no_significance
BANK1	-0.873051	6.21628	0.0126581	1.89763	down_regulated
BAX	-0.427806	1.0148	0.313756	0.503408	no_significance
BCAM	0.127571	1.06617	0.301811	0.520264	no_significance
BCAN	0.0231287	0.365328	0.545562	0.263156	no_significance
BCL2L11	0.0772659	0.396406	0.528951	0.276584	no_significance
BCR	-0.623863	4.69091	0.0303226	1.51823	down_regulated
BGN	-0.420905	1.52283	0.217191	0.663158	no_significance
BID	-0.148147	0.306977	0.579541	0.236916	no_significance
BIN2	-0.565065	5.84524	0.0156192	1.80634	down_regulated
BIRC2	-0.21806	0.690698	0.405927	0.391552	no_significance
BLMH	-0.0421275	0.0767442	0.781759	0.106927	no_significance
BLVRB	0.262697	3.01966	0.0822606	1.08481	no_significance
BMP4	0.152266	1.34207	0.246669	0.607886	no_significance
BMP6	-0.122589	0.365328	0.545562	0.263156	no_significance
BOC	-0.101481	0.205497	0.65032	0.186873	no_significance
BPIFB1	0.128935	0.497252	0.48071	0.318117	no_significance
BRK1	0.058898	0.533404	0.465179	0.33238	no_significance
BSG	-0.0875178	0.279704	0.596895	0.224102	no_significance
BST1	0.103459	0.228964	0.632293	0.199082	no_significance
BST2	-0.0851449	0.497252	0.48071	0.318117	no_significance
BTC	1.4711	1.46131	0.226722	0.644507	no_significance
BTN2A1	-0.00348667	0.142706	0.705605	0.151438	no_significance
BTN3A2	-0.123473	0.497252	0.48071	0.318117	no_significance
C19orf12	0.0852914	0.365328	0.545562	0.263156	no_significance
C1QA	-0.0266987	0.124313	0.724403	0.14002	no_significance
C1QTNF1	-0.468415	6.9926	0.00818474	2.087	down_regulated
C2	-0.0167661	0.040592	0.840328	0.0755514	no_significance
C2CD2L	-0.480393	3.85877	0.0494865	1.30551	down_regulated
C4BPB	0.128001	0.279704	0.596895	0.224102	no_significance
CA1	0.214939	1.22791	0.267814	0.572166	no_significance
CA11	-0.0444374	0.00570825	0.939775	0.0269762	no_significance
CA12	0.056137	1.0148	0.313756	0.503408	no_significance
CA13	-0.868362	5.25222	0.0219188	1.65918	down_regulated
CA14	0.212747	4.80063	0.0284493	1.54593	up_regulated
CA2	0.407078	1.84947	0.173845	0.759838	no_significance
CA3	-0.330133	0.915856	0.338565	0.470357	no_significance
CA4	0.0843604	0.462368	0.496519	0.304064	no_significance
CA5A	-0.7334	4.36934	0.0365911	1.43662	down_regulated
CA6	0.0752263	0.649471	0.420302	0.376439	no_significance
CA9	-0.000620841	1.78161	0.181952	0.740043	no_significance
CALB1	0.342761	1.17273	0.278842	0.554642	no_significance
CALB2	-0.586565	4.91163	0.0266765	1.57387	down_regulated
CALCA	0.186538	1.78161	0.181952	0.740043	no_significance
CALCOCO1	-1.03643	8.68224	0.00321326	2.49305	down_regulated
CAMKK1	0.0259062	0.162368	0.686986	0.163052	no_significance
CANT1	-0.0448726	0.0310782	0.860066	0.0654682	no_significance
CAPG	-0.133656	0.821987	0.3646	0.438184	no_significance
CARHSP1	-0.104366	0.462368	0.496519	0.304064	no_significance
CASC4	-0.0446507	1.06617	0.301811	0.520264	no_significance
CASP1	-0.0454751	0.022833	0.879892	0.0555705	no_significance
CASP10	-0.232839	0.2537	0.614482	0.211491	no_significance
CASP2	-0.708786	6.9926	0.00818474	2.087	down_regulated
CASP3	-0.592788	5.25222	0.0219188	1.65918	down_regulated
CASP8	-0.20114	0.306977	0.579541	0.236916	no_significance
CBLIF	-0.498245	2.51734	0.112601	0.948459	no_significance
CBLN4	-0.0349604	0.00570825	0.939775	0.0269762	no_significance
CC2D1A	-0.586174	3.37992	0.0659954	1.18049	no_significance
CCDC80	0.153597	1.40106	0.236547	0.626083	no_significance
CCL11	0.0252901	0.142706	0.705605	0.151438	no_significance
CCL13	-0.0712529	0.00570825	0.939775	0.0269762	no_significance
CCL14	0.0548579	0.142706	0.705605	0.151438	no_significance
CCL15	0.0284449	0.335518	0.562428	0.249933	no_significance
CCL16	0.0469488	0.306977	0.579541	0.236916	no_significance
CCL17	-0.399248	0.107188	0.743368	0.128796	no_significance
CCL18	-0.146029	1.17273	0.278842	0.554642	no_significance
CCL19	-2.18765	0.306977	0.579541	0.236916	no_significance
CCL2	0.00284022	0.0310782	0.860066	0.0654682	no_significance
CCL20	-0.613363	4.47526	0.0343889	1.46358	down_regulated
CCL21	0.0707775	1.22791	0.267814	0.572166	no_significance
CCL22	0.0490671	0.279704	0.596895	0.224102	no_significance
CCL23	0.345556	0.776956	0.378074	0.422423	no_significance
CCL24	-0.0772514	0.462368	0.496519	0.304064	no_significance
CCL25	-0.017667	0.107188	0.743368	0.128796	no_significance
CCL26	-1.85896	0.040592	0.840328	0.0755514	no_significance
CCL27	0.253027	1.98901	0.158445	0.800122	no_significance
CCL28	0.0522086	0.868288	0.35143	0.454161	no_significance
CCL3	-0.247966	2.51734	0.112601	0.948459	no_significance
CCL4	-0.0150171	0.279704	0.596895	0.224102	no_significance
CCL5	-0.44001	3.01966	0.0822606	1.08481	no_significance
CCL7	0.135509	0.570825	0.449931	0.346854	no_significance
CCL8	-0.0994291	0.228964	0.632293	0.199082	no_significance
CCN1	0.0241432	0.002537	0.959829	0.0178063	no_significance
CCN2	0.0284307	0.002537	0.959829	0.0178063	no_significance
CCN3	-0.0713787	0.0767442	0.781759	0.106927	no_significance
CCS	0.0985145	0.142706	0.705605	0.151438	no_significance
CCT5	-0.172771	0.609514	0.434971	0.36154	no_significance
CD109	-0.101428	0.570825	0.449931	0.346854	no_significance
CD14	0.150745	0.142706	0.705605	0.151438	no_significance
CD160	-0.213047	1.17273	0.278842	0.554642	no_significance
CD163	-0.0979373	0.821987	0.3646	0.438184	no_significance
CD164	-0.118282	0.000634249	0.979908	0.00881472	no_significance
CD177	-0.503643	3.28795	0.0697901	1.15621	no_significance
CD1C	0.0566838	0.0767442	0.781759	0.106927	no_significance
CD200	-0.0320391	0.183298	0.668554	0.174863	no_significance
CD200R1	-0.139331	0.183298	0.668554	0.174863	no_significance
CD207	-0.171665	1.64968	0.199002	0.701142	no_significance
CD209	-0.150132	0.690698	0.405927	0.391552	no_significance
CD22	-0.236741	6.21628	0.0126581	1.89763	down_regulated
CD244	-0.30064	2.59789	0.107006	0.97059	no_significance
CD27	-0.0905263	0.365328	0.545562	0.263156	no_significance
CD274	-0.189337	0.002537	0.959829	0.0178063	no_significance
CD276	0.297547	2.93277	0.0867985	1.06149	no_significance
CD28	-0.104373	0.0767442	0.781759	0.106927	no_significance
CD2AP	-0.315671	1.9186	0.166011	0.779864	no_significance
CD300C	0.0179872	0.107188	0.743368	0.128796	no_significance
CD300E	-0.0923904	0.0310782	0.860066	0.0654682	no_significance
CD300LF	0.045067	0.570825	0.449931	0.346854	no_significance
CD300LG	0.0870828	0.124313	0.724403	0.14002	no_significance
CD302	0.167007	1.64968	0.199002	0.701142	no_significance
CD33	-0.0127492	0	1	0	no_significance
CD34	0.00632352	0.162368	0.686986	0.163052	no_significance
CD38	0.0464633	0.462368	0.496519	0.304064	no_significance
CD4	-0.0477529	0.000634249	0.979908	0.00881472	no_significance
CD40	-0.368321	1.22791	0.267814	0.572166	no_significance
CD40LG	-0.406933	5.25222	0.0219188	1.65918	down_regulated
CD46	-0.024663	0.335518	0.562428	0.249933	no_significance
CD48	-0.104128	0.649471	0.420302	0.376439	no_significance
CD5	-0.509686	5.96765	0.0145707	1.83652	down_regulated
CD55	-0.0214342	0.0767442	0.781759	0.106927	no_significance
CD58	0.0646167	0.162368	0.686986	0.163052	no_significance
CD59	0.0428678	0.205497	0.65032	0.186873	no_significance
CD6	-0.25562	1.52283	0.217191	0.663158	no_significance
CD63	-0.91513	2.51734	0.112601	0.948459	no_significance
CD69	-0.900932	6.59873	0.0102051	1.99118	down_regulated
CD70	-0.0589326	0.0634249	0.801162	0.0962795	no_significance
CD74	-0.0111152	0.0767442	0.781759	0.106927	no_significance
CD79B	-0.111748	0.0513742	0.820689	0.0858213	no_significance
CD83	0.000579501	0.0634249	0.801162	0.0962795	no_significance
CD84	-0.0623598	0.0513742	0.820689	0.0858213	no_significance
CD8A	-0.0169474	0.964693	0.326007	0.486773	no_significance
CD93	0.100549	0.462368	0.496519	0.304064	no_significance
CD97	-0.233494	1.84947	0.173845	0.759838	no_significance
CD99	-0.0199583	1.71501	0.190337	0.720478	no_significance
CD99L2	-0.0926902	0.107188	0.743368	0.128796	no_significance
CDC27	0.056295	0.690698	0.405927	0.391552	no_significance
CDC37	-0.575972	6.9926	0.00818474	2.087	down_regulated
CDCP1	0.0973424	0.335518	0.562428	0.249933	no_significance
CDH1	-0.19765	1.0148	0.313756	0.503408	no_significance
CDH15	-0.0152106	0.0513742	0.820689	0.0858213	no_significance
CDH17	-0.341383	0.733192	0.39185	0.40688	no_significance
CDH2	-0.261431	1.52283	0.217191	0.663158	no_significance
CDH3	0.144188	0.497252	0.48071	0.318117	no_significance
CDH5	0.126775	0.915856	0.338565	0.470357	no_significance
CDH6	0.118451	0.010148	0.919759	0.0363259	no_significance
CDHR1	-0.330375	1.84947	0.173845	0.759838	no_significance
CDHR2	-0.0523442	0.000634249	0.979908	0.00881472	no_significance
CDHR5	-0.115369	1.11882	0.290174	0.537342	no_significance
CDKN1A	-0.804736	5.25222	0.0219188	1.65918	down_regulated
CDKN2D	-0.637816	4.91163	0.0266765	1.57387	down_regulated
CDNF	-0.0682596	0.010148	0.919759	0.0363259	no_significance
CDON	-0.0819964	0.0310782	0.860066	0.0654682	no_significance
CDSN	0.233863	0.649471	0.420302	0.376439	no_significance
CEACAM1	-0.00393642	0.0913319	0.762491	0.117765	no_significance
CEACAM21	0.456579	0.306977	0.579541	0.236916	no_significance
CEACAM3	-0.0976906	0.162368	0.686986	0.163052	no_significance
CEACAM5	-0.0228454	0.142706	0.705605	0.151438	no_significance
CEACAM8	-0.0811144	0.010148	0.919759	0.0363259	no_significance
CEBPB	0.288526	2.36004	0.124479	0.904905	no_significance
CELA3A	0.148415	1.22791	0.267814	0.572166	no_significance
CEP164	0.302945	0.335518	0.562428	0.249933	no_significance
CEP85	-0.383256	4.69091	0.0303226	1.51823	down_regulated
CERT	-0.0515374	0.0913319	0.762491	0.117765	no_significance
CES1	-0.820197	2.76279	0.0964798	1.01556	no_significance
CES2	-0.165173	0.821987	0.3646	0.438184	no_significance
CES3	0.102674	0.0634249	0.801162	0.0962795	no_significance
CETN2	0.130496	0.040592	0.840328	0.0755514	no_significance
CFC1	0.177144	1.64968	0.199002	0.701142	no_significance
CGA	-0.317054	3.28795	0.0697901	1.15621	no_significance
CGREF1	0.0623486	0.0158562	0.899794	0.0458569	no_significance
CHAC2	0.202825	0.228964	0.632293	0.199082	no_significance
CHEK2	0.0919181	0.010148	0.919759	0.0363259	no_significance
CHGB	0.07466	0.279704	0.596895	0.224102	no_significance
CHI3L1	-0.0539469	0.00570825	0.939775	0.0269762	no_significance
CHIT1	0.53082	1.71501	0.190337	0.720478	no_significance
CHL1	0.197288	1.40106	0.236547	0.626083	no_significance
CHMP1A	-0.123523	2.59789	0.107006	0.97059	no_significance
CHRDL1	0.0551874	0.0310782	0.860066	0.0654682	no_significance
CHRDL2	0.0844994	1.28436	0.257091	0.589913	no_significance
CIAPIN1	-0.334715	1.11882	0.290174	0.537342	no_significance
CKAP4	0.0242989	0.0767442	0.781759	0.106927	no_significance
CKMT1A_CKMT1B	-0.738657	1.34207	0.246669	0.607886	no_significance
CLC	-0.0684051	0.335518	0.562428	0.249933	no_significance
CLEC10A	-0.133522	0.776956	0.378074	0.422423	no_significance
CLEC11A	0.438572	0.228964	0.632293	0.199082	no_significance
CLEC14A	0.184308	1.46131	0.226722	0.644507	no_significance
CLEC1A	0.0521973	0.0310782	0.860066	0.0654682	no_significance
CLEC1B	-0.70821	4.69091	0.0303226	1.51823	down_regulated
CLEC4A	0.0714227	0.124313	0.724403	0.14002	no_significance
CLEC4C	-0.323116	3.10782	0.0779171	1.10837	no_significance
CLEC4D	0.0465889	0.124313	0.724403	0.14002	no_significance
CLEC4G	-0.0731711	1.06617	0.301811	0.520264	no_significance
CLEC5A	0.165251	1.64968	0.199002	0.701142	no_significance
CLEC6A	-0.0548439	0.124313	0.724403	0.14002	no_significance
CLEC7A	-0.01521	0.162368	0.686986	0.163052	no_significance
CLIP2	-0.992111	6.46998	0.0109712	1.95975	down_regulated
CLMP	-0.0833299	0.915856	0.338565	0.470357	no_significance
CLPP	-0.499046	3.66342	0.0556192	1.25478	no_significance
CLPS	0.0516017	0.0634249	0.801162	0.0962795	no_significance
CLSPN	-0.050472	0.205497	0.65032	0.186873	no_significance
CLSTN1	0.143591	0.0158562	0.899794	0.0458569	no_significance
CLSTN2	0.162355	0.00570825	0.939775	0.0269762	no_significance
CLTA	-0.0583115	0.022833	0.879892	0.0555705	no_significance
CLUL1	0.419782	0.0913319	0.762491	0.117765	no_significance
CNDP1	-0.117958	1.22791	0.267814	0.572166	no_significance
CNPY2	0.0581954	0.000634249	0.979908	0.00881472	no_significance
CNPY4	-0.588844	8.68224	0.00321326	2.49305	down_regulated
CNST	-0.583665	5.48562	0.0191735	1.7173	down_regulated
CNTN1	0.0776242	0.205497	0.65032	0.186873	no_significance
CNTN2	0.205887	0.964693	0.326007	0.486773	no_significance
CNTN3	0.0127566	0.2537	0.614482	0.211491	no_significance
CNTN4	-0.110304	0.279704	0.596895	0.224102	no_significance
CNTN5	0.162959	0.0513742	0.820689	0.0858213	no_significance
CNTNAP2	-0.211942	2.6797	0.101635	0.992958	no_significance
COL18A1	-0.0492972	1.06617	0.301811	0.520264	no_significance
COL1A1	0.0062367	0.00570825	0.939775	0.0269762	no_significance
COL4A1	0.617808	0.162368	0.686986	0.163052	no_significance
COL6A3	0.0666751	0.228964	0.632293	0.199082	no_significance
COL9A1	-0.300162	1.58562	0.207953	0.682036	no_significance
COLEC12	0.0457432	0.205497	0.65032	0.186873	no_significance
COMP	-0.154058	2.20782	0.137312	0.86229	no_significance
COMT	-0.575657	3.37992	0.0659954	1.18049	no_significance
COPE	0.584663	0.000634249	0.979908	0.00881472	no_significance
CORO1A	-1.02025	5.7241	0.0167336	1.77641	down_regulated
COX5B	-0.729242	5.84524	0.0156192	1.80634	down_regulated
CPA1	0.445329	0.365328	0.545562	0.263156	no_significance
CPA2	-0.0400668	0.0913319	0.762491	0.117765	no_significance
CPB1	0.505119	0.205497	0.65032	0.186873	no_significance
CPE	0.0965609	0.0158562	0.899794	0.0458569	no_significance
CPM	-0.201404	1.52283	0.217191	0.663158	no_significance
CPPED1	-0.0959166	0.040592	0.840328	0.0755514	no_significance
CPVL	-0.146813	0.335518	0.562428	0.249933	no_significance
CPXM1	-0.137874	0.000634249	0.979908	0.00881472	no_significance
CR2	0.194542	0.000634249	0.979908	0.00881472	no_significance
CRACR2A	-0.753493	4.91163	0.0266765	1.57387	down_regulated
CRADD	-0.46226	2.06068	0.151143	0.820612	no_significance
CREG1	-0.234839	1.52283	0.217191	0.663158	no_significance
CRELD2	-0.0911172	0.0913319	0.762491	0.117765	no_significance
CRH	0.28567	0.335518	0.562428	0.249933	no_significance
CRHBP	0.0175256	0.335518	0.562428	0.249933	no_significance
CRHR1	0.254395	0.162368	0.686986	0.163052	no_significance
CRIM1	0.283389	3.76047	0.052478	1.28002	no_significance
CRIP2	-0.152849	1.06617	0.301811	0.520264	no_significance
CRISP2	0.0910814	0.690698	0.405927	0.391552	no_significance
CRKL	-0.609125	3.19725	0.0737621	1.13217	no_significance
CRLF1	0.11193	1.98901	0.158445	0.800122	no_significance
CRNN	0.278272	0.915856	0.338565	0.470357	no_significance
CRTAC1	-0.115192	0.690698	0.405927	0.391552	no_significance
CRTAM	-0.0605348	0.335518	0.562428	0.249933	no_significance
CRX	0.233751	0.868288	0.35143	0.454161	no_significance
CSF1	0.141386	0.649471	0.420302	0.376439	no_significance
CSF2RA	-0.0929827	0.335518	0.562428	0.249933	no_significance
CSF3	-0.098428	0.733192	0.39185	0.40688	no_significance
CST3	0.0619093	0.228964	0.632293	0.199082	no_significance
CST5	-0.258801	0.733192	0.39185	0.40688	no_significance
CST6	0.22305	2.84715	0.0915363	1.03841	no_significance
CST7	0.304878	0.205497	0.65032	0.186873	no_significance
CSTB	-0.0609179	0.0767442	0.781759	0.106927	no_significance
CTF1	0.21153	0.183298	0.668554	0.174863	no_significance
CTRB1	-0.00195582	0.107188	0.743368	0.128796	no_significance
CTRC	0.450777	2.06068	0.151143	0.820612	no_significance
CTSB	0.222851	1.71501	0.190337	0.720478	no_significance
CTSC	-0.159891	0.649471	0.420302	0.376439	no_significance
CTSD	-0.339197	0.533404	0.465179	0.33238	no_significance
CTSF	-0.101682	0.000634249	0.979908	0.00881472	no_significance
CTSH	0.0626237	0.462368	0.496519	0.304064	no_significance
CTSL	0.0176904	0.462368	0.496519	0.304064	no_significance
CTSO	-0.302798	1.98901	0.158445	0.800122	no_significance
CTSS	-0.0967525	1.17273	0.278842	0.554642	no_significance
CTSV	-0.0680881	0.2537	0.614482	0.211491	no_significance
CTSZ	-0.260678	0.915856	0.338565	0.470357	no_significance
CX3CL1	0.177201	0.497252	0.48071	0.318117	no_significance
CXADR	0.211247	0.0310782	0.860066	0.0654682	no_significance
CXCL1	-0.273371	1.06617	0.301811	0.520264	no_significance
CXCL10	0.0616729	0.205497	0.65032	0.186873	no_significance
CXCL11	-0.239644	1.46131	0.226722	0.644507	no_significance
CXCL12	0.0830396	0.0767442	0.781759	0.106927	no_significance
CXCL13	-0.018685	0.690698	0.405927	0.391552	no_significance
CXCL14	-0.577668	0.040592	0.840328	0.0755514	no_significance
CXCL16	0.00104455	0.002537	0.959829	0.0178063	no_significance
CXCL17	-0.0391535	0.022833	0.879892	0.0555705	no_significance
CXCL3	-0.222431	1.40106	0.236547	0.626083	no_significance
CXCL5	-0.653102	4.47526	0.0343889	1.46358	down_regulated
CXCL6	-0.624979	3.37992	0.0659954	1.18049	no_significance
CXCL8	-0.0507458	0.040592	0.840328	0.0755514	no_significance
CXCL8	-0.128878	0.570825	0.449931	0.346854	no_significance
CXCL8	-0.142443	0.0634249	0.801162	0.0962795	no_significance
CXCL8	-0.111235	0.2537	0.614482	0.211491	no_significance
CXCL9	0.00352263	0.335518	0.562428	0.249933	no_significance
DAB2	-0.581449	3.76047	0.052478	1.28002	no_significance
DAG1	-0.259394	0.533404	0.465179	0.33238	no_significance
DAPP1	-0.778577	6.72875	0.00948709	2.02287	down_regulated
DARS	-0.482364	6.21628	0.0126581	1.89763	down_regulated
DBI	-0.365469	0.0767442	0.781759	0.106927	no_significance
DBNL	-0.688005	5.36829	0.0205061	1.68812	down_regulated
DCBLD2	0.00700485	0.107188	0.743368	0.128796	no_significance
DCN	0.0882631	1.71501	0.190337	0.720478	no_significance
DCTN1	-0.365995	2.84715	0.0915363	1.03841	no_significance
DCTN2	0.0443429	0.2537	0.614482	0.211491	no_significance
DCTN6	0.114264	0.0310782	0.860066	0.0654682	no_significance
DCTPP1	-0.0812803	0.915856	0.338565	0.470357	no_significance
DCXR	0.103819	0.533404	0.465179	0.33238	no_significance
DDAH1	-0.116362	0.335518	0.562428	0.249933	no_significance
DDC	-0.0827962	1.71501	0.190337	0.720478	no_significance
DDR1	0.0581805	0.0767442	0.781759	0.106927	no_significance
DDX58	-0.63996	8.09873	0.00442962	2.35363	down_regulated
DECR1	-1.18555	5.84524	0.0156192	1.80634	down_regulated
DEFA1_DEFA1B	0.135272	0.0310782	0.860066	0.0654682	no_significance
DEFB4A_DEFB4B	0.818829	5.7241	0.0167336	1.77641	up_regulated
DFFA	-0.363826	2.51734	0.112601	0.948459	no_significance
DGKZ	-0.186306	1.71501	0.190337	0.720478	no_significance
DIABLO	-1.09989	5.7241	0.0167336	1.77641	down_regulated
DKK1	-0.121108	1.28436	0.257091	0.589913	no_significance
DKK3	0.333432	5.48562	0.0191735	1.7173	up_regulated
DKK4	-0.134485	0.183298	0.668554	0.174863	no_significance
DKKL1	0.198659	0.649471	0.420302	0.376439	no_significance
DLK1	-0.391944	1.22791	0.267814	0.572166	no_significance
DLL1	0.0767778	0.0310782	0.860066	0.0654682	no_significance
DNAJA2	-0.704391	4.69091	0.0303226	1.51823	down_regulated
DNAJB1	-0.409552	1.06617	0.301811	0.520264	no_significance
DNAJB8	-0.0571565	1.71501	0.190337	0.720478	no_significance
DNER	-0.0107107	0.022833	0.879892	0.0555705	no_significance
DNMBP	-0.424737	1.58562	0.207953	0.682036	no_significance
DNPH1	0.0970357	0.964693	0.326007	0.486773	no_significance
DOK2	-0.773332	5.96765	0.0145707	1.83652	down_regulated
DPEP1	0.2809	1.28436	0.257091	0.589913	no_significance
DPEP2	0.0572606	0.0513742	0.820689	0.0858213	no_significance
DPP10	-0.106836	0.142706	0.705605	0.151438	no_significance
DPP4	-0.139895	3.19725	0.0737621	1.13217	no_significance
DPP6	-0.0694697	0.733192	0.39185	0.40688	no_significance
DPP7	-0.291633	0	1	0	no_significance
DPT	-0.00890521	0.040592	0.840328	0.0755514	no_significance
DPY30	-0.447516	0.821987	0.3646	0.438184	no_significance
DRAXIN	0.0421135	0.124313	0.724403	0.14002	no_significance
DRG2	-0.330611	6.09133	0.0135847	1.86695	down_regulated
DSC2	0.0477492	0.162368	0.686986	0.163052	no_significance
DSG2	0.159203	0.162368	0.686986	0.163052	no_significance
DSG3	0.0117385	0.142706	0.705605	0.151438	no_significance
DSG4	0.346705	2.43805	0.118423	0.926564	no_significance
DTX3	0.0707493	0.868288	0.35143	0.454161	no_significance
DUOX2	0.209398	1.46131	0.226722	0.644507	no_significance
DUSP3	-0.98659	0.205497	0.65032	0.186873	no_significance
EBAG9	-0.493792	3.10782	0.0779171	1.10837	no_significance
EBI3_IL27	0.0133955	0.000634249	0.979908	0.00881472	no_significance
ECE1	-0.00319163	0.022833	0.879892	0.0555705	no_significance
EDA2R	0.00447834	0.821987	0.3646	0.438184	no_significance
EDAR	-0.441357	1.71501	0.190337	0.720478	no_significance
EDIL3	-0.104171	1.11882	0.290174	0.537342	no_significance
EFEMP1	-0.0899086	0.462368	0.496519	0.304064	no_significance
EFNA1	0.0830725	0.2537	0.614482	0.211491	no_significance
EFNA4	-0.0669269	0.002537	0.959829	0.0178063	no_significance
EGF	-0.820824	4.36934	0.0365911	1.43662	down_regulated
EGFL7	-0.0704195	0.00570825	0.939775	0.0269762	no_significance
EGFR	-0.00611555	0.0634249	0.801162	0.0962795	no_significance
EGLN1	-0.147071	0.228964	0.632293	0.199082	no_significance
EIF4B	-0.297383	3.10782	0.0779171	1.10837	no_significance
EIF4EBP1	-0.00404814	0.733192	0.39185	0.40688	no_significance
EIF4G1	-0.914615	5.7241	0.0167336	1.77641	down_regulated
EIF5A	-0.157507	2.6797	0.101635	0.992958	no_significance
ELOA	-0.474594	0.868288	0.35143	0.454161	no_significance
ENAH	-0.170682	0.335518	0.562428	0.249933	no_significance
ENG	0.0367502	0.000634249	0.979908	0.00881472	no_significance
ENO1	-0.485953	2.13362	0.144101	0.841334	no_significance
ENO2	-0.189273	0.570825	0.449931	0.346854	no_significance
ENPP2	-0.056819	0.428753	0.512602	0.29022	no_significance
ENPP5	0.250554	1.71501	0.190337	0.720478	no_significance
ENPP7	-0.201538	1.58562	0.207953	0.682036	no_significance
ENTPD2	-0.277128	1.64968	0.199002	0.701142	no_significance
ENTPD5	-0.0607209	0.162368	0.686986	0.163052	no_significance
ENTPD6	0.0340735	0.396406	0.528951	0.276584	no_significance
EPCAM	0.0675727	0.022833	0.879892	0.0555705	no_significance
EPHA1	-0.0056008	0.690698	0.405927	0.391552	no_significance
EPHA10	-0.318197	0.0767442	0.781759	0.106927	no_significance
EPHA2	0.0503531	0.690698	0.405927	0.391552	no_significance
EPHB4	0.151494	1.17273	0.278842	0.554642	no_significance
EPHB6	0.116304	0.733192	0.39185	0.40688	no_significance
EPHX2	0.405566	0.0634249	0.801162	0.0962795	no_significance
EPO	-0.0250512	2.2833	0.130774	0.88348	no_significance
EPS8L2	-0.31823	4.0592	0.0439314	1.35723	down_regulated
ERBB2	-0.124207	0.428753	0.512602	0.29022	no_significance
ERBB3	-0.0578579	0.649471	0.420302	0.376439	no_significance
ERBB4	0.0217332	0.00570825	0.939775	0.0269762	no_significance
ERBIN	-1.10146	6.09133	0.0135847	1.86695	down_regulated
EREG	-0.221724	0.533404	0.465179	0.33238	no_significance
ERP44	-0.114451	0.915856	0.338565	0.470357	no_significance
ESAM	0.0115972	0.183298	0.668554	0.174863	no_significance
ESM1	0.393868	5.02389	0.0249999	1.60206	up_regulated
EZR	-0.0623564	1.0148	0.313756	0.503408	no_significance
F11R	-0.469495	2.6797	0.101635	0.992958	no_significance
F2R	-0.0811565	0.022833	0.879892	0.0555705	no_significance
F3	0.193793	0.964693	0.326007	0.486773	no_significance
F7	-0.226286	3.01966	0.0822606	1.08481	no_significance
F9	0.0294182	0.00570825	0.939775	0.0269762	no_significance
FABP1	-0.339682	1.17273	0.278842	0.554642	no_significance
FABP2	0.0732565	0.00570825	0.939775	0.0269762	no_significance
FABP4	-0.427146	4.36934	0.0365911	1.43662	down_regulated
FABP5	-0.283778	0.428753	0.512602	0.29022	no_significance
FABP6	-0.356482	0.306977	0.579541	0.236916	no_significance
FABP9	0.533187	3.95835	0.0466394	1.33125	up_regulated
FADD	-0.271165	0.428753	0.512602	0.29022	no_significance
FAM3B	-0.157263	0.306977	0.579541	0.236916	no_significance
FAM3C	-0.0462402	0.0767442	0.781759	0.106927	no_significance
FAP	-0.0962902	0.306977	0.579541	0.236916	no_significance
FAS	-0.00901603	0.142706	0.705605	0.151438	no_significance
FASLG	-0.0397161	0.205497	0.65032	0.186873	no_significance
FBP1	-0.244902	0.964693	0.326007	0.486773	no_significance
FCAR	-0.268927	0.107188	0.743368	0.128796	no_significance
FCER2	-0.0942242	0.609514	0.434971	0.36154	no_significance
FCGR2A	-0.193068	0.868288	0.35143	0.454161	no_significance
FCGR2B	-0.0718455	0.0310782	0.860066	0.0654682	no_significance
FCGR3B	-0.0391067	0.022833	0.879892	0.0555705	no_significance
FCN2	0.120389	0.040592	0.840328	0.0755514	no_significance
FCRL1	-0.189203	1.40106	0.236547	0.626083	no_significance
FCRL2	-0.0141029	0.335518	0.562428	0.249933	no_significance
FCRL3	-0.126393	2.20782	0.137312	0.86229	no_significance
FCRL5	-0.159285	0.022833	0.879892	0.0555705	no_significance
FCRL6	-0.10048	0.0767442	0.781759	0.106927	no_significance
FCRLB	-0.37994	2.51734	0.112601	0.948459	no_significance
FEN1	-0.275906	0.964693	0.326007	0.486773	no_significance
FES	-0.215032	1.22791	0.267814	0.572166	no_significance
FETUB	-0.0915434	2.59789	0.107006	0.97059	no_significance
FGF19	-0.773728	1.40106	0.236547	0.626083	no_significance
FGF2	-0.0205212	0.040592	0.840328	0.0755514	no_significance
FGF21	-0.1291	2.59789	0.107006	0.97059	no_significance
FGF23	-0.331011	2.76279	0.0964798	1.01556	no_significance
FGF5	0.1831	1.0148	0.313756	0.503408	no_significance
FGFBP1	0.207383	0.306977	0.579541	0.236916	no_significance
FGFR1OP	-0.337123	0.365328	0.545562	0.263156	no_significance
FGFR2	-0.104433	0.010148	0.919759	0.0363259	no_significance
FGR	-0.203913	1.17273	0.278842	0.554642	no_significance
FHIT	-0.670888	0.821987	0.3646	0.438184	no_significance
FIS1	-0.113881	0.205497	0.65032	0.186873	no_significance
FKBP1B	-0.716751	5.36829	0.0205061	1.68812	down_regulated
FKBP4	-0.190834	1.06617	0.301811	0.520264	no_significance
FKBP5	-0.535312	2.13362	0.144101	0.841334	no_significance
FKBP7	-0.142811	1.84947	0.173845	0.759838	no_significance
FLI1	-0.97104	0.649471	0.420302	0.376439	no_significance
FLRT2	0.0933487	1.64968	0.199002	0.701142	no_significance
FLT1	0.157661	0.306977	0.579541	0.236916	no_significance
FLT3	0.120507	0.107188	0.743368	0.128796	no_significance
FLT3LG	0.0644977	0.2537	0.614482	0.211491	no_significance
FLT4	0.0371075	0.183298	0.668554	0.174863	no_significance
FMNL1	-0.143486	1.78161	0.181952	0.740043	no_significance
FMR1	0.166471	1.17273	0.278842	0.554642	no_significance
FOLR1	0.128637	1.52283	0.217191	0.663158	no_significance
FOLR2	0.190286	0.776956	0.378074	0.422423	no_significance
FOLR3	-0.546194	0.2537	0.614482	0.211491	no_significance
FOPNL	-0.327889	4.58245	0.032301	1.49078	down_regulated
FOSB	0.0606899	0.183298	0.668554	0.174863	no_significance
FOXO1	-0.344068	1.98901	0.158445	0.800122	no_significance
FOXO3	-0.717844	1.46131	0.226722	0.644507	no_significance
FRZB	-0.108181	1.64968	0.199002	0.701142	no_significance
FST	-0.00593166	0.142706	0.705605	0.151438	no_significance
FSTL3	0.0554556	0.365328	0.545562	0.263156	no_significance
FUCA1	-0.0477243	0.0513742	0.820689	0.0858213	no_significance
FURIN	-0.356565	4.0592	0.0439314	1.35723	down_regulated
FUS	0.0436319	0.228964	0.632293	0.199082	no_significance
FUT3_FUT5	0.103801	0.183298	0.668554	0.174863	no_significance
FUT8	-0.301786	4.26469	0.0389123	1.40991	down_regulated
FXN	-0.830821	6.86004	0.00881445	2.0548	down_regulated
FXYD5	-0.154688	1.34207	0.246669	0.607886	no_significance
FYB1	-0.516986	3.66342	0.0556192	1.25478	no_significance
GAL	0.349644	3.76047	0.052478	1.28002	no_significance
GALNT10	-0.143082	0.205497	0.65032	0.186873	no_significance
GALNT2	-0.15851	1.46131	0.226722	0.644507	no_significance
GALNT3	-0.261796	0.396406	0.528951	0.276584	no_significance
GALNT7	-0.124154	1.40106	0.236547	0.626083	no_significance
GAS6	-0.0864242	0.365328	0.545562	0.263156	no_significance
GBP2	-0.215814	1.40106	0.236547	0.626083	no_significance
GBP4	-0.120054	0.462368	0.496519	0.304064	no_significance
GCG	-0.760114	0.205497	0.65032	0.186873	no_significance
GCNT1	-0.0482116	0.205497	0.65032	0.186873	no_significance
GDF15	-0.110481	0.0634249	0.801162	0.0962795	no_significance
GDF2	-0.0369485	0.497252	0.48071	0.318117	no_significance
GDNF	-0.0470531	0.124313	0.724403	0.14002	no_significance
GFAP	1.00186	7.39789	0.00653006	2.18508	up_regulated
GFER	-0.419017	4.58245	0.032301	1.49078	down_regulated
GFOD2	1.17929	0.609514	0.434971	0.36154	no_significance
GFRA1	-0.00405825	0.0913319	0.762491	0.117765	no_significance
GFRA2	-0.106207	2.20782	0.137312	0.86229	no_significance
GFRA3	-0.0669363	0.040592	0.840328	0.0755514	no_significance
GGA1	0.0467677	0.2537	0.614482	0.211491	no_significance
GGH	-0.254422	4.16131	0.0413574	1.38345	down_regulated
GGT1	-0.192588	2.2833	0.130774	0.88348	no_significance
GGT5	-0.0133376	0.002537	0.959829	0.0178063	no_significance
GH1	0.323963	2.6797	0.101635	0.992958	no_significance
GH2	0.233605	1.46131	0.226722	0.644507	no_significance
GHRHR	-0.208372	0.776956	0.378074	0.422423	no_significance
GHRL	0.449064	0.279704	0.596895	0.224102	no_significance
GKN1	0.0481233	0.183298	0.668554	0.174863	no_significance
GLB1	-0.363156	0.690698	0.405927	0.391552	no_significance
GLO1	0.124388	2.93277	0.0867985	1.06149	no_significance
GLOD4	-0.0187068	0.124313	0.724403	0.14002	no_significance
GLRX	0.0623304	0.306977	0.579541	0.236916	no_significance
GLT8D2	0.15916	0.690698	0.405927	0.391552	no_significance
GMPR	0.00344824	0.124313	0.724403	0.14002	no_significance
GNE	-0.195463	3.01966	0.0822606	1.08481	no_significance
GNLY	0.188083	1.06617	0.301811	0.520264	no_significance
GOPC	-0.394283	2.13362	0.144101	0.841334	no_significance
GP1BA	0.0240013	0.776956	0.378074	0.422423	no_significance
GP2	0.816721	8.24271	0.00409161	2.38811	up_regulated
GP6	-0.23038	0.000634249	0.979908	0.00881472	no_significance
GPA33	0.0182374	1.17273	0.278842	0.554642	no_significance
GPC1	0.092784	1.58562	0.207953	0.682036	no_significance
GPC5	-0.472661	5.84524	0.0156192	1.80634	down_regulated
GPKOW	-0.0931198	1.06617	0.301811	0.520264	no_significance
GPNMB	-0.00630758	0.0513742	0.820689	0.0858213	no_significance
GPR37	0.136426	0.000634249	0.979908	0.00881472	no_significance
GRAP2	-0.523585	4.69091	0.0303226	1.51823	down_regulated
GRK5	0.204	0.821987	0.3646	0.438184	no_significance
GRN	0.0288463	0.306977	0.579541	0.236916	no_significance
GRPEL1	-0.569124	1.71501	0.190337	0.720478	no_significance
GSAP	-0.28922	5.7241	0.0167336	1.77641	down_regulated
GSTA1	-0.712974	6.59873	0.0102051	1.99118	down_regulated
GSTA3	-0.26433	4.16131	0.0413574	1.38345	down_regulated
GSTP1	0.00866634	0	1	0	no_significance
GUCA2A	0.128686	0.306977	0.579541	0.236916	no_significance
GUSB	-0.45953	0.690698	0.405927	0.391552	no_significance
GYS1	-0.757059	5.60423	0.0179172	1.74673	down_regulated
GZMA	-0.226384	5.36829	0.0205061	1.68812	down_regulated
GZMB	-0.404374	3.10782	0.0779171	1.10837	no_significance
GZMH	-0.656939	2.93277	0.0867985	1.06149	no_significance
HAGH	0.322697	4.69091	0.0303226	1.51823	up_regulated
HAO1	-0.133063	4.16131	0.0413574	1.38345	down_regulated
HARS	-0.474046	2.2833	0.130774	0.88348	no_significance
HAVCR1	0.11334	1.06617	0.301811	0.520264	no_significance
HAVCR2	-0.0442796	0.428753	0.512602	0.29022	no_significance
HBEGF	-0.377073	1.78161	0.181952	0.740043	no_significance
HBQ1	0.168874	0.690698	0.405927	0.391552	no_significance
HCLS1	-0.385942	3.37992	0.0659954	1.18049	no_significance
HDGF	0.289252	0.0513742	0.820689	0.0858213	no_significance
HEBP1	0.156214	0.570825	0.449931	0.346854	no_significance
HEXIM1	-0.632123	2.76279	0.0964798	1.01556	no_significance
HGF	0.0396489	0.107188	0.743368	0.128796	no_significance
HGS	-0.249476	2.59789	0.107006	0.97059	no_significance
HK2	-0.00561498	0.0158562	0.899794	0.0458569	no_significance
HLA	0.0172173	0.0158562	0.899794	0.0458569	no_significance
HLA	-0.0547265	0.0767442	0.781759	0.106927	no_significance
HMBS	0.208481	1.11882	0.290174	0.537342	no_significance
HMOX1	-0.063501	0.142706	0.705605	0.151438	no_significance
HMOX2	-0.0158389	0.868288	0.35143	0.454161	no_significance
HNMT	-0.321539	4.69091	0.0303226	1.51823	down_regulated
HNRNPK	-0.0439831	0.010148	0.919759	0.0363259	no_significance
HPCAL1	-0.527377	3.95835	0.0466394	1.33125	down_regulated
HPGDS	-0.204805	1.52283	0.217191	0.663158	no_significance
HS3ST3B1	0.0452214	0.000634249	0.979908	0.00881472	no_significance
HS6ST1	0.022355	0.124313	0.724403	0.14002	no_significance
HSD11B1	0.214274	3.66342	0.0556192	1.25478	no_significance
HSP90B1	0.964176	0.0767442	0.781759	0.106927	no_significance
HSPA1A	-0.219144	0.00570825	0.939775	0.0269762	no_significance
HSPB1	-0.489623	3.47315	0.0623724	1.20501	no_significance
HSPB6	-0.152193	0.964693	0.326007	0.486773	no_significance
HSPG2	0.0755163	0.0310782	0.860066	0.0654682	no_significance
HTRA2	-0.256212	0.964693	0.326007	0.486773	no_significance
HYAL1	0.0876549	1.34207	0.246669	0.607886	no_significance
HYOU1	0.0955553	0.428753	0.512602	0.29022	no_significance
ICA1	-0.30764	0.497252	0.48071	0.318117	no_significance
ICAM1	0.0317878	0.142706	0.705605	0.151438	no_significance
ICAM2	-0.0348209	0.010148	0.919759	0.0363259	no_significance
ICAM3	-0.0443399	0.142706	0.705605	0.151438	no_significance
ICAM4	-0.0650051	0.0634249	0.801162	0.0962795	no_significance
ICAM5	0.356708	2.93277	0.0867985	1.06149	no_significance
ICOSLG	0.0106173	0.040592	0.840328	0.0755514	no_significance
IDI2	-0.11575	0.00570825	0.939775	0.0269762	no_significance
IDS	0.0532515	0.335518	0.562428	0.249933	no_significance
IDUA	-0.303103	0.335518	0.562428	0.249933	no_significance
IFNG	-0.907526	5.02389	0.0249999	1.60206	down_regulated
IFNGR1	0.0951965	1.9186	0.166011	0.779864	no_significance
IFNGR2	-0.62264	4.16131	0.0413574	1.38345	down_regulated
IFNL1	-0.00344741	0.000634249	0.979908	0.00881472	no_significance
IFNLR1	-0.0900563	1.06617	0.301811	0.520264	no_significance
IGF1R	0.093881	0.533404	0.465179	0.33238	no_significance
IGF2R	0.164689	0.915856	0.338565	0.470357	no_significance
IGFBP1	0.118728	1.71501	0.190337	0.720478	no_significance
IGFBP2	0.444619	1.84947	0.173845	0.759838	no_significance
IGFBP3	-0.14659	0.776956	0.378074	0.422423	no_significance
IGFBP4	-0.0809379	0.0513742	0.820689	0.0858213	no_significance
IGFBP6	0.0843597	1.98901	0.158445	0.800122	no_significance
IGFBP7	0.0285471	0.002537	0.959829	0.0178063	no_significance
IGFBPL1	-0.0222483	1.58562	0.207953	0.682036	no_significance
IGSF3	-0.356046	3.28795	0.0697901	1.15621	no_significance
IGSF8	-0.136948	0.022833	0.879892	0.0555705	no_significance
IKBKG	-0.576067	4.58245	0.032301	1.49078	down_regulated
IKZF2	2.22086	0.279704	0.596895	0.224102	no_significance
IL10	0.610287	0.142706	0.705605	0.151438	no_significance
IL10RA	0.0293464	1.58562	0.207953	0.682036	no_significance
IL10RB	0.0495772	0.335518	0.562428	0.249933	no_significance
IL11	-0.0522188	1.06617	0.301811	0.520264	no_significance
IL12A_IL12B	-0.374038	1.34207	0.246669	0.607886	no_significance
IL12B	-0.261249	1.34207	0.246669	0.607886	no_significance
IL12RB1	0.0124657	0.022833	0.879892	0.0555705	no_significance
IL13	-0.0765367	0.124313	0.724403	0.14002	no_significance
IL13RA1	0.0252137	0.022833	0.879892	0.0555705	no_significance
IL15	0.142903	2.2833	0.130774	0.88348	no_significance
IL15RA	0.0603037	0.000634249	0.979908	0.00881472	no_significance
IL16	-0.194977	1.34207	0.246669	0.607886	no_significance
IL17A	0.274515	0.124313	0.724403	0.14002	no_significance
IL17C	0.238202	0.335518	0.562428	0.249933	no_significance
IL17D	-0.0379268	0.0767442	0.781759	0.106927	no_significance
IL17F	-0.778928	0.0158562	0.899794	0.0458569	no_significance
IL17RA	0.0132567	0.228964	0.632293	0.199082	no_significance
IL17RB	0.284652	2.36004	0.124479	0.904905	no_significance
IL18	-0.26276	1.58562	0.207953	0.682036	no_significance
IL18BP	0.0162473	0.162368	0.686986	0.163052	no_significance
IL18R1	-0.151991	0.868288	0.35143	0.454161	no_significance
IL18RAP	1.78995	0.915856	0.338565	0.470357	no_significance
IL19	0.221907	0.396406	0.528951	0.276584	no_significance
IL1A	0.870915	2.76279	0.0964798	1.01556	no_significance
IL1B	0.47638	3.76047	0.052478	1.28002	no_significance
IL1R1	-0.0265877	0.365328	0.545562	0.263156	no_significance
IL1R2	0.0143595	0.0513742	0.820689	0.0858213	no_significance
IL1RAP	0.0631496	0.533404	0.465179	0.33238	no_significance
IL1RL1	0.25044	0.0767442	0.781759	0.106927	no_significance
IL1RL2	-0.0420732	0	1	0	no_significance
IL1RN	-0.238388	1.22791	0.267814	0.572166	no_significance
IL2	-0.216841	2.2833	0.130774	0.88348	no_significance
IL20	0.0986708	0.733192	0.39185	0.40688	no_significance
IL20RA	0.124741	0.609514	0.434971	0.36154	no_significance
IL22RA1	-0.0316221	0.964693	0.326007	0.486773	no_significance
IL24	0.0821637	0.964693	0.326007	0.486773	no_significance
IL2RA	-0.201281	0.776956	0.378074	0.422423	no_significance
IL2RB	0.0998185	1.06617	0.301811	0.520264	no_significance
IL32	0.0309468	0.0913319	0.762491	0.117765	no_significance
IL33	0.0163774	0.022833	0.879892	0.0555705	no_significance
IL34	0.141803	1.34207	0.246669	0.607886	no_significance
IL3RA	0.00680334	0.107188	0.743368	0.128796	no_significance
IL4	0.266309	1.98901	0.158445	0.800122	no_significance
IL4R	0.185572	3.28795	0.0697901	1.15621	no_significance
IL5	0.973561	0.040592	0.840328	0.0755514	no_significance
IL5RA	-0.0850463	0.0310782	0.860066	0.0654682	no_significance
IL6	0.275754	0.228964	0.632293	0.199082	no_significance
IL6	0.175072	0.183298	0.668554	0.174863	no_significance
IL6	0.247017	0.040592	0.840328	0.0755514	no_significance
IL6	0.256588	0.00570825	0.939775	0.0269762	no_significance
IL6R	0.0812208	0.733192	0.39185	0.40688	no_significance
IL6ST	0.0195369	0.183298	0.668554	0.174863	no_significance
IL7	-0.146384	0.428753	0.512602	0.29022	no_significance
IL7R	0.198079	1.17273	0.278842	0.554642	no_significance
ILKAP	-1.70136	0.915856	0.338565	0.470357	no_significance
IMPA1	-0.322538	7.39789	0.00653006	2.18508	down_regulated
ING1	-0.265165	2.84715	0.0915363	1.03841	no_significance
INHBC	-0.270781	2.43805	0.118423	0.926564	no_significance
INPP1	-0.0174445	0.279704	0.596895	0.224102	no_significance
INPPL1	-0.594177	3.85877	0.0494865	1.30551	down_regulated
IPCEF1	-0.633682	3.76047	0.052478	1.28002	no_significance
IQGAP2	-0.709172	5.02389	0.0249999	1.60206	down_regulated
IRAK1	-0.286743	0.570825	0.449931	0.346854	no_significance
IRAK4	-0.597196	4.69091	0.0303226	1.51823	down_regulated
ISLR2	-0.0857659	0.915856	0.338565	0.470357	no_significance
ISM1	-0.130274	0.868288	0.35143	0.454161	no_significance
ITGA11	-0.110584	1.11882	0.290174	0.537342	no_significance
ITGA5	-0.0542076	0.690698	0.405927	0.391552	no_significance
ITGA6	-0.183988	2.2833	0.130774	0.88348	no_significance
ITGAM	-0.140696	2.36004	0.124479	0.904905	no_significance
ITGAV	-0.112585	4.36934	0.0365911	1.43662	down_regulated
ITGB1	-0.01771	0.002537	0.959829	0.0178063	no_significance
ITGB1BP1	0.0206641	0.0158562	0.899794	0.0458569	no_significance
ITGB1BP2	-0.818381	2.20782	0.137312	0.86229	no_significance
ITGB2	-0.147504	2.93277	0.0867985	1.06149	no_significance
ITGB5	-0.161242	0.462368	0.496519	0.304064	no_significance
ITGB6	0.181314	3.85877	0.0494865	1.30551	up_regulated
ITGB7	-0.329598	4.16131	0.0413574	1.38345	down_regulated
ITIH3	0.339832	4.47526	0.0343889	1.46358	up_regulated
ITM2A	-0.0168843	0.010148	0.919759	0.0363259	no_significance
IVD	-0.340051	5.96765	0.0145707	1.83652	down_regulated
JAM2	-0.0197425	0.124313	0.724403	0.14002	no_significance
JCHAIN	0.318779	0.868288	0.35143	0.454161	no_significance
JUN	-1.46634	0.0767442	0.781759	0.106927	no_significance
KAZALD1	0.185262	2.59789	0.107006	0.97059	no_significance
KCNIP4	0.327789	1.71501	0.190337	0.720478	no_significance
KDR	-0.105714	1.84947	0.173845	0.759838	no_significance
KEL	0.0218846	0.0634249	0.801162	0.0962795	no_significance
KIFBP	-0.568112	4.16131	0.0413574	1.38345	down_regulated
KIR2DL3	0.337894	0.335518	0.562428	0.249933	no_significance
KIR3DL1	0.798581	0.0767442	0.781759	0.106927	no_significance
KIRREL2	-0.0234212	0.0767442	0.781759	0.106927	no_significance
KIT	0.0765819	0.365328	0.545562	0.263156	no_significance
KITLG	0.236841	1.71501	0.190337	0.720478	no_significance
KLB	0.206363	1.22791	0.267814	0.572166	no_significance
KLK1	0.620213	1.58562	0.207953	0.682036	no_significance
KLK10	0.208299	1.11882	0.290174	0.537342	no_significance
KLK11	-0.0112652	0.0158562	0.899794	0.0458569	no_significance
KLK12	0.349161	1.34207	0.246669	0.607886	no_significance
KLK13	-0.160216	0.428753	0.512602	0.29022	no_significance
KLK14	-0.128072	0.964693	0.326007	0.486773	no_significance
KLK4	0.532959	0.162368	0.686986	0.163052	no_significance
KLK6	0.112546	0.497252	0.48071	0.318117	no_significance
KLK8	-0.083	0.183298	0.668554	0.174863	no_significance
KLRB1	-0.138111	0.205497	0.65032	0.186873	no_significance
KLRD1	-0.134166	0.776956	0.378074	0.422423	no_significance
KRT14	0.0981358	0.000634249	0.979908	0.00881472	no_significance
KRT18	-0.225622	2.84715	0.0915363	1.03841	no_significance
KRT19	-0.00186945	0.00570825	0.939775	0.0269762	no_significance
KRT5	0.308513	0.497252	0.48071	0.318117	no_significance
KYAT1	-0.125919	0.107188	0.743368	0.128796	no_significance
KYNU	-0.024058	0.2537	0.614482	0.211491	no_significance
L1CAM	-0.0623716	0.279704	0.596895	0.224102	no_significance
LACTB2	-0.266358	0.570825	0.449931	0.346854	no_significance
LAG3	-0.229564	1.0148	0.313756	0.503408	no_significance
LAIR1	0.0816018	0.279704	0.596895	0.224102	no_significance
LAIR2	0.271393	2.36004	0.124479	0.904905	no_significance
LAMA4	-0.0958338	0.733192	0.39185	0.40688	no_significance
LAMP2	-0.0843295	1.11882	0.290174	0.537342	no_significance
LAMP3	-0.146686	0.279704	0.596895	0.224102	no_significance
LAP3	-0.150609	0.228964	0.632293	0.199082	no_significance
LAT	-0.671337	4.47526	0.0343889	1.46358	down_regulated
LAT2	-0.713217	4.26469	0.0389123	1.40991	down_regulated
LAYN	0.0546777	0.0158562	0.899794	0.0458569	no_significance
LBP	0.133815	0.022833	0.879892	0.0555705	no_significance
LBR	-0.446903	4.69091	0.0303226	1.51823	down_regulated
LCN2	0.123604	1.40106	0.236547	0.626083	no_significance
LDLR	-0.5826	8.24271	0.00409161	2.38811	down_regulated
LEFTY2	0.165324	0.205497	0.65032	0.186873	no_significance
LEP	-0.157166	1.78161	0.181952	0.740043	no_significance
LEPR	0.0527988	0.0913319	0.762491	0.117765	no_significance
LGALS1	-0.117948	0.335518	0.562428	0.249933	no_significance
LGALS3	-0.0274185	0.0767442	0.781759	0.106927	no_significance
LGALS4	-0.15483	0.497252	0.48071	0.318117	no_significance
LGALS7_LGALS7B	0.39777	0.776956	0.378074	0.422423	no_significance
LGALS8	-0.211939	0.396406	0.528951	0.276584	no_significance
LGALS9	-0.0280795	0	1	0	no_significance
LGMN	-0.095254	0.0634249	0.801162	0.0962795	no_significance
LHB	-0.575012	3.95835	0.0466394	1.33125	down_regulated
LHPP	0.107677	1.71501	0.190337	0.720478	no_significance
LIF	0.391965	0.279704	0.596895	0.224102	no_significance
LIFR	-0.0207595	0.002537	0.959829	0.0178063	no_significance
LILRA2	-0.0159103	0.0634249	0.801162	0.0962795	no_significance
LILRA5	0.0218125	0.0158562	0.899794	0.0458569	no_significance
LILRB1	-0.0959439	1.22791	0.267814	0.572166	no_significance
LILRB2	-0.00776578	0.022833	0.879892	0.0555705	no_significance
LILRB4	-0.0155914	0.821987	0.3646	0.438184	no_significance
LILRB5	-0.177321	0.649471	0.420302	0.376439	no_significance
LPCAT2	-0.0252983	0.335518	0.562428	0.249933	no_significance
LPL	0.290448	1.34207	0.246669	0.607886	no_significance
LPO	-0.077508	0.0310782	0.860066	0.0654682	no_significance
LRIG1	0.195327	0.649471	0.420302	0.376439	no_significance
LRMP	-0.736416	6.86004	0.00881445	2.0548	down_regulated
LRP1	0.115324	0.306977	0.579541	0.236916	no_significance
LRP11	0.0990469	0.124313	0.724403	0.14002	no_significance
LRPAP1	-0.127378	0.428753	0.512602	0.29022	no_significance
LRRC25	0.0361623	0.365328	0.545562	0.263156	no_significance
LRRN1	-0.0236205	0.00570825	0.939775	0.0269762	no_significance
LSM1	-0.0159696	0.0310782	0.860066	0.0654682	no_significance
LSP1	-0.324627	2.2833	0.130774	0.88348	no_significance
LTA	-0.165078	1.40106	0.236547	0.626083	no_significance
LTA4H	0.774977	9.44017	0.00212284	2.67308	up_regulated
LTBP2	0.301122	4.58245	0.032301	1.49078	up_regulated
LTBP3	-0.0252088	0.000634249	0.979908	0.00881472	no_significance
LTBR	0.229841	2.13362	0.144101	0.841334	no_significance
LTO1	0.0403573	0.306977	0.579541	0.236916	no_significance
LXN	0.316109	1.46131	0.226722	0.644507	no_significance
LY6D	0.167548	1.71501	0.190337	0.720478	no_significance
LY75	0.206402	0.733192	0.39185	0.40688	no_significance
LY9	-0.0651853	0.306977	0.579541	0.236916	no_significance
LY96	-0.132202	0.0767442	0.781759	0.106927	no_significance
LYAR	-0.0898757	0.2537	0.614482	0.211491	no_significance
LYN	-0.496443	4.36934	0.0365911	1.43662	down_regulated
LYPD1	-0.164374	0.821987	0.3646	0.438184	no_significance
LYPD3	0.018886	0.2537	0.614482	0.211491	no_significance
LYPD8	0.167735	2.20782	0.137312	0.86229	no_significance
MAD1L1	-0.148073	1.98901	0.158445	0.800122	no_significance
MAEA	-0.581616	0.335518	0.562428	0.249933	no_significance
MAGED1	-0.111562	0.0513742	0.820689	0.0858213	no_significance
MANF	-1.09825	5.48562	0.0191735	1.7173	down_regulated
MANSC1	0.117481	1.0148	0.313756	0.503408	no_significance
MAP2K6	-0.759009	1.11882	0.290174	0.537342	no_significance
MAP3K5	-1.29407	3.19725	0.0737621	1.13217	no_significance
MAP4K5	-0.511065	5.7241	0.0167336	1.77641	down_regulated
MAPK9	-0.102233	0.462368	0.496519	0.304064	no_significance
MAPT	-0.152668	0.002537	0.959829	0.0178063	no_significance
MARCO	-0.0634082	0.0913319	0.762491	0.117765	no_significance
MASP1	0.0041433	0.040592	0.840328	0.0755514	no_significance
MATN2	0.00745912	0.868288	0.35143	0.454161	no_significance
MATN3	0.206229	3.19725	0.0737621	1.13217	no_significance
MAVS	-0.388119	3.10782	0.0779171	1.10837	no_significance
MAX	-0.503648	2.6797	0.101635	0.992958	no_significance
MB	-0.392055	1.11882	0.290174	0.537342	no_significance
MCAM	0.133199	0.365328	0.545562	0.263156	no_significance
MCFD2	0.00394849	0.365328	0.545562	0.263156	no_significance
MDGA1	-0.148886	0.0634249	0.801162	0.0962795	no_significance
MDK	-0.0328458	0.162368	0.686986	0.163052	no_significance
MED18	-0.433284	3.95835	0.0466394	1.33125	down_regulated
MEGF10	-0.0148475	0.040592	0.840328	0.0755514	no_significance
MEGF9	-0.0661159	0.396406	0.528951	0.276584	no_significance
MEP1B	-0.208361	0.533404	0.465179	0.33238	no_significance
MEPE	0.120822	1.46131	0.226722	0.644507	no_significance
MERTK	0.132594	1.11882	0.290174	0.537342	no_significance
MESD	-0.86184	4.0592	0.0439314	1.35723	down_regulated
MET	0.121402	1.28436	0.257091	0.589913	no_significance
METAP1	0.0321687	0.142706	0.705605	0.151438	no_significance
METAP1D	-0.93739	5.36829	0.0205061	1.68812	down_regulated
METAP2	-0.323847	1.9186	0.166011	0.779864	no_significance
MFAP3	0.0741459	0.0513742	0.820689	0.0858213	no_significance
MFAP5	0.0667112	0.0634249	0.801162	0.0962795	no_significance
MFGE8	-0.648174	3.85877	0.0494865	1.30551	down_regulated
MGLL	-0.754921	6.09133	0.0135847	1.86695	down_regulated
MGMT	-1.30591	2.36004	0.124479	0.904905	no_significance
MIA	0.240405	0.462368	0.496519	0.304064	no_significance
MICB_MICA	0.241575	0.821987	0.3646	0.438184	no_significance
MIF	-0.338981	0.040592	0.840328	0.0755514	no_significance
MILR1	-0.230118	0.124313	0.724403	0.14002	no_significance
MITD1	-0.769551	4.16131	0.0413574	1.38345	down_regulated
MLN	0.0600624	0.124313	0.724403	0.14002	no_significance
MME	-0.645295	3.01966	0.0822606	1.08481	no_significance
MMP1	0.0820448	0.396406	0.528951	0.276584	no_significance
MMP10	0.108333	0.279704	0.596895	0.224102	no_significance
MMP12	0.140814	0.649471	0.420302	0.376439	no_significance
MMP13	0.0923763	0.462368	0.496519	0.304064	no_significance
MMP3	0.198352	2.06068	0.151143	0.820612	no_significance
MMP7	-0.0334119	0.183298	0.668554	0.174863	no_significance
MMP8	0.271552	2.13362	0.144101	0.841334	no_significance
MMP9	0.220344	1.22791	0.267814	0.572166	no_significance
MNDA	0.0749999	0.183298	0.668554	0.174863	no_significance
MOG	0.259318	0.107188	0.743368	0.128796	no_significance
MPHOSPH8	-0.183096	0.335518	0.562428	0.249933	no_significance
MPI	-0.689838	0.533404	0.465179	0.33238	no_significance
MPIG6B	-0.81966	5.02389	0.0249999	1.60206	down_regulated
MPO	0.0677842	0.124313	0.724403	0.14002	no_significance
MRPL46	-0.0345435	0.0310782	0.860066	0.0654682	no_significance
MSLN	0.0501937	0.649471	0.420302	0.376439	no_significance
MSMB	0.0579303	0.570825	0.449931	0.346854	no_significance
MSR1	0.126834	0.396406	0.528951	0.276584	no_significance
MSRA	-0.404409	2.2833	0.130774	0.88348	no_significance
MSTN	0.11197	0.0913319	0.762491	0.117765	no_significance
MTPN	0.00728822	0.428753	0.512602	0.29022	no_significance
MUC13	-0.188027	0.570825	0.449931	0.346854	no_significance
MUC16	0.293659	0.821987	0.3646	0.438184	no_significance
MVK	-0.547708	5.7241	0.0167336	1.77641	down_regulated
MYO9B	-0.543387	2.59789	0.107006	0.97059	no_significance
MYOC	-0.0221608	0	1	0	no_significance
MZB1	-0.140116	0.00570825	0.939775	0.0269762	no_significance
MZT1	-0.197918	1.28436	0.257091	0.589913	no_significance
NAAA	-0.578169	0.183298	0.668554	0.174863	no_significance
NADK	0.25056	1.0148	0.313756	0.503408	no_significance
NAMPT	-0.0212033	0	1	0	no_significance
NBL1	0.0247122	0.142706	0.705605	0.151438	no_significance
NBN	-0.510102	1.52283	0.217191	0.663158	no_significance
NCAM1	0.22238	1.9186	0.166011	0.779864	no_significance
NCAM2	0.2146	0.497252	0.48071	0.318117	no_significance
NCAN	0.128367	0.142706	0.705605	0.151438	no_significance
NCF2	-0.205619	1.40106	0.236547	0.626083	no_significance
NCK2	-0.485423	4.36934	0.0365911	1.43662	down_regulated
NCLN	-0.0039859	0.0158562	0.899794	0.0458569	no_significance
NCR1	-0.0458656	0.142706	0.705605	0.151438	no_significance
NCS1	-0.0138104	0.497252	0.48071	0.318117	no_significance
NDRG1	-0.0778892	1.9186	0.166011	0.779864	no_significance
NDUFS6	-0.611592	2.51734	0.112601	0.948459	no_significance
NECTIN2	-0.00175895	0.002537	0.959829	0.0178063	no_significance
NECTIN4	0.0730106	1.52283	0.217191	0.663158	no_significance
NEFL	0.973157	9.75222	0.00179106	2.74689	up_regulated
NELL1	0.110599	0.0513742	0.820689	0.0858213	no_significance
NELL2	0.0112691	0	1	0	no_significance
NFASC	-0.2096	2.20782	0.137312	0.86229	no_significance
NFATC1	-0.701125	2.93277	0.0867985	1.06149	no_significance
NFATC3	-0.221473	1.40106	0.236547	0.626083	no_significance
NFKBIE	-0.226207	3.28795	0.0697901	1.15621	no_significance
NGF	-0.0294836	0.915856	0.338565	0.470357	no_significance
NID1	0.240029	0.0158562	0.899794	0.0458569	no_significance
NID2	1.87407	9.75222	0.00179106	2.74689	up_regulated
NINJ1	-0.0880892	0.228964	0.632293	0.199082	no_significance
NME3	0.0705625	0.124313	0.724403	0.14002	no_significance
NMNAT1	0.178641	0.570825	0.449931	0.346854	no_significance
NOMO1	0.0184038	0.335518	0.562428	0.249933	no_significance
NOS1	0.000515717	1.06617	0.301811	0.520264	no_significance
NOS3	-0.389152	4.91163	0.0266765	1.57387	down_regulated
NOTCH1	-0.0315257	0.205497	0.65032	0.186873	no_significance
NOTCH3	0.173115	0.649471	0.420302	0.376439	no_significance
NPDC1	0.159487	0.365328	0.545562	0.263156	no_significance
NPM1	-0.321245	0.649471	0.420302	0.376439	no_significance
NPPB	0.618481	1.22791	0.267814	0.572166	no_significance
NPPC	0.254548	4.91163	0.0266765	1.57387	up_regulated
NPTN	-1.78842	0.365328	0.545562	0.263156	no_significance
NPTX1	-0.144098	0.609514	0.434971	0.36154	no_significance
NPTXR	0.205821	0.497252	0.48071	0.318117	no_significance
NPY	-0.386408	0.162368	0.686986	0.163052	no_significance
NRCAM	-0.112927	1.0148	0.313756	0.503408	no_significance
NRP1	0.157548	1.71501	0.190337	0.720478	no_significance
NRP2	0.274854	1.06617	0.301811	0.520264	no_significance
NRTN	0.0842026	0.010148	0.919759	0.0363259	no_significance
NSFL1C	-0.176058	0.010148	0.919759	0.0363259	no_significance
NT5C3A	-0.612239	2.20782	0.137312	0.86229	no_significance
NT5E	-0.527298	5.02389	0.0249999	1.60206	down_regulated
NTF3	-0.337867	2.76279	0.0964798	1.01556	no_significance
NTF4	-0.391812	0.915856	0.338565	0.470357	no_significance
NTproBNP	1.29632	3.76047	0.052478	1.28002	no_significance
NTRK2	-0.11417	0.335518	0.562428	0.249933	no_significance
NTRK3	0.118815	0.162368	0.686986	0.163052	no_significance
NUB1	-0.363158	4.26469	0.0389123	1.40991	down_regulated
NUCB2	-0.0320215	0.002537	0.959829	0.0178063	no_significance
NUDC	-0.455909	5.02389	0.0249999	1.60206	down_regulated
NUDT2	-0.163248	1.64968	0.199002	0.701142	no_significance
NUDT5	-0.22883	0.649471	0.420302	0.376439	no_significance
NXPH1	0.183449	0.279704	0.596895	0.224102	no_significance
OBP2B	0.324446	1.52283	0.217191	0.663158	no_significance
ODAM	-0.17619	0.002537	0.959829	0.0178063	no_significance
OGFR	-0.0876923	0.0513742	0.820689	0.0858213	no_significance
OGN	0.225477	0.776956	0.378074	0.422423	no_significance
OLR1	0.0488182	0.649471	0.420302	0.376439	no_significance
OMD	0.250945	1.06617	0.301811	0.520264	no_significance
OMG	-0.25982	1.84947	0.173845	0.759838	no_significance
OPTC	0.234928	2.2833	0.130774	0.88348	no_significance
OSCAR	0.0844442	0.733192	0.39185	0.40688	no_significance
OSM	0.305731	1.34207	0.246669	0.607886	no_significance
OSMR	-0.0526847	0.124313	0.724403	0.14002	no_significance
OXT	-0.360399	4.0592	0.0439314	1.35723	down_regulated
P4HB	-0.193939	0.162368	0.686986	0.163052	no_significance
PADI2	-0.862705	0.396406	0.528951	0.276584	no_significance
PADI4	0.0748399	0.00570825	0.939775	0.0269762	no_significance
PAEP	0.40011	1.71501	0.190337	0.720478	no_significance
PAG1	-0.594695	2.2833	0.130774	0.88348	no_significance
PAK4	0.061068	0.205497	0.65032	0.186873	no_significance
PAM	-0.0715057	0.428753	0.512602	0.29022	no_significance
PAMR1	-0.0873333	0.335518	0.562428	0.249933	no_significance
PAPPA	0.0306022	0.00570825	0.939775	0.0269762	no_significance
PARK7	-0.0555222	0.776956	0.378074	0.422423	no_significance
PARP1	-0.559516	3.56765	0.0589155	1.22977	no_significance
PBLD	0.00471849	0.205497	0.65032	0.186873	no_significance
PCDH1	0.0798389	1.9186	0.166011	0.779864	no_significance
PCDH17	0.0547	0.497252	0.48071	0.318117	no_significance
PCOLCE	-0.18861	0.533404	0.465179	0.33238	no_significance
PCSK9	-0.0950323	0.649471	0.420302	0.376439	no_significance
PDCD1	-0.135319	0.040592	0.840328	0.0755514	no_significance
PDCD1LG2	0.141835	0.365328	0.545562	0.263156	no_significance
PDCD5	-0.126396	0.0767442	0.781759	0.106927	no_significance
PDCD6	0.169867	0.609514	0.434971	0.36154	no_significance
PDGFA	-0.149664	1.28436	0.257091	0.589913	no_significance
PDGFB	-0.305584	2.59789	0.107006	0.97059	no_significance
PDGFC	-0.104055	1.34207	0.246669	0.607886	no_significance
PDGFRA	0.228024	0.776956	0.378074	0.422423	no_significance
PDGFRB	-0.0285335	0.107188	0.743368	0.128796	no_significance
PDLIM7	-1.01865	4.26469	0.0389123	1.40991	down_regulated
PDP1	-0.666926	6.59873	0.0102051	1.99118	down_regulated
PEAR1	0.0724556	0.162368	0.686986	0.163052	no_significance
PEBP1	0.00862041	1.17273	0.278842	0.554642	no_significance
PECAM1	-0.0704508	0.0634249	0.801162	0.0962795	no_significance
PFDN2	-0.409262	1.11882	0.290174	0.537342	no_significance
PFKFB2	-0.0494388	0.022833	0.879892	0.0555705	no_significance
PGF	-0.0271262	0.205497	0.65032	0.186873	no_significance
PGLYRP1	0.0857631	0.00570825	0.939775	0.0269762	no_significance
PHOSPHO1	-0.098956	1.22791	0.267814	0.572166	no_significance
PI3	0.357069	3.19725	0.0737621	1.13217	no_significance
PIGR	-0.0128698	0.0634249	0.801162	0.0962795	no_significance
PIK3AP1	-0.193302	0.335518	0.562428	0.249933	no_significance
PIK3IP1	0.139387	0.690698	0.405927	0.391552	no_significance
PILRA	0.155449	1.0148	0.313756	0.503408	no_significance
PILRB	0.177338	1.58562	0.207953	0.682036	no_significance
PKLR	0.114793	0.915856	0.338565	0.470357	no_significance
PLA2G10	0.0601703	0.0513742	0.820689	0.0858213	no_significance
PLA2G15	-0.163233	0.609514	0.434971	0.36154	no_significance
PLA2G1B	0.258423	2.59789	0.107006	0.97059	no_significance
PLA2G2A	0.110551	0.162368	0.686986	0.163052	no_significance
PLA2G4A	-0.491681	4.0592	0.0439314	1.35723	down_regulated
PLA2G7	0.0451153	0.0513742	0.820689	0.0858213	no_significance
PLAT	0.193538	1.58562	0.207953	0.682036	no_significance
PLAU	-0.211049	0.0310782	0.860066	0.0654682	no_significance
PLAUR	0.0563569	0.0513742	0.820689	0.0858213	no_significance
PLIN1	-0.281019	2.84715	0.0915363	1.03841	no_significance
PLIN3	-0.121756	0.162368	0.686986	0.163052	no_significance
PLPBP	-0.210359	0.183298	0.668554	0.174863	no_significance
PLTP	0.431805	3.10782	0.0779171	1.10837	no_significance
PLXDC1	-0.172319	1.28436	0.257091	0.589913	no_significance
PLXNA4	-0.745285	2.93277	0.0867985	1.06149	no_significance
PLXNB2	-0.0487824	0.002537	0.959829	0.0178063	no_significance
PLXNB3	-0.0986445	0.0158562	0.899794	0.0458569	no_significance
PM20D1	-0.434918	0.162368	0.686986	0.163052	no_significance
PMVK	-0.826131	6.86004	0.00881445	2.0548	down_regulated
PNLIPRP2	-0.24347	0.205497	0.65032	0.186873	no_significance
PNPT1	0.211164	0.107188	0.743368	0.128796	no_significance
PODXL	-0.032764	1.11882	0.290174	0.537342	no_significance
PODXL2	0.261051	2.6797	0.101635	0.992958	no_significance
POLR2F	-0.0972423	0.868288	0.35143	0.454161	no_significance
PON2	-0.234204	1.22791	0.267814	0.572166	no_significance
PON3	0.208282	2.59789	0.107006	0.97059	no_significance
PPCDC	-0.0370851	0.00570825	0.939775	0.0269762	no_significance
PPIB	-0.463199	1.71501	0.190337	0.720478	no_significance
PPM1A	-0.089148	1.06617	0.301811	0.520264	no_significance
PPME1	-0.154617	0.0513742	0.820689	0.0858213	no_significance
PPP1R12A	-0.379518	2.76279	0.0964798	1.01556	no_significance
PPP1R2	-0.3853	1.0148	0.313756	0.503408	no_significance
PPP1R9B	-0.393597	6.34249	0.0117879	1.92856	down_regulated
PPP3R1	-0.289159	4.16131	0.0413574	1.38345	down_regulated
PPY	0.416019	0.868288	0.35143	0.454161	no_significance
PQBP1	-0.287806	1.34207	0.246669	0.607886	no_significance
PRCP	-0.492831	4.47526	0.0343889	1.46358	down_regulated
PRDX1	-0.148338	0.0913319	0.762491	0.117765	no_significance
PRDX3	-1.16012	5.60423	0.0179172	1.74673	down_regulated
PRDX5	-0.487449	4.80063	0.0284493	1.54593	down_regulated
PRDX6	1.72951	5.36829	0.0205061	1.68812	up_regulated
PREB	-0.0831929	0.570825	0.449931	0.346854	no_significance
PRELP	-0.00317626	0.570825	0.449931	0.346854	no_significance
PRKAB1	0.382126	0.040592	0.840328	0.0755514	no_significance
PRKAR1A	-0.776545	7.67442	0.00560091	2.25174	down_regulated
PRKCQ	-0.55817	4.91163	0.0266765	1.57387	down_regulated
PRKRA	-0.262403	0.306977	0.579541	0.236916	no_significance
PRL	0.489025	0.124313	0.724403	0.14002	no_significance
PROC	-0.0756222	0.570825	0.449931	0.346854	no_significance
PROK1	0.23236	2.59789	0.107006	0.97059	no_significance
PRSS2	0.309734	0.335518	0.562428	0.249933	no_significance
PRSS27	0.171232	0.570825	0.449931	0.346854	no_significance
PRSS8	-0.00934829	0.2537	0.614482	0.211491	no_significance
PRTFDC1	-0.434016	3.01966	0.0822606	1.08481	no_significance
PRTG	-0.0795721	0.733192	0.39185	0.40688	no_significance
PRTN3	-0.378168	0.000634249	0.979908	0.00881472	no_significance
PSG1	0.863497	3.10782	0.0779171	1.10837	no_significance
PSIP1	-0.676153	2.20782	0.137312	0.86229	no_significance
PSMA1	-0.0457984	0.2537	0.614482	0.211491	no_significance
PSMD9	0.299497	0.306977	0.579541	0.236916	no_significance
PSME1	-0.0823329	0.868288	0.35143	0.454161	no_significance
PSME2	0.0896097	0.365328	0.545562	0.263156	no_significance
PSMG3	0.102517	0.279704	0.596895	0.224102	no_significance
PSPN	0.0243353	0.868288	0.35143	0.454161	no_significance
PSRC1	-0.378395	2.2833	0.130774	0.88348	no_significance
PTEN	-0.023661	0.821987	0.3646	0.438184	no_significance
PTGDS	0.178986	2.36004	0.124479	0.904905	no_significance
PTH1R	-0.0657735	0.733192	0.39185	0.40688	no_significance
PTK7	0.0455836	0.002537	0.959829	0.0178063	no_significance
PTN	-0.0375726	0.462368	0.496519	0.304064	no_significance
PTPN1	-0.707418	4.58245	0.032301	1.49078	down_regulated
PTPN6	-0.500719	4.36934	0.0365911	1.43662	down_regulated
PTPRF	0.0905523	0.124313	0.724403	0.14002	no_significance
PTPRM	0.0197946	0.010148	0.919759	0.0363259	no_significance
PTPRN2	0.0388536	0.0513742	0.820689	0.0858213	no_significance
PTPRS	0.0433996	0.040592	0.840328	0.0755514	no_significance
PTS	0.0968054	0.022833	0.879892	0.0555705	no_significance
PTX3	0.484855	9.91015	0.0016437	2.78418	up_regulated
PVALB	-0.256422	0.00570825	0.939775	0.0269762	no_significance
PVR	0.0350858	0.776956	0.378074	0.422423	no_significance
PXN	-0.109325	1.11882	0.290174	0.537342	no_significance
QDPR	-0.159286	0.649471	0.420302	0.376439	no_significance
QPCT	-0.00225255	0.2537	0.614482	0.211491	no_significance
RAB37	0.260693	1.22791	0.267814	0.572166	no_significance
RAB6A	-0.203174	2.2833	0.130774	0.88348	no_significance
RAB6B	-0.00183131	0.000634249	0.979908	0.00881472	no_significance
RABEPK	-0.0638152	0.107188	0.743368	0.128796	no_significance
RABGAP1L	-0.238065	2.2833	0.130774	0.88348	no_significance
RAD23B	-0.100186	1.34207	0.246669	0.607886	no_significance
RANGAP1	-0.0367208	0.2537	0.614482	0.211491	no_significance
RARRES1	0.0257455	1.06617	0.301811	0.520264	no_significance
RARRES2	-0.266665	1.22791	0.267814	0.572166	no_significance
RASA1	-0.126074	0.821987	0.3646	0.438184	no_significance
RASSF2	-0.0129902	0.142706	0.705605	0.151438	no_significance
RBKS	-0.192141	1.40106	0.236547	0.626083	no_significance
RBP2	0.0454378	0.002537	0.959829	0.0178063	no_significance
RBP5	-0.225827	2.93277	0.0867985	1.06149	no_significance
RCOR1	-0.459129	1.40106	0.236547	0.626083	no_significance
REG1A	-0.0729855	0.279704	0.596895	0.224102	no_significance
REG1B	0.128795	0.428753	0.512602	0.29022	no_significance
REG3A	0.0602375	0.0158562	0.899794	0.0458569	no_significance
REG4	-0.184852	0.609514	0.434971	0.36154	no_significance
RELT	0.0343185	0.0767442	0.781759	0.106927	no_significance
REN	-0.358413	0.000634249	0.979908	0.00881472	no_significance
RET	-0.530021	7.39789	0.00653006	2.18508	down_regulated
RETN	-0.722571	1.28436	0.257091	0.589913	no_significance
RGMA	0.00842521	0.462368	0.496519	0.304064	no_significance
RGMB	-0.023994	0.205497	0.65032	0.186873	no_significance
RGS8	-1.21594	8.98161	0.00272711	2.5643	down_regulated
RHOC	-0.65256	4.69091	0.0303226	1.51823	down_regulated
RILP	-0.100903	0.107188	0.743368	0.128796	no_significance
RNASE3	0.151451	0.462368	0.496519	0.304064	no_significance
RNASET2	-0.0512481	0.040592	0.840328	0.0755514	no_significance
RNF41	-0.335603	0.690698	0.405927	0.391552	no_significance
ROBO1	-0.0736591	0.365328	0.545562	0.263156	no_significance
ROBO2	-0.00528284	0.0158562	0.899794	0.0458569	no_significance
ROR1	0.145342	0.868288	0.35143	0.454161	no_significance
RP2	-0.3161	1.9186	0.166011	0.779864	no_significance
RRM2	-0.20727	0.365328	0.545562	0.263156	no_significance
RRM2B	-0.0374673	0.0913319	0.762491	0.117765	no_significance
RSPO1	0.21231	1.0148	0.313756	0.503408	no_significance
RSPO3	0.217987	0.915856	0.338565	0.470357	no_significance
RTBDN	-0.000839071	0.396406	0.528951	0.276584	no_significance
RTN4R	-0.124857	0.964693	0.326007	0.486773	no_significance
RUVBL1	1.28489	1.64968	0.199002	0.701142	no_significance
RWDD1	-0.381069	1.46131	0.226722	0.644507	no_significance
S100A11	-0.158732	0.0913319	0.762491	0.117765	no_significance
S100A12	-0.0472555	0.306977	0.579541	0.236916	no_significance
S100A16	-0.182654	0.040592	0.840328	0.0755514	no_significance
S100A4	0.216614	2.06068	0.151143	0.820612	no_significance
S100P	0.335925	1.06617	0.301811	0.520264	no_significance
SAMD9L	-0.389384	1.64968	0.199002	0.701142	no_significance
SCAMP3	-0.658039	3.76047	0.052478	1.28002	no_significance
SCARA5	-0.030788	0.396406	0.528951	0.276584	no_significance
SCARB1	-0.550428	0.040592	0.840328	0.0755514	no_significance
SCARB2	0.0939805	0.107188	0.743368	0.128796	no_significance
SCARF1	0.051036	0.649471	0.420302	0.376439	no_significance
SCARF2	0.2602	2.20782	0.137312	0.86229	no_significance
SCG2	-0.176623	1.64968	0.199002	0.701142	no_significance
SCG3	0.167175	0.228964	0.632293	0.199082	no_significance
SCGB1A1	0.187527	0.649471	0.420302	0.376439	no_significance
SCGB3A2	0.0385031	0.868288	0.35143	0.454161	no_significance
SCGN	-0.110014	1.40106	0.236547	0.626083	no_significance
SCLY	-0.201634	1.34207	0.246669	0.607886	no_significance
SCP2	0.0620926	0.0310782	0.860066	0.0654682	no_significance
SCRN1	-0.0546214	0.002537	0.959829	0.0178063	no_significance
SDC1	0.140194	0.821987	0.3646	0.438184	no_significance
SDC4	-0.548482	1.84947	0.173845	0.759838	no_significance
SELE	-0.159246	0.306977	0.579541	0.236916	no_significance
SELP	-0.14756	0.609514	0.434971	0.36154	no_significance
SELPLG	-0.141051	2.13362	0.144101	0.841334	no_significance
SEMA3F	-0.0155316	0.022833	0.879892	0.0555705	no_significance
SEMA4C	0.0745812	0.205497	0.65032	0.186873	no_significance
SEMA4D	-0.0928137	0.497252	0.48071	0.318117	no_significance
SEMA7A	0.0458085	0.0158562	0.899794	0.0458569	no_significance
SEPTIN9	-0.0955236	1.11882	0.290174	0.537342	no_significance
SERPINA11	-0.00364978	0.00570825	0.939775	0.0269762	no_significance
SERPINA12	0.983367	5.36829	0.0205061	1.68812	up_regulated
SERPINA9	-0.591991	2.51734	0.112601	0.948459	no_significance
SERPINB1	-0.296681	0.0767442	0.781759	0.106927	no_significance
SERPINB5	0.0273784	0.306977	0.579541	0.236916	no_significance
SERPINB6	-0.161352	0.609514	0.434971	0.36154	no_significance
SERPINB8	-0.193998	1.11882	0.290174	0.537342	no_significance
SERPINB9	-0.247174	3.85877	0.0494865	1.30551	down_regulated
SERPINE1	-0.543686	3.19725	0.0737621	1.13217	no_significance
SESTD1	-0.254702	1.28436	0.257091	0.589913	no_significance
SETMAR	-0.185788	0.0913319	0.762491	0.117765	no_significance
SEZ6L	0.0821708	0.0913319	0.762491	0.117765	no_significance
SEZ6L2	-0.0309629	0.107188	0.743368	0.128796	no_significance
SF3B4	-0.931667	8.98161	0.00272711	2.5643	down_regulated
SFRP1	0.379268	3.19725	0.0737621	1.13217	no_significance
SFTPA1	-0.11536	1.0148	0.313756	0.503408	no_significance
SFTPA2	-0.0598069	0.107188	0.743368	0.128796	no_significance
SFTPD	-0.0622849	0.010148	0.919759	0.0363259	no_significance
SH2B3	-0.560758	3.19725	0.0737621	1.13217	no_significance
SH2D1A	-0.498451	6.34249	0.0117879	1.92856	down_regulated
SHMT1	-0.814558	6.09133	0.0135847	1.86695	down_regulated
SIAE	-0.279445	0.690698	0.405927	0.391552	no_significance
SIGLEC1	0.0886315	0.462368	0.496519	0.304064	no_significance
SIGLEC10	0.0940961	0.2537	0.614482	0.211491	no_significance
SIGLEC15	-0.687424	1.22791	0.267814	0.572166	no_significance
SIGLEC5	0.0796977	0.821987	0.3646	0.438184	no_significance
SIGLEC6	-0.128278	1.52283	0.217191	0.663158	no_significance
SIGLEC7	-0.17561	1.17273	0.278842	0.554642	no_significance
SIGLEC9	-0.207992	2.06068	0.151143	0.820612	no_significance
SIRPA	0.364526	3.28795	0.0697901	1.15621	no_significance
SIRPB1	0.12424	0.915856	0.338565	0.470357	no_significance
SIRT2	-0.424076	1.34207	0.246669	0.607886	no_significance
SIRT5	0.466019	0.964693	0.326007	0.486773	no_significance
SIT1	-0.653472	6.9926	0.00818474	2.087	down_regulated
SKAP1	-0.912397	9.75222	0.00179106	2.74689	down_regulated
SKAP2	-1.01412	5.84524	0.0156192	1.80634	down_regulated
SLAMF1	-0.19282	0.183298	0.668554	0.174863	no_significance
SLAMF6	0.00701753	1.06617	0.301811	0.520264	no_significance
SLAMF7	-0.229401	0.497252	0.48071	0.318117	no_significance
SLAMF8	0.166534	0.228964	0.632293	0.199082	no_significance
SLC16A1	-0.118727	1.28436	0.257091	0.589913	no_significance
SLC27A4	-0.401879	1.98901	0.158445	0.800122	no_significance
SLC39A14	0.238227	1.9186	0.166011	0.779864	no_significance
SLC39A5	0.331	0.162368	0.686986	0.163052	no_significance
SLIT2	0.534259	1.06617	0.301811	0.520264	no_significance
SLITRK2	0.0356159	0.0913319	0.762491	0.117765	no_significance
SLITRK6	0.0972051	0.533404	0.465179	0.33238	no_significance
SMAD1	-0.349314	2.93277	0.0867985	1.06149	no_significance
SMAD5	-0.0342268	0.365328	0.545562	0.263156	no_significance
SMARCA2	-0.0167363	0.0513742	0.820689	0.0858213	no_significance
SMOC1	0.0916476	0.649471	0.420302	0.376439	no_significance
SMOC2	0.0620545	0.205497	0.65032	0.186873	no_significance
SMPD1	-0.242153	0.00570825	0.939775	0.0269762	no_significance
SMPDL3A	-0.350393	2.43805	0.118423	0.926564	no_significance
SNAP23	-0.607326	4.69091	0.0303226	1.51823	down_regulated
SNAP29	-0.784859	4.91163	0.0266765	1.57387	down_regulated
SNCG	-0.132468	1.28436	0.257091	0.589913	no_significance
SNX9	-0.339055	0.964693	0.326007	0.486773	no_significance
SOD1	0.107765	1.11882	0.290174	0.537342	no_significance
SOD2	-0.0547761	0.2537	0.614482	0.211491	no_significance
SORCS2	0.0668275	0.0913319	0.762491	0.117765	no_significance
SORD	-0.691598	6.46998	0.0109712	1.95975	down_regulated
SORT1	-0.0929485	0.462368	0.496519	0.304064	no_significance
SOST	0.313632	3.10782	0.0779171	1.10837	no_significance
SPARC	-0.153288	0.396406	0.528951	0.276584	no_significance
SPARCL1	0.107972	0.2537	0.614482	0.211491	no_significance
SPINK1	-0.24211	0.183298	0.668554	0.174863	no_significance
SPINK4	-0.452913	0.335518	0.562428	0.249933	no_significance
SPINK5	0.155918	3.01966	0.0822606	1.08481	no_significance
SPINK6	0.0532805	0.428753	0.512602	0.29022	no_significance
SPINT1	0.074819	0.821987	0.3646	0.438184	no_significance
SPINT2	0.0184998	0.142706	0.705605	0.151438	no_significance
SPOCK1	0.0267115	0.022833	0.879892	0.0555705	no_significance
SPON1	0.112842	0.124313	0.724403	0.14002	no_significance
SPON2	0.0411664	0.162368	0.686986	0.163052	no_significance
SPP1	0.351473	1.9186	0.166011	0.779864	no_significance
SPRY2	-0.380052	1.98901	0.158445	0.800122	no_significance
SRC	-1.11129	6.09133	0.0135847	1.86695	down_regulated
SRP14	-0.372309	0.868288	0.35143	0.454161	no_significance
SRPK2	-0.185761	1.52283	0.217191	0.663158	no_significance
SSB	0.261175	0	1	0	no_significance
SSC4D	-0.794477	1.11882	0.290174	0.537342	no_significance
SSC5D	-0.112918	0.183298	0.668554	0.174863	no_significance
ST3GAL1	0.194181	1.06617	0.301811	0.520264	no_significance
ST6GAL1	0.0267205	0.0913319	0.762491	0.117765	no_significance
STAMBP	-0.224425	0.868288	0.35143	0.454161	no_significance
STAT5B	-0.865778	3.28795	0.0697901	1.15621	no_significance
STC1	0.267151	2.6797	0.101635	0.992958	no_significance
STC2	0.0908739	1.17273	0.278842	0.554642	no_significance
STIP1	-0.169656	0.396406	0.528951	0.276584	no_significance
STK11	-0.508218	1.11882	0.290174	0.537342	no_significance
STK24	-0.0982303	1.22791	0.267814	0.572166	no_significance
STK4	-0.540366	2.36004	0.124479	0.904905	no_significance
STX16	-0.293121	3.47315	0.0623724	1.20501	no_significance
STX4	-0.819458	6.09133	0.0135847	1.86695	down_regulated
STX6	-0.362997	3.10782	0.0779171	1.10837	no_significance
STX8	-0.446295	3.19725	0.0737621	1.13217	no_significance
STXBP3	-0.0873421	1.46131	0.226722	0.644507	no_significance
SUGT1	-0.40863	6.86004	0.00881445	2.0548	down_regulated
SULT1A1	-0.685451	7.12643	0.00759559	2.11944	down_regulated
SULT2A1	0.0649111	0.000634249	0.979908	0.00881472	no_significance
SUMF2	-0.422699	2.20782	0.137312	0.86229	no_significance
SUSD1	-0.357555	4.47526	0.0343889	1.46358	down_regulated
SUSD2	0.249433	2.36004	0.124479	0.904905	no_significance
TACC3	-1.06516	5.60423	0.0179172	1.74673	down_regulated
TACSTD2	0.315189	3.95835	0.0466394	1.33125	up_regulated
TAFA5	0.0133845	0.00570825	0.939775	0.0269762	no_significance
TANK	-0.183344	0.205497	0.65032	0.186873	no_significance
TARBP2	-0.705943	5.25222	0.0219188	1.65918	down_regulated
TBC1D17	0.0376878	0.0634249	0.801162	0.0962795	no_significance
TBC1D23	-0.71711	6.9926	0.00818474	2.087	down_regulated
TBC1D5	-0.966728	5.36829	0.0205061	1.68812	down_regulated
TBCB	-0.444476	2.93277	0.0867985	1.06149	no_significance
TBCC	-0.312849	1.84947	0.173845	0.759838	no_significance
TBL1X	-0.484637	2.6797	0.101635	0.992958	no_significance
TCL1A	-1.02859	4.80063	0.0284493	1.54593	down_regulated
TCL1B	-0.0499538	0.335518	0.562428	0.249933	no_significance
TCN2	-0.331435	1.40106	0.236547	0.626083	no_significance
TDGF1	0.175967	1.06617	0.301811	0.520264	no_significance
TDRKH	-0.623674	7.67442	0.00560091	2.25174	down_regulated
TEK	0.122029	0.428753	0.512602	0.29022	no_significance
TFF1	0.424028	0.183298	0.668554	0.174863	no_significance
TFF2	-0.00546189	0.0310782	0.860066	0.0654682	no_significance
TFF3	-0.00601172	0.205497	0.65032	0.186873	no_significance
TFPI	-0.025796	0.183298	0.668554	0.174863	no_significance
TFPI2	0.117006	1.0148	0.313756	0.503408	no_significance
TFRC	0.268972	3.66342	0.0556192	1.25478	no_significance
TGFA	-0.0280797	0.0513742	0.820689	0.0858213	no_significance
TGFB1	-0.180932	1.34207	0.246669	0.607886	no_significance
TGFBI	-0.0299776	0.183298	0.668554	0.174863	no_significance
TGFBR2	0.0363225	0.609514	0.434971	0.36154	no_significance
TGFBR3	0.141812	1.71501	0.190337	0.720478	no_significance
TGM2	0.00180199	0.002537	0.959829	0.0178063	no_significance
THBD	0.0329284	0.107188	0.743368	0.128796	no_significance
THBS2	0.15036	0.335518	0.562428	0.249933	no_significance
THBS4	-0.138837	0.609514	0.434971	0.36154	no_significance
THOP1	-0.289272	3.66342	0.0556192	1.25478	no_significance
THPO	-0.154809	0.776956	0.378074	0.422423	no_significance
THY1	-0.0538601	0.000634249	0.979908	0.00881472	no_significance
TIA1	-0.300784	0.335518	0.562428	0.249933	no_significance
TIE1	0.117784	0.428753	0.512602	0.29022	no_significance
TIGAR	-0.148296	0.733192	0.39185	0.40688	no_significance
TIMD4	0.000257851	0.162368	0.686986	0.163052	no_significance
TIMP1	0.0192292	0.497252	0.48071	0.318117	no_significance
TIMP3	1.8429	0.396406	0.528951	0.276584	no_significance
TIMP4	0.407737	1.84947	0.173845	0.759838	no_significance
TINAGL1	0.190848	0.022833	0.879892	0.0555705	no_significance
TJAP1	-0.527253	6.86004	0.00881445	2.0548	down_regulated
TLR3	-0.369067	5.96765	0.0145707	1.83652	down_regulated
TMPRSS15	-0.710626	5.84524	0.0156192	1.80634	down_regulated
TMPRSS5	0.105796	0.365328	0.545562	0.263156	no_significance
TMSB10	-0.292836	0.0513742	0.820689	0.0858213	no_significance
TNC	0.211347	0	1	0	no_significance
TNF	-0.147862	1.17273	0.278842	0.554642	no_significance
TNF	-0.0956439	1.22791	0.267814	0.572166	no_significance
TNF	-0.0377034	0.107188	0.743368	0.128796	no_significance
TNF	-0.0346235	0.124313	0.724403	0.14002	no_significance
TNFAIP8	-0.195613	1.40106	0.236547	0.626083	no_significance
TNFRSF10A	-0.14943	1.06617	0.301811	0.520264	no_significance
TNFRSF10B	0.0244572	0.228964	0.632293	0.199082	no_significance
TNFRSF10C	0.0298509	0.0310782	0.860066	0.0654682	no_significance
TNFRSF11A	-0.112916	0.0634249	0.801162	0.0962795	no_significance
TNFRSF11B	0.157887	2.06068	0.151143	0.820612	no_significance
TNFRSF12A	-0.029619	0.2537	0.614482	0.211491	no_significance
TNFRSF13B	-0.0893908	0.183298	0.668554	0.174863	no_significance
TNFRSF13C	-0.257329	0.690698	0.405927	0.391552	no_significance
TNFRSF14	0.0444408	1.06617	0.301811	0.520264	no_significance
TNFRSF19	0.200293	1.22791	0.267814	0.572166	no_significance
TNFRSF1A	0.0485371	0.428753	0.512602	0.29022	no_significance
TNFRSF1B	0.037555	0.733192	0.39185	0.40688	no_significance
TNFRSF21	0.0477221	0.609514	0.434971	0.36154	no_significance
TNFRSF4	-0.119953	0.0158562	0.899794	0.0458569	no_significance
TNFRSF6B	-0.251002	2.06068	0.151143	0.820612	no_significance
TNFRSF8	0.0683052	1.11882	0.290174	0.537342	no_significance
TNFRSF9	-0.0791831	0.0513742	0.820689	0.0858213	no_significance
TNFSF10	-0.179243	2.93277	0.0867985	1.06149	no_significance
TNFSF11	-0.337887	1.84947	0.173845	0.759838	no_significance
TNFSF12	0.0870391	0.0310782	0.860066	0.0654682	no_significance
TNFSF13	0.162814	1.0148	0.313756	0.503408	no_significance
TNFSF13B	-0.0869445	0.609514	0.434971	0.36154	no_significance
TNFSF14	-0.473067	7.53552	0.00604943	2.21829	down_regulated
TNNI3	-0.172529	0.335518	0.562428	0.249933	no_significance
TNR	-0.0702645	0.570825	0.449931	0.346854	no_significance
TNXB	-0.0836654	0.396406	0.528951	0.276584	no_significance
TP53	-0.0884138	0.649471	0.420302	0.376439	no_significance
TP53INP1	0.0960236	0.0913319	0.762491	0.117765	no_significance
TPMT	-0.0635043	0.183298	0.668554	0.174863	no_significance
TPP1	0.2713	0.0913319	0.762491	0.117765	no_significance
TPPP3	0.0290615	0.497252	0.48071	0.318117	no_significance
TPSAB1	-0.177824	0.915856	0.338565	0.470357	no_significance
TPT1	-0.259324	3.47315	0.0623724	1.20501	no_significance
TRAF2	-0.366965	2.76279	0.0964798	1.01556	no_significance
TREM2	-0.0758636	0.002537	0.959829	0.0178063	no_significance
TREML2	0.0152277	0.162368	0.686986	0.163052	no_significance
TRIAP1	-0.345517	0.776956	0.378074	0.422423	no_significance
TRIM21	-0.336027	2.20782	0.137312	0.86229	no_significance
TRIM5	-0.605132	4.91163	0.0266765	1.57387	down_regulated
TSHB	0.0681094	0.0913319	0.762491	0.117765	no_significance
TSLP	-1.32437	2.20782	0.137312	0.86229	no_significance
TSPAN1	1.11929	1.64968	0.199002	0.701142	no_significance
TST	-0.419806	3.47315	0.0623724	1.20501	no_significance
TXLNA	-0.496162	4.16131	0.0413574	1.38345	down_regulated
TXNDC15	0.0640213	0.609514	0.434971	0.36154	no_significance
TXNDC5	-0.16867	0.205497	0.65032	0.186873	no_significance
TXNRD1	-0.154526	0.279704	0.596895	0.224102	no_significance
TYMP	-0.160013	0.162368	0.686986	0.163052	no_significance
TYRO3	0.0217366	0.002537	0.959829	0.0178063	no_significance
UBAC1	0.232308	2.76279	0.0964798	1.01556	no_significance
ULBP2	0.104708	0.0513742	0.820689	0.0858213	no_significance
UMOD	0.213783	0.396406	0.528951	0.276584	no_significance
USO1	-0.861393	3.66342	0.0556192	1.25478	no_significance
USP8	-0.517723	3.66342	0.0556192	1.25478	no_significance
UXS1	-0.201897	3.19725	0.0737621	1.13217	no_significance
VAMP5	-0.202749	2.51734	0.112601	0.948459	no_significance
VASH1	-0.143095	0.0913319	0.762491	0.117765	no_significance
VASN	-0.00976211	0.107188	0.743368	0.128796	no_significance
VAT1	0.0606159	0.205497	0.65032	0.186873	no_significance
VCAM1	0.127768	0.609514	0.434971	0.36154	no_significance
VCAN	0.212872	1.71501	0.190337	0.720478	no_significance
VEGFA	-0.236515	2.06068	0.151143	0.820612	no_significance
VEGFC	-0.130332	0.570825	0.449931	0.346854	no_significance
VEGFD	0.0695371	0.022833	0.879892	0.0555705	no_significance
VIM	0.182777	1.34207	0.246669	0.607886	no_significance
VMO1	-0.281147	1.98901	0.158445	0.800122	no_significance
VNN2	-0.214199	0.690698	0.405927	0.391552	no_significance
VPS37A	-0.520133	8.09873	0.00442962	2.35363	down_regulated
VPS53	-0.391931	5.02389	0.0249999	1.60206	down_regulated
VSIG4	-0.00578718	0.0310782	0.860066	0.0654682	no_significance
VSIR	-0.180289	0.010148	0.919759	0.0363259	no_significance
VSTM1	-0.0729967	0.497252	0.48071	0.318117	no_significance
VSTM2L	-0.484323	0.964693	0.326007	0.486773	no_significance
VTA1	-0.385349	1.34207	0.246669	0.607886	no_significance
VTCN1	0.0386962	0.0513742	0.820689	0.0858213	no_significance
VWA1	-0.230993	2.36004	0.124479	0.904905	no_significance
VWC2	-0.24454	2.93277	0.0867985	1.06149	no_significance
VWF	-0.480349	0.533404	0.465179	0.33238	no_significance
WARS	-0.0757111	0.915856	0.338565	0.470357	no_significance
WAS	-0.114545	0.396406	0.528951	0.276584	no_significance
WASF1	-0.511597	3.56765	0.0589155	1.22977	no_significance
WASF3	-0.36178	0.964693	0.326007	0.486773	no_significance
WFDC12	-0.0843158	0.0634249	0.801162	0.0962795	no_significance
WFDC2	0.264085	1.46131	0.226722	0.644507	no_significance
WFIKKN1	-0.0438375	0.0310782	0.860066	0.0654682	no_significance
WFIKKN2	0.177686	0.964693	0.326007	0.486773	no_significance
WIF1	0.165211	0.964693	0.326007	0.486773	no_significance
WISP1	-0.0588506	0.002537	0.959829	0.0178063	no_significance
WISP2	0.0311118	0.00570825	0.939775	0.0269762	no_significance
WNT9A	0.0611413	0.228964	0.632293	0.199082	no_significance
WWP2	-0.480058	7.26152	0.00704476	2.15213	down_regulated
XCL1	0.0507069	0.0913319	0.762491	0.117765	no_significance
XG	-0.140993	1.06617	0.301811	0.520264	no_significance
XPNPEP2	0.123506	0.183298	0.668554	0.174863	no_significance
XRCC4	0.164094	0.365328	0.545562	0.263156	no_significance
YES1	-0.865159	6.21628	0.0126581	1.89763	down_regulated
YTHDF3	-0.0585085	0.162368	0.686986	0.163052	no_significance
ZBTB16	-0.362702	2.93277	0.0867985	1.06149	no_significance
ZBTB17	-0.354211	0.0310782	0.860066	0.0654682	no_significance

## Sheet: High_vs_Medium
Gene_name	log2FC	stat	pvalue	nlog10	property
AARSD1	-0.136771	0.171301	0.678958	0.168157	no_significance
ABHD14B	-0.456201	6.16684	0.0130167	1.8855	down_regulated
ABL1	-0.485696	5.90446	0.0151026	1.82095	down_regulated
ACAA1	-0.202469	1.50873	0.219332	0.658897	no_significance
ACAN	0.0760376	0.00641711	0.936152	0.0286535	no_significance
ACE2	-0.146102	1.08449	0.297695	0.526229	no_significance
ACOX1	-0.249874	0.171301	0.678958	0.168157	no_significance
ACP5	0.124965	0.393761	0.530329	0.275455	no_significance
ACP6	-0.151828	1.05686	0.303932	0.517224	no_significance
ACTA2	0.0391202	0.160428	0.688763	0.16193	no_significance
ACTN4	-0.0672088	1.05686	0.303932	0.517224	no_significance
ACVRL1	-0.15841	3.01248	0.0826259	1.08288	no_significance
ACY1	-0.0511692	0.285205	0.59331	0.226718	no_significance
ADA	-0.280863	5.39679	0.0201738	1.69521	down_regulated
ADA2	-0.303982	2.00285	0.157004	0.804091	no_significance
ADAM15	-0.177514	3.79964	0.0512635	1.29019	no_significance
ADAM22	-0.295079	5.33494	0.0209021	1.67981	down_regulated
ADAM23	-0.171419	1.44385	0.229517	0.639185	no_significance
ADAM8	0.0671581	0.0456328	0.830845	0.0804802	no_significance
ADAMTS13	0.102931	0.0942959	0.758785	0.119881	no_significance
ADAMTS15	-0.120597	0.21836	0.640292	0.193622	no_significance
ADAMTS16	-0.0690345	0.0256684	0.872713	0.0591287	no_significance
ADAMTS8	0.0116987	0.00285205	0.95741	0.0189022	no_significance
ADCYAP1R1	-0.237702	0.949911	0.329742	0.481826	no_significance
ADGRB3	-0.0651432	0.257398	0.611914	0.21331	no_significance
ADGRE2	-0.101222	2.27611	0.131381	0.881468	no_significance
ADGRG1	-0.17681	3.10588	0.0780099	1.10785	no_significance
ADGRG2	0.0348633	1.02959	0.310255	0.508281	no_significance
ADH4	-0.306148	0.87344	0.350005	0.455926	no_significance
ADM	-0.0613696	0.824242	0.363943	0.438967	no_significance
AFP	-0.179587	0.949911	0.329742	0.481826	no_significance
AGER	0.107186	0.848663	0.356931	0.447416	no_significance
AGR2	-0.317613	1.74706	0.186247	0.729911	no_significance
AGR3	-0.165185	0.160428	0.688763	0.16193	no_significance
AGRN	0.0733242	0.244029	0.621312	0.206691	no_significance
AGRP	0.13614	0.0713012	0.789452	0.102675	no_significance
AGXT	-0.268259	1.81836	0.177509	0.750781	no_significance
AHCY	-0.320253	1.96524	0.160954	0.793298	no_significance
AHSP	-0.388397	0.244029	0.621312	0.206691	no_significance
AIF1	-0.286364	2.52424	0.112109	0.950361	no_significance
AIFM1	-2.17376	3.74777	0.052878	1.27673	no_significance
AK1	-0.530248	0.949911	0.329742	0.481826	no_significance
AKR1B1	-0.234299	1.05686	0.303932	0.517224	no_significance
AKR1C4	-0.0743163	0.111408	0.738547	0.131622	no_significance
AKT1S1	-0.470462	0.0349376	0.851726	0.0696999	no_significance
AKT3	-0.284405	1.60873	0.20467	0.688946	no_significance
ALCAM	-0.00304982	0.299643	0.584106	0.233508	no_significance
ALDH1A1	0.00758921	0.481996	0.487519	0.312008	no_significance
ALDH3A1	0.190693	2.19626	0.138346	0.859032	no_significance
ALPP	-0.629124	2.23601	0.134829	0.870218	no_significance
AMBN	0.00544191	0.00445633	0.946776	0.0237527	no_significance
AMBP	-0.0214195	0.271123	0.602579	0.219986	no_significance
AMFR	-0.338889	0.149911	0.698621	0.155759	no_significance
AMIGO2	-0.0825108	1.19857	0.273607	0.562873	no_significance
AMN	0.0121889	0.0862745	0.768968	0.114092	no_significance
AMY2A	-0.371046	2.15686	0.141934	0.847913	no_significance
AMY2B	-0.386886	1.81836	0.177509	0.750781	no_significance
ANG	0.09626	0.21836	0.640292	0.193622	no_significance
ANGPT1	-0.0646495	0.160428	0.688763	0.16193	no_significance
ANGPT2	-0.146948	1.54171	0.214363	0.66885	no_significance
ANGPTL1	0.0830668	0.00445633	0.946776	0.0237527	no_significance
ANGPTL2	0.716334	0.171301	0.678958	0.168157	no_significance
ANGPTL3	0.00252175	0.0515152	0.820447	0.0859492	no_significance
ANGPTL4	0.0122217	0.427986	0.512979	0.2899	no_significance
ANGPTL7	-0.219544	3.01248	0.0826259	1.08288	no_significance
ANKRD54	-0.581585	1.08449	0.297695	0.526229	no_significance
ANPEP	0.0884001	0.481996	0.487519	0.312008	no_significance
ANXA10	-0.310862	0.481996	0.487519	0.312008	no_significance
ANXA11	-0.815079	2.19626	0.138346	0.859032	no_significance
ANXA3	-0.57285	0.924064	0.33641	0.473131	no_significance
ANXA4	-0.652344	1.57504	0.209476	0.678866	no_significance
ANXA5	-0.0852769	0.579144	0.446648	0.350035	no_significance
AOC1	0.585433	0.0942959	0.758785	0.119881	no_significance
AOC3	-0.0214018	0.13975	0.708529	0.149642	no_significance
APBB1IP	-0.120992	0.481996	0.487519	0.312008	no_significance
APEX1	-0.331378	1.96524	0.160954	0.793298	no_significance
APLP1	0.0831735	1.14082	0.285479	0.544426	no_significance
APOH	-0.00105167	0.040107	0.841272	0.0750638	no_significance
APOM	0.153456	0.685205	0.4078	0.389553	no_significance
APP	-0.215886	0.129947	0.718487	0.143581	no_significance
APRT	-0.834026	6.23333	0.0125368	1.90181	down_regulated
AREG	-0.31981	4.28253	0.038506	1.41447	down_regulated
ARG1	-0.181235	0.898574	0.343164	0.464498	no_significance
ARHGAP1	-0.455475	5.27344	0.0216532	1.66448	down_regulated
ARHGAP25	-0.268578	1.08449	0.297695	0.526229	no_significance
ARHGEF12	-1.01066	4.0107	0.0452125	1.34474	down_regulated
ARID4B	-0.249985	2.7852	0.0951385	1.02164	no_significance
ARNT	-0.201763	3.34563	0.0673836	1.17145	no_significance
ARSA	0.169555	1.22799	0.267799	0.572191	no_significance
ARSB	-0.457231	1.78253	0.181839	0.740313	no_significance
ART3	-0.0344531	0.0301248	0.862207	0.0643882	no_significance
ARTN	0.0377161	1.78253	0.181839	0.740313	no_significance
ASAH2	-0.301733	3.74777	0.052878	1.27673	no_significance
ASGR1	-0.111448	1.05686	0.303932	0.517224	no_significance
ATF2	-2.67482	3.01248	0.0826259	1.08288	no_significance
ATG4A	-0.270526	1.38039	0.240034	0.619727	no_significance
ATOX1	-0.425089	4.17273	0.0410796	1.38637	down_regulated
ATP5IF1	-1.48416	1.38039	0.240034	0.619727	no_significance
ATP5PO	-0.459623	1.05686	0.303932	0.517224	no_significance
ATP6AP2	-0.146642	0.000713012	0.978697	0.00935166	no_significance
ATP6V1D	0.0487906	0.160428	0.688763	0.16193	no_significance
ATP6V1F	-0.401272	3.69626	0.0545347	1.26333	no_significance
ATXN10	-0.733656	3.49376	0.0616005	1.21042	no_significance
AXIN1	-0.763729	2.65312	0.103347	0.985702	no_significance
AXL	-0.0846962	1.14082	0.285479	0.544426	no_significance
AZU1	0.185441	0.824242	0.363943	0.438967	no_significance
B4GALT1	0.0190706	0.000178253	0.989348	0.00465108	no_significance
B4GAT1	0.13475	0.00445633	0.946776	0.0237527	no_significance
BACH1	-0.415441	1.54171	0.214363	0.66885	no_significance
BAG3	-0.351278	5.27344	0.0216532	1.66448	down_regulated
BAG6	-0.270024	3.9574	0.0466658	1.331	down_regulated
BAIAP2	0.0607508	0.129947	0.718487	0.143581	no_significance
BAMBI	-0.075921	1.14082	0.285479	0.544426	no_significance
BANK1	-0.894545	3.9574	0.0466658	1.331	down_regulated
BAX	-1.24763	2.39857	0.121446	0.915617	no_significance
BCAM	-0.0552097	0.579144	0.446648	0.350035	no_significance
BCAN	-0.197479	4.67807	0.03055	1.51499	down_regulated
BCL2L11	0.00975455	0.00445633	0.946776	0.0237527	no_significance
BCR	-0.858801	4.06435	0.0437976	1.35855	down_regulated
BGN	-0.393263	0.360963	0.547972	0.261242	no_significance
BID	-0.245828	0.257398	0.611914	0.21331	no_significance
BIN2	-1.23638	1.05686	0.303932	0.517224	no_significance
BIRC2	-0.14509	0.377184	0.539114	0.268319	no_significance
BLMH	-0.119218	1.22799	0.267799	0.572191	no_significance
BLVRB	-0.0707792	0.0087344	0.92554	0.033605	no_significance
BMP4	-0.329033	6.30018	0.0120726	1.9182	down_regulated
BMP6	-0.256105	5.27344	0.0216532	1.66448	down_regulated
BOC	-0.139762	1.81836	0.177509	0.750781	no_significance
BPIFB1	0.146588	0.641711	0.423092	0.373565	no_significance
BRK1	-0.22407	0.500713	0.479187	0.319495	no_significance
BSG	-0.161157	2.74082	0.0978146	1.0096	no_significance
BST1	-0.0472681	0.685205	0.4078	0.389553	no_significance
BST2	-0.0152122	0.057754	0.810082	0.0914712	no_significance
BTC	1.27543	0.730125	0.392843	0.405781	no_significance
BTN2A1	-0.0415251	0.244029	0.621312	0.206691	no_significance
BTN3A2	-0.325241	3.29697	0.0694078	1.15859	no_significance
C19orf12	-1.81442	1.16952	0.2795	0.553618	no_significance
C1QA	-0.135895	3.34563	0.0673836	1.17145	no_significance
C1QTNF1	0.152202	0.976114	0.32316	0.490582	no_significance
C2	0.130856	1.3492	0.245418	0.610093	no_significance
C2CD2L	-0.548911	4.17273	0.0410796	1.38637	down_regulated
C4BPB	0.247234	1.19857	0.273607	0.562873	no_significance
CA1	-0.103765	0.377184	0.539114	0.268319	no_significance
CA11	-0.0646814	0.0643494	0.799749	0.0970462	no_significance
CA12	-0.138839	1.3492	0.245418	0.610093	no_significance
CA13	-1.35716	2.3574	0.12469	0.904168	no_significance
CA14	-0.0868378	0.0942959	0.758785	0.119881	no_significance
CA2	-0.166272	0.21836	0.640292	0.193622	no_significance
CA3	-0.27974	1.11248	0.291544	0.535296	no_significance
CA4	0.130166	0.0713012	0.789452	0.102675	no_significance
CA5A	-0.165756	2.96631	0.0850156	1.0705	no_significance
CA6	0.307838	2.82995	0.0925214	1.03376	no_significance
CA9	-0.304386	3.69626	0.0545347	1.26333	no_significance
CALB1	-0.0405009	0.685205	0.4078	0.389553	no_significance
CALB2	-0.135794	0.345098	0.556901	0.254222	no_significance
CALCA	0.0187891	0.160428	0.688763	0.16193	no_significance
CALCOCO1	-1.34365	7.71194	0.00548567	2.26077	down_regulated
CAMKK1	-0.13011	0.120499	0.728494	0.137574	no_significance
CANT1	-0.00346348	0.519786	0.470933	0.327041	no_significance
CAPG	-0.118021	1.57504	0.209476	0.678866	no_significance
CARHSP1	-0.176137	2.3574	0.12469	0.904168	no_significance
CASC4	0.0728106	0.00445633	0.946776	0.0237527	no_significance
CASP1	-0.127767	1.89109	0.169079	0.771909	no_significance
CASP10	-0.52913	3.39465	0.0654081	1.18437	no_significance
CASP2	-0.545211	2.96631	0.0850156	1.0705	no_significance
CASP3	-1.04088	2.65312	0.103347	0.985702	no_significance
CASP8	-0.500654	5.71141	0.016855	1.77327	down_regulated
CBLIF	-0.364735	3.44403	0.0634807	1.19736	no_significance
CBLN4	-0.0133018	0.271123	0.602579	0.219986	no_significance
CC2D1A	-0.939887	9.26631	0.00233407	2.63189	down_regulated
CCDC80	-0.320913	0.0862745	0.768968	0.114092	no_significance
CCL11	-0.0452652	0.314439	0.574969	0.240355	no_significance
CCL13	-0.307173	1.96524	0.160954	0.793298	no_significance
CCL14	0.0787154	0.0256684	0.872713	0.0591287	no_significance
CCL15	0.0164078	0.0144385	0.904356	0.0436605	no_significance
CCL16	0.0719551	0.0786096	0.779191	0.108356	no_significance
CCL17	-0.730485	0.377184	0.539114	0.268319	no_significance
CCL18	-0.619792	0.00285205	0.95741	0.0189022	no_significance
CCL19	-0.448861	0.0349376	0.851726	0.0696999	no_significance
CCL2	-0.244666	2.482	0.115156	0.938713	no_significance
CCL20	-0.709646	0.463636	0.495929	0.30458	no_significance
CCL21	0.158904	1.19857	0.273607	0.562873	no_significance
CCL22	0.150446	0.559002	0.454663	0.342311	no_significance
CCL23	0.175908	0.102674	0.748644	0.125724	no_significance
CCL24	-0.123992	0.21836	0.640292	0.193622	no_significance
CCL25	-0.161444	2.6098	0.106205	0.973855	no_significance
CCL26	-0.414223	0.481996	0.487519	0.312008	no_significance
CCL27	0.032899	0.0301248	0.862207	0.0643882	no_significance
CCL28	-0.444098	0.976114	0.32316	0.490582	no_significance
CCL3	-0.277293	1.74706	0.186247	0.729911	no_significance
CCL4	0.0902461	0.410695	0.521617	0.282648	no_significance
CCL5	-0.741133	0.898574	0.343164	0.464498	no_significance
CCL7	-0.0711806	0.00445633	0.946776	0.0237527	no_significance
CCL8	-0.105068	0.171301	0.678958	0.168157	no_significance
CCN1	-0.228874	2.07914	0.149324	0.825871	no_significance
CCN2	0.0118537	0.285205	0.59331	0.226718	no_significance
CCN3	0.0529721	0.057754	0.810082	0.0914712	no_significance
CCS	-0.383496	8.08717	0.00445798	2.35086	down_regulated
CCT5	-0.318362	4.11836	0.0424202	1.37243	down_regulated
CD109	-0.132741	0.949911	0.329742	0.481826	no_significance
CD14	0.252113	0.898574	0.343164	0.464498	no_significance
CD160	-0.326114	2.482	0.115156	0.938713	no_significance
CD163	-0.188253	3.29697	0.0694078	1.15859	no_significance
CD164	-0.123646	0.620499	0.430862	0.365662	no_significance
CD177	-0.417818	0.32959	0.565901	0.24726	no_significance
CD1C	-0.0443767	1.44385	0.229517	0.639185	no_significance
CD200	-0.18522	2.19626	0.138346	0.859032	no_significance
CD200R1	-0.240051	2.87504	0.0899625	1.04594	no_significance
CD207	-0.12259	3.20071	0.0736062	1.13309	no_significance
CD209	0.00809002	0.0087344	0.92554	0.033605	no_significance
CD22	-0.121908	1.78253	0.181839	0.740313	no_significance
CD244	-0.394847	4.67807	0.03055	1.51499	down_regulated
CD27	-0.0334451	0.271123	0.602579	0.219986	no_significance
CD274	-0.478576	3.15312	0.075782	1.12043	no_significance
CD276	0.18098	0.641711	0.423092	0.373565	no_significance
CD28	-0.10233	1.71194	0.190733	0.719573	no_significance
CD2AP	-0.732636	4.0107	0.0452125	1.34474	down_regulated
CD300C	0.05996	0.13975	0.708529	0.149642	no_significance
CD300E	-0.0299518	0.00641711	0.936152	0.0286535	no_significance
CD300LF	0.057587	1.00267	0.316664	0.499401	no_significance
CD300LG	0.0166916	0.00445633	0.946776	0.0237527	no_significance
CD302	-0.0105552	0.0256684	0.872713	0.0591287	no_significance
CD33	0.216191	2.07914	0.149324	0.825871	no_significance
CD34	-0.0328884	0.66328	0.415404	0.381529	no_significance
CD38	-0.109848	0.924064	0.33641	0.473131	no_significance
CD4	-0.0954355	1.08449	0.297695	0.526229	no_significance
CD40	-0.690285	0.599643	0.438714	0.357818	no_significance
CD40LG	-1.02424	4.22745	0.0397751	1.40039	down_regulated
CD46	-0.118145	1.11248	0.291544	0.535296	no_significance
CD48	-0.0804872	0.345098	0.556901	0.254222	no_significance
CD5	-0.305825	4.33797	0.0372714	1.42862	down_regulated
CD55	-0.0166561	0.285205	0.59331	0.226718	no_significance
CD58	-0.0203405	0.500713	0.479187	0.319495	no_significance
CD59	0.0236899	0.500713	0.479187	0.319495	no_significance
CD6	-0.292596	2.07914	0.149324	0.825871	no_significance
CD63	-0.757707	4.0107	0.0452125	1.34474	down_regulated
CD69	-1.43451	2.04082	0.153127	0.814948	no_significance
CD70	-0.161129	1.19857	0.273607	0.562873	no_significance
CD74	-0.0268797	0.00160428	0.968051	0.014102	no_significance
CD79B	-0.144642	0.445633	0.504416	0.297211	no_significance
CD83	-0.121847	0.539216	0.462758	0.334646	no_significance
CD84	-0.18063	1.3492	0.245418	0.610093	no_significance
CD8A	0.182954	0.0301248	0.862207	0.0643882	no_significance
CD93	-0.0298056	0.160428	0.688763	0.16193	no_significance
CD97	-0.182127	3.5943	0.0579782	1.23674	no_significance
CD99	-0.0133423	0.194118	0.659511	0.180778	no_significance
CD99L2	0.0568037	0.040107	0.841272	0.0750638	no_significance
CDC27	-0.0549932	1.89109	0.169079	0.771909	no_significance
CDC37	-0.974757	3.79964	0.0512635	1.29019	no_significance
CDCP1	-0.135337	0.0215686	0.88324	0.053921	no_significance
CDH1	-0.241077	0.824242	0.363943	0.438967	no_significance
CDH15	0.270158	0.244029	0.621312	0.206691	no_significance
CDH17	-0.458362	2.482	0.115156	0.938713	no_significance
CDH2	-0.101557	1.08449	0.297695	0.526229	no_significance
CDH3	0.0855807	0.00160428	0.968051	0.014102	no_significance
CDH5	-0.0493919	0.0713012	0.789452	0.102675	no_significance
CDH6	-0.0175308	0.620499	0.430862	0.365662	no_significance
CDHR1	-0.245057	3.44403	0.0634807	1.19736	no_significance
CDHR2	-0.08623	0.160428	0.688763	0.16193	no_significance
CDHR5	0.0129869	0.377184	0.539114	0.268319	no_significance
CDKN1A	-0.89564	2.27611	0.131381	0.881468	no_significance
CDKN2D	-1.22424	2.7852	0.0951385	1.02164	no_significance
CDNF	-0.184976	2.23601	0.134829	0.870218	no_significance
CDON	0.0615648	0.000713012	0.978697	0.00935166	no_significance
CDSN	0.0383241	0.0942959	0.758785	0.119881	no_significance
CEACAM1	0.033954	0.00641711	0.936152	0.0286535	no_significance
CEACAM21	0.0820985	0.149911	0.698621	0.155759	no_significance
CEACAM3	-0.275355	0.0178253	0.893789	0.048765	no_significance
CEACAM5	-0.564614	0.599643	0.438714	0.357818	no_significance
CEACAM8	-0.146284	0.949911	0.329742	0.481826	no_significance
CEBPB	0.0131346	0.0349376	0.851726	0.0696999	no_significance
CELA3A	-0.198368	0.599643	0.438714	0.357818	no_significance
CEP164	0.281366	0.0456328	0.830845	0.0804802	no_significance
CEP85	-0.501183	4.11836	0.0424202	1.37243	down_regulated
CERT	-0.510053	1.11248	0.291544	0.535296	no_significance
CES1	-0.107231	0.559002	0.454663	0.342311	no_significance
CES2	-0.0177995	0.160428	0.688763	0.16193	no_significance
CES3	0.241012	0.500713	0.479187	0.319495	no_significance
CETN2	-0.4591	0.0456328	0.830845	0.0804802	no_significance
CFC1	0.00827109	0.120499	0.728494	0.137574	no_significance
CGA	0.0979844	0.160428	0.688763	0.16193	no_significance
CGREF1	-0.0725596	0.824242	0.363943	0.438967	no_significance
CHAC2	0.100874	0.040107	0.841272	0.0750638	no_significance
CHEK2	-0.0432735	0.21836	0.640292	0.193622	no_significance
CHGB	0.0167012	0.102674	0.748644	0.125724	no_significance
CHI3L1	0.170762	0.244029	0.621312	0.206691	no_significance
CHIT1	0.21551	0.776471	0.378223	0.422252	no_significance
CHL1	0.185196	2.15686	0.141934	0.847913	no_significance
CHMP1A	-0.499857	4.0107	0.0452125	1.34474	down_regulated
CHRDL1	0.0473922	0.111408	0.738547	0.131622	no_significance
CHRDL2	-0.295313	2.82995	0.0925214	1.03376	no_significance
CIAPIN1	-0.609994	3.29697	0.0694078	1.15859	no_significance
CKAP4	-0.119077	1.14082	0.285479	0.544426	no_significance
CKMT1A_CKMT1B	-0.438748	0.102674	0.748644	0.125724	no_significance
CLC	-0.16155	0.949911	0.329742	0.481826	no_significance
CLEC10A	-0.15331	3.059	0.080291	1.09533	no_significance
CLEC11A	0.265847	0.00641711	0.936152	0.0286535	no_significance
CLEC14A	-0.0623316	0.776471	0.378223	0.422252	no_significance
CLEC1A	-0.0998198	1.19857	0.273607	0.562873	no_significance
CLEC1B	-1.47376	0.519786	0.470933	0.327041	no_significance
CLEC4A	-0.0209146	0.231016	0.630771	0.200128	no_significance
CLEC4C	-0.107141	0.231016	0.630771	0.200128	no_significance
CLEC4D	-0.0900021	0.244029	0.621312	0.206691	no_significance
CLEC4G	0.0240898	0.000713012	0.978697	0.00935166	no_significance
CLEC5A	0.103385	0.111408	0.738547	0.131622	no_significance
CLEC6A	0.0407993	0.559002	0.454663	0.342311	no_significance
CLEC7A	-0.0681653	0.120499	0.728494	0.137574	no_significance
CLIP2	-1.48219	2.82995	0.0925214	1.03376	no_significance
CLMP	-0.0757487	0.641711	0.423092	0.373565	no_significance
CLPP	-1.3425	2.39857	0.121446	0.915617	no_significance
CLPS	-0.390174	0.924064	0.33641	0.473131	no_significance
CLSPN	-0.209221	0.393761	0.530329	0.275455	no_significance
CLSTN1	-0.0445543	0.0178253	0.893789	0.048765	no_significance
CLSTN2	-0.0850281	2.00285	0.157004	0.804091	no_significance
CLTA	-0.165859	0.800178	0.37104	0.430579	no_significance
CLUL1	0.26723	0.00160428	0.968051	0.014102	no_significance
CNDP1	0.318842	4.33797	0.0372714	1.42862	up_regulated
CNPY2	-0.148316	0.0087344	0.92554	0.033605	no_significance
CNPY4	-0.801019	5.33494	0.0209021	1.67981	down_regulated
CNST	-1.03826	1.78253	0.181839	0.740313	no_significance
CNTN1	0.0382189	0.00285205	0.95741	0.0189022	no_significance
CNTN2	0.0553068	0.0114082	0.91494	0.0386072	no_significance
CNTN3	0.108764	0.500713	0.479187	0.319495	no_significance
CNTN4	-0.0367805	0.539216	0.462758	0.334646	no_significance
CNTN5	0.0390793	0.314439	0.574969	0.240355	no_significance
CNTNAP2	-0.150987	2.74082	0.0978146	1.0096	no_significance
COL18A1	0.069415	0.0144385	0.904356	0.0436605	no_significance
COL1A1	-0.058763	0.898574	0.343164	0.464498	no_significance
COL4A1	0.212841	2.74082	0.0978146	1.0096	no_significance
COL6A3	0.094919	0.057754	0.810082	0.0914712	no_significance
COL9A1	-0.14292	1.50873	0.219332	0.658897	no_significance
COLEC12	0.0367047	0.00445633	0.946776	0.0237527	no_significance
COMP	-0.132614	0.949911	0.329742	0.481826	no_significance
COMT	-0.889726	7.2016	0.00728384	2.13764	down_regulated
COPE	0.603373	0.0643494	0.799749	0.0970462	no_significance
CORO1A	-1.45246	3.74777	0.052878	1.27673	no_significance
COX5B	-1.33366	4.0107	0.0452125	1.34474	down_regulated
CPA1	-0.0407398	0.360963	0.547972	0.261242	no_significance
CPA2	-0.159056	0.0942959	0.758785	0.119881	no_significance
CPB1	0.096397	0.848663	0.356931	0.447416	no_significance
CPE	-0.145903	2.69679	0.10055	0.997616	no_significance
CPM	-0.00777513	0.0256684	0.872713	0.0591287	no_significance
CPPED1	-0.108377	0.057754	0.810082	0.0914712	no_significance
CPVL	0.0560421	0.0256684	0.872713	0.0591287	no_significance
CPXM1	-0.128649	0.00445633	0.946776	0.0237527	no_significance
CR2	0.0503377	0.13975	0.708529	0.149642	no_significance
CRACR2A	-0.896436	4.22745	0.0397751	1.40039	down_regulated
CRADD	-0.886365	6.98824	0.00820472	2.08594	down_regulated
CREG1	-0.033589	1.81836	0.177509	0.750781	no_significance
CRELD2	-0.276788	0.66328	0.415404	0.381529	no_significance
CRH	-0.0239207	1.16952	0.2795	0.553618	no_significance
CRHBP	0.101246	0.314439	0.574969	0.240355	no_significance
CRHR1	0.0535267	0.0643494	0.799749	0.0970462	no_significance
CRIM1	0.0367308	0.0178253	0.893789	0.048765	no_significance
CRIP2	-0.124904	0.848663	0.356931	0.447416	no_significance
CRISP2	-0.00565541	0.410695	0.521617	0.282648	no_significance
CRKL	-1.20485	3.69626	0.0545347	1.26333	no_significance
CRLF1	0.106956	0.559002	0.454663	0.342311	no_significance
CRNN	-0.283731	0.0114082	0.91494	0.0386072	no_significance
CRTAC1	0.020964	0.00160428	0.968051	0.014102	no_significance
CRTAM	-0.207829	1.38039	0.240034	0.619727	no_significance
CRX	-0.521323	0.21836	0.640292	0.193622	no_significance
CSF1	0.0160281	0.314439	0.574969	0.240355	no_significance
CSF2RA	-0.186046	2.04082	0.153127	0.814948	no_significance
CSF3	0.20152	0.377184	0.539114	0.268319	no_significance
CST3	0.0587893	0.0456328	0.830845	0.0804802	no_significance
CST5	-0.413484	7.2016	0.00728384	2.13764	down_regulated
CST6	0.258114	1.3492	0.245418	0.610093	no_significance
CST7	0.14589	0.579144	0.446648	0.350035	no_significance
CSTB	-0.0422935	1.25775	0.262077	0.581572	no_significance
CTF1	0.0401729	1.08449	0.297695	0.526229	no_significance
CTRB1	-0.171468	2.00285	0.157004	0.804091	no_significance
CTRC	-0.154029	0.0349376	0.851726	0.0696999	no_significance
CTSB	-0.248954	0.206061	0.649873	0.187172	no_significance
CTSC	-0.232824	1.96524	0.160954	0.793298	no_significance
CTSD	0.00951401	0.0515152	0.820447	0.0859492	no_significance
CTSF	0.135585	0.0713012	0.789452	0.102675	no_significance
CTSH	0.0591409	0.0515152	0.820447	0.0859492	no_significance
CTSL	0.0538214	1.11248	0.291544	0.535296	no_significance
CTSO	-0.189979	2.7852	0.0951385	1.02164	no_significance
CTSS	-0.0910346	0.427986	0.512979	0.2899	no_significance
CTSV	0.00177359	0.182531	0.669207	0.17444	no_significance
CTSZ	0.00656897	0.000178253	0.989348	0.00465108	no_significance
CX3CL1	-0.12852	1.89109	0.169079	0.771909	no_significance
CXADR	-0.0791887	2.74082	0.0978146	1.0096	no_significance
CXCL1	-0.0891757	0.427986	0.512979	0.2899	no_significance
CXCL10	-0.12244	0.445633	0.504416	0.297211	no_significance
CXCL11	-0.249095	0.753119	0.38549	0.413986	no_significance
CXCL12	-0.184664	2.23601	0.134829	0.870218	no_significance
CXCL13	-0.804689	2.74082	0.0978146	1.0096	no_significance
CXCL14	0.137327	0.0087344	0.92554	0.033605	no_significance
CXCL16	0.098304	0.377184	0.539114	0.268319	no_significance
CXCL17	-0.126604	0.00641711	0.936152	0.0286535	no_significance
CXCL3	-0.140648	0.314439	0.574969	0.240355	no_significance
CXCL5	-0.449819	0.707487	0.400279	0.397637	no_significance
CXCL6	-0.584193	3.79964	0.0512635	1.29019	no_significance
CXCL8	-0.0963113	0.057754	0.810082	0.0914712	no_significance
CXCL8	-0.192793	0.898574	0.343164	0.464498	no_significance
CXCL8	-0.222995	1.60873	0.20467	0.688946	no_significance
CXCL8	-0.158224	0.463636	0.495929	0.30458	no_significance
CXCL9	-0.165324	0.360963	0.547972	0.261242	no_significance
DAB2	-1.30745	1.78253	0.181839	0.740313	no_significance
DAG1	-0.221954	1.85455	0.173256	0.761313	no_significance
DAPP1	-2.16855	3.34563	0.0673836	1.17145	no_significance
DARS	-0.801685	7.56435	0.00595341	2.22523	down_regulated
DBI	-0.445814	2.96631	0.0850156	1.0705	no_significance
DBNL	-1.09154	1.19857	0.273607	0.562873	no_significance
DCBLD2	0.0639388	0.0144385	0.904356	0.0436605	no_significance
DCN	-0.057891	0.393761	0.530329	0.275455	no_significance
DCTN1	-0.628308	3.54385	0.0597666	1.22354	no_significance
DCTN2	-0.108362	0.149911	0.698621	0.155759	no_significance
DCTN6	-0.870041	2.44011	0.118268	0.927132	no_significance
DCTPP1	-0.13921	2.7852	0.0951385	1.02164	no_significance
DCXR	-0.206296	0.776471	0.378223	0.422252	no_significance
DDAH1	-0.246019	1.81836	0.177509	0.750781	no_significance
DDC	0.131012	0.0301248	0.862207	0.0643882	no_significance
DDR1	-0.0251908	0.00641711	0.936152	0.0286535	no_significance
DDX58	-0.426134	8.94403	0.00278378	2.55536	down_regulated
DECR1	-1.84211	1.47611	0.224384	0.649009	no_significance
DEFA1_DEFA1B	0.0410107	0.120499	0.728494	0.137574	no_significance
DEFB4A_DEFB4B	-0.16752	0.0349376	0.851726	0.0696999	no_significance
DFFA	-0.476828	6.36738	0.0116237	1.93466	down_regulated
DGKZ	-0.156296	3.90446	0.0481582	1.31733	down_regulated
DIABLO	-1.99555	1.22799	0.267799	0.572191	no_significance
DKK1	0.0174003	0.000713012	0.978697	0.00935166	no_significance
DKK3	0.019757	0.0215686	0.88324	0.053921	no_significance
DKK4	-0.429297	8.4713	0.00360793	2.44274	down_regulated
DKKL1	0.111908	0.0301248	0.862207	0.0643882	no_significance
DLK1	-0.220037	0.949911	0.329742	0.481826	no_significance
DLL1	0.0421429	0.32959	0.565901	0.24726	no_significance
DNAJA2	-1.09743	2.482	0.115156	0.938713	no_significance
DNAJB1	-0.659135	2.6098	0.106205	0.973855	no_significance
DNAJB8	-0.234793	1.96524	0.160954	0.793298	no_significance
DNER	-0.110776	0.102674	0.748644	0.125724	no_significance
DNMBP	-0.671798	7.56435	0.00595341	2.22523	down_regulated
DNPH1	-0.216729	1.25775	0.262077	0.581572	no_significance
DOK2	-1.76423	2.96631	0.0850156	1.0705	no_significance
DPEP1	0.0469527	0.0456328	0.830845	0.0804802	no_significance
DPEP2	-0.129447	0.559002	0.454663	0.342311	no_significance
DPP10	-0.19331	1.50873	0.219332	0.658897	no_significance
DPP4	0.00718818	0.393761	0.530329	0.275455	no_significance
DPP6	-0.195664	2.69679	0.10055	0.997616	no_significance
DPP7	-0.125135	0.0215686	0.88324	0.053921	no_significance
DPT	0.0346853	0.00445633	0.946776	0.0237527	no_significance
DPY30	-0.565237	3.54385	0.0597666	1.22354	no_significance
DRAXIN	-0.128486	0.898574	0.343164	0.464498	no_significance
DRG2	-0.360193	2.96631	0.0850156	1.0705	no_significance
DSC2	0.0394202	0.0087344	0.92554	0.033605	no_significance
DSG2	0.106766	0.171301	0.678958	0.168157	no_significance
DSG3	-0.205576	0.149911	0.698621	0.155759	no_significance
DSG4	0.134412	1.25775	0.262077	0.581572	no_significance
DTX3	-0.0826131	0.753119	0.38549	0.413986	no_significance
DUOX2	-0.114562	0.481996	0.487519	0.312008	no_significance
DUSP3	-3.24536	0.00445633	0.946776	0.0237527	no_significance
EBAG9	-1.39809	2.04082	0.153127	0.814948	no_significance
EBI3_IL27	-0.283236	6.63975	0.00997279	2.00118	down_regulated
ECE1	-0.156	1.96524	0.160954	0.793298	no_significance
EDA2R	0.0327538	0.360963	0.547972	0.261242	no_significance
EDAR	-0.369703	4.6205	0.031592	1.50042	down_regulated
EDIL3	-0.196484	0.66328	0.415404	0.381529	no_significance
EFEMP1	-0.0136661	1.3492	0.245418	0.610093	no_significance
EFNA1	0.114274	0	1	0	no_significance
EFNA4	-0.204428	2.82995	0.0925214	1.03376	no_significance
EGF	-1.49311	1.08449	0.297695	0.526229	no_significance
EGFL7	-0.0605043	0.160428	0.688763	0.16193	no_significance
EGFR	0.119769	1.44385	0.229517	0.639185	no_significance
EGLN1	-0.177792	0.87344	0.350005	0.455926	no_significance
EIF4B	-0.78826	6.98824	0.00820472	2.08594	down_regulated
EIF4EBP1	-0.313689	2.52424	0.112109	0.950361	no_significance
EIF4G1	-1.35921	5.15152	0.0232261	1.63402	down_regulated
EIF5A	-0.240103	2.82995	0.0925214	1.03376	no_significance
ELOA	-0.276866	2.23601	0.134829	0.870218	no_significance
ENAH	-0.288107	2.6098	0.106205	0.973855	no_significance
ENG	-0.0325412	0.924064	0.33641	0.473131	no_significance
ENO1	-0.661449	2.65312	0.103347	0.985702	no_significance
ENO2	-0.42574	1.64278	0.199944	0.699091	no_significance
ENPP2	-0.0172521	0.21836	0.640292	0.193622	no_significance
ENPP5	0.250629	3.15312	0.075782	1.12043	no_significance
ENPP7	-0.47639	1.71194	0.190733	0.719573	no_significance
ENTPD2	-0.229967	1.92799	0.164979	0.782571	no_significance
ENTPD5	-0.0568588	0.599643	0.438714	0.357818	no_significance
ENTPD6	-0.058731	0.257398	0.611914	0.21331	no_significance
EPCAM	-0.0170274	0.898574	0.343164	0.464498	no_significance
EPHA1	0.0266089	0.111408	0.738547	0.131622	no_significance
EPHA10	0.362334	0.129947	0.718487	0.143581	no_significance
EPHA2	-0.141701	2.11783	0.145593	0.836859	no_significance
EPHB4	-0.00744268	0.102674	0.748644	0.125724	no_significance
EPHB6	-0.159713	2.69679	0.10055	0.997616	no_significance
EPHX2	-0.406221	0.000713012	0.978697	0.00935166	no_significance
EPO	-0.451702	0.040107	0.841272	0.0750638	no_significance
EPS8L2	-0.133464	2.96631	0.0850156	1.0705	no_significance
ERBB2	0.029242	0.345098	0.556901	0.254222	no_significance
ERBB3	0.117781	0.848663	0.356931	0.447416	no_significance
ERBB4	-0.0151385	0.0349376	0.851726	0.0696999	no_significance
ERBIN	-1.47859	3.01248	0.0826259	1.08288	no_significance
EREG	-0.494729	4.22745	0.0397751	1.40039	down_regulated
ERP44	-0.0947682	1.14082	0.285479	0.544426	no_significance
ESAM	-0.172403	1.44385	0.229517	0.639185	no_significance
ESM1	-0.0929618	0.481996	0.487519	0.312008	no_significance
EZR	-0.0700611	0.377184	0.539114	0.268319	no_significance
F11R	-0.86435	1.11248	0.291544	0.535296	no_significance
F2R	-0.227375	1.54171	0.214363	0.66885	no_significance
F3	-0.102211	3.79964	0.0512635	1.29019	no_significance
F7	0.0568586	0	1	0	no_significance
F9	0.0978703	0.345098	0.556901	0.254222	no_significance
FABP1	0.0639055	0.00445633	0.946776	0.0237527	no_significance
FABP2	0.148763	0.800178	0.37104	0.430579	no_significance
FABP4	-0.112675	0.559002	0.454663	0.342311	no_significance
FABP5	-0.360184	2.07914	0.149324	0.825871	no_significance
FABP6	0.144477	3.79964	0.0512635	1.29019	no_significance
FABP9	0.1779	0.194118	0.659511	0.180778	no_significance
FADD	-0.665693	2.27611	0.131381	0.881468	no_significance
FAM3B	-0.228526	4.85294	0.027599	1.55911	down_regulated
FAM3C	0.0139944	0.427986	0.512979	0.2899	no_significance
FAP	0.0354416	0.0942959	0.758785	0.119881	no_significance
FAS	-0.192482	0.949911	0.329742	0.481826	no_significance
FASLG	-0.151635	0.730125	0.392843	0.405781	no_significance
FBP1	0.110061	0.753119	0.38549	0.413986	no_significance
FCAR	-0.159127	0.824242	0.363943	0.438967	no_significance
FCER2	0.0227419	0.206061	0.649873	0.187172	no_significance
FCGR2A	-0.00959209	0.00641711	0.936152	0.0286535	no_significance
FCGR2B	0.0674882	0.244029	0.621312	0.206691	no_significance
FCGR3B	-0.0435232	0.0114082	0.91494	0.0386072	no_significance
FCN2	0.120483	0.244029	0.621312	0.206691	no_significance
FCRL1	-0.0190174	0.0215686	0.88324	0.053921	no_significance
FCRL2	-0.0671701	0.579144	0.446648	0.350035	no_significance
FCRL3	-0.112936	1.74706	0.186247	0.729911	no_significance
FCRL5	0.082346	0.244029	0.621312	0.206691	no_significance
FCRL6	-0.24337	1.71194	0.190733	0.719573	no_significance
FCRLB	-0.0718384	1.64278	0.199944	0.699091	no_significance
FEN1	-0.246612	0.21836	0.640292	0.193622	no_significance
FES	-0.267769	3.79964	0.0512635	1.29019	no_significance
FETUB	0.0525448	0.00285205	0.95741	0.0189022	no_significance
FGF19	-0.372712	0.0178253	0.893789	0.048765	no_significance
FGF2	-0.252358	0.445633	0.504416	0.297211	no_significance
FGF21	0.110295	0.32959	0.565901	0.24726	no_significance
FGF23	-0.397706	0.111408	0.738547	0.131622	no_significance
FGF5	-0.072026	1.22799	0.267799	0.572191	no_significance
FGFBP1	0.01292	0.0114082	0.91494	0.0386072	no_significance
FGFR1OP	-0.431411	2.19626	0.138346	0.859032	no_significance
FGFR2	-0.0479305	0.257398	0.611914	0.21331	no_significance
FGR	-0.210286	0.800178	0.37104	0.430579	no_significance
FHIT	-0.816361	2.56684	0.109125	0.962075	no_significance
FIS1	-0.516179	0.345098	0.556901	0.254222	no_significance
FKBP1B	-1.36117	3.69626	0.0545347	1.26333	no_significance
FKBP4	-0.45378	12.6125	0.00038318	3.4166	down_regulated
FKBP5	-0.983132	3.9574	0.0466658	1.331	down_regulated
FKBP7	-0.489172	3.01248	0.0826259	1.08288	no_significance
FLI1	-0.810096	0.519786	0.470933	0.327041	no_significance
FLRT2	-0.174577	2.3574	0.12469	0.904168	no_significance
FLT1	-0.151164	2.69679	0.10055	0.997616	no_significance
FLT3	0.125695	0.257398	0.611914	0.21331	no_significance
FLT3LG	-0.146074	2.7852	0.0951385	1.02164	no_significance
FLT4	0.0509958	0.445633	0.504416	0.297211	no_significance
FMNL1	-0.17351	1.60873	0.20467	0.688946	no_significance
FMR1	-0.0714232	0.360963	0.547972	0.261242	no_significance
FOLR1	0.00731575	0.00285205	0.95741	0.0189022	no_significance
FOLR2	0.0968894	0.0114082	0.91494	0.0386072	no_significance
FOLR3	0.83083	0.519786	0.470933	0.327041	no_significance
FOPNL	-0.541564	1.50873	0.219332	0.658897	no_significance
FOSB	-0.166788	2.31658	0.128001	0.892785	no_significance
FOXO1	-0.706973	1.96524	0.160954	0.793298	no_significance
FOXO3	-0.561699	1.89109	0.169079	0.771909	no_significance
FRZB	-0.201096	5.7754	0.016252	1.78909	down_regulated
FST	0.0995846	0.559002	0.454663	0.342311	no_significance
FSTL3	-0.0628936	0.620499	0.430862	0.365662	no_significance
FUCA1	0.0131764	0.0087344	0.92554	0.033605	no_significance
FURIN	0.00128109	0.463636	0.495929	0.30458	no_significance
FUS	-0.0964705	0.393761	0.530329	0.275455	no_significance
FUT3_FUT5	0.00102298	0.120499	0.728494	0.137574	no_significance
FUT8	-0.389041	1.14082	0.285479	0.544426	no_significance
FXN	-1.38349	4.44991	0.0349031	1.45714	down_regulated
FXYD5	-0.337436	1.41194	0.234734	0.629424	no_significance
FYB1	-1.09892	0.685205	0.4078	0.389553	no_significance
GAL	0.0353459	0.87344	0.350005	0.455926	no_significance
GALNT10	-0.081677	0.66328	0.415404	0.381529	no_significance
GALNT2	-0.137627	3.85187	0.0496905	1.30373	down_regulated
GALNT3	-0.126712	1.16952	0.2795	0.553618	no_significance
GALNT7	-0.109285	2.00285	0.157004	0.804091	no_significance
GAS6	0.00277615	0.314439	0.574969	0.240355	no_significance
GBP2	-0.347918	6.91783	0.00853407	2.06884	down_regulated
GBP4	-0.324288	0.0862745	0.768968	0.114092	no_significance
GCG	-0.296523	0.0456328	0.830845	0.0804802	no_significance
GCNT1	-0.17247	0.976114	0.32316	0.490582	no_significance
GDF15	0.0194028	0.120499	0.728494	0.137574	no_significance
GDF2	0.029883	0.194118	0.659511	0.180778	no_significance
GDNF	-0.0625309	0.393761	0.530329	0.275455	no_significance
GFAP	0.38232	1.05686	0.303932	0.517224	no_significance
GFER	-0.528506	5.27344	0.0216532	1.66448	down_regulated
GFOD2	1.65665	1.05686	0.303932	0.517224	no_significance
GFRA1	-0.0443606	1.00267	0.316664	0.499401	no_significance
GFRA2	-0.114208	2.52424	0.112109	0.950361	no_significance
GFRA3	-0.146557	1.92799	0.164979	0.782571	no_significance
GGA1	-0.738102	2.31658	0.128001	0.892785	no_significance
GGH	0.0274557	0.00641711	0.936152	0.0286535	no_significance
GGT1	-0.0300438	1.41194	0.234734	0.629424	no_significance
GGT5	-0.068339	0.776471	0.378223	0.422252	no_significance
GH1	-0.494037	0.559002	0.454663	0.342311	no_significance
GH2	-2.41306	0.579144	0.446648	0.350035	no_significance
GHRHR	0.267173	0.345098	0.556901	0.254222	no_significance
GHRL	0.575234	0.685205	0.4078	0.389553	no_significance
GKN1	-0.0378003	0.00641711	0.936152	0.0286535	no_significance
GLB1	-0.281753	3.44403	0.0634807	1.19736	no_significance
GLO1	-0.35374	2.44011	0.118268	0.927132	no_significance
GLOD4	-0.220473	2.23601	0.134829	0.870218	no_significance
GLRX	0.0609288	0.0713012	0.789452	0.102675	no_significance
GLT8D2	-0.0746012	0.0256684	0.872713	0.0591287	no_significance
GMPR	-0.370607	2.7852	0.0951385	1.02164	no_significance
GNE	-0.508091	4.6205	0.031592	1.50042	down_regulated
GNLY	0.0857016	0.182531	0.669207	0.17444	no_significance
GOPC	-0.874916	1.96524	0.160954	0.793298	no_significance
GP1BA	0.0258104	0.0643494	0.799749	0.0970462	no_significance
GP2	-0.793399	0	1	0	no_significance
GP6	-0.372992	0.00160428	0.968051	0.014102	no_significance
GPA33	0.0742519	2.56684	0.109125	0.962075	no_significance
GPC1	-0.0818707	0.0515152	0.820447	0.0859492	no_significance
GPC5	-0.244539	1.92799	0.164979	0.782571	no_significance
GPKOW	-0.0664629	0.776471	0.378223	0.422252	no_significance
GPNMB	-0.0284459	0.410695	0.521617	0.282648	no_significance
GPR37	0.174176	0.171301	0.678958	0.168157	no_significance
GRAP2	-1.47864	1.02959	0.310255	0.508281	no_significance
GRK5	-0.238087	0.641711	0.423092	0.373565	no_significance
GRN	0.0851065	0.120499	0.728494	0.137574	no_significance
GRPEL1	-1.27346	2.27611	0.131381	0.881468	no_significance
GSAP	-0.414754	1.44385	0.229517	0.639185	no_significance
GSTA1	-0.276627	2.52424	0.112109	0.950361	no_significance
GSTA3	-0.302085	1.16952	0.2795	0.553618	no_significance
GSTP1	-0.327815	0.0144385	0.904356	0.0436605	no_significance
GUCA2A	0.1617	0.160428	0.688763	0.16193	no_significance
GUSB	-0.208879	0.149911	0.698621	0.155759	no_significance
GYS1	-1.45059	2.9205	0.0874608	1.05819	no_significance
GZMA	-0.149239	4.44991	0.0349031	1.45714	down_regulated
GZMB	-0.30476	1.92799	0.164979	0.782571	no_significance
GZMH	-0.251463	0.685205	0.4078	0.389553	no_significance
HAGH	-0.311277	0.730125	0.392843	0.405781	no_significance
HAO1	-0.726316	3.01248	0.0826259	1.08288	no_significance
HARS	-0.957018	1.85455	0.173256	0.761313	no_significance
HAVCR1	0.275188	1.22799	0.267799	0.572191	no_significance
HAVCR2	-0.0377275	0.427986	0.512979	0.2899	no_significance
HBEGF	-0.287562	0.244029	0.621312	0.206691	no_significance
HBQ1	0.00392284	0.0144385	0.904356	0.0436605	no_significance
HCLS1	-0.679375	3.9574	0.0466658	1.331	down_regulated
HDGF	-0.146341	0.0349376	0.851726	0.0696999	no_significance
HEBP1	-0.752955	0.360963	0.547972	0.261242	no_significance
HEXIM1	-0.810789	4.22745	0.0397751	1.40039	down_regulated
HGF	-0.177046	3.74777	0.052878	1.27673	no_significance
HGS	-0.67968	3.54385	0.0597666	1.22354	no_significance
HK2	-0.000731311	0.040107	0.841272	0.0750638	no_significance
HLA	-0.29588	0.299643	0.584106	0.233508	no_significance
HLA	-0.184629	3.20071	0.0736062	1.13309	no_significance
HMBS	-0.0733054	0.160428	0.688763	0.16193	no_significance
HMOX1	0.0565677	0.00445633	0.946776	0.0237527	no_significance
HMOX2	-0.487874	1.38039	0.240034	0.619727	no_significance
HNMT	-0.360042	8.4713	0.00360793	2.44274	down_regulated
HNRNPK	-0.140287	0.824242	0.363943	0.438967	no_significance
HPCAL1	-0.869928	3.34563	0.0673836	1.17145	no_significance
HPGDS	-0.130245	0.579144	0.446648	0.350035	no_significance
HS3ST3B1	-0.0568025	0.393761	0.530329	0.275455	no_significance
HS6ST1	-0.0651908	0.299643	0.584106	0.233508	no_significance
HSD11B1	-0.124168	0.620499	0.430862	0.365662	no_significance
HSP90B1	0.381312	0.463636	0.495929	0.30458	no_significance
HSPA1A	-0.619695	1.50873	0.219332	0.658897	no_significance
HSPB1	-0.558704	0.707487	0.400279	0.397637	no_significance
HSPB6	-0.173326	1.54171	0.214363	0.66885	no_significance
HSPG2	0.0772114	0.0942959	0.758785	0.119881	no_significance
HTRA2	-0.624081	1.00267	0.316664	0.499401	no_significance
HYAL1	0.0962152	0.149911	0.698621	0.155759	no_significance
HYOU1	0.0074118	0.00641711	0.936152	0.0286535	no_significance
ICA1	-0.39761	1.22799	0.267799	0.572191	no_significance
ICAM1	-0.0396417	0.00445633	0.946776	0.0237527	no_significance
ICAM2	-0.0871759	0.707487	0.400279	0.397637	no_significance
ICAM3	0.0099609	0.0114082	0.91494	0.0386072	no_significance
ICAM4	-0.331711	5.03102	0.0248973	1.60385	down_regulated
ICAM5	0.0397281	0.149911	0.698621	0.155759	no_significance
ICOSLG	-0.0733981	0.685205	0.4078	0.389553	no_significance
IDI2	-0.0281282	1.74706	0.186247	0.729911	no_significance
IDS	-0.0536444	0.32959	0.565901	0.24726	no_significance
IDUA	0.0462483	0.0643494	0.799749	0.0970462	no_significance
IFNG	-0.841338	6.63975	0.00997279	2.00118	down_regulated
IFNGR1	-0.00262017	0.206061	0.649873	0.187172	no_significance
IFNGR2	-0.456685	4.50642	0.0337679	1.4715	down_regulated
IFNL1	-0.194658	0.539216	0.462758	0.334646	no_significance
IFNLR1	0.0686816	1.02959	0.310255	0.508281	no_significance
IGF1R	-0.126265	3.49376	0.0616005	1.21042	no_significance
IGF2R	0.13154	0.753119	0.38549	0.413986	no_significance
IGFBP1	-0.16192	0.00641711	0.936152	0.0286535	no_significance
IGFBP2	0.106594	0.0256684	0.872713	0.0591287	no_significance
IGFBP3	0.244663	3.15312	0.075782	1.12043	no_significance
IGFBP4	0.0937507	0.0215686	0.88324	0.053921	no_significance
IGFBP6	0.0643228	0.13975	0.708529	0.149642	no_significance
IGFBP7	0.0106529	0.194118	0.659511	0.180778	no_significance
IGFBPL1	-0.0958819	0.231016	0.630771	0.200128	no_significance
IGSF3	-0.258831	4.39376	0.0360707	1.44285	down_regulated
IGSF8	-0.0366652	0.410695	0.521617	0.282648	no_significance
IKBKG	-0.646318	2.74082	0.0978146	1.0096	no_significance
IKZF2	1.94853	0.579144	0.446648	0.350035	no_significance
IL10	2.30103	0.410695	0.521617	0.282648	no_significance
IL10RA	-0.0787622	0.182531	0.669207	0.17444	no_significance
IL10RB	-0.0776283	0.000178253	0.989348	0.00465108	no_significance
IL11	0.191386	0.32959	0.565901	0.24726	no_significance
IL12A_IL12B	-0.676584	0.463636	0.495929	0.30458	no_significance
IL12B	-0.290598	0.949911	0.329742	0.481826	no_significance
IL12RB1	-0.525889	0.271123	0.602579	0.219986	no_significance
IL13	0.129595	0.111408	0.738547	0.131622	no_significance
IL13RA1	0.0505332	0.13975	0.708529	0.149642	no_significance
IL15	-0.028603	0.0862745	0.768968	0.114092	no_significance
IL15RA	-0.126146	3.5943	0.0579782	1.23674	no_significance
IL16	-0.148639	3.6451	0.0562345	1.25	no_significance
IL17A	0.286	0.00641711	0.936152	0.0286535	no_significance
IL17C	0.00709134	0	1	0	no_significance
IL17D	-1.13905	4.85294	0.027599	1.55911	down_regulated
IL17F	-0.141765	3.01248	0.0826259	1.08288	no_significance
IL17RA	-0.012855	0.00445633	0.946776	0.0237527	no_significance
IL17RB	-0.167508	0.244029	0.621312	0.206691	no_significance
IL18	-0.10595	0.00160428	0.968051	0.014102	no_significance
IL18BP	-0.0900589	0.776471	0.378223	0.422252	no_significance
IL18R1	-0.00807563	0.360963	0.547972	0.261242	no_significance
IL18RAP	-0.559298	0.0456328	0.830845	0.0804802	no_significance
IL19	-0.44518	0.057754	0.810082	0.0914712	no_significance
IL1A	-0.120417	0.271123	0.602579	0.219986	no_significance
IL1B	0.132773	0.0942959	0.758785	0.119881	no_significance
IL1R1	-0.0421653	0.707487	0.400279	0.397637	no_significance
IL1R2	0.0855985	0.620499	0.430862	0.365662	no_significance
IL1RAP	0.303191	2.27611	0.131381	0.881468	no_significance
IL1RL1	0.0825569	0.0713012	0.789452	0.102675	no_significance
IL1RL2	0.0317452	0.057754	0.810082	0.0914712	no_significance
IL1RN	0.0118203	0.171301	0.678958	0.168157	no_significance
IL2	0.0165881	0.0178253	0.893789	0.048765	no_significance
IL20	-0.113512	0.285205	0.59331	0.226718	no_significance
IL20RA	-0.00500054	0.000178253	0.989348	0.00465108	no_significance
IL22RA1	0.0347716	0.0456328	0.830845	0.0804802	no_significance
IL24	0.270347	0.949911	0.329742	0.481826	no_significance
IL2RA	-0.312815	2.11783	0.145593	0.836859	no_significance
IL2RB	0.0226499	0.0178253	0.893789	0.048765	no_significance
IL32	-0.00802766	0.000178253	0.989348	0.00465108	no_significance
IL33	-0.0742601	0.299643	0.584106	0.233508	no_significance
IL34	0.0170953	0.0942959	0.758785	0.119881	no_significance
IL3RA	-0.180887	3.90446	0.0481582	1.31733	down_regulated
IL4	0.10679	0.0087344	0.92554	0.033605	no_significance
IL4R	0.00912096	0.000713012	0.978697	0.00935166	no_significance
IL5	-0.0618751	0.0215686	0.88324	0.053921	no_significance
IL5RA	-0.0932577	0.0515152	0.820447	0.0859492	no_significance
IL6	0.280841	0.194118	0.659511	0.180778	no_significance
IL6	0.255259	0.481996	0.487519	0.312008	no_significance
IL6	0.192356	0.102674	0.748644	0.125724	no_significance
IL6	0.285985	0.393761	0.530329	0.275455	no_significance
IL6R	0.377155	2.04082	0.153127	0.814948	no_significance
IL6ST	-0.0563903	1.85455	0.173256	0.761313	no_significance
IL7	-0.0395346	0.0114082	0.91494	0.0386072	no_significance
IL7R	0.00957756	0.000178253	0.989348	0.00465108	no_significance
ILKAP	-0.565278	3.79964	0.0512635	1.29019	no_significance
IMPA1	-0.448411	9.42959	0.00213512	2.67058	down_regulated
ING1	-0.0062126	0.00285205	0.95741	0.0189022	no_significance
INHBC	0.00224495	0.0301248	0.862207	0.0643882	no_significance
INPP1	-0.0735242	0.848663	0.356931	0.447416	no_significance
INPPL1	-0.77654	2.6098	0.106205	0.973855	no_significance
IPCEF1	-0.612246	1.74706	0.186247	0.729911	no_significance
IQGAP2	-0.617131	5.71141	0.016855	1.77327	down_regulated
IRAK1	-0.318848	2.65312	0.103347	0.985702	no_significance
IRAK4	-1.1228	4.39376	0.0360707	1.44285	down_regulated
ISLR2	-0.295231	5.58449	0.0181202	1.74184	down_regulated
ISM1	-0.15224	1.31836	0.250887	0.600523	no_significance
ITGA11	0.0301166	0.0144385	0.904356	0.0436605	no_significance
ITGA5	-0.0736019	1.54171	0.214363	0.66885	no_significance
ITGA6	-0.550245	1.44385	0.229517	0.639185	no_significance
ITGAM	-0.0226347	0.776471	0.378223	0.422252	no_significance
ITGAV	-0.090279	3.49376	0.0616005	1.21042	no_significance
ITGB1	-0.0886188	1.81836	0.177509	0.750781	no_significance
ITGB1BP1	-0.209116	0.976114	0.32316	0.490582	no_significance
ITGB1BP2	-1.11876	3.24866	0.0714817	1.1458	no_significance
ITGB2	-0.0739478	1.89109	0.169079	0.771909	no_significance
ITGB5	-0.377036	2.56684	0.109125	0.962075	no_significance
ITGB6	-0.167825	1.19857	0.273607	0.562873	no_significance
ITGB7	-0.331991	5.33494	0.0209021	1.67981	down_regulated
ITIH3	0.0941291	0.257398	0.611914	0.21331	no_significance
ITM2A	-0.0724207	0.445633	0.504416	0.297211	no_significance
IVD	-0.487743	0.949911	0.329742	0.481826	no_significance
JAM2	-0.0517548	0.924064	0.33641	0.473131	no_significance
JCHAIN	0.277756	0.66328	0.415404	0.381529	no_significance
JUN	-0.113963	1.00267	0.316664	0.499401	no_significance
KAZALD1	-0.0325646	0.0515152	0.820447	0.0859492	no_significance
KCNIP4	0.492998	1.16952	0.2795	0.553618	no_significance
KDR	0.0729327	0.182531	0.669207	0.17444	no_significance
KEL	-0.198944	2.23601	0.134829	0.870218	no_significance
KIFBP	-0.898071	2.04082	0.153127	0.814948	no_significance
KIR2DL3	0.0655184	0.0144385	0.904356	0.0436605	no_significance
KIR3DL1	1.38187	0.00160428	0.968051	0.014102	no_significance
KIRREL2	-0.292136	3.15312	0.075782	1.12043	no_significance
KIT	0.142603	1.47611	0.224384	0.649009	no_significance
KITLG	0.0941149	0.000713012	0.978697	0.00935166	no_significance
KLB	0.0167814	0.00641711	0.936152	0.0286535	no_significance
KLK1	-0.17219	0.057754	0.810082	0.0914712	no_significance
KLK10	0.0371405	0.00160428	0.968051	0.014102	no_significance
KLK11	-0.0443381	0.519786	0.470933	0.327041	no_significance
KLK12	0.283161	0.559002	0.454663	0.342311	no_significance
KLK13	-0.178845	0.66328	0.415404	0.381529	no_significance
KLK14	-0.115604	0.0713012	0.789452	0.102675	no_significance
KLK4	-0.133268	1.57504	0.209476	0.678866	no_significance
KLK6	0.00253009	0.393761	0.530329	0.275455	no_significance
KLK8	-0.233675	2.04082	0.153127	0.814948	no_significance
KLRB1	-0.0993383	0.800178	0.37104	0.430579	no_significance
KLRD1	-0.0558215	0.707487	0.400279	0.397637	no_significance
KRT14	0.0704396	0.500713	0.479187	0.319495	no_significance
KRT18	-0.416246	1.11248	0.291544	0.535296	no_significance
KRT19	-0.319956	2.31658	0.128001	0.892785	no_significance
KRT5	-0.0429826	0.848663	0.356931	0.447416	no_significance
KYAT1	-0.259709	0.579144	0.446648	0.350035	no_significance
KYNU	-0.0995759	1.85455	0.173256	0.761313	no_significance
L1CAM	-0.153411	1.78253	0.181839	0.740313	no_significance
LACTB2	-0.543938	1.16952	0.2795	0.553618	no_significance
LAG3	-0.280345	3.90446	0.0481582	1.31733	down_regulated
LAIR1	-0.00103534	0.160428	0.688763	0.16193	no_significance
LAIR2	-0.0489037	1.08449	0.297695	0.526229	no_significance
LAMA4	-0.113564	1.02959	0.310255	0.508281	no_significance
LAMP2	0.0372829	0.00160428	0.968051	0.014102	no_significance
LAMP3	-0.328475	1.71194	0.190733	0.719573	no_significance
LAP3	-0.263682	0.848663	0.356931	0.447416	no_significance
LAT	-0.902153	1.28788	0.256439	0.591016	no_significance
LAT2	-1.08889	3.20071	0.0736062	1.13309	no_significance
LAYN	-0.247762	6.57112	0.0103647	1.98445	down_regulated
LBP	0.16985	1.25775	0.262077	0.581572	no_significance
LBR	-0.627059	1.25775	0.262077	0.581572	no_significance
LCN2	0.207793	1.74706	0.186247	0.729911	no_significance
LDLR	-0.108296	0.111408	0.738547	0.131622	no_significance
LEFTY2	-0.141609	2.6098	0.106205	0.973855	no_significance
LEP	0.0651885	0.0256684	0.872713	0.0591287	no_significance
LEPR	0.0492241	0.500713	0.479187	0.319495	no_significance
LGALS1	-0.102137	1.44385	0.229517	0.639185	no_significance
LGALS3	0.034684	0.0178253	0.893789	0.048765	no_significance
LGALS4	0.0862264	0.120499	0.728494	0.137574	no_significance
LGALS7_LGALS7B	0.111838	0.481996	0.487519	0.312008	no_significance
LGALS8	-0.37087	1.47611	0.224384	0.649009	no_significance
LGALS9	-0.00150705	0.0713012	0.789452	0.102675	no_significance
LGMN	0.00879296	0.120499	0.728494	0.137574	no_significance
LHB	-0.701133	2.87504	0.0899625	1.04594	no_significance
LHPP	-0.125113	0.120499	0.728494	0.137574	no_significance
LIF	0.346712	0.463636	0.495929	0.30458	no_significance
LIFR	-0.163144	2.96631	0.0850156	1.0705	no_significance
LILRA2	0.0176598	0.040107	0.841272	0.0750638	no_significance
LILRA5	-0.00452189	0.057754	0.810082	0.0914712	no_significance
LILRB1	-0.0706932	1.25775	0.262077	0.581572	no_significance
LILRB2	0.0519367	0.13975	0.708529	0.149642	no_significance
LILRB4	-0.127195	2.27611	0.131381	0.881468	no_significance
LILRB5	-0.224657	0.579144	0.446648	0.350035	no_significance
LPCAT2	-0.00247637	0.0349376	0.851726	0.0696999	no_significance
LPL	-0.00715229	0.171301	0.678958	0.168157	no_significance
LPO	-0.232079	1.47611	0.224384	0.649009	no_significance
LRIG1	-0.0728253	0.87344	0.350005	0.455926	no_significance
LRMP	-0.944666	5.58449	0.0181202	1.74184	down_regulated
LRP1	0.00389552	0.00445633	0.946776	0.0237527	no_significance
LRP11	0.0391546	0.427986	0.512979	0.2899	no_significance
LRPAP1	-0.0224996	0.0786096	0.779191	0.108356	no_significance
LRRC25	-0.0175617	0.00445633	0.946776	0.0237527	no_significance
LRRN1	0.0684191	0.32959	0.565901	0.24726	no_significance
LSM1	0.114682	1.31836	0.250887	0.600523	no_significance
LSP1	-0.127108	1.00267	0.316664	0.499401	no_significance
LTA	-0.162159	1.05686	0.303932	0.517224	no_significance
LTA4H	0.22721	1.78253	0.181839	0.740313	no_significance
LTBP2	-0.0163526	0.0515152	0.820447	0.0859492	no_significance
LTBP3	-0.157806	0.0301248	0.862207	0.0643882	no_significance
LTBR	0.129522	0.0862745	0.768968	0.114092	no_significance
LTO1	-0.0225941	0.000178253	0.989348	0.00465108	no_significance
LXN	-0.543194	4.17273	0.0410796	1.38637	down_regulated
LY6D	0.0390706	0.0643494	0.799749	0.0970462	no_significance
LY75	-0.229088	2.15686	0.141934	0.847913	no_significance
LY9	-0.0990596	0.824242	0.363943	0.438967	no_significance
LY96	-0.236429	3.24866	0.0714817	1.1458	no_significance
LYAR	-0.0583968	0.171301	0.678958	0.168157	no_significance
LYN	-0.705256	2.9205	0.0874608	1.05819	no_significance
LYPD1	-0.378577	0.685205	0.4078	0.389553	no_significance
LYPD3	-0.177383	0.949911	0.329742	0.481826	no_significance
LYPD8	-0.00502748	0.171301	0.678958	0.168157	no_significance
MAD1L1	-0.365033	8.01141	0.00464836	2.3327	down_regulated
MAEA	-0.351888	4.0107	0.0452125	1.34474	down_regulated
MAGED1	-0.0422549	0.410695	0.521617	0.282648	no_significance
MANF	-1.98169	1.60873	0.20467	0.688946	no_significance
MANSC1	0.019514	0.13975	0.708529	0.149642	no_significance
MAP2K6	-1.04552	2.82995	0.0925214	1.03376	no_significance
MAP3K5	-1.35275	3.5943	0.0579782	1.23674	no_significance
MAP4K5	-1.05682	4.0107	0.0452125	1.34474	down_regulated
MAPK9	-0.197116	2.19626	0.138346	0.859032	no_significance
MAPT	-0.205984	0.685205	0.4078	0.389553	no_significance
MARCO	0.00881899	0.000178253	0.989348	0.00465108	no_significance
MASP1	-0.0419779	0.924064	0.33641	0.473131	no_significance
MATN2	0.0517503	0.707487	0.400279	0.397637	no_significance
MATN3	-0.0714573	0.500713	0.479187	0.319495	no_significance
MAVS	-0.583324	3.059	0.080291	1.09533	no_significance
MAX	-1.10886	4.7943	0.0285541	1.54433	down_regulated
MB	-0.208792	1.00267	0.316664	0.499401	no_significance
MCAM	-0.0341713	0.120499	0.728494	0.137574	no_significance
MCFD2	-0.18421	0.800178	0.37104	0.430579	no_significance
MDGA1	-0.100515	0.057754	0.810082	0.0914712	no_significance
MDK	0.0211682	0.0178253	0.893789	0.048765	no_significance
MED18	-0.6229	3.54385	0.0597666	1.22354	no_significance
MEGF10	0.00725339	0.231016	0.630771	0.200128	no_significance
MEGF9	0.0798923	0.314439	0.574969	0.240355	no_significance
MEP1B	0.282114	1.54171	0.214363	0.66885	no_significance
MEPE	0.0472479	0.0144385	0.904356	0.0436605	no_significance
MERTK	-0.00579842	0.257398	0.611914	0.21331	no_significance
MESD	-1.68724	1.19857	0.273607	0.562873	no_significance
MET	0.0217124	0.0301248	0.862207	0.0643882	no_significance
METAP1	0.00442392	0.13975	0.708529	0.149642	no_significance
METAP1D	-1.61198	1.44385	0.229517	0.639185	no_significance
METAP2	-0.58602	8.16328	0.0042747	2.36909	down_regulated
MFAP3	-0.394817	0.753119	0.38549	0.413986	no_significance
MFAP5	0.0430826	0.800178	0.37104	0.430579	no_significance
MFGE8	-0.0853814	0.0713012	0.789452	0.102675	no_significance
MGLL	-0.919112	1.19857	0.273607	0.562873	no_significance
MGMT	-1.57926	3.69626	0.0545347	1.26333	no_significance
MIA	0.113199	0.0643494	0.799749	0.0970462	no_significance
MICB_MICA	-0.215476	0.299643	0.584106	0.233508	no_significance
MIF	-0.736164	1.67718	0.195299	0.7093	no_significance
MILR1	-0.198154	1.22799	0.267799	0.572191	no_significance
MITD1	-1.05655	4.50642	0.0337679	1.4715	down_regulated
MLN	-0.0639111	0.410695	0.521617	0.282648	no_significance
MME	-0.315924	0.949911	0.329742	0.481826	no_significance
MMP1	0.181831	0.0215686	0.88324	0.053921	no_significance
MMP10	-0.0660829	0.00445633	0.946776	0.0237527	no_significance
MMP12	0.0348851	0.040107	0.841272	0.0750638	no_significance
MMP13	-0.0201999	0.0114082	0.91494	0.0386072	no_significance
MMP3	-0.284532	0.949911	0.329742	0.481826	no_significance
MMP7	0.105098	0.0786096	0.779191	0.108356	no_significance
MMP8	0.154639	2.23601	0.134829	0.870218	no_significance
MMP9	0.206817	2.19626	0.138346	0.859032	no_significance
MNDA	-0.291264	0.410695	0.521617	0.282648	no_significance
MOG	0.0684174	0.519786	0.470933	0.327041	no_significance
MPHOSPH8	-0.37538	2.3574	0.12469	0.904168	no_significance
MPI	-0.870254	2.82995	0.0925214	1.03376	no_significance
MPIG6B	-0.868838	1.31836	0.250887	0.600523	no_significance
MPO	0.169199	0.410695	0.521617	0.282648	no_significance
MRPL46	-0.31878	0.800178	0.37104	0.430579	no_significance
MSLN	-0.218866	0.057754	0.810082	0.0914712	no_significance
MSMB	0.100381	0.314439	0.574969	0.240355	no_significance
MSR1	0.0940294	0.377184	0.539114	0.268319	no_significance
MSRA	-0.707012	0.848663	0.356931	0.447416	no_significance
MSTN	-0.20941	0.620499	0.430862	0.365662	no_significance
MTPN	-0.0478206	0.0349376	0.851726	0.0696999	no_significance
MUC13	-0.0922947	1.00267	0.316664	0.499401	no_significance
MUC16	0.248407	0.620499	0.430862	0.365662	no_significance
MVK	-0.669729	7.13012	0.00757995	2.12033	down_regulated
MYO9B	-0.635256	4.33797	0.0372714	1.42862	down_regulated
MYOC	-0.12104	0.707487	0.400279	0.397637	no_significance
MZB1	0.0992883	0.360963	0.547972	0.261242	no_significance
MZT1	-0.31361	0.160428	0.688763	0.16193	no_significance
NAAA	0.0690273	0.271123	0.602579	0.219986	no_significance
NADK	0.141741	0.87344	0.350005	0.455926	no_significance
NAMPT	-0.0636325	0.345098	0.556901	0.254222	no_significance
NBL1	-0.0311041	0.393761	0.530329	0.275455	no_significance
NBN	-0.353874	5.15152	0.0232261	1.63402	down_regulated
NCAM1	0.086105	0.559002	0.454663	0.342311	no_significance
NCAM2	0.169515	0.427986	0.512979	0.2899	no_significance
NCAN	0.0684807	0.824242	0.363943	0.438967	no_significance
NCF2	-0.326628	2.56684	0.109125	0.962075	no_significance
NCK2	-0.967812	0.641711	0.423092	0.373565	no_significance
NCLN	-0.130178	0.599643	0.438714	0.357818	no_significance
NCR1	-0.129673	0.32959	0.565901	0.24726	no_significance
NCS1	-0.118752	0.040107	0.841272	0.0750638	no_significance
NDRG1	-0.370106	3.20071	0.0736062	1.13309	no_significance
NDUFS6	-0.899905	3.44403	0.0634807	1.19736	no_significance
NECTIN2	-0.0482655	0.848663	0.356931	0.447416	no_significance
NECTIN4	-0.0437888	0.0087344	0.92554	0.033605	no_significance
NEFL	0.385234	2.39857	0.121446	0.915617	no_significance
NELL1	-0.104783	0.753119	0.38549	0.413986	no_significance
NELL2	-0.0376933	0.824242	0.363943	0.438967	no_significance
NFASC	-0.134491	1.44385	0.229517	0.639185	no_significance
NFATC1	-0.712858	3.90446	0.0481582	1.31733	down_regulated
NFATC3	-0.12128	2.27611	0.131381	0.881468	no_significance
NFKBIE	-0.278653	5.03102	0.0248973	1.60385	down_regulated
NGF	-0.0314567	0.898574	0.343164	0.464498	no_significance
NID1	0.145768	0.32959	0.565901	0.24726	no_significance
NID2	0.679669	1.25775	0.262077	0.581572	no_significance
NINJ1	-0.4445	2.56684	0.109125	0.962075	no_significance
NME3	0.0691015	0.00285205	0.95741	0.0189022	no_significance
NMNAT1	-0.194468	1.00267	0.316664	0.499401	no_significance
NOMO1	0.0345805	0.00285205	0.95741	0.0189022	no_significance
NOS1	-0.090512	1.25775	0.262077	0.581572	no_significance
NOS3	-0.471503	4.06435	0.0437976	1.35855	down_regulated
NOTCH1	-0.0445315	1.11248	0.291544	0.535296	no_significance
NOTCH3	-0.239402	0.87344	0.350005	0.455926	no_significance
NPDC1	0.0534752	0.149911	0.698621	0.155759	no_significance
NPM1	-0.326157	0.66328	0.415404	0.381529	no_significance
NPPB	0.0283302	0.00285205	0.95741	0.0189022	no_significance
NPPC	-0.156846	0.000713012	0.978697	0.00935166	no_significance
NPTN	0.158671	0.377184	0.539114	0.268319	no_significance
NPTX1	-0.0676696	0.949911	0.329742	0.481826	no_significance
NPTXR	-0.0528305	3.85187	0.0496905	1.30373	down_regulated
NPY	0.0786989	0.924064	0.33641	0.473131	no_significance
NRCAM	-0.0897033	1.64278	0.199944	0.699091	no_significance
NRP1	0.00647033	0.314439	0.574969	0.240355	no_significance
NRP2	0.0744922	0.0178253	0.893789	0.048765	no_significance
NRTN	-0.274899	4.91194	0.0266716	1.57395	down_regulated
NSFL1C	-0.537631	1.60873	0.20467	0.688946	no_significance
NT5C3A	-0.948448	2.482	0.115156	0.938713	no_significance
NT5E	-0.135588	0.0178253	0.893789	0.048765	no_significance
NTF3	-0.144283	1.00267	0.316664	0.499401	no_significance
NTF4	0.0504825	0.579144	0.446648	0.350035	no_significance
NTproBNP	-0.265259	0.285205	0.59331	0.226718	no_significance
NTRK2	-0.0703418	0.87344	0.350005	0.455926	no_significance
NTRK3	-0.000602704	0.0713012	0.789452	0.102675	no_significance
NUB1	-0.717197	2.482	0.115156	0.938713	no_significance
NUCB2	-0.234459	2.44011	0.118268	0.927132	no_significance
NUDC	-0.616502	3.90446	0.0481582	1.31733	down_regulated
NUDT2	-0.120245	3.54385	0.0597666	1.22354	no_significance
NUDT5	-0.353816	1.50873	0.219332	0.658897	no_significance
NXPH1	-0.194382	1.08449	0.297695	0.526229	no_significance
OBP2B	-0.0964183	0.111408	0.738547	0.131622	no_significance
ODAM	0.0289187	0.0456328	0.830845	0.0804802	no_significance
OGFR	-0.539565	1.81836	0.177509	0.750781	no_significance
OGN	0.012929	0.0256684	0.872713	0.0591287	no_significance
OLR1	0.050255	0.87344	0.350005	0.455926	no_significance
OMD	0.043889	0.102674	0.748644	0.125724	no_significance
OMG	-0.325662	4.56328	0.0326645	1.48592	down_regulated
OPTC	-0.126787	0.057754	0.810082	0.0914712	no_significance
OSCAR	-0.0236255	0.00641711	0.936152	0.0286535	no_significance
OSM	0.152795	0.599643	0.438714	0.357818	no_significance
OSMR	-0.00218862	0.194118	0.659511	0.180778	no_significance
OXT	0.126936	0.393761	0.530329	0.275455	no_significance
P4HB	-0.134263	0.120499	0.728494	0.137574	no_significance
PADI2	-0.0820889	0.314439	0.574969	0.240355	no_significance
PADI4	-0.0417788	0.0643494	0.799749	0.0970462	no_significance
PAEP	-0.340166	1.05686	0.303932	0.517224	no_significance
PAG1	-0.437066	0.800178	0.37104	0.430579	no_significance
PAK4	-0.155251	0.599643	0.438714	0.357818	no_significance
PAM	-0.0329886	0.599643	0.438714	0.357818	no_significance
PAMR1	0.108477	0.620499	0.430862	0.365662	no_significance
PAPPA	-0.342564	4.6205	0.031592	1.50042	down_regulated
PARK7	-0.361853	0.824242	0.363943	0.438967	no_significance
PARP1	-0.29644	2.96631	0.0850156	1.0705	no_significance
PBLD	-0.0409364	0.314439	0.574969	0.240355	no_significance
PCDH1	0.0212764	0.244029	0.621312	0.206691	no_significance
PCDH17	-0.170114	1.25775	0.262077	0.581572	no_significance
PCOLCE	-0.0108215	0.0114082	0.91494	0.0386072	no_significance
PCSK9	0.0773426	0.182531	0.669207	0.17444	no_significance
PDCD1	-0.2064	0.445633	0.504416	0.297211	no_significance
PDCD1LG2	0.0891418	0.231016	0.630771	0.200128	no_significance
PDCD5	-0.313381	1.3492	0.245418	0.610093	no_significance
PDCD6	0.221571	1.96524	0.160954	0.793298	no_significance
PDGFA	-0.0762224	0.0942959	0.758785	0.119881	no_significance
PDGFB	-0.454786	0.410695	0.521617	0.282648	no_significance
PDGFC	-0.129795	1.67718	0.195299	0.7093	no_significance
PDGFRA	0.0153376	1.14082	0.285479	0.544426	no_significance
PDGFRB	-0.0162004	0.102674	0.748644	0.125724	no_significance
PDLIM7	-1.80386	2.87504	0.0899625	1.04594	no_significance
PDP1	-1.79516	3.29697	0.0694078	1.15859	no_significance
PEAR1	0.0132225	0.102674	0.748644	0.125724	no_significance
PEBP1	-0.261161	1.02959	0.310255	0.508281	no_significance
PECAM1	-0.386361	1.44385	0.229517	0.639185	no_significance
PFDN2	-0.088776	0.194118	0.659511	0.180778	no_significance
PFKFB2	-0.369724	0.976114	0.32316	0.490582	no_significance
PGF	-0.120654	0.949911	0.329742	0.481826	no_significance
PGLYRP1	0.0791306	0.32959	0.565901	0.24726	no_significance
PHOSPHO1	-0.134864	2.96631	0.0850156	1.0705	no_significance
PI3	-0.425001	0.00285205	0.95741	0.0189022	no_significance
PIGR	0.166429	1.11248	0.291544	0.535296	no_significance
PIK3AP1	-0.412638	5.15152	0.0232261	1.63402	down_regulated
PIK3IP1	0.040927	0.0215686	0.88324	0.053921	no_significance
PILRA	0.134445	0.314439	0.574969	0.240355	no_significance
PILRB	0.130968	0.519786	0.470933	0.327041	no_significance
PKLR	-0.073227	0.0862745	0.768968	0.114092	no_significance
PLA2G10	-0.258815	2.52424	0.112109	0.950361	no_significance
PLA2G15	-0.0718655	1.50873	0.219332	0.658897	no_significance
PLA2G1B	-0.118082	0.898574	0.343164	0.464498	no_significance
PLA2G2A	0.0353027	0.057754	0.810082	0.0914712	no_significance
PLA2G4A	-0.853271	0.753119	0.38549	0.413986	no_significance
PLA2G7	-0.0515194	0.393761	0.530329	0.275455	no_significance
PLAT	0.432708	0.00285205	0.95741	0.0189022	no_significance
PLAU	-0.0361644	0.519786	0.470933	0.327041	no_significance
PLAUR	0.0210732	0.00285205	0.95741	0.0189022	no_significance
PLIN1	-0.266239	0.776471	0.378223	0.422252	no_significance
PLIN3	-0.169515	1.60873	0.20467	0.688946	no_significance
PLPBP	-0.552259	1.28788	0.256439	0.591016	no_significance
PLTP	0.147842	0.13975	0.708529	0.149642	no_significance
PLXDC1	0.0280482	0.231016	0.630771	0.200128	no_significance
PLXNA4	-1.06066	1.78253	0.181839	0.740313	no_significance
PLXNB2	-0.00986364	0.206061	0.649873	0.187172	no_significance
PLXNB3	-0.195058	0.111408	0.738547	0.131622	no_significance
PM20D1	-0.327554	0.00445633	0.946776	0.0237527	no_significance
PMVK	-1.73835	3.6451	0.0562345	1.25	no_significance
PNLIPRP2	-0.321495	0.463636	0.495929	0.30458	no_significance
PNPT1	-1.4367	0.924064	0.33641	0.473131	no_significance
PODXL	-0.118538	4.50642	0.0337679	1.4715	down_regulated
PODXL2	0.137542	0.0862745	0.768968	0.114092	no_significance
POLR2F	-0.11854	1.54171	0.214363	0.66885	no_significance
PON2	-0.195706	1.78253	0.181839	0.740313	no_significance
PON3	0.148179	1.41194	0.234734	0.629424	no_significance
PPCDC	-0.170984	1.14082	0.285479	0.544426	no_significance
PPIB	-1.02959	0.800178	0.37104	0.430579	no_significance
PPM1A	-0.0635176	0.800178	0.37104	0.430579	no_significance
PPME1	-0.55572	4.39376	0.0360707	1.44285	down_regulated
PPP1R12A	-1.5226	0.102674	0.748644	0.125724	no_significance
PPP1R2	-0.612247	2.19626	0.138346	0.859032	no_significance
PPP1R9B	-0.827954	4.39376	0.0360707	1.44285	down_regulated
PPP3R1	-0.211805	3.20071	0.0736062	1.13309	no_significance
PPY	-0.063997	0.040107	0.841272	0.0750638	no_significance
PQBP1	-0.275333	2.52424	0.112109	0.950361	no_significance
PRCP	-0.00881326	0.0178253	0.893789	0.048765	no_significance
PRDX1	-0.348503	3.34563	0.0673836	1.17145	no_significance
PRDX3	-1.38628	3.49376	0.0616005	1.21042	no_significance
PRDX5	-0.814775	6.43494	0.0111897	1.95118	down_regulated
PRDX6	0.322693	0.120499	0.728494	0.137574	no_significance
PREB	-0.230279	2.31658	0.128001	0.892785	no_significance
PRELP	-0.0394124	0.599643	0.438714	0.357818	no_significance
PRKAB1	0.0678371	2.9205	0.0874608	1.05819	no_significance
PRKAR1A	-1.22148	2.23601	0.134829	0.870218	no_significance
PRKCQ	-0.287491	2.52424	0.112109	0.950361	no_significance
PRKRA	-0.163603	0.257398	0.611914	0.21331	no_significance
PRL	-0.108836	0.057754	0.810082	0.0914712	no_significance
PROC	0.143548	0.800178	0.37104	0.430579	no_significance
PROK1	-0.340956	0.00641711	0.936152	0.0286535	no_significance
PRSS2	0.0927652	0.848663	0.356931	0.447416	no_significance
PRSS27	0.0429201	0.0114082	0.91494	0.0386072	no_significance
PRSS8	-0.0108435	0.0087344	0.92554	0.033605	no_significance
PRTFDC1	-0.900596	2.96631	0.0850156	1.0705	no_significance
PRTG	-0.19856	6.98824	0.00820472	2.08594	down_regulated
PRTN3	0.0507437	0.641711	0.423092	0.373565	no_significance
PSG1	-0.070317	0.0144385	0.904356	0.0436605	no_significance
PSIP1	-0.221318	0.949911	0.329742	0.481826	no_significance
PSMA1	-0.0545471	0.0178253	0.893789	0.048765	no_significance
PSMD9	-0.00955428	1.31836	0.250887	0.600523	no_significance
PSME1	-0.345852	10.875	0.000974687	3.01113	down_regulated
PSME2	-0.294995	10.875	0.000974687	3.01113	down_regulated
PSMG3	-0.240601	3.39465	0.0654081	1.18437	no_significance
PSPN	-0.0275218	0.00445633	0.946776	0.0237527	no_significance
PSRC1	-0.438761	2.23601	0.134829	0.870218	no_significance
PTEN	0.0806983	0.0456328	0.830845	0.0804802	no_significance
PTGDS	0.0700766	0.057754	0.810082	0.0914712	no_significance
PTH1R	-0.290381	3.79964	0.0512635	1.29019	no_significance
PTK7	-0.06438	0.519786	0.470933	0.327041	no_significance
PTN	-0.128974	0.0144385	0.904356	0.0436605	no_significance
PTPN1	-1.35886	3.15312	0.075782	1.12043	no_significance
PTPN6	-0.793975	0.463636	0.495929	0.30458	no_significance
PTPRF	0.0611325	0.00641711	0.936152	0.0286535	no_significance
PTPRM	-0.165872	2.44011	0.118268	0.927132	no_significance
PTPRN2	-0.173432	5.27344	0.0216532	1.66448	down_regulated
PTPRS	0.0534166	0.194118	0.659511	0.180778	no_significance
PTS	-0.0666433	0.120499	0.728494	0.137574	no_significance
PTX3	0.18459	1.92799	0.164979	0.782571	no_significance
PVALB	-0.615197	0.753119	0.38549	0.413986	no_significance
PVR	-0.115446	1.22799	0.267799	0.572191	no_significance
PXN	-0.16218	1.57504	0.209476	0.678866	no_significance
QDPR	-0.347692	6.57112	0.0103647	1.98445	down_regulated
QPCT	0.100237	0	1	0	no_significance
RAB37	-0.983348	0.539216	0.462758	0.334646	no_significance
RAB6A	-0.348052	2.6098	0.106205	0.973855	no_significance
RAB6B	-0.0685843	0.244029	0.621312	0.206691	no_significance
RABEPK	-0.0912933	0.0114082	0.91494	0.0386072	no_significance
RABGAP1L	-0.345954	1.38039	0.240034	0.619727	no_significance
RAD23B	-0.233375	4.7943	0.0285541	1.54433	down_regulated
RANGAP1	-0.135738	0.0144385	0.904356	0.0436605	no_significance
RARRES1	0.176751	3.059	0.080291	1.09533	no_significance
RARRES2	-0.0155386	0.0786096	0.779191	0.108356	no_significance
RASA1	-0.122346	2.27611	0.131381	0.881468	no_significance
RASSF2	-0.112626	1.81836	0.177509	0.750781	no_significance
RBKS	-0.401395	7.56435	0.00595341	2.22523	down_regulated
RBP2	0.0533638	0.0256684	0.872713	0.0591287	no_significance
RBP5	-0.221524	1.74706	0.186247	0.729911	no_significance
RCOR1	-0.26433	3.9574	0.0466658	1.331	down_regulated
REG1A	0.0863758	0.685205	0.4078	0.389553	no_significance
REG1B	0.087092	0.285205	0.59331	0.226718	no_significance
REG3A	0.053538	0.00641711	0.936152	0.0286535	no_significance
REG4	0.0678073	0.393761	0.530329	0.275455	no_significance
RELT	0.0655778	0.00160428	0.968051	0.014102	no_significance
REN	0.304075	0.21836	0.640292	0.193622	no_significance
RET	-0.197861	2.07914	0.149324	0.825871	no_significance
RETN	0.145349	0.427986	0.512979	0.2899	no_significance
RGMA	-0.0311103	0.000178253	0.989348	0.00465108	no_significance
RGMB	-0.0161517	0.111408	0.738547	0.131622	no_significance
RGS8	-0.303841	0.579144	0.446648	0.350035	no_significance
RHOC	-1.24978	4.73601	0.0295375	1.52963	down_regulated
RILP	-0.626011	3.9574	0.0466658	1.331	down_regulated
RNASE3	-0.0920533	0.0087344	0.92554	0.033605	no_significance
RNASET2	0.00798943	0.111408	0.738547	0.131622	no_significance
RNF41	-0.503475	2.82995	0.0925214	1.03376	no_significance
ROBO1	-0.00285797	0.393761	0.530329	0.275455	no_significance
ROBO2	0.0660237	0.00160428	0.968051	0.014102	no_significance
ROR1	-0.0094384	0.0456328	0.830845	0.0804802	no_significance
RP2	-0.468288	2.65312	0.103347	0.985702	no_significance
RRM2	-1.21418	2.74082	0.0978146	1.0096	no_significance
RRM2B	-0.149172	0.0114082	0.91494	0.0386072	no_significance
RSPO1	-0.0996588	3.34563	0.0673836	1.17145	no_significance
RSPO3	-0.12765	1.96524	0.160954	0.793298	no_significance
RTBDN	-0.0740841	1.85455	0.173256	0.761313	no_significance
RTN4R	-0.0964422	1.28788	0.256439	0.591016	no_significance
RUVBL1	0.865593	0.0256684	0.872713	0.0591287	no_significance
RWDD1	-0.690369	1.02959	0.310255	0.508281	no_significance
S100A11	0.0124288	0.182531	0.669207	0.17444	no_significance
S100A12	-0.123297	2.11783	0.145593	0.836859	no_significance
S100A16	-0.17618	0.0178253	0.893789	0.048765	no_significance
S100A4	-0.268195	1.22799	0.267799	0.572191	no_significance
S100P	0.132045	0.000713012	0.978697	0.00935166	no_significance
SAMD9L	-0.478288	1.02959	0.310255	0.508281	no_significance
SCAMP3	-1.35992	2.7852	0.0951385	1.02164	no_significance
SCARA5	0.152026	0.21836	0.640292	0.193622	no_significance
SCARB1	-0.151628	0.00285205	0.95741	0.0189022	no_significance
SCARB2	-0.122183	2.04082	0.153127	0.814948	no_significance
SCARF1	-0.142588	0.21836	0.640292	0.193622	no_significance
SCARF2	0.114718	0.285205	0.59331	0.226718	no_significance
SCG2	-0.211637	2.7852	0.0951385	1.02164	no_significance
SCG3	-0.0289312	1.50873	0.219332	0.658897	no_significance
SCGB1A1	0.154505	0.377184	0.539114	0.268319	no_significance
SCGB3A2	-0.242668	0.539216	0.462758	0.334646	no_significance
SCGN	-0.166873	2.15686	0.141934	0.847913	no_significance
SCLY	-0.298197	3.10588	0.0780099	1.10785	no_significance
SCP2	-0.493558	0.0862745	0.768968	0.114092	no_significance
SCRN1	-0.394527	4.50642	0.0337679	1.4715	down_regulated
SDC1	-0.12141	0.0942959	0.758785	0.119881	no_significance
SDC4	-0.284684	0.559002	0.454663	0.342311	no_significance
SELE	-0.117687	0.377184	0.539114	0.268319	no_significance
SELP	-0.24391	0.620499	0.430862	0.365662	no_significance
SELPLG	-0.0730982	1.60873	0.20467	0.688946	no_significance
SEMA3F	0.0535654	0.000713012	0.978697	0.00935166	no_significance
SEMA4C	-0.0777146	0.976114	0.32316	0.490582	no_significance
SEMA4D	-0.0284756	0.463636	0.495929	0.30458	no_significance
SEMA7A	-0.0293557	0.194118	0.659511	0.180778	no_significance
SEPTIN9	-0.162779	2.31658	0.128001	0.892785	no_significance
SERPINA11	0.0793494	0.000713012	0.978697	0.00935166	no_significance
SERPINA12	0.460118	0.898574	0.343164	0.464498	no_significance
SERPINA9	-0.589349	1.22799	0.267799	0.572191	no_significance
SERPINB1	-0.568452	0.579144	0.446648	0.350035	no_significance
SERPINB5	0.0580327	0.129947	0.718487	0.143581	no_significance
SERPINB6	-0.284483	2.74082	0.0978146	1.0096	no_significance
SERPINB8	-0.201651	3.059	0.080291	1.09533	no_significance
SERPINB9	-0.289757	3.79964	0.0512635	1.29019	no_significance
SERPINE1	-0.186381	0.685205	0.4078	0.389553	no_significance
SESTD1	-0.578022	2.87504	0.0899625	1.04594	no_significance
SETMAR	-0.241349	1.19857	0.273607	0.562873	no_significance
SEZ6L	0.0148609	1.67718	0.195299	0.7093	no_significance
SEZ6L2	-0.0919673	1.02959	0.310255	0.508281	no_significance
SF3B4	-0.915082	1.96524	0.160954	0.793298	no_significance
SFRP1	0.0164401	0.040107	0.841272	0.0750638	no_significance
SFTPA1	-0.390951	7.34563	0.00672259	2.17246	down_regulated
SFTPA2	-0.380469	1.47611	0.224384	0.649009	no_significance
SFTPD	0.199243	0.730125	0.392843	0.405781	no_significance
SH2B3	-0.833073	2.6098	0.106205	0.973855	no_significance
SH2D1A	-0.321587	5.52157	0.0187834	1.72623	down_regulated
SHMT1	-0.618193	1.25775	0.262077	0.581572	no_significance
SIAE	-0.376253	1.92799	0.164979	0.782571	no_significance
SIGLEC1	-0.086691	0.976114	0.32316	0.490582	no_significance
SIGLEC10	-0.085515	0.445633	0.504416	0.297211	no_significance
SIGLEC15	-1.43128	0.0144385	0.904356	0.0436605	no_significance
SIGLEC5	-0.00227611	0.000713012	0.978697	0.00935166	no_significance
SIGLEC6	-0.187596	5.33494	0.0209021	1.67981	down_regulated
SIGLEC7	0.0184618	0.257398	0.611914	0.21331	no_significance
SIGLEC9	-0.127004	3.059	0.080291	1.09533	no_significance
SIRPA	0.0810701	0.898574	0.343164	0.464498	no_significance
SIRPB1	0.0619656	0.160428	0.688763	0.16193	no_significance
SIRT2	-1.15704	5.2123	0.0224277	1.64922	down_regulated
SIRT5	0.03862	0.271123	0.602579	0.219986	no_significance
SIT1	-0.33693	3.90446	0.0481582	1.31733	down_regulated
SKAP1	-0.418166	6.16684	0.0130167	1.8855	down_regulated
SKAP2	-1.50702	1.74706	0.186247	0.729911	no_significance
SLAMF1	-0.244276	2.23601	0.134829	0.870218	no_significance
SLAMF6	-0.261414	3.90446	0.0481582	1.31733	down_regulated
SLAMF7	-0.174962	0.976114	0.32316	0.490582	no_significance
SLAMF8	-0.123885	0.427986	0.512979	0.2899	no_significance
SLC16A1	-0.394012	2.69679	0.10055	0.997616	no_significance
SLC27A4	-0.898218	2.00285	0.157004	0.804091	no_significance
SLC39A14	-0.446051	0.0349376	0.851726	0.0696999	no_significance
SLC39A5	0.0448708	0.102674	0.748644	0.125724	no_significance
SLIT2	0.484163	0.481996	0.487519	0.312008	no_significance
SLITRK2	0.0222593	0.00160428	0.968051	0.014102	no_significance
SLITRK6	-0.234268	2.15686	0.141934	0.847913	no_significance
SMAD1	-0.463915	2.82995	0.0925214	1.03376	no_significance
SMAD5	-0.0590436	0.753119	0.38549	0.413986	no_significance
SMARCA2	-0.189348	0.00641711	0.936152	0.0286535	no_significance
SMOC1	-0.128635	1.92799	0.164979	0.782571	no_significance
SMOC2	-0.21863	0.171301	0.678958	0.168157	no_significance
SMPD1	0.0593705	0.0114082	0.91494	0.0386072	no_significance
SMPDL3A	0.00468377	0.0713012	0.789452	0.102675	no_significance
SNAP23	-1.07214	2.52424	0.112109	0.950361	no_significance
SNAP29	-1.30094	1.64278	0.199944	0.699091	no_significance
SNCG	-0.291193	1.67718	0.195299	0.7093	no_significance
SNX9	-0.636584	1.67718	0.195299	0.7093	no_significance
SOD1	-0.255765	1.44385	0.229517	0.639185	no_significance
SOD2	-0.493237	0	1	0	no_significance
SORCS2	-0.0453718	1.67718	0.195299	0.7093	no_significance
SORD	-0.547858	3.6451	0.0562345	1.25	no_significance
SORT1	-0.103218	1.57504	0.209476	0.678866	no_significance
SOST	0.177988	0.848663	0.356931	0.447416	no_significance
SPARC	-0.023484	0.00160428	0.968051	0.014102	no_significance
SPARCL1	0.0112001	0.231016	0.630771	0.200128	no_significance
SPINK1	-0.0271442	0.32959	0.565901	0.24726	no_significance
SPINK4	-0.475424	5.2123	0.0224277	1.64922	down_regulated
SPINK5	-0.112219	0.00641711	0.936152	0.0286535	no_significance
SPINK6	-0.152532	0.924064	0.33641	0.473131	no_significance
SPINT1	0.0350088	0.620499	0.430862	0.365662	no_significance
SPINT2	0.0336769	0.0786096	0.779191	0.108356	no_significance
SPOCK1	0.0312821	0.000713012	0.978697	0.00935166	no_significance
SPON1	-0.0342671	0.559002	0.454663	0.342311	no_significance
SPON2	-0.0309092	0.129947	0.718487	0.143581	no_significance
SPP1	0.141024	0.00641711	0.936152	0.0286535	no_significance
SPRY2	-1.404	3.01248	0.0826259	1.08288	no_significance
SRC	-1.82876	3.15312	0.075782	1.12043	no_significance
SRP14	-0.365558	3.34563	0.0673836	1.17145	no_significance
SRPK2	-0.541191	1.02959	0.310255	0.508281	no_significance
SSB	0.144512	0.445633	0.504416	0.297211	no_significance
SSC4D	-0.342346	0.0456328	0.830845	0.0804802	no_significance
SSC5D	0.0357974	0.040107	0.841272	0.0750638	no_significance
ST3GAL1	0.014158	0.0114082	0.91494	0.0386072	no_significance
ST6GAL1	0.192317	1.41194	0.234734	0.629424	no_significance
STAMBP	-0.666369	6.36738	0.0116237	1.93466	down_regulated
STAT5B	-1.4234	3.69626	0.0545347	1.26333	no_significance
STC1	0.129405	0.393761	0.530329	0.275455	no_significance
STC2	0.0795516	0.206061	0.649873	0.187172	no_significance
STIP1	-0.422825	0.707487	0.400279	0.397637	no_significance
STK11	-0.900421	4.91194	0.0266716	1.57395	down_regulated
STK24	-0.451228	3.44403	0.0634807	1.19736	no_significance
STK4	-0.950083	0.481996	0.487519	0.312008	no_significance
STX16	-0.698513	3.44403	0.0634807	1.19736	no_significance
STX4	-1.30293	4.06435	0.0437976	1.35855	down_regulated
STX6	-0.891682	5.39679	0.0201738	1.69521	down_regulated
STX8	-0.849824	4.91194	0.0266716	1.57395	down_regulated
STXBP3	-0.608172	2.11783	0.145593	0.836859	no_significance
SUGT1	-0.559846	4.33797	0.0372714	1.42862	down_regulated
SULT1A1	-1.20867	2.23601	0.134829	0.870218	no_significance
SULT2A1	-0.270677	0.445633	0.504416	0.297211	no_significance
SUMF2	-0.285382	2.23601	0.134829	0.870218	no_significance
SUSD1	-0.372748	1.89109	0.169079	0.771909	no_significance
SUSD2	0.0494604	0.271123	0.602579	0.219986	no_significance
TACC3	-1.46512	3.69626	0.0545347	1.26333	no_significance
TACSTD2	0.0856983	0.707487	0.400279	0.397637	no_significance
TAFA5	-0.0429075	0.949911	0.329742	0.481826	no_significance
TANK	-0.259927	1.71194	0.190733	0.719573	no_significance
TARBP2	-0.909382	6.43494	0.0111897	1.95118	down_regulated
TBC1D17	-0.213271	4.91194	0.0266716	1.57395	down_regulated
TBC1D23	-1.0998	4.06435	0.0437976	1.35855	down_regulated
TBC1D5	-1.10637	4.6205	0.031592	1.50042	down_regulated
TBCB	-1.00497	2.96631	0.0850156	1.0705	no_significance
TBCC	-0.673095	2.87504	0.0899625	1.04594	no_significance
TBL1X	-0.959307	1.96524	0.160954	0.793298	no_significance
TCL1A	-0.49971	2.04082	0.153127	0.814948	no_significance
TCL1B	-0.211564	1.89109	0.169079	0.771909	no_significance
TCN2	-0.00793955	0.519786	0.470933	0.327041	no_significance
TDGF1	0.108659	1.41194	0.234734	0.629424	no_significance
TDRKH	-1.68206	4.6205	0.031592	1.50042	down_regulated
TEK	0.051095	0.0515152	0.820447	0.0859492	no_significance
TFF1	0.329046	3.6451	0.0562345	1.25	no_significance
TFF2	0.21599	2.07914	0.149324	0.825871	no_significance
TFF3	0.0437594	0.0349376	0.851726	0.0696999	no_significance
TFPI	-0.391872	0.129947	0.718487	0.143581	no_significance
TFPI2	-0.132118	1.31836	0.250887	0.600523	no_significance
TFRC	-0.0393232	0.0215686	0.88324	0.053921	no_significance
TGFA	-0.159174	2.00285	0.157004	0.804091	no_significance
TGFB1	-0.306346	3.44403	0.0634807	1.19736	no_significance
TGFBI	0.00190014	0.463636	0.495929	0.30458	no_significance
TGFBR2	-0.0590622	0.231016	0.630771	0.200128	no_significance
TGFBR3	0.0325721	0.00285205	0.95741	0.0189022	no_significance
TGM2	0.181112	0.13975	0.708529	0.149642	no_significance
THBD	-0.0325525	0.13975	0.708529	0.149642	no_significance
THBS2	-0.0174677	0.111408	0.738547	0.131622	no_significance
THBS4	-0.183005	1.16952	0.2795	0.553618	no_significance
THOP1	-0.163525	2.04082	0.153127	0.814948	no_significance
THPO	-0.104076	0.641711	0.423092	0.373565	no_significance
THY1	-0.0880603	0.87344	0.350005	0.455926	no_significance
TIA1	-0.704384	0.599643	0.438714	0.357818	no_significance
TIE1	0.082631	0.171301	0.678958	0.168157	no_significance
TIGAR	-0.259147	3.059	0.080291	1.09533	no_significance
TIMD4	-0.148624	0.111408	0.738547	0.131622	no_significance
TIMP1	-0.0514666	0.299643	0.584106	0.233508	no_significance
TIMP3	1.29951	0.0301248	0.862207	0.0643882	no_significance
TIMP4	0.164214	0.129947	0.718487	0.143581	no_significance
TINAGL1	0.151738	0.244029	0.621312	0.206691	no_significance
TJAP1	-0.732943	4.56328	0.0326645	1.48592	down_regulated
TLR3	-0.0577958	0.539216	0.462758	0.334646	no_significance
TMPRSS15	-0.223335	1.60873	0.20467	0.688946	no_significance
TMPRSS5	-0.0619041	0.360963	0.547972	0.261242	no_significance
TMSB10	-0.353974	2.19626	0.138346	0.859032	no_significance
TNC	0.0799928	1.02959	0.310255	0.508281	no_significance
TNF	-0.220152	3.85187	0.0496905	1.30373	down_regulated
TNF	-0.21231	6.10071	0.0135127	1.86926	down_regulated
TNF	-0.150384	1.28788	0.256439	0.591016	no_significance
TNF	-0.172295	0.924064	0.33641	0.473131	no_significance
TNFAIP8	-0.104853	0.129947	0.718487	0.143581	no_significance
TNFRSF10A	-0.232064	6.98824	0.00820472	2.08594	down_regulated
TNFRSF10B	-0.0993404	2.65312	0.103347	0.985702	no_significance
TNFRSF10C	-0.0605183	0.13975	0.708529	0.149642	no_significance
TNFRSF11A	-0.244096	2.482	0.115156	0.938713	no_significance
TNFRSF11B	0.109293	0.445633	0.504416	0.297211	no_significance
TNFRSF12A	-0.00786287	0.66328	0.415404	0.381529	no_significance
TNFRSF13B	0.0522447	0.000178253	0.989348	0.00465108	no_significance
TNFRSF13C	-0.156216	0.976114	0.32316	0.490582	no_significance
TNFRSF14	-0.0308452	0.149911	0.698621	0.155759	no_significance
TNFRSF19	-0.0258924	0.410695	0.521617	0.282648	no_significance
TNFRSF1A	0.0118592	0.0515152	0.820447	0.0859492	no_significance
TNFRSF1B	0.0145367	0.182531	0.669207	0.17444	no_significance
TNFRSF21	-0.0424736	0.314439	0.574969	0.240355	no_significance
TNFRSF4	-0.183779	0.753119	0.38549	0.413986	no_significance
TNFRSF6B	-0.248742	1.57504	0.209476	0.678866	no_significance
TNFRSF8	-0.0753544	0.000713012	0.978697	0.00935166	no_significance
TNFRSF9	-0.262978	1.50873	0.219332	0.658897	no_significance
TNFSF10	-0.110854	0.87344	0.350005	0.455926	no_significance
TNFSF11	-0.0809336	0.0114082	0.91494	0.0386072	no_significance
TNFSF12	-0.10922	1.60873	0.20467	0.688946	no_significance
TNFSF13	0.112679	0.345098	0.556901	0.254222	no_significance
TNFSF13B	-0.0467171	0.641711	0.423092	0.373565	no_significance
TNFSF14	-0.490758	6.77807	0.00922844	2.03487	down_regulated
TNNI3	-0.320338	1.85455	0.173256	0.761313	no_significance
TNR	-0.147583	1.85455	0.173256	0.761313	no_significance
TNXB	0.0369013	0.0643494	0.799749	0.0970462	no_significance
TP53	-0.0160636	0.00160428	0.968051	0.014102	no_significance
TP53INP1	0.197547	1.54171	0.214363	0.66885	no_significance
TPMT	-0.371985	0.410695	0.521617	0.282648	no_significance
TPP1	0.50671	0.13975	0.708529	0.149642	no_significance
TPPP3	-0.16167	0.410695	0.521617	0.282648	no_significance
TPSAB1	-0.225528	1.92799	0.164979	0.782571	no_significance
TPT1	-0.639639	5.09109	0.0240491	1.6189	down_regulated
TRAF2	-0.362909	5.7754	0.016252	1.78909	down_regulated
TREM2	0.265053	0.500713	0.479187	0.319495	no_significance
TREML2	-0.0505063	0.0713012	0.789452	0.102675	no_significance
TRIAP1	-0.559133	3.9574	0.0466658	1.331	down_regulated
TRIM21	-0.705074	9.84403	0.00170384	2.76857	down_regulated
TRIM5	-0.486349	2.482	0.115156	0.938713	no_significance
TSHB	-0.0307391	0	1	0	no_significance
TSLP	-0.365692	0.87344	0.350005	0.455926	no_significance
TSPAN1	0.406162	0.314439	0.574969	0.240355	no_significance
TST	-0.900588	3.39465	0.0654081	1.18437	no_significance
TXLNA	-0.999932	3.49376	0.0616005	1.21042	no_significance
TXNDC15	0.0616967	0.481996	0.487519	0.312008	no_significance
TXNDC5	-0.319519	1.44385	0.229517	0.639185	no_significance
TXNRD1	-0.250179	0.87344	0.350005	0.455926	no_significance
TYMP	-0.434442	2.27611	0.131381	0.881468	no_significance
TYRO3	0.0257393	0.0178253	0.893789	0.048765	no_significance
UBAC1	-0.109793	0.753119	0.38549	0.413986	no_significance
ULBP2	-0.217921	3.24866	0.0714817	1.1458	no_significance
UMOD	-0.0677744	0.707487	0.400279	0.397637	no_significance
USO1	-1.06296	2.52424	0.112109	0.950361	no_significance
USP8	-1.03376	3.29697	0.0694078	1.15859	no_significance
UXS1	0.0236918	0.0178253	0.893789	0.048765	no_significance
VAMP5	-0.428266	4.9713	0.0257713	1.58886	down_regulated
VASH1	-0.382291	1.54171	0.214363	0.66885	no_significance
VASN	0.00126463	0.00160428	0.968051	0.014102	no_significance
VAT1	-0.0351175	0.182531	0.669207	0.17444	no_significance
VCAM1	-0.0648524	0.445633	0.504416	0.297211	no_significance
VCAN	0.131403	0.730125	0.392843	0.405781	no_significance
VEGFA	-0.0804978	0.360963	0.547972	0.261242	no_significance
VEGFC	-0.0524824	0.0349376	0.851726	0.0696999	no_significance
VEGFD	-0.112121	1.11248	0.291544	0.535296	no_significance
VIM	0.0537933	0.111408	0.738547	0.131622	no_significance
VMO1	0.0193637	0.0515152	0.820447	0.0859492	no_significance
VNN2	-0.301447	6.84777	0.00887519	2.05182	down_regulated
VPS37A	-0.769817	4.9713	0.0257713	1.58886	down_regulated
VPS53	-0.863702	2.23601	0.134829	0.870218	no_significance
VSIG4	0.0231723	0.559002	0.454663	0.342311	no_significance
VSIR	-0.550628	0.0215686	0.88324	0.053921	no_significance
VSTM1	-0.318146	3.6451	0.0562345	1.25	no_significance
VSTM2L	0.0200039	0.00641711	0.936152	0.0286535	no_significance
VTA1	-0.807754	1.41194	0.234734	0.629424	no_significance
VTCN1	-0.0437379	0.102674	0.748644	0.125724	no_significance
VWA1	-0.143587	1.81836	0.177509	0.750781	no_significance
VWC2	-0.190453	2.65312	0.103347	0.985702	no_significance
VWF	-0.727371	1.14082	0.285479	0.544426	no_significance
WARS	-0.0531646	0.102674	0.748644	0.125724	no_significance
WAS	-0.244521	0.149911	0.698621	0.155759	no_significance
WASF1	-0.928638	2.482	0.115156	0.938713	no_significance
WASF3	-0.80247	2.23601	0.134829	0.870218	no_significance
WFDC12	-0.395206	0.924064	0.33641	0.473131	no_significance
WFDC2	0.106183	0.0256684	0.872713	0.0591287	no_significance
WFIKKN1	-0.182326	0.949911	0.329742	0.481826	no_significance
WFIKKN2	-0.100367	0.271123	0.602579	0.219986	no_significance
WIF1	0.0627759	0.410695	0.521617	0.282648	no_significance
WISP1	-0.142358	0.976114	0.32316	0.490582	no_significance
WISP2	0.129871	0.0114082	0.91494	0.0386072	no_significance
WNT9A	-0.0969097	1.78253	0.181839	0.740313	no_significance
WWP2	-0.531779	6.23333	0.0125368	1.90181	down_regulated
XCL1	-0.0321755	0.360963	0.547972	0.261242	no_significance
XG	-0.00128985	0.0515152	0.820447	0.0859492	no_significance
XPNPEP2	0.176139	0.257398	0.611914	0.21331	no_significance
XRCC4	0.11426	0.00285205	0.95741	0.0189022	no_significance
YES1	-1.4099	3.90446	0.0481582	1.31733	down_regulated
YTHDF3	-0.475979	0.345098	0.556901	0.254222	no_significance
ZBTB16	-0.626463	2.04082	0.153127	0.814948	no_significance
ZBTB17	-0.14725	1.57504	0.209476	0.678866	no_significance

## Sheet: Medium_vs_Low
Gene_name	log2FC	stat	pvalue	nlog10	property
AARSD1	0.370335	2.95778	0.0854653	1.06821	no_significance
ABHD14B	0.251373	1.49414	0.221575	0.654479	no_significance
ABL1	0.05106	0.147273	0.701155	0.154186	no_significance
ACAA1	0.44624	0.158384	0.690649	0.160743	no_significance
ACAN	0.0483914	0.323232	0.569672	0.244375	no_significance
ACE2	-0.00142939	0.291717	0.589122	0.229795	no_significance
ACOX1	0.377508	1.9402	0.163647	0.786093	no_significance
ACP5	-0.0289229	0.0729293	0.787119	0.10396	no_significance
ACP6	-0.0475607	0.00989899	0.920746	0.03586	no_significance
ACTA2	0.198045	4.42505	0.0354151	1.45081	up_regulated
ACTN4	0.0753111	1.29293	0.255509	0.592594	no_significance
ACVRL1	0.144189	3.90323	0.0481933	1.31701	up_regulated
ACY1	-0.272833	1.9402	0.163647	0.786093	no_significance
ADA	0.0837783	0.206869	0.649233	0.1876	no_significance
ADA2	0.129486	0.751717	0.385933	0.413488	no_significance
ADAM15	0.205924	4.60626	0.0318554	1.49682	up_regulated
ADAM22	0.265945	3.84727	0.0498269	1.30254	up_regulated
ADAM23	0.0818213	0.427475	0.513231	0.289687	no_significance
ADAM8	-0.110849	0.373535	0.541083	0.266736	no_significance
ADAMTS13	-0.0731248	0.147273	0.701155	0.154186	no_significance
ADAMTS15	-0.297261	2.71838	0.0991984	1.0035	no_significance
ADAMTS16	-0.197088	0.0808081	0.776205	0.110023	no_significance
ADAMTS8	0.200399	1.9402	0.163647	0.786093	no_significance
ADCYAP1R1	0.122285	0.0890909	0.765336	0.116148	no_significance
ADGRB3	0.0986595	0.373535	0.541083	0.266736	no_significance
ADGRE2	-0.0274436	0.0290909	0.864569	0.0632002	no_significance
ADGRG1	0.513647	2.76545	0.0963193	1.01629	no_significance
ADGRG2	-0.0762138	0.126263	0.722339	0.141259	no_significance
ADH4	-0.14739	1.01838	0.312903	0.504591	no_significance
ADM	0.0420556	0.427475	0.513231	0.289687	no_significance
AFP	0.0322917	0.00181818	0.965988	0.0150281	no_significance
AGER	0.188959	0.906869	0.340947	0.467314	no_significance
AGR2	-0.912836	0.147273	0.701155	0.154186	no_significance
AGR3	0.000101631	1.74727	0.18622	0.729974	no_significance
AGRN	-0.04575	0.00989899	0.920746	0.03586	no_significance
AGRP	0.183978	2.0202	0.155218	0.809057	no_significance
AGXT	-0.116704	0.0244444	0.875759	0.0576152	no_significance
AHCY	0.140858	0.261818	0.608874	0.215473	no_significance
AHSP	0.472222	0.801818	0.37055	0.431153	no_significance
AIF1	0.043487	0.567475	0.451264	0.345569	no_significance
AIFM1	1.14108	0.233535	0.628915	0.201408	no_significance
AK1	0.584067	4.91636	0.0266035	1.57506	up_regulated
AKR1B1	0.420839	0.0517172	0.820102	0.0861323	no_significance
AKR1C4	0.100233	0.567475	0.451264	0.345569	no_significance
AKT1S1	0.408695	0.000808081	0.977322	0.00996242	no_significance
AKT3	-0.00611254	0.0654545	0.798074	0.097957	no_significance
ALCAM	0.0727528	0.853535	0.355554	0.449094	no_significance
ALDH1A1	0.0781203	0.409091	0.522431	0.281971	no_significance
ALDH3A1	0.123851	0.106869	0.743738	0.12858	no_significance
ALPP	-0.411896	0.465455	0.495086	0.30532	no_significance
AMBN	0.166542	7.3699	0.00663247	2.17832	up_regulated
AMBP	-0.00903439	0.206869	0.649233	0.1876	no_significance
AMFR	0.331049	0.589091	0.442771	0.353821	no_significance
AMIGO2	0.0315045	0.0729293	0.787119	0.10396	no_significance
AMN	-0.213104	2.22727	0.135593	0.867763	no_significance
AMY2A	0.486191	4.01636	0.0450608	1.3462	up_regulated
AMY2B	0.52618	4.42505	0.0354151	1.45081	up_regulated
ANG	-0.0856508	0.776566	0.378194	0.422286	no_significance
ANGPT1	-0.228853	0.801818	0.37055	0.431153	no_significance
ANGPT2	0.245102	1.4596	0.226994	0.643985	no_significance
ANGPTL1	0.0515676	0.126263	0.722339	0.141259	no_significance
ANGPTL2	-0.296456	1.56444	0.211016	0.675685	no_significance
ANGPTL3	-0.0432789	0.00020202	0.98866	0.00495315	no_significance
ANGPTL4	-0.0117841	0.656364	0.417847	0.378983	no_significance
ANGPTL7	0.162956	2.14323	0.1432	0.844057	no_significance
ANKRD54	0.426296	0.339596	0.560063	0.251763	no_significance
ANPEP	-0.0357217	0.136566	0.711719	0.147691	no_significance
ANXA10	0.92252	0.989899	0.319767	0.495166	no_significance
ANXA11	-0.154735	1.07657	0.299467	0.523651	no_significance
ANXA3	0.256682	0.0517172	0.820102	0.0861323	no_significance
ANXA4	0.24628	0.0583838	0.809069	0.0920145	no_significance
ANXA5	0.047227	0.169899	0.680202	0.167362	no_significance
AOC1	-0.433639	0.853535	0.355554	0.449094	no_significance
AOC3	-0.0296519	0.0729293	0.787119	0.10396	no_significance
APBB1IP	-0.00518568	0.00989899	0.920746	0.03586	no_significance
APEX1	-0.0740444	0.206869	0.649233	0.1876	no_significance
APLP1	0.313387	4.01636	0.0450608	1.3462	up_regulated
APOH	0.0191228	0.0290909	0.864569	0.0632002	no_significance
APOM	-0.162795	2.18505	0.139356	0.855873	no_significance
APP	-0.0169677	0.776566	0.378194	0.422286	no_significance
APRT	0.376712	0.727273	0.393769	0.404759	no_significance
AREG	0.262296	4.01636	0.0450608	1.3462	up_regulated
ARG1	0.29294	2.76545	0.0963193	1.01629	no_significance
ARHGAP1	0.204647	0.039596	0.842273	0.0745473	no_significance
ARHGAP25	-0.0301624	0.206869	0.649233	0.1876	no_significance
ARHGEF12	0.243469	0.934141	0.333789	0.476528	no_significance
ARID4B	-0.0939062	1.74727	0.18622	0.729974	no_significance
ARNT	-0.472553	0.679596	0.409726	0.387507	no_significance
ARSA	-0.330233	0.0244444	0.875759	0.0576152	no_significance
ARSB	0.0478317	0.0341414	0.853406	0.0688441	no_significance
ART3	0.258954	2.44444	0.117942	0.928333	no_significance
ARTN	0.0749839	0.0290909	0.864569	0.0632002	no_significance
ASAH2	0.123063	0.181818	0.669815	0.174045	no_significance
ASGR1	-0.0275697	0.0729293	0.787119	0.10396	no_significance
ATF2	1.67166	0.567475	0.451264	0.345569	no_significance
ATG4A	0.181799	0.801818	0.37055	0.431153	no_significance
ATOX1	0.153133	2.5796	0.108249	0.965575	no_significance
ATP5IF1	0.495897	1.35838	0.243818	0.612935	no_significance
ATP5PO	0.375455	0.261818	0.608874	0.215473	no_significance
ATP6AP2	-0.167185	3.79172	0.0515068	1.28814	no_significance
ATP6V1D	-0.288805	0.776566	0.378194	0.422286	no_significance
ATP6V1F	0.367852	3.10626	0.0779917	1.10795	no_significance
ATXN10	0.499085	0.169899	0.680202	0.167362	no_significance
AXIN1	0.0406087	0.525455	0.468524	0.329268	no_significance
AXL	0.0302096	0.307273	0.579359	0.237053	no_significance
AZU1	-0.170827	3.41414	0.06464	1.1895	no_significance
B4GALT1	0.0383422	0.853535	0.355554	0.449094	no_significance
B4GAT1	-0.018741	0.00505051	0.943345	0.0253297	no_significance
BACH1	0.111405	0.136566	0.711719	0.147691	no_significance
BAG3	-0.0302437	0.020202	0.886974	0.052089	no_significance
BAG6	0.122432	2.62545	0.105162	0.97814	no_significance
BAIAP2	-0.935402	1.56444	0.211016	0.675685	no_significance
BAMBI	-0.0373544	0.0341414	0.853406	0.0688441	no_significance
BANK1	0.0214933	0.656364	0.417847	0.378983	no_significance
BAX	0.819822	0.546263	0.459849	0.337385	no_significance
BCAM	0.182781	2.90909	0.0880815	1.05512	no_significance
BCAN	0.220607	2.44444	0.117942	0.928333	no_significance
BCL2L11	0.0675113	0.323232	0.569672	0.244375	no_significance
BCR	0.234938	0.181818	0.669815	0.174045	no_significance
BGN	-0.0276426	4.01636	0.0450608	1.3462	down_regulated
BID	0.0976808	0.00323232	0.954662	0.0201504	no_significance
BIN2	0.671312	1.90081	0.167988	0.774722	no_significance
BIRC2	-0.07297	1.56444	0.211016	0.675685	no_significance
BLMH	0.0770907	0.751717	0.385933	0.413488	no_significance
BLVRB	0.333477	2.62545	0.105162	0.97814	no_significance
BMP4	0.481299	10.1366	0.00145357	2.83756	up_regulated
BMP6	0.133517	1.63636	0.200825	0.697182	no_significance
BOC	0.0382814	0.373535	0.541083	0.266736	no_significance
BPIFB1	-0.0176524	0.00505051	0.943345	0.0253297	no_significance
BRK1	0.282968	0.934141	0.333789	0.476528	no_significance
BSG	0.0736389	1.52909	0.216249	0.665046	no_significance
BST1	0.150727	2.22727	0.135593	0.867763	no_significance
BST2	-0.0699326	0.446263	0.504115	0.29747	no_significance
BTC	0.195672	0.020202	0.886974	0.052089	no_significance
BTN2A1	0.0380384	1.01838	0.312903	0.504591	no_significance
BTN3A2	0.201769	0.906869	0.340947	0.467314	no_significance
C19orf12	1.89971	2.76545	0.0963193	1.01629	no_significance
C1QA	0.109196	2.0202	0.155218	0.809057	no_significance
C1QTNF1	-0.620617	4.72909	0.0296566	1.52788	down_regulated
C2	-0.147622	1.82323	0.176929	0.752201	no_significance
C2CD2L	0.0685178	0.0517172	0.820102	0.0861323	no_significance
C4BPB	-0.119234	0.323232	0.569672	0.244375	no_significance
CA1	0.318704	1.86182	0.172415	0.763425	no_significance
CA11	0.020244	0.00181818	0.965988	0.0150281	no_significance
CA12	0.194976	3.73657	0.0532338	1.27381	no_significance
CA13	0.488795	1.04727	0.306136	0.514086	no_significance
CA14	0.299584	4.01636	0.0450608	1.3462	up_regulated
CA2	0.57335	3.52	0.0606324	1.21729	no_significance
CA3	-0.0503936	2.06081	0.15113	0.820649	no_significance
CA4	-0.0458052	0.00505051	0.943345	0.0253297	no_significance
CA5A	-0.567644	0.961818	0.326729	0.485812	no_significance
CA6	-0.232612	1.32545	0.249615	0.602729	no_significance
CA9	0.303765	0.751717	0.385933	0.413488	no_significance
CALB1	0.383262	4.72909	0.0296566	1.52788	up_regulated
CALB2	-0.450772	4.54545	0.0330063	1.4814	down_regulated
CALCA	0.167749	2.22727	0.135593	0.867763	no_significance
CALCOCO1	0.307221	0.446263	0.504115	0.29747	no_significance
CAMKK1	0.156016	0.373535	0.541083	0.266736	no_significance
CANT1	-0.0414091	0.116364	0.733012	0.134889	no_significance
CAPG	-0.0156351	0.0890909	0.765336	0.116148	no_significance
CARHSP1	0.071771	0.291717	0.589122	0.229795	no_significance
CASC4	-0.117461	1.13636	0.286422	0.542994	no_significance
CASP1	0.082292	1.26081	0.261498	0.582531	no_significance
CASP10	0.296291	1.78505	0.18153	0.741051	no_significance
CASP2	-0.163575	1.67293	0.195867	0.70804	no_significance
CASP3	0.448097	0.485051	0.486144	0.313236	no_significance
CASP8	0.299513	2.18505	0.139356	0.855873	no_significance
CBLIF	-0.13351	0.391111	0.531716	0.27432	no_significance
CBLN4	-0.0216586	0.00989899	0.920746	0.03586	no_significance
CC2D1A	0.353713	0.751717	0.385933	0.413488	no_significance
CCDC80	0.47451	2.06081	0.15113	0.820649	no_significance
CCL11	0.0705553	0.446263	0.504115	0.29747	no_significance
CCL13	0.23592	2.22727	0.135593	0.867763	no_significance
CCL14	-0.0238575	0.106869	0.743738	0.12858	no_significance
CCL15	0.0120371	0.546263	0.459849	0.337385	no_significance
CCL16	-0.0250063	0.147273	0.701155	0.154186	no_significance
CCL17	0.331238	0.0129293	0.90947	0.0412116	no_significance
CCL18	0.473762	1.6002	0.205875	0.686397	no_significance
CCL19	-1.73879	0.291717	0.589122	0.229795	no_significance
CCL2	0.247506	2.10182	0.147124	0.832316	no_significance
CCL20	0.0962825	2.10182	0.147124	0.832316	no_significance
CCL21	-0.0881264	0.00323232	0.954662	0.0201504	no_significance
CCL22	-0.101379	0.0583838	0.809069	0.0920145	no_significance
CCL23	0.169649	0.656364	0.417847	0.378983	no_significance
CCL24	0.0467411	0.961818	0.326729	0.485812	no_significance
CCL25	0.143777	2.22727	0.135593	0.867763	no_significance
CCL26	-1.44474	0.727273	0.393769	0.404759	no_significance
CCL27	0.220128	1.49414	0.221575	0.654479	no_significance
CCL28	0.496307	3.46687	0.0626097	1.20336	no_significance
CCL3	0.0293263	0.181818	0.669815	0.174045	no_significance
CCL4	-0.105263	1.35838	0.243818	0.612935	no_significance
CCL5	0.301123	1.35838	0.243818	0.612935	no_significance
CCL7	0.206689	1.52909	0.216249	0.665046	no_significance
CCL8	0.00563886	0	1	0	no_significance
CCN1	0.253017	2.10182	0.147124	0.832316	no_significance
CCN2	0.0165771	0.00323232	0.954662	0.0201504	no_significance
CCN3	-0.124351	0.147273	0.701155	0.154186	no_significance
CCS	0.482011	10.5941	0.00113447	2.94521	up_regulated
CCT5	0.145591	0.853535	0.355554	0.449094	no_significance
CD109	0.031313	0.020202	0.886974	0.052089	no_significance
CD14	-0.101367	0.276566	0.598961	0.222601	no_significance
CD160	0.113067	0.158384	0.690649	0.160743	no_significance
CD163	0.0903156	0.307273	0.579359	0.237053	no_significance
CD164	0.00536319	0.307273	0.579359	0.237053	no_significance
CD177	-0.0858248	1.78505	0.18153	0.741051	no_significance
CD1C	0.101061	0.989899	0.319767	0.495166	no_significance
CD200	0.153181	1.74727	0.18622	0.729974	no_significance
CD200R1	0.10072	1.49414	0.221575	0.654479	no_significance
CD207	-0.0490744	0.00020202	0.98866	0.00495315	no_significance
CD209	-0.158222	1.6002	0.205875	0.686397	no_significance
CD22	-0.114833	1.82323	0.176929	0.752201	no_significance
CD244	0.0942071	0.181818	0.669815	0.174045	no_significance
CD27	-0.0570812	0.020202	0.886974	0.052089	no_significance
CD274	0.289239	2.14323	0.1432	0.844057	no_significance
CD276	0.116567	1.13636	0.286422	0.542994	no_significance
CD28	-0.00204327	1.26081	0.261498	0.582531	no_significance
CD2AP	0.416965	0.276566	0.598961	0.222601	no_significance
CD300C	-0.0419728	0.00505051	0.943345	0.0253297	no_significance
CD300E	-0.0624386	0.00020202	0.98866	0.00495315	no_significance
CD300LF	-0.0125201	0.00505051	0.943345	0.0253297	no_significance
CD300LG	0.0703912	0.169899	0.680202	0.167362	no_significance
CD302	0.177563	1.6002	0.205875	0.686397	no_significance
CD33	-0.22894	1.01838	0.312903	0.504591	no_significance
CD34	0.0392119	0.0454545	0.83117	0.0803099	no_significance
CD38	0.156312	3.41414	0.06464	1.1895	no_significance
CD4	0.0476827	0.233535	0.628915	0.201408	no_significance
CD40	0.321964	0.291717	0.589122	0.229795	no_significance
CD40LG	0.617305	0.339596	0.560063	0.251763	no_significance
CD46	0.0934824	1.78505	0.18153	0.741051	no_significance
CD48	-0.0236408	0.020202	0.886974	0.052089	no_significance
CD5	-0.20386	1.42545	0.232508	0.633563	no_significance
CD55	-0.00477804	0.291717	0.589122	0.229795	no_significance
CD58	0.0849572	1.07657	0.299467	0.523651	no_significance
CD59	0.019178	1.35838	0.243818	0.612935	no_significance
CD6	0.0369757	0.0129293	0.90947	0.0412116	no_significance
CD63	-0.157423	0.00505051	0.943345	0.0253297	no_significance
CD69	0.533575	1.29293	0.255509	0.592594	no_significance
CD70	0.102196	1.35838	0.243818	0.612935	no_significance
CD74	0.0157645	0.0517172	0.820102	0.0861323	no_significance
CD79B	0.0328941	0.0290909	0.864569	0.0632002	no_significance
CD83	0.122427	1.10626	0.292896	0.533287	no_significance
CD84	0.11827	1.52909	0.216249	0.665046	no_significance
CD8A	-0.199902	2.31293	0.128302	0.891766	no_significance
CD93	0.130355	1.63636	0.200825	0.697182	no_significance
CD97	-0.0513668	0.00989899	0.920746	0.03586	no_significance
CD99	-0.00661591	2.76545	0.0963193	1.01629	no_significance
CD99L2	-0.149494	0.136566	0.711719	0.147691	no_significance
CDC27	0.111288	0.409091	0.522431	0.281971	no_significance
CDC37	0.398785	0.827475	0.363004	0.440089	no_significance
CDCP1	0.23268	0.611111	0.43437	0.36214	no_significance
CDH1	0.0434271	0.0729293	0.787119	0.10396	no_significance
CDH15	-0.285368	0.00505051	0.943345	0.0253297	no_significance
CDH17	0.116979	0.106869	0.743738	0.12858	no_significance
CDH2	-0.159874	0.373535	0.541083	0.266736	no_significance
CDH3	0.0586074	0.291717	0.589122	0.229795	no_significance
CDH5	0.176167	1.35838	0.243818	0.612935	no_significance
CDH6	0.135982	0.934141	0.333789	0.476528	no_significance
CDHR1	-0.0853178	0	1	0	no_significance
CDHR2	0.0338858	0.169899	0.680202	0.167362	no_significance
CDHR5	-0.128356	0.751717	0.385933	0.413488	no_significance
CDKN1A	0.0909046	0.465455	0.495086	0.30532	no_significance
CDKN2D	0.586423	0.247475	0.618859	0.208408	no_significance
CDNF	0.116717	1.86182	0.172415	0.763425	no_significance
CDON	-0.143561	0.0890909	0.765336	0.116148	no_significance
CDSN	0.195539	2.14323	0.1432	0.844057	no_significance
CEACAM1	-0.0378904	0.0977778	0.754513	0.122333	no_significance
CEACAM21	0.374481	0.039596	0.842273	0.0745473	no_significance
CEACAM3	0.177664	0.546263	0.459849	0.337385	no_significance
CEACAM5	0.541769	1.22909	0.267584	0.57254	no_significance
CEACAM8	0.06517	0.703232	0.4017	0.396098	no_significance
CEBPB	0.275391	5.23657	0.0221169	1.65528	up_regulated
CELA3A	0.346783	2.4002	0.12132	0.916069	no_significance
CEP164	0.0215792	0.307273	0.579359	0.237053	no_significance
CEP85	0.117927	0.0977778	0.754513	0.122333	no_significance
CERT	0.458515	0.611111	0.43437	0.36214	no_significance
CES1	-0.712966	1.67293	0.195867	0.70804	no_significance
CES2	-0.147373	0.633535	0.426061	0.370528	no_significance
CES3	-0.138338	1.01838	0.312903	0.504591	no_significance
CETN2	0.589596	0.116364	0.733012	0.134889	no_significance
CFC1	0.168873	0.853535	0.355554	0.449094	no_significance
CGA	-0.415038	4.01636	0.0450608	1.3462	down_regulated
CGREF1	0.134908	1.35838	0.243818	0.612935	no_significance
CHAC2	0.101951	0.525455	0.468524	0.329268	no_significance
CHEK2	0.135192	0.611111	0.43437	0.36214	no_significance
CHGB	0.0579588	0.0290909	0.864569	0.0632002	no_significance
CHI3L1	-0.224709	0.0163636	0.898212	0.0466212	no_significance
CHIT1	0.31531	0.147273	0.701155	0.154186	no_significance
CHL1	0.0120922	0.020202	0.886974	0.052089	no_significance
CHMP1A	0.376335	0.000808081	0.977322	0.00996242	no_significance
CHRDL1	0.00779527	0.0890909	0.765336	0.116148	no_significance
CHRDL2	0.379812	3.46687	0.0626097	1.20336	no_significance
CIAPIN1	0.275279	0.356364	0.550533	0.259217	no_significance
CKAP4	0.143376	1.52909	0.216249	0.665046	no_significance
CKMT1A_CKMT1B	-0.299909	0.906869	0.340947	0.467314	no_significance
CLC	0.0931447	0.0290909	0.864569	0.0632002	no_significance
CLEC10A	0.0197882	0.485051	0.486144	0.313236	no_significance
CLEC11A	0.172725	0.22	0.63904	0.194472	no_significance
CLEC14A	0.24664	2.67172	0.102146	0.99078	no_significance
CLEC1A	0.152017	0.989899	0.319767	0.495166	no_significance
CLEC1B	0.765554	1.78505	0.18153	0.741051	no_significance
CLEC4A	0.0923373	0.751717	0.385933	0.413488	no_significance
CLEC4C	-0.215975	1.39172	0.238115	0.623213	no_significance
CLEC4D	0.136591	0.0890909	0.765336	0.116148	no_significance
CLEC4G	-0.0972609	1.39172	0.238115	0.623213	no_significance
CLEC5A	0.0618658	0.906869	0.340947	0.467314	no_significance
CLEC6A	-0.0956433	2.81293	0.0935075	1.02915	no_significance
CLEC7A	0.0529553	0.446263	0.504115	0.29747	no_significance
CLIP2	0.490078	0.22	0.63904	0.194472	no_significance
CLMP	-0.00758113	0.0244444	0.875759	0.0576152	no_significance
CLPP	0.843455	0.106869	0.743738	0.12858	no_significance
CLPS	0.441776	1.22909	0.267584	0.57254	no_significance
CLSPN	0.158749	0.0129293	0.90947	0.0412116	no_significance
CLSTN1	0.188146	0.00323232	0.954662	0.0201504	no_significance
CLSTN2	0.247383	1.82323	0.176929	0.752201	no_significance
CLTA	0.107548	0.525455	0.468524	0.329268	no_significance
CLUL1	0.152552	0.136566	0.711719	0.147691	no_significance
CNDP1	-0.436801	8.40727	0.00373723	2.42745	down_regulated
CNPY2	0.206511	0.0341414	0.853406	0.0688441	no_significance
CNPY4	0.212174	0.427475	0.513231	0.289687	no_significance
CNST	0.454595	2.06081	0.15113	0.820649	no_significance
CNTN1	0.0394053	0.126263	0.722339	0.141259	no_significance
CNTN2	0.15058	1.01838	0.312903	0.504591	no_significance
CNTN3	-0.0960071	0.0729293	0.787119	0.10396	no_significance
CNTN4	-0.0735233	0.116364	0.733012	0.134889	no_significance
CNTN5	0.12388	1.07657	0.299467	0.523651	no_significance
CNTNAP2	-0.0609546	0.0583838	0.809069	0.0920145	no_significance
COL18A1	-0.118712	0.801818	0.37055	0.431153	no_significance
COL1A1	0.0649996	0.446263	0.504115	0.29747	no_significance
COL4A1	0.404967	2.81293	0.0935075	1.02915	no_significance
COL6A3	-0.0282439	0.323232	0.569672	0.244375	no_significance
COL9A1	-0.157242	0.261818	0.608874	0.215473	no_significance
COLEC12	0.00903849	0.0454545	0.83117	0.0803099	no_significance
COMP	-0.0214436	0.0129293	0.90947	0.0412116	no_significance
COMT	0.314069	0.307273	0.579359	0.237053	no_significance
COPE	-0.01871	0.147273	0.701155	0.154186	no_significance
CORO1A	0.432203	0.776566	0.378194	0.422286	no_significance
COX5B	0.604421	0.194141	0.659492	0.180791	no_significance
CPA1	0.486069	1.6002	0.205875	0.686397	no_significance
CPA2	0.118989	0.446263	0.504115	0.29747	no_significance
CPB1	0.408722	2.10182	0.147124	0.832316	no_significance
CPE	0.242464	4.66747	0.0307391	1.51231	up_regulated
CPM	-0.193629	1.01838	0.312903	0.504591	no_significance
CPPED1	0.0124604	0.0129293	0.90947	0.0412116	no_significance
CPVL	-0.202855	0.567475	0.451264	0.345569	no_significance
CPXM1	-0.00922528	0.0129293	0.90947	0.0412116	no_significance
CR2	0.144204	0.00181818	0.965988	0.0150281	no_significance
CRACR2A	0.142944	0.181818	0.669815	0.174045	no_significance
CRADD	0.424105	0.88	0.348202	0.458169	no_significance
CREG1	-0.20125	0.147273	0.701155	0.154186	no_significance
CRELD2	0.185671	0.853535	0.355554	0.449094	no_significance
CRH	0.309591	0.194141	0.659492	0.180791	no_significance
CRHBP	-0.0837206	0.0129293	0.90947	0.0412116	no_significance
CRHR1	0.200868	0.465455	0.495086	0.30532	no_significance
CRIM1	0.246658	4.42505	0.0354151	1.45081	up_regulated
CRIP2	-0.0279447	0.020202	0.886974	0.052089	no_significance
CRISP2	0.0967368	0.00323232	0.954662	0.0201504	no_significance
CRKL	0.595727	0.247475	0.618859	0.208408	no_significance
CRLF1	0.00497363	0.485051	0.486144	0.313236	no_significance
CRNN	0.562003	0.656364	0.417847	0.378983	no_significance
CRTAC1	-0.136156	0.589091	0.442771	0.353821	no_significance
CRTAM	0.147294	0.427475	0.513231	0.289687	no_significance
CRX	0.755074	2.06081	0.15113	0.820649	no_significance
CSF1	0.125358	1.86182	0.172415	0.763425	no_significance
CSF2RA	0.093063	0.291717	0.589122	0.229795	no_significance
CSF3	-0.299948	2.62545	0.105162	0.97814	no_significance
CST3	0.00312004	0.0454545	0.83117	0.0803099	no_significance
CST5	0.154683	1.16687	0.280046	0.552771	no_significance
CST6	-0.0350635	0.727273	0.393769	0.404759	no_significance
CST7	0.158989	0	1	0	no_significance
CSTB	-0.0186244	0.446263	0.504115	0.29747	no_significance
CTF1	0.171358	0.546263	0.459849	0.337385	no_significance
CTRB1	0.169512	0.247475	0.618859	0.208408	no_significance
CTRC	0.604807	3.10626	0.0779917	1.10795	no_significance
CTSB	0.471805	2.31293	0.128302	0.891766	no_significance
CTSC	0.0729324	0.356364	0.550533	0.259217	no_significance
CTSD	-0.348711	0.989899	0.319767	0.495166	no_significance
CTSF	-0.237267	0.020202	0.886974	0.052089	no_significance
CTSH	0.00348281	0.206869	0.649233	0.1876	no_significance
CTSL	-0.036131	0.0163636	0.898212	0.0466212	no_significance
CTSO	-0.112819	0.0290909	0.864569	0.0632002	no_significance
CTSS	-0.00571783	0.181818	0.669815	0.174045	no_significance
CTSV	-0.0698617	1.35838	0.243818	0.612935	no_significance
CTSZ	-0.267247	1.39172	0.238115	0.623213	no_significance
CX3CL1	0.305721	5.10727	0.0238257	1.62295	up_regulated
CXADR	0.290435	3.00687	0.0829123	1.08138	no_significance
CXCL1	-0.184196	0.126263	0.722339	0.141259	no_significance
CXCL10	0.184113	1.26081	0.261498	0.582531	no_significance
CXCL11	0.0094506	0.751717	0.385933	0.413488	no_significance
CXCL12	0.267703	3.73657	0.0532338	1.27381	no_significance
CXCL13	0.786004	0.853535	0.355554	0.449094	no_significance
CXCL14	-0.714995	0.373535	0.541083	0.266736	no_significance
CXCL16	-0.0972594	0.589091	0.442771	0.353821	no_significance
CXCL17	0.0874503	0.0129293	0.90947	0.0412116	no_significance
CXCL3	-0.0817838	1.7099	0.190998	0.71897	no_significance
CXCL5	-0.203284	1.29293	0.255509	0.592594	no_significance
CXCL6	-0.0407868	0.106869	0.743738	0.12858	no_significance
CXCL8	0.0455655	0.0244444	0.875759	0.0576152	no_significance
CXCL8	0.0639156	0.0517172	0.820102	0.0861323	no_significance
CXCL8	0.0805517	0.427475	0.513231	0.289687	no_significance
CXCL8	0.046989	0.0163636	0.898212	0.0466212	no_significance
CXCL9	0.168846	1.52909	0.216249	0.665046	no_significance
DAB2	0.725998	0.147273	0.701155	0.154186	no_significance
DAG1	-0.0374406	0.0517172	0.820102	0.0861323	no_significance
DAPP1	1.38997	0.276566	0.598961	0.222601	no_significance
DARS	0.319322	0.0654545	0.798074	0.097957	no_significance
DBI	0.0803449	2.2699	0.131908	0.879727	no_significance
DBNL	0.403532	0.989899	0.319767	0.495166	no_significance
DCBLD2	-0.056934	0.0583838	0.809069	0.0920145	no_significance
DCN	0.146154	3.36182	0.0667244	1.17572	no_significance
DCTN1	0.262313	0.00727273	0.932039	0.0305661	no_significance
DCTN2	0.152705	1.07657	0.299467	0.523651	no_significance
DCTN6	0.984305	2.44444	0.117942	0.928333	no_significance
DCTPP1	0.0579301	0.276566	0.598961	0.222601	no_significance
DCXR	0.310115	1.29293	0.255509	0.592594	no_significance
DDAH1	0.129657	0.323232	0.569672	0.244375	no_significance
DDC	-0.213808	2.22727	0.135593	0.867763	no_significance
DDR1	0.0833713	0.505051	0.477289	0.321218	no_significance
DDX58	-0.213826	0.0583838	0.809069	0.0920145	no_significance
DECR1	0.656561	0.776566	0.378194	0.422286	no_significance
DEFA1_DEFA1B	0.0942616	0.0454545	0.83117	0.0803099	no_significance
DEFB4A_DEFB4B	0.986349	5.04323	0.0247223	1.60691	up_regulated
DFFA	0.113002	0.147273	0.701155	0.154186	no_significance
DGKZ	-0.03001	0.0454545	0.83117	0.0803099	no_significance
DIABLO	0.895654	0.906869	0.340947	0.467314	no_significance
DKK1	-0.138508	2.18505	0.139356	0.855873	no_significance
DKK3	0.313675	4.79111	0.028607	1.54353	up_regulated
DKK4	0.294812	4.72909	0.0296566	1.52788	up_regulated
DKKL1	0.0867507	0.356364	0.550533	0.259217	no_significance
DLK1	-0.171907	0.0454545	0.83117	0.0803099	no_significance
DLL1	0.0346349	0.633535	0.426061	0.370528	no_significance
DNAJA2	0.393037	0.194141	0.659492	0.180791	no_significance
DNAJB1	0.249582	0.0454545	0.83117	0.0803099	no_significance
DNAJB8	0.177637	0.00323232	0.954662	0.0201504	no_significance
DNER	0.100066	0.039596	0.842273	0.0745473	no_significance
DNMBP	0.247061	1.67293	0.195867	0.70804	no_significance
DNPH1	0.313765	3.57354	0.0587072	1.23131	no_significance
DOK2	0.9909	0.961818	0.326729	0.485812	no_significance
DPEP1	0.233948	2.44444	0.117942	0.928333	no_significance
DPEP2	0.186707	1.04727	0.306136	0.514086	no_significance
DPP10	0.0864738	0.961818	0.326729	0.485812	no_significance
DPP4	-0.147083	2.10182	0.147124	0.832316	no_significance
DPP6	0.126195	0.989899	0.319767	0.495166	no_significance
DPP7	-0.166498	0.00181818	0.965988	0.0150281	no_significance
DPT	-0.0435905	0.0341414	0.853406	0.0688441	no_significance
DPY30	0.117721	0.465455	0.495086	0.30532	no_significance
DRAXIN	0.170599	0.465455	0.495086	0.30532	no_significance
DRG2	0.0295818	1.07657	0.299467	0.523651	no_significance
DSC2	0.008329	0.169899	0.680202	0.167362	no_significance
DSG2	0.052437	0.751717	0.385933	0.413488	no_significance
DSG3	0.217314	0.88	0.348202	0.458169	no_significance
DSG4	0.212292	0.703232	0.4017	0.396098	no_significance
DTX3	0.153362	3.00687	0.0829123	1.08138	no_significance
DUOX2	0.32396	0.727273	0.393769	0.404759	no_significance
DUSP3	2.25877	0.567475	0.451264	0.345569	no_significance
EBAG9	0.904302	0.276566	0.598961	0.222601	no_significance
EBI3_IL27	0.296631	7.8402	0.00510969	2.29161	up_regulated
ECE1	0.152808	1.78505	0.18153	0.741051	no_significance
EDA2R	-0.0282755	1.86182	0.172415	0.763425	no_significance
EDAR	-0.0716531	0.0583838	0.809069	0.0920145	no_significance
EDIL3	0.0923128	0.169899	0.680202	0.167362	no_significance
EFEMP1	-0.0762424	0	1	0	no_significance
EFNA1	-0.031201	0.0454545	0.83117	0.0803099	no_significance
EFNA4	0.137501	2.53414	0.111407	0.953086	no_significance
EGF	0.672281	1.49414	0.221575	0.654479	no_significance
EGFL7	-0.00991516	0.356364	0.550533	0.259217	no_significance
EGFR	-0.125885	2.31293	0.128302	0.891766	no_significance
EGLN1	0.0307212	0.039596	0.842273	0.0745473	no_significance
EIF4B	0.490878	0.0244444	0.875759	0.0576152	no_significance
EIF4EBP1	0.309641	3.3099	0.0688637	1.16201	no_significance
EIF4G1	0.444593	0.020202	0.886974	0.052089	no_significance
EIF5A	0.0825959	0.00020202	0.98866	0.00495315	no_significance
ELOA	-0.197729	0.247475	0.618859	0.208408	no_significance
ENAH	0.117425	0.727273	0.393769	0.404759	no_significance
ENG	0.0692914	0.776566	0.378194	0.422286	no_significance
ENO1	0.175497	0.0129293	0.90947	0.0412116	no_significance
ENO2	0.236467	0.427475	0.513231	0.289687	no_significance
ENPP2	-0.0395669	0.0729293	0.787119	0.10396	no_significance
ENPP5	-7.49481e-05	0.0244444	0.875759	0.0576152	no_significance
ENPP7	0.274852	0.0808081	0.776205	0.110023	no_significance
ENTPD2	-0.0471609	0.106869	0.743738	0.12858	no_significance
ENTPD5	-0.00386215	0.206869	0.649233	0.1876	no_significance
ENTPD6	0.0928045	1.42545	0.232508	0.633563	no_significance
EPCAM	0.0846001	0.291717	0.589122	0.229795	no_significance
EPHA1	-0.0322097	0.307273	0.579359	0.237053	no_significance
EPHA10	-0.680531	0.546263	0.459849	0.337385	no_significance
EPHA2	0.192054	5.23657	0.0221169	1.65528	up_regulated
EPHB4	0.158936	1.90081	0.167988	0.774722	no_significance
EPHB6	0.276017	5.97657	0.0144972	1.83872	up_regulated
EPHX2	0.811787	0.169899	0.680202	0.167362	no_significance
EPO	0.426651	3.05636	0.0804215	1.09463	no_significance
EPS8L2	-0.184766	1.07657	0.299467	0.523651	no_significance
ERBB2	-0.153449	1.74727	0.18622	0.729974	no_significance
ERBB3	-0.175639	3.41414	0.06464	1.1895	no_significance
ERBB4	0.0368717	0.0163636	0.898212	0.0466212	no_significance
ERBIN	0.377126	0.446263	0.504115	0.29747	no_significance
EREG	0.273006	1.01838	0.312903	0.504591	no_significance
ERP44	-0.0196829	0.0163636	0.898212	0.0466212	no_significance
ESAM	0.184	2.90909	0.0880815	1.05512	no_significance
ESM1	0.48683	8.0002	0.00467721	2.33001	up_regulated
EZR	0.00770466	0.0890909	0.765336	0.116148	no_significance
F11R	0.394854	0.961818	0.326729	0.485812	no_significance
F2R	0.146218	1.56444	0.211016	0.675685	no_significance
F3	0.296004	7.29293	0.00692265	2.15973	up_regulated
F7	-0.283145	3.84727	0.0498269	1.30254	down_regulated
F9	-0.0684521	0.22	0.63904	0.194472	no_significance
FABP1	-0.403587	1.39172	0.238115	0.623213	no_significance
FABP2	-0.0755069	0.567475	0.451264	0.345569	no_significance
FABP4	-0.314471	2.18505	0.139356	0.855873	no_significance
FABP5	0.0764053	0.194141	0.659492	0.180791	no_significance
FABP6	-0.500959	0.633535	0.426061	0.370528	no_significance
FABP9	0.355287	3.73657	0.0532338	1.27381	no_significance
FADD	0.394529	0.233535	0.628915	0.201408	no_significance
FAM3B	0.0712622	1.49414	0.221575	0.654479	no_significance
FAM3C	-0.0602346	0.633535	0.426061	0.370528	no_significance
FAP	-0.131732	0.633535	0.426061	0.370528	no_significance
FAS	0.183466	1.07657	0.299467	0.523651	no_significance
FASLG	0.111919	0.22	0.63904	0.194472	no_significance
FBP1	-0.354962	2.90909	0.0880815	1.05512	no_significance
FCAR	-0.1098	0.291717	0.589122	0.229795	no_significance
FCER2	-0.116966	0.427475	0.513231	0.289687	no_significance
FCGR2A	-0.183476	0.776566	0.378194	0.422286	no_significance
FCGR2B	-0.139334	0.0454545	0.83117	0.0803099	no_significance
FCGR3B	0.00441649	0.00727273	0.932039	0.0305661	no_significance
FCN2	-9.37463e-05	0.00505051	0.943345	0.0253297	no_significance
FCRL1	-0.170186	1.35838	0.243818	0.612935	no_significance
FCRL2	0.0530671	0.00020202	0.98866	0.00495315	no_significance
FCRL3	-0.0134565	0.391111	0.531716	0.27432	no_significance
FCRL5	-0.241631	0.00727273	0.932039	0.0305661	no_significance
FCRL6	0.14289	0.727273	0.393769	0.404759	no_significance
FCRLB	-0.308101	0.427475	0.513231	0.289687	no_significance
FEN1	-0.029294	0.339596	0.560063	0.251763	no_significance
FES	0.0527369	0.307273	0.579359	0.237053	no_significance
FETUB	-0.144088	2.2699	0.131908	0.879727	no_significance
FGF19	-0.401016	1.16687	0.280046	0.552771	no_significance
FGF2	0.231837	0.446263	0.504115	0.29747	no_significance
FGF21	-0.239396	2.18505	0.139356	0.855873	no_significance
FGF23	0.0666946	2.06081	0.15113	0.820649	no_significance
FGF5	0.255126	5.97657	0.0144972	1.83872	up_regulated
FGFBP1	0.194463	0.373535	0.541083	0.266736	no_significance
FGFR1OP	0.0942877	0.409091	0.522431	0.281971	no_significance
FGFR2	-0.0565026	0.339596	0.560063	0.251763	no_significance
FGR	0.0063726	0	1	0	no_significance
FHIT	0.145472	0.126263	0.722339	0.141259	no_significance
FIS1	0.402298	0.827475	0.363004	0.440089	no_significance
FKBP1B	0.644416	0.323232	0.569672	0.244375	no_significance
FKBP4	0.262946	3.46687	0.0626097	1.20336	no_significance
FKBP5	0.44782	0.505051	0.477289	0.321218	no_significance
FKBP7	0.346361	0.0654545	0.798074	0.097957	no_significance
FLI1	-0.160943	0.0729293	0.787119	0.10396	no_significance
FLRT2	0.267926	5.43354	0.0197536	1.70435	up_regulated
FLT1	0.308825	6.18687	0.0128702	1.89042	up_regulated
FLT3	-0.00518823	0.00505051	0.943345	0.0253297	no_significance
FLT3LG	0.210571	5.5	0.0190165	1.72087	up_regulated
FLT4	-0.0138883	0.0290909	0.864569	0.0632002	no_significance
FMNL1	0.0300238	0.0244444	0.875759	0.0576152	no_significance
FMR1	0.237894	4.72909	0.0296566	1.52788	up_regulated
FOLR1	0.121321	1.04727	0.306136	0.514086	no_significance
FOLR2	0.0933963	0.679596	0.409726	0.387507	no_significance
FOLR3	-1.37702	0.0729293	0.787119	0.10396	no_significance
FOPNL	0.213676	0.703232	0.4017	0.396098	no_significance
FOSB	0.227478	3.90323	0.0481933	1.31701	up_regulated
FOXO1	0.362905	0.0341414	0.853406	0.0688441	no_significance
FOXO3	-0.156145	0.206869	0.649233	0.1876	no_significance
FRZB	0.0929151	1.78505	0.18153	0.741051	no_significance
FST	-0.105516	0.0290909	0.864569	0.0632002	no_significance
FSTL3	0.118349	1.49414	0.221575	0.654479	no_significance
FUCA1	-0.0609006	0.00020202	0.98866	0.00495315	no_significance
FURIN	-0.357846	3.62747	0.056833	1.2454	no_significance
FUS	0.140102	0.961818	0.326729	0.485812	no_significance
FUT3_FUT5	0.102778	0.546263	0.459849	0.337385	no_significance
FUT8	0.0872553	0.827475	0.363004	0.440089	no_significance
FXN	0.552673	0.291717	0.589122	0.229795	no_significance
FXYD5	0.182748	0.00323232	0.954662	0.0201504	no_significance
FYB1	0.581933	1.22909	0.267584	0.57254	no_significance
GAL	0.314298	3.20727	0.0733116	1.13483	no_significance
GALNT10	-0.0614049	0.00323232	0.954662	0.0201504	no_significance
GALNT2	-0.0208839	0.136566	0.711719	0.147691	no_significance
GALNT3	-0.135084	0.0729293	0.787119	0.10396	no_significance
GALNT7	-0.0148691	0.106869	0.743738	0.12858	no_significance
GAS6	-0.0892003	0.194141	0.659492	0.180791	no_significance
GBP2	0.132104	1.07657	0.299467	0.523651	no_significance
GBP4	0.204234	0.373535	0.541083	0.266736	no_significance
GCG	-0.463591	0.0808081	0.776205	0.110023	no_significance
GCNT1	0.124258	0.233535	0.628915	0.201408	no_significance
GDF15	-0.129884	0.356364	0.550533	0.259217	no_significance
GDF2	-0.0668315	0.0977778	0.754513	0.122333	no_significance
GDNF	0.0154778	0.0129293	0.90947	0.0412116	no_significance
GFAP	0.619543	4.9796	0.025648	1.59095	up_regulated
GFER	0.109489	0.00505051	0.943345	0.0253297	no_significance
GFOD2	-0.477357	0.00020202	0.98866	0.00495315	no_significance
GFRA1	0.0403023	0.206869	0.649233	0.1876	no_significance
GFRA2	0.00800057	0.00020202	0.98866	0.00495315	no_significance
GFRA3	0.0796203	0.485051	0.486144	0.313236	no_significance
GGA1	0.784869	2.86081	0.0907619	1.0421	no_significance
GGH	-0.281878	3.20727	0.0733116	1.13483	no_significance
GGT1	-0.162544	0.827475	0.363004	0.440089	no_significance
GGT5	0.0550014	0.751717	0.385933	0.413488	no_significance
GH1	0.818	0.633535	0.426061	0.370528	no_significance
GH2	2.64667	0.589091	0.442771	0.353821	no_significance
GHRHR	-0.475545	1.26081	0.261498	0.582531	no_significance
GHRL	-0.12617	0.0890909	0.765336	0.116148	no_significance
GKN1	0.0859236	0.525455	0.468524	0.329268	no_significance
GLB1	-0.0814024	0.0808081	0.776205	0.110023	no_significance
GLO1	0.478128	7.8402	0.00510969	2.29161	up_regulated
GLOD4	0.201767	2.22727	0.135593	0.867763	no_significance
GLRX	0.0014016	0.0808081	0.776205	0.110023	no_significance
GLT8D2	0.233762	0.853535	0.355554	0.449094	no_significance
GMPR	0.374056	2.71838	0.0991984	1.0035	no_significance
GNE	0.312628	0.0129293	0.90947	0.0412116	no_significance
GNLY	0.102381	1.13636	0.286422	0.542994	no_significance
GOPC	0.480632	0.106869	0.743738	0.12858	no_significance
GP1BA	-0.00180911	0.106869	0.743738	0.12858	no_significance
GP2	1.61012	10.3184	0.00131712	2.88038	up_regulated
GP6	0.142612	0.039596	0.842273	0.0745473	no_significance
GPA33	-0.0560145	0.356364	0.550533	0.259217	no_significance
GPC1	0.174655	3.36182	0.0667244	1.17572	no_significance
GPC5	-0.228121	2.31293	0.128302	0.891766	no_significance
GPKOW	-0.026657	0.323232	0.569672	0.244375	no_significance
GPNMB	0.0221384	0.291717	0.589122	0.229795	no_significance
GPR37	-0.0377503	0.0654545	0.798074	0.097957	no_significance
GRAP2	0.955057	1.56444	0.211016	0.675685	no_significance
GRK5	0.442087	5.30182	0.0213032	1.67156	up_regulated
GRN	-0.0562602	0.247475	0.618859	0.208408	no_significance
GRPEL1	0.704339	0.0583838	0.809069	0.0920145	no_significance
GSAP	0.125534	1.90081	0.167988	0.774722	no_significance
GSTA1	-0.436347	2.62545	0.105162	0.97814	no_significance
GSTA3	0.037755	1.07657	0.299467	0.523651	no_significance
GSTP1	0.336482	0.0244444	0.875759	0.0576152	no_significance
GUCA2A	-0.0330143	0.0163636	0.898212	0.0466212	no_significance
GUSB	-0.250651	0.307273	0.579359	0.237053	no_significance
GYS1	0.693527	0.136566	0.711719	0.147691	no_significance
GZMA	-0.0771456	0.181818	0.669815	0.174045	no_significance
GZMB	-0.0996133	0.409091	0.522431	0.281971	no_significance
GZMH	-0.405476	0.961818	0.326729	0.485812	no_significance
HAGH	0.633973	5.83838	0.0156802	1.80465	up_regulated
HAO1	0.593254	0.233535	0.628915	0.201408	no_significance
HARS	0.482972	0.0517172	0.820102	0.0861323	no_significance
HAVCR1	-0.161848	0.0890909	0.765336	0.116148	no_significance
HAVCR2	-0.00655201	0.776566	0.378194	0.422286	no_significance
HBEGF	-0.0895109	1.35838	0.243818	0.612935	no_significance
HBQ1	0.164951	1.04727	0.306136	0.514086	no_significance
HCLS1	0.293433	0.00505051	0.943345	0.0253297	no_significance
HDGF	0.435593	0.0454545	0.83117	0.0803099	no_significance
HEBP1	0.909168	2.0202	0.155218	0.809057	no_significance
HEXIM1	0.178666	0.00181818	0.965988	0.0150281	no_significance
HGF	0.216694	3.36182	0.0667244	1.17572	no_significance
HGS	0.430205	0.0341414	0.853406	0.0688441	no_significance
HK2	-0.00488367	0.0890909	0.765336	0.116148	no_significance
HLA	0.313098	0.427475	0.513231	0.289687	no_significance
HLA	0.129903	1.78505	0.18153	0.741051	no_significance
HMBS	0.281786	2.31293	0.128302	0.891766	no_significance
HMOX1	-0.120069	0.633535	0.426061	0.370528	no_significance
HMOX2	0.472035	0.136566	0.711719	0.147691	no_significance
HNMT	0.0385039	0.0244444	0.875759	0.0576152	no_significance
HNRNPK	0.0963034	0.373535	0.541083	0.266736	no_significance
HPCAL1	0.342552	0.039596	0.842273	0.0745473	no_significance
HPGDS	-0.0745594	0.147273	0.701155	0.154186	no_significance
HS3ST3B1	0.102024	0.427475	0.513231	0.289687	no_significance
HS6ST1	0.0875458	0.567475	0.451264	0.345569	no_significance
HSD11B1	0.338442	8.16182	0.00427815	2.36874	up_regulated
HSP90B1	0.582864	0.194141	0.659492	0.180791	no_significance
HSPA1A	0.400551	1.32545	0.249615	0.602729	no_significance
HSPB1	0.0690809	1.22909	0.267584	0.57254	no_significance
HSPB6	0.021133	4.01636	0.0450608	1.3462	up_regulated
HSPG2	-0.00169507	0.409091	0.522431	0.281971	no_significance
HTRA2	0.36787	0.00020202	0.98866	0.00495315	no_significance
HYAL1	-0.00856034	0.656364	0.417847	0.378983	no_significance
HYOU1	0.0881435	0.679596	0.409726	0.387507	no_significance
ICA1	0.0899696	0.0163636	0.898212	0.0466212	no_significance
ICAM1	0.0714295	0.546263	0.459849	0.337385	no_significance
ICAM2	0.0523549	0.22	0.63904	0.194472	no_significance
ICAM3	-0.0543008	0.147273	0.701155	0.154186	no_significance
ICAM4	0.266706	4.42505	0.0354151	1.45081	up_regulated
ICAM5	0.31698	3.36182	0.0667244	1.17572	no_significance
ICOSLG	0.0840154	0.505051	0.477289	0.321218	no_significance
IDI2	-0.0876222	1.52909	0.216249	0.665046	no_significance
IDS	0.106896	2.62545	0.105162	0.97814	no_significance
IDUA	-0.349352	0.611111	0.43437	0.36214	no_significance
IFNG	-0.0661875	0.00727273	0.932039	0.0305661	no_significance
IFNGR1	0.0978167	2.2699	0.131908	0.879727	no_significance
IFNGR2	-0.165954	0.261818	0.608874	0.215473	no_significance
IFNL1	0.191211	0.307273	0.579359	0.237053	no_significance
IFNLR1	-0.158738	1.82323	0.176929	0.752201	no_significance
IGF1R	0.220146	6.69172	0.00968619	2.01385	up_regulated
IGF2R	0.0331493	0.169899	0.680202	0.167362	no_significance
IGFBP1	0.280647	1.86182	0.172415	0.763425	no_significance
IGFBP2	0.338025	1.49414	0.221575	0.654479	no_significance
IGFBP3	-0.391253	7.92	0.00488913	2.31077	down_regulated
IGFBP4	-0.174689	0.0517172	0.820102	0.0861323	no_significance
IGFBP6	0.0200369	2.90909	0.0880815	1.05512	no_significance
IGFBP7	0.0178941	0.194141	0.659492	0.180791	no_significance
IGFBPL1	0.0736336	1.82323	0.176929	0.752201	no_significance
IGSF3	-0.0972147	0.546263	0.459849	0.337385	no_significance
IGSF8	-0.100283	0.0977778	0.754513	0.122333	no_significance
IKBKG	0.0702509	0.22	0.63904	0.194472	no_significance
IKZF2	0.27233	1.10626	0.292896	0.533287	no_significance
IL10	-1.69074	0.0890909	0.765336	0.116148	no_significance
IL10RA	0.108109	1.78505	0.18153	0.741051	no_significance
IL10RB	0.127205	0.465455	0.495086	0.30532	no_significance
IL11	-0.243605	0.276566	0.598961	0.222601	no_significance
IL12A_IL12B	0.302546	0.391111	0.531716	0.27432	no_significance
IL12B	0.0293487	0.126263	0.722339	0.141259	no_significance
IL12RB1	0.538355	0.194141	0.659492	0.180791	no_significance
IL13	-0.206132	0.505051	0.477289	0.321218	no_significance
IL13RA1	-0.0253195	0.00323232	0.954662	0.0201504	no_significance
IL15	0.171506	2.95778	0.0854653	1.06821	no_significance
IL15RA	0.186449	4.42505	0.0354151	1.45081	up_regulated
IL16	-0.0463379	0.020202	0.886974	0.052089	no_significance
IL17A	-0.0114849	0.307273	0.579359	0.237053	no_significance
IL17C	0.231111	0.356364	0.550533	0.259217	no_significance
IL17D	1.10112	3.52	0.0606324	1.21729	no_significance
IL17F	-0.637163	4.85354	0.0275895	1.55926	down_regulated
IL17RA	0.0261118	0.409091	0.522431	0.281971	no_significance
IL17RB	0.452161	4.36545	0.0366747	1.43563	up_regulated
IL18	-0.156809	1.01838	0.312903	0.504591	no_significance
IL18BP	0.106306	1.07657	0.299467	0.523651	no_significance
IL18R1	-0.143915	0.906869	0.340947	0.467314	no_significance
IL18RAP	2.34925	0.339596	0.560063	0.251763	no_significance
IL19	0.667087	0.776566	0.378194	0.422286	no_significance
IL1A	0.991332	1.13636	0.286422	0.542994	no_significance
IL1B	0.343608	5.36747	0.0205157	1.68791	up_regulated
IL1R1	0.0155776	1.4596	0.226994	0.643985	no_significance
IL1R2	-0.071239	0.206869	0.649233	0.1876	no_significance
IL1RAP	-0.240042	0.633535	0.426061	0.370528	no_significance
IL1RL1	0.167883	0.751717	0.385933	0.413488	no_significance
IL1RL2	-0.0738184	0.0163636	0.898212	0.0466212	no_significance
IL1RN	-0.250208	0.656364	0.417847	0.378983	no_significance
IL2	-0.233429	3.9596	0.0466049	1.33157	down_regulated
IL20	0.212183	1.7099	0.190998	0.71897	no_significance
IL20RA	0.129741	0.525455	0.468524	0.329268	no_significance
IL22RA1	-0.0663937	0.776566	0.378194	0.422286	no_significance
IL24	-0.188184	0.00505051	0.943345	0.0253297	no_significance
IL2RA	0.111534	0.0654545	0.798074	0.097957	no_significance
IL2RB	0.0771686	1.13636	0.286422	0.542994	no_significance
IL32	0.0389744	0.505051	0.477289	0.321218	no_significance
IL33	0.0906375	0.0244444	0.875759	0.0576152	no_significance
IL34	0.124707	1.63636	0.200825	0.697182	no_significance
IL3RA	0.18769	3.9596	0.0466049	1.33157	up_regulated
IL4	0.159519	1.52909	0.216249	0.665046	no_significance
IL4R	0.176451	5.43354	0.0197536	1.70435	up_regulated
IL5	1.03544	0.0890909	0.765336	0.116148	no_significance
IL5RA	0.0082114	0.323232	0.569672	0.244375	no_significance
IL6	-0.00508663	0.126263	0.722339	0.141259	no_significance
IL6	-0.0801874	0.020202	0.886974	0.052089	no_significance
IL6	0.0546614	0.000808081	0.977322	0.00996242	no_significance
IL6	-0.0293967	0.233535	0.628915	0.201408	no_significance
IL6R	-0.295934	3.9596	0.0466049	1.33157	down_regulated
IL6ST	0.0759272	0.525455	0.468524	0.329268	no_significance
IL7	-0.10685	0.679596	0.409726	0.387507	no_significance
IL7R	0.188501	0.906869	0.340947	0.467314	no_significance
ILKAP	-1.13608	0.589091	0.442771	0.353821	no_significance
IMPA1	0.125872	0.00181818	0.965988	0.0150281	no_significance
ING1	-0.258952	3.05636	0.0804215	1.09463	no_significance
INHBC	-0.273026	2.5796	0.108249	0.965575	no_significance
INPP1	0.0560798	0.0454545	0.83117	0.0803099	no_significance
INPPL1	0.182363	0.181818	0.669815	0.174045	no_significance
IPCEF1	-0.0214367	0.776566	0.378194	0.422286	no_significance
IQGAP2	-0.0920412	0.22	0.63904	0.194472	no_significance
IRAK1	0.0321051	0.567475	0.451264	0.345569	no_significance
IRAK4	0.525607	0.116364	0.733012	0.134889	no_significance
ISLR2	0.209465	2.62545	0.105162	0.97814	no_significance
ISM1	0.0219655	0.0290909	0.864569	0.0632002	no_significance
ITGA11	-0.1407	2.31293	0.128302	0.891766	no_significance
ITGA5	0.0193943	0.00181818	0.965988	0.0150281	no_significance
ITGA6	0.366258	0.00020202	0.98866	0.00495315	no_significance
ITGAM	-0.118062	0.801818	0.37055	0.431153	no_significance
ITGAV	-0.0223062	0.22	0.63904	0.194472	no_significance
ITGB1	0.0709088	1.22909	0.267584	0.57254	no_significance
ITGB1BP1	0.22978	1.22909	0.267584	0.57254	no_significance
ITGB1BP2	0.30038	0.00323232	0.954662	0.0201504	no_significance
ITGB2	-0.0735565	0.567475	0.451264	0.345569	no_significance
ITGB5	0.215794	1.01838	0.312903	0.504591	no_significance
ITGB6	0.349139	7.52505	0.00608468	2.21576	up_regulated
ITGB7	0.00239309	0.00989899	0.920746	0.03586	no_significance
ITIH3	0.245703	3.41414	0.06464	1.1895	no_significance
ITM2A	0.0555364	0.106869	0.743738	0.12858	no_significance
IVD	0.147692	3.3099	0.0688637	1.16201	no_significance
JAM2	0.0320123	1.32545	0.249615	0.602729	no_significance
JCHAIN	0.0410234	0.039596	0.842273	0.0745473	no_significance
JUN	-1.35238	0.356364	0.550533	0.259217	no_significance
KAZALD1	0.217826	2.62545	0.105162	0.97814	no_significance
KCNIP4	-0.165209	0.22	0.63904	0.194472	no_significance
KDR	-0.178647	3.05636	0.0804215	1.09463	no_significance
KEL	0.220829	1.9402	0.163647	0.786093	no_significance
KIFBP	0.329959	0.261818	0.608874	0.215473	no_significance
KIR2DL3	0.272375	0.485051	0.486144	0.313236	no_significance
KIR3DL1	-0.583291	0.409091	0.522431	0.281971	no_significance
KIRREL2	0.268715	2.86081	0.0907619	1.0421	no_significance
KIT	-0.0660211	0.589091	0.442771	0.353821	no_significance
KITLG	0.142727	2.2699	0.131908	0.879727	no_significance
KLB	0.189582	1.74727	0.18622	0.729974	no_significance
KLK1	0.792404	2.76545	0.0963193	1.01629	no_significance
KLK10	0.171158	1.13636	0.286422	0.542994	no_significance
KLK11	0.0330728	0.126263	0.722339	0.141259	no_significance
KLK12	0.0660003	0.039596	0.842273	0.0745473	no_significance
KLK13	0.0186294	0.00323232	0.954662	0.0201504	no_significance
KLK14	-0.0124678	0.0341414	0.853406	0.0688441	no_significance
KLK4	0.666228	3.90323	0.0481933	1.31701	up_regulated
KLK6	0.110016	1.9402	0.163647	0.786093	no_significance
KLK8	0.150675	1.01838	0.312903	0.504591	no_significance
KLRB1	-0.0387725	0.116364	0.733012	0.134889	no_significance
KLRD1	-0.0783443	0.181818	0.669815	0.174045	no_significance
KRT14	0.0276962	0.323232	0.569672	0.244375	no_significance
KRT18	0.190624	0.546263	0.459849	0.337385	no_significance
KRT19	0.318086	2.35636	0.124773	0.90388	no_significance
KRT5	0.351496	3.00687	0.0829123	1.08138	no_significance
KYAT1	0.13379	0.307273	0.579359	0.237053	no_significance
KYNU	0.075518	0.00727273	0.932039	0.0305661	no_significance
L1CAM	0.0910394	0.291717	0.589122	0.229795	no_significance
LACTB2	0.27758	0.261818	0.608874	0.215473	no_significance
LAG3	0.0507811	0.373535	0.541083	0.266736	no_significance
LAIR1	0.0826371	0.126263	0.722339	0.141259	no_significance
LAIR2	0.320297	0.106869	0.743738	0.12858	no_significance
LAMA4	0.0177306	0.0890909	0.765336	0.116148	no_significance
LAMP2	-0.121612	1.35838	0.243818	0.612935	no_significance
LAMP3	0.181789	0.703232	0.4017	0.396098	no_significance
LAP3	0.113073	0.0454545	0.83117	0.0803099	no_significance
LAT	0.230816	0.751717	0.385933	0.413488	no_significance
LAT2	0.375672	0.427475	0.513231	0.289687	no_significance
LAYN	0.30244	5.43354	0.0197536	1.70435	up_regulated
LBP	-0.0360355	0.567475	0.451264	0.345569	no_significance
LBR	0.180156	1.26081	0.261498	0.582531	no_significance
LCN2	-0.0841894	0.0517172	0.820102	0.0861323	no_significance
LDLR	-0.474304	7.21636	0.00722419	2.14121	down_regulated
LEFTY2	0.306934	3.00687	0.0829123	1.08138	no_significance
LEP	-0.222354	1.29293	0.255509	0.592594	no_significance
LEPR	0.00357469	0.0808081	0.776205	0.110023	no_significance
LGALS1	-0.0158106	0.0654545	0.798074	0.097957	no_significance
LGALS3	-0.0621025	0.0454545	0.83117	0.0803099	no_significance
LGALS4	-0.241056	0.485051	0.486144	0.313236	no_significance
LGALS7_LGALS7B	0.285932	2.90909	0.0880815	1.05512	no_significance
LGALS8	0.158932	0.373535	0.541083	0.266736	no_significance
LGALS9	-0.0265724	0.194141	0.659492	0.180791	no_significance
LGMN	-0.104047	0.020202	0.886974	0.052089	no_significance
LHB	0.126121	0.525455	0.468524	0.329268	no_significance
LHPP	0.23279	1.90081	0.167988	0.774722	no_significance
LIF	0.0452529	0.0163636	0.898212	0.0466212	no_significance
LIFR	0.142385	2.44444	0.117942	0.928333	no_significance
LILRA2	-0.0335701	0.0890909	0.765336	0.116148	no_significance
LILRA5	0.0263344	0.391111	0.531716	0.27432	no_significance
LILRB1	-0.0252506	0.0290909	0.864569	0.0632002	no_significance
LILRB2	-0.0597024	0.485051	0.486144	0.313236	no_significance
LILRB4	0.111604	0.307273	0.579359	0.237053	no_significance
LILRB5	0.0473354	0.00181818	0.965988	0.0150281	no_significance
LPCAT2	-0.022822	0.0977778	0.754513	0.122333	no_significance
LPL	0.2976	1.90081	0.167988	0.774722	no_significance
LPO	0.154571	2.2699	0.131908	0.879727	no_significance
LRIG1	0.268152	4.60626	0.0318554	1.49682	up_regulated
LRMP	0.20825	0.356364	0.550533	0.259217	no_significance
LRP1	0.111429	1.32545	0.249615	0.602729	no_significance
LRP11	0.0598923	1.01838	0.312903	0.504591	no_significance
LRPAP1	-0.104879	0.961818	0.326729	0.485812	no_significance
LRRC25	0.053724	0.291717	0.589122	0.229795	no_significance
LRRN1	-0.0920396	0.934141	0.333789	0.476528	no_significance
LSM1	-0.130652	1.52909	0.216249	0.665046	no_significance
LSP1	-0.197518	0.801818	0.37055	0.431153	no_significance
LTA	-0.00291947	0.0654545	0.798074	0.097957	no_significance
LTA4H	0.547767	9.60081	0.00194492	2.7111	up_regulated
LTBP2	0.317474	3.46687	0.0626097	1.20336	no_significance
LTBP3	0.132597	0.0517172	0.820102	0.0861323	no_significance
LTBR	0.100319	2.10182	0.147124	0.832316	no_significance
LTO1	0.0629515	0.465455	0.495086	0.30532	no_significance
LXN	0.859304	10.2273	0.00138379	2.85893	up_regulated
LY6D	0.128477	1.07657	0.299467	0.523651	no_significance
LY75	0.435489	5.83838	0.0156802	1.80465	up_regulated
LY9	0.0338742	0.0583838	0.809069	0.0920145	no_significance
LY96	0.104227	1.82323	0.176929	0.752201	no_significance
LYAR	-0.0314789	0.373535	0.541083	0.266736	no_significance
LYN	0.208813	0.291717	0.589122	0.229795	no_significance
LYPD1	0.214203	1.22909	0.267584	0.57254	no_significance
LYPD3	0.196269	0.116364	0.733012	0.134889	no_significance
LYPD8	0.172762	4.54545	0.0330063	1.4814	up_regulated
MAD1L1	0.21696	2.95778	0.0854653	1.06821	no_significance
MAEA	-0.229728	1.01838	0.312903	0.504591	no_significance
MAGED1	-0.0693069	1.49414	0.221575	0.654479	no_significance
MANF	0.883442	1.13636	0.286422	0.542994	no_significance
MANSC1	0.0979669	1.4596	0.226994	0.643985	no_significance
MAP2K6	0.286511	0.147273	0.701155	0.154186	no_significance
MAP3K5	0.0586784	0.00727273	0.932039	0.0305661	no_significance
MAP4K5	0.545752	0.158384	0.690649	0.160743	no_significance
MAPK9	0.0948829	0.409091	0.522431	0.281971	no_significance
MAPT	0.0533161	1.01838	0.312903	0.504591	no_significance
MARCO	-0.0722272	0.181818	0.669815	0.174045	no_significance
MASP1	0.0461212	1.01838	0.312903	0.504591	no_significance
MATN2	-0.0442912	0.0977778	0.754513	0.122333	no_significance
MATN3	0.277686	4.72909	0.0296566	1.52788	up_regulated
MAVS	0.195204	0.0729293	0.787119	0.10396	no_significance
MAX	0.605216	0.169899	0.680202	0.167362	no_significance
MB	-0.183262	1.90081	0.167988	0.774722	no_significance
MCAM	0.167371	1.16687	0.280046	0.552771	no_significance
MCFD2	0.188158	1.49414	0.221575	0.654479	no_significance
MDGA1	-0.0483706	0.0290909	0.864569	0.0632002	no_significance
MDK	-0.054014	0.0977778	0.754513	0.122333	no_significance
MED18	0.189617	0.0163636	0.898212	0.0466212	no_significance
MEGF10	-0.0221008	0.020202	0.886974	0.052089	no_significance
MEGF9	-0.146008	1.52909	0.216249	0.665046	no_significance
MEP1B	-0.490475	0.039596	0.842273	0.0745473	no_significance
MEPE	0.0735745	0.934141	0.333789	0.476528	no_significance
MERTK	0.138392	1.67293	0.195867	0.70804	no_significance
MESD	0.8254	0.961818	0.326729	0.485812	no_significance
MET	0.0996894	0.679596	0.409726	0.387507	no_significance
METAP1	0.0277448	0.0244444	0.875759	0.0576152	no_significance
METAP1D	0.674591	0.611111	0.43437	0.36214	no_significance
METAP2	0.262173	1.10626	0.292896	0.533287	no_significance
MFAP3	0.468963	0.291717	0.589122	0.229795	no_significance
MFAP5	0.0236287	0.567475	0.451264	0.345569	no_significance
MFGE8	-0.562793	4.18909	0.0406849	1.39057	down_regulated
MGLL	0.16419	1.22909	0.267584	0.57254	no_significance
MGMT	0.273355	0.0729293	0.787119	0.10396	no_significance
MIA	0.127205	0.291717	0.589122	0.229795	no_significance
MICB_MICA	0.457051	2.35636	0.124773	0.90388	no_significance
MIF	0.397182	0.88	0.348202	0.458169	no_significance
MILR1	-0.0319643	0.247475	0.618859	0.208408	no_significance
MITD1	0.286996	0.106869	0.743738	0.12858	no_significance
MLN	0.123973	0.106869	0.743738	0.12858	no_significance
MME	-0.329371	1.32545	0.249615	0.602729	no_significance
MMP1	-0.0997861	0.525455	0.468524	0.329268	no_significance
MMP10	0.174416	0.409091	0.522431	0.281971	no_significance
MMP12	0.105929	0.546263	0.459849	0.337385	no_significance
MMP13	0.112576	0.546263	0.459849	0.337385	no_significance
MMP3	0.482884	4.18909	0.0406849	1.39057	up_regulated
MMP7	-0.13851	0.247475	0.618859	0.208408	no_significance
MMP8	0.116913	0.0729293	0.787119	0.10396	no_significance
MMP9	0.0135272	0.00323232	0.954662	0.0201504	no_significance
MNDA	0.366264	0.0977778	0.754513	0.122333	no_significance
MOG	0.190901	1.19778	0.273766	0.56262	no_significance
MPHOSPH8	0.192284	0.409091	0.522431	0.281971	no_significance
MPI	0.180416	0.525455	0.468524	0.329268	no_significance
MPIG6B	0.0491784	1.82323	0.176929	0.752201	no_significance
MPO	-0.101415	0.827475	0.363004	0.440089	no_significance
MRPL46	0.284236	0.276566	0.598961	0.222601	no_significance
MSLN	0.269059	1.22909	0.267584	0.57254	no_significance
MSMB	-0.0424504	0.00727273	0.932039	0.0305661	no_significance
MSR1	0.0328045	0.0729293	0.787119	0.10396	no_significance
MSRA	0.302603	0.0890909	0.765336	0.116148	no_significance
MSTN	0.321379	1.52909	0.216249	0.665046	no_significance
MTPN	0.0551088	0.611111	0.43437	0.36214	no_significance
MUC13	-0.0957327	0.020202	0.886974	0.052089	no_significance
MUC16	0.0452525	0.323232	0.569672	0.244375	no_significance
MVK	0.122021	0.106869	0.743738	0.12858	no_significance
MYO9B	0.0918686	0.00323232	0.954662	0.0201504	no_significance
MYOC	0.0988797	0.567475	0.451264	0.345569	no_significance
MZB1	-0.239404	0.409091	0.522431	0.281971	no_significance
MZT1	0.115693	0.427475	0.513231	0.289687	no_significance
NAAA	-0.647197	0.0890909	0.765336	0.116148	no_significance
NADK	0.108819	0.261818	0.608874	0.215473	no_significance
NAMPT	0.0424292	0.465455	0.495086	0.30532	no_significance
NBL1	0.0558163	0.88	0.348202	0.458169	no_significance
NBN	-0.156227	0.233535	0.628915	0.201408	no_significance
NCAM1	0.136275	0.427475	0.513231	0.289687	no_significance
NCAM2	0.0450852	0.0290909	0.864569	0.0632002	no_significance
NCAN	0.0598862	0.00505051	0.943345	0.0253297	no_significance
NCF2	0.121009	0.00020202	0.98866	0.00495315	no_significance
NCK2	0.482389	1.7099	0.190998	0.71897	no_significance
NCLN	0.126192	0.261818	0.608874	0.215473	no_significance
NCR1	0.0838078	0.0129293	0.90947	0.0412116	no_significance
NCS1	0.104942	0.446263	0.504115	0.29747	no_significance
NDRG1	0.292216	0.679596	0.409726	0.387507	no_significance
NDUFS6	0.288313	0.00323232	0.954662	0.0201504	no_significance
NECTIN2	0.0465065	1.39172	0.238115	0.623213	no_significance
NECTIN4	0.116799	2.44444	0.117942	0.928333	no_significance
NEFL	0.587923	4.01636	0.0450608	1.3462	up_regulated
NELL1	0.215382	1.39172	0.238115	0.623213	no_significance
NELL2	0.0489624	0.391111	0.531716	0.27432	no_significance
NFASC	-0.0751093	0.373535	0.541083	0.266736	no_significance
NFATC1	0.0117333	0.00989899	0.920746	0.03586	no_significance
NFATC3	-0.100193	0.0517172	0.820102	0.0861323	no_significance
NFKBIE	0.0524457	0.0977778	0.754513	0.122333	no_significance
NGF	0.00197317	0.000808081	0.977322	0.00996242	no_significance
NID1	0.0942609	0.247475	0.618859	0.208408	no_significance
NID2	1.1944	4.54545	0.0330063	1.4814	up_regulated
NINJ1	0.356411	0.961818	0.326729	0.485812	no_significance
NME3	0.00146106	0.261818	0.608874	0.215473	no_significance
NMNAT1	0.373109	3.9596	0.0466049	1.33157	up_regulated
NOMO1	-0.0161767	0.505051	0.477289	0.321218	no_significance
NOS1	0.0910278	4.30626	0.0379723	1.42053	up_regulated
NOS3	0.0823511	0.106869	0.743738	0.12858	no_significance
NOTCH1	0.0130058	0.276566	0.598961	0.222601	no_significance
NOTCH3	0.412518	2.81293	0.0935075	1.02915	no_significance
NPDC1	0.106012	1.26081	0.261498	0.582531	no_significance
NPM1	0.00491207	0.0517172	0.820102	0.0861323	no_significance
NPPB	0.59015	1.49414	0.221575	0.654479	no_significance
NPPC	0.411395	6.54545	0.0105152	1.97818	up_regulated
NPTN	-1.94709	0.0163636	0.898212	0.0466212	no_significance
NPTX1	-0.0764283	0.0977778	0.754513	0.122333	no_significance
NPTXR	0.258651	2.0202	0.155218	0.809057	no_significance
NPY	-0.465107	1.10626	0.292896	0.533287	no_significance
NRCAM	-0.0232234	0.0341414	0.853406	0.0688441	no_significance
NRP1	0.151078	3.10626	0.0779917	1.10795	no_significance
NRP2	0.200362	1.82323	0.176929	0.752201	no_significance
NRTN	0.359101	3.41414	0.06464	1.1895	no_significance
NSFL1C	0.361574	1.22909	0.267584	0.57254	no_significance
NT5C3A	0.33621	0	1	0	no_significance
NT5E	-0.39171	5.97657	0.0144972	1.83872	down_regulated
NTF3	-0.193584	1.22909	0.267584	0.57254	no_significance
NTF4	-0.442294	3.52	0.0606324	1.21729	no_significance
NTproBNP	1.56158	2.4002	0.12132	0.916069	no_significance
NTRK2	-0.0438282	0.0290909	0.864569	0.0632002	no_significance
NTRK3	0.119418	0.567475	0.451264	0.345569	no_significance
NUB1	0.354039	0.391111	0.531716	0.27432	no_significance
NUCB2	0.202437	1.67293	0.195867	0.70804	no_significance
NUDC	0.160593	0.0517172	0.820102	0.0861323	no_significance
NUDT2	-0.0430036	0.116364	0.733012	0.134889	no_significance
NUDT5	0.124985	0.427475	0.513231	0.289687	no_significance
NXPH1	0.377831	1.39172	0.238115	0.623213	no_significance
OBP2B	0.420864	2.14323	0.1432	0.844057	no_significance
ODAM	-0.205109	0.0244444	0.875759	0.0576152	no_significance
OGFR	0.451872	0.961818	0.326729	0.485812	no_significance
OGN	0.212548	1.39172	0.238115	0.623213	no_significance
OLR1	-0.0014368	0.00989899	0.920746	0.03586	no_significance
OMD	0.207056	2.67172	0.102146	0.99078	no_significance
OMG	0.065842	0.307273	0.579359	0.237053	no_significance
OPTC	0.361715	2.76545	0.0963193	1.01629	no_significance
OSCAR	0.10807	1.35838	0.243818	0.612935	no_significance
OSM	0.152936	0.853535	0.355554	0.449094	no_significance
OSMR	-0.0504961	0.000808081	0.977322	0.00996242	no_significance
OXT	-0.487336	3.79172	0.0515068	1.28814	no_significance
P4HB	-0.0596762	0.020202	0.886974	0.052089	no_significance
PADI2	-0.780616	0.00727273	0.932039	0.0305661	no_significance
PADI4	0.116619	0.147273	0.701155	0.154186	no_significance
PAEP	0.740276	4.9796	0.025648	1.59095	up_regulated
PAG1	-0.15763	0.776566	0.378194	0.422286	no_significance
PAK4	0.216319	2.44444	0.117942	0.928333	no_significance
PAM	-0.0385172	0.00181818	0.965988	0.0150281	no_significance
PAMR1	-0.19581	1.49414	0.221575	0.654479	no_significance
PAPPA	0.373166	3.90323	0.0481933	1.31701	up_regulated
PARK7	0.30633	2.62545	0.105162	0.97814	no_significance
PARP1	-0.263076	0.356364	0.550533	0.259217	no_significance
PBLD	0.0456549	0.020202	0.886974	0.052089	no_significance
PCDH1	0.0585626	0.703232	0.4017	0.396098	no_significance
PCDH17	0.224814	0.589091	0.442771	0.353821	no_significance
PCOLCE	-0.177789	0.485051	0.486144	0.313236	no_significance
PCSK9	-0.172375	1.6002	0.205875	0.686397	no_significance
PDCD1	0.0710816	0.546263	0.459849	0.337385	no_significance
PDCD1LG2	0.0526931	0.116364	0.733012	0.134889	no_significance
PDCD5	0.186985	0.703232	0.4017	0.396098	no_significance
PDCD6	-0.0517044	0.0654545	0.798074	0.097957	no_significance
PDGFA	-0.0734417	0.485051	0.486144	0.313236	no_significance
PDGFB	0.149202	1.16687	0.280046	0.552771	no_significance
PDGFC	0.0257398	0.00181818	0.965988	0.0150281	no_significance
PDGFRA	0.212686	3.46687	0.0626097	1.20336	no_significance
PDGFRB	-0.0123331	0.00727273	0.932039	0.0305661	no_significance
PDLIM7	0.785211	0.485051	0.486144	0.313236	no_significance
PDP1	1.12823	0.446263	0.504115	0.29747	no_significance
PEAR1	0.0592331	0.751717	0.385933	0.413488	no_significance
PEBP1	0.269781	2.81293	0.0935075	1.02915	no_significance
PECAM1	0.315911	1.56444	0.211016	0.675685	no_significance
PFDN2	-0.320486	0.801818	0.37055	0.431153	no_significance
PFKFB2	0.320285	0.727273	0.393769	0.404759	no_significance
PGF	0.0935282	2.22727	0.135593	0.867763	no_significance
PGLYRP1	0.00663253	0.22	0.63904	0.194472	no_significance
PHOSPHO1	0.035908	0.356364	0.550533	0.259217	no_significance
PI3	0.78207	3.84727	0.0498269	1.30254	up_regulated
PIGR	-0.179299	1.56444	0.211016	0.675685	no_significance
PIK3AP1	0.219336	1.90081	0.167988	0.774722	no_significance
PIK3IP1	0.0984601	0.801818	0.37055	0.431153	no_significance
PILRA	0.0210046	0.356364	0.550533	0.259217	no_significance
PILRB	0.0463702	0.339596	0.560063	0.251763	no_significance
PKLR	0.18802	0.679596	0.409726	0.387507	no_significance
PLA2G10	0.318985	2.06081	0.15113	0.820649	no_significance
PLA2G15	-0.091367	0.247475	0.618859	0.208408	no_significance
PLA2G1B	0.376505	3.46687	0.0626097	1.20336	no_significance
PLA2G2A	0.0752483	0.158384	0.690649	0.160743	no_significance
PLA2G4A	0.36159	0.727273	0.393769	0.404759	no_significance
PLA2G7	0.0966347	0.961818	0.326729	0.485812	no_significance
PLAT	-0.23917	2.14323	0.1432	0.844057	no_significance
PLAU	-0.174884	0.0808081	0.776205	0.110023	no_significance
PLAUR	0.0352837	0.0808081	0.776205	0.110023	no_significance
PLIN1	-0.0147803	1.07657	0.299467	0.523651	no_significance
PLIN3	0.0477585	1.19778	0.273766	0.56262	no_significance
PLPBP	0.3419	0.206869	0.649233	0.1876	no_significance
PLTP	0.283963	3.90323	0.0481933	1.31701	up_regulated
PLXDC1	-0.200367	2.76545	0.0963193	1.01629	no_significance
PLXNA4	0.315376	0.181818	0.669815	0.174045	no_significance
PLXNB2	-0.0389187	0.0341414	0.853406	0.0688441	no_significance
PLXNB3	0.0964135	0.0163636	0.898212	0.0466212	no_significance
PM20D1	-0.107364	0.00323232	0.954662	0.0201504	no_significance
PMVK	0.91222	0.633535	0.426061	0.370528	no_significance
PNLIPRP2	0.0780249	1.52909	0.216249	0.665046	no_significance
PNPT1	1.64786	0.656364	0.417847	0.378983	no_significance
PODXL	0.0857743	0.409091	0.522431	0.281971	no_significance
PODXL2	0.123509	1.98	0.15939	0.797538	no_significance
POLR2F	0.0212979	0.247475	0.618859	0.208408	no_significance
PON2	-0.0384981	0.00989899	0.920746	0.03586	no_significance
PON3	0.060103	0.633535	0.426061	0.370528	no_significance
PPCDC	0.133899	0.906869	0.340947	0.467314	no_significance
PPIB	0.566392	0.194141	0.659492	0.180791	no_significance
PPM1A	-0.0256303	0.00727273	0.932039	0.0305661	no_significance
PPME1	0.401103	2.53414	0.111407	0.953086	no_significance
PPP1R12A	1.14309	1.19778	0.273766	0.56262	no_significance
PPP1R2	0.226947	0.0341414	0.853406	0.0688441	no_significance
PPP1R9B	0.434358	0.00020202	0.98866	0.00495315	no_significance
PPP3R1	-0.0773539	0.158384	0.690649	0.160743	no_significance
PPY	0.480015	1.07657	0.299467	0.523651	no_significance
PQBP1	-0.0124733	0.00989899	0.920746	0.03586	no_significance
PRCP	-0.484018	4.18909	0.0406849	1.39057	down_regulated
PRDX1	0.200165	1.39172	0.238115	0.623213	no_significance
PRDX3	0.226156	0.934141	0.333789	0.476528	no_significance
PRDX5	0.327326	0.00323232	0.954662	0.0201504	no_significance
PRDX6	1.40682	8.16182	0.00427815	2.36874	up_regulated
PREB	0.147086	0.339596	0.560063	0.251763	no_significance
PRELP	0.0362361	1.26081	0.261498	0.582531	no_significance
PRKAB1	0.314288	2.4002	0.12132	0.916069	no_significance
PRKAR1A	0.444932	1.98	0.15939	0.797538	no_significance
PRKCQ	-0.270679	1.56444	0.211016	0.675685	no_significance
PRKRA	-0.0987999	0.0517172	0.820102	0.0861323	no_significance
PRL	0.59786	0.934141	0.333789	0.476528	no_significance
PROC	-0.21917	3.20727	0.0733116	1.13483	no_significance
PROK1	0.573316	4.18909	0.0406849	1.39057	up_regulated
PRSS2	0.216969	2.0202	0.155218	0.809057	no_significance
PRSS27	0.128312	1.01838	0.312903	0.504591	no_significance
PRSS8	0.00149525	0.339596	0.560063	0.251763	no_significance
PRTFDC1	0.466581	0.00989899	0.920746	0.03586	no_significance
PRTG	0.118988	2.14323	0.1432	0.844057	no_significance
PRTN3	-0.428912	0.801818	0.37055	0.431153	no_significance
PSG1	0.933814	3.84727	0.0498269	1.30254	up_regulated
PSIP1	-0.454835	0.703232	0.4017	0.396098	no_significance
PSMA1	0.00874874	0.0244444	0.875759	0.0576152	no_significance
PSMD9	0.309051	3.52	0.0606324	1.21729	no_significance
PSME1	0.263519	5.17172	0.0229575	1.63908	up_regulated
PSME2	0.384605	14.6184	0.000131624	3.88066	up_regulated
PSMG3	0.343118	4.48505	0.0341925	1.46607	up_regulated
PSPN	0.0518572	2.10182	0.147124	0.832316	no_significance
PSRC1	0.0603658	0.0517172	0.820102	0.0861323	no_significance
PTEN	-0.104359	1.49414	0.221575	0.654479	no_significance
PTGDS	0.108909	2.31293	0.128302	0.891766	no_significance
PTH1R	0.224607	1.49414	0.221575	0.654479	no_significance
PTK7	0.109964	0.546263	0.459849	0.337385	no_significance
PTN	0.0914017	0.934141	0.333789	0.476528	no_significance
PTPN1	0.651444	0.181818	0.669815	0.174045	no_significance
PTPN6	0.293256	1.04727	0.306136	0.514086	no_significance
PTPRF	0.0294198	0.546263	0.459849	0.337385	no_significance
PTPRM	0.185667	1.29293	0.255509	0.592594	no_significance
PTPRN2	0.212286	3.84727	0.0498269	1.30254	up_regulated
PTPRS	-0.010017	0.00989899	0.920746	0.03586	no_significance
PTS	0.163449	0.276566	0.598961	0.222601	no_significance
PTX3	0.300265	2.53414	0.111407	0.953086	no_significance
PVALB	0.358775	0.158384	0.690649	0.160743	no_significance
PVR	0.150532	0.116364	0.733012	0.134889	no_significance
PXN	0.0528555	0.0163636	0.898212	0.0466212	no_significance
QDPR	0.188407	2.35636	0.124773	0.90388	no_significance
QPCT	-0.10249	0.373535	0.541083	0.266736	no_significance
RAB37	1.24404	3.15657	0.0756221	1.12135	no_significance
RAB6A	0.144879	0.00020202	0.98866	0.00495315	no_significance
RAB6B	0.066753	0.0341414	0.853406	0.0688441	no_significance
RABEPK	0.0274781	0.0517172	0.820102	0.0861323	no_significance
RABGAP1L	0.107889	0.409091	0.522431	0.281971	no_significance
RAD23B	0.133189	0.827475	0.363004	0.440089	no_significance
RANGAP1	0.0990177	0.0808081	0.776205	0.110023	no_significance
RARRES1	-0.151006	0.106869	0.743738	0.12858	no_significance
RARRES2	-0.251126	1.56444	0.211016	0.675685	no_significance
RASA1	-0.00372803	0.106869	0.743738	0.12858	no_significance
RASSF2	0.0996353	1.74727	0.18622	0.729974	no_significance
RBKS	0.209254	1.4596	0.226994	0.643985	no_significance
RBP2	-0.00792599	0.00727273	0.932039	0.0305661	no_significance
RBP5	-0.00430322	0.409091	0.522431	0.281971	no_significance
RCOR1	-0.194798	0.505051	0.477289	0.321218	no_significance
REG1A	-0.159361	1.4596	0.226994	0.643985	no_significance
REG1B	0.0417027	1.10626	0.292896	0.533287	no_significance
REG3A	0.00669946	0.0583838	0.809069	0.0920145	no_significance
REG4	-0.252659	0.247475	0.618859	0.208408	no_significance
RELT	-0.0312594	0.261818	0.608874	0.215473	no_significance
REN	-0.662488	0.589091	0.442771	0.353821	no_significance
RET	-0.33216	4.91636	0.0266035	1.57506	down_regulated
RETN	-0.86792	0.22	0.63904	0.194472	no_significance
RGMA	0.0395355	0.356364	0.550533	0.259217	no_significance
RGMB	-0.00784225	0.546263	0.459849	0.337385	no_significance
RGS8	-0.912101	7.92	0.00488913	2.31077	down_regulated
RHOC	0.597217	0.0890909	0.765336	0.116148	no_significance
RILP	0.525107	2.53414	0.111407	0.953086	no_significance
RNASE3	0.243504	0.525455	0.468524	0.329268	no_significance
RNASET2	-0.0592376	0.116364	0.733012	0.134889	no_significance
RNF41	0.167872	0.356364	0.550533	0.259217	no_significance
ROBO1	-0.0708012	0.0290909	0.864569	0.0632002	no_significance
ROBO2	-0.0713065	0.0977778	0.754513	0.122333	no_significance
ROR1	0.154781	1.56444	0.211016	0.675685	no_significance
RP2	0.152188	0.00181818	0.965988	0.0150281	no_significance
RRM2	1.00691	1.01838	0.312903	0.504591	no_significance
RRM2B	0.111705	0.307273	0.579359	0.237053	no_significance
RSPO1	0.311969	6.91414	0.00855167	2.06795	up_regulated
RSPO3	0.345637	5.10727	0.0238257	1.62295	up_regulated
RTBDN	0.073245	0.485051	0.486144	0.313236	no_significance
RTN4R	-0.0284153	0.00727273	0.932039	0.0305661	no_significance
RUVBL1	0.419296	1.42545	0.232508	0.633563	no_significance
RWDD1	0.3093	0.00505051	0.943345	0.0253297	no_significance
S100A11	-0.171161	0.0163636	0.898212	0.0466212	no_significance
S100A12	0.0760412	0.633535	0.426061	0.370528	no_significance
S100A16	-0.00647421	0.0454545	0.83117	0.0803099	no_significance
S100A4	0.484809	5.97657	0.0144972	1.83872	up_regulated
S100P	0.20388	1.98	0.15939	0.797538	no_significance
SAMD9L	0.0889046	0.656364	0.417847	0.378983	no_significance
SCAMP3	0.701878	0.0654545	0.798074	0.097957	no_significance
SCARA5	-0.182813	0.0977778	0.754513	0.122333	no_significance
SCARB1	-0.3988	0.0244444	0.875759	0.0576152	no_significance
SCARB2	0.216164	3.73657	0.0532338	1.27381	no_significance
SCARF1	0.193624	0.961818	0.326729	0.485812	no_significance
SCARF2	0.145482	1.42545	0.232508	0.633563	no_significance
SCG2	0.0350143	0.0808081	0.776205	0.110023	no_significance
SCG3	0.196106	1.4596	0.226994	0.643985	no_significance
SCGB1A1	0.0330227	0.339596	0.560063	0.251763	no_significance
SCGB3A2	0.281171	0.0583838	0.809069	0.0920145	no_significance
SCGN	0.0568586	0.00727273	0.932039	0.0305661	no_significance
SCLY	0.0965625	0.181818	0.669815	0.174045	no_significance
SCP2	0.555651	0.0129293	0.90947	0.0412116	no_significance
SCRN1	0.339906	2.5796	0.108249	0.965575	no_significance
SDC1	0.261604	1.49414	0.221575	0.654479	no_significance
SDC4	-0.263798	1.13636	0.286422	0.542994	no_significance
SELE	-0.0415587	0	1	0	no_significance
SELP	0.0963498	0.00727273	0.932039	0.0305661	no_significance
SELPLG	-0.0679525	0.567475	0.451264	0.345569	no_significance
SEMA3F	-0.069097	0.0729293	0.787119	0.10396	no_significance
SEMA4C	0.152296	2.5796	0.108249	0.965575	no_significance
SEMA4D	-0.0643381	0.00727273	0.932039	0.0305661	no_significance
SEMA7A	0.0751642	0.427475	0.513231	0.289687	no_significance
SEPTIN9	0.0672556	0.307273	0.579359	0.237053	no_significance
SERPINA11	-0.0829991	0.00020202	0.98866	0.00495315	no_significance
SERPINA12	0.523249	2.81293	0.0935075	1.02915	no_significance
SERPINA9	-0.00264289	0.703232	0.4017	0.396098	no_significance
SERPINB1	0.271771	0.307273	0.579359	0.237053	no_significance
SERPINB5	-0.0306543	0.0244444	0.875759	0.0576152	no_significance
SERPINB6	0.123131	0.853535	0.355554	0.449094	no_significance
SERPINB8	0.0076531	0.0808081	0.776205	0.110023	no_significance
SERPINB9	0.0425829	0.0808081	0.776205	0.110023	no_significance
SERPINE1	-0.357306	2.06081	0.15113	0.820649	no_significance
SESTD1	0.323321	0.0890909	0.765336	0.116148	no_significance
SETMAR	0.0555605	0.136566	0.711719	0.147691	no_significance
SEZ6L	0.0673099	0.703232	0.4017	0.396098	no_significance
SEZ6L2	0.0610045	0.611111	0.43437	0.36214	no_significance
SF3B4	-0.0165849	2.53414	0.111407	0.953086	no_significance
SFRP1	0.362828	3.41414	0.06464	1.1895	no_significance
SFTPA1	0.275591	1.35838	0.243818	0.612935	no_significance
SFTPA2	0.320663	0.22	0.63904	0.194472	no_significance
SFTPD	-0.261528	0.427475	0.513231	0.289687	no_significance
SH2B3	0.272314	0.0583838	0.809069	0.0920145	no_significance
SH2D1A	-0.176864	0.633535	0.426061	0.370528	no_significance
SHMT1	-0.196365	2.35636	0.124773	0.90388	no_significance
SIAE	0.0968076	0.0890909	0.765336	0.116148	no_significance
SIGLEC1	0.175323	1.63636	0.200825	0.697182	no_significance
SIGLEC10	0.179611	1.29293	0.255509	0.592594	no_significance
SIGLEC15	0.743852	1.4596	0.226994	0.643985	no_significance
SIGLEC5	0.0819738	0.934141	0.333789	0.476528	no_significance
SIGLEC6	0.0593182	0.827475	0.363004	0.440089	no_significance
SIGLEC7	-0.194072	1.29293	0.255509	0.592594	no_significance
SIGLEC9	-0.0809879	0.0808081	0.776205	0.110023	no_significance
SIRPA	0.283456	1.19778	0.273766	0.56262	no_significance
SIRPB1	0.0622742	0.525455	0.468524	0.329268	no_significance
SIRT2	0.732968	0.703232	0.4017	0.396098	no_significance
SIRT5	0.427398	0.373535	0.541083	0.266736	no_significance
SIT1	-0.316541	1.90081	0.167988	0.774722	no_significance
SKAP1	-0.494232	3.52	0.0606324	1.21729	no_significance
SKAP2	0.492902	0.934141	0.333789	0.476528	no_significance
SLAMF1	0.0514552	1.04727	0.306136	0.514086	no_significance
SLAMF6	0.268431	2.06081	0.15113	0.820649	no_significance
SLAMF7	-0.0544384	0.126263	0.722339	0.141259	no_significance
SLAMF8	0.29042	1.78505	0.18153	0.741051	no_significance
SLC16A1	0.275285	0.853535	0.355554	0.449094	no_significance
SLC27A4	0.496339	0.039596	0.842273	0.0745473	no_significance
SLC39A14	0.684278	2.67172	0.102146	0.99078	no_significance
SLC39A5	0.28613	0.727273	0.393769	0.404759	no_significance
SLIT2	0.0500964	0.427475	0.513231	0.289687	no_significance
SLITRK2	0.0133567	0.0583838	0.809069	0.0920145	no_significance
SLITRK6	0.331474	4.60626	0.0318554	1.49682	up_regulated
SMAD1	0.114601	0.0583838	0.809069	0.0920145	no_significance
SMAD5	0.0248167	0.147273	0.701155	0.154186	no_significance
SMARCA2	0.172611	0.020202	0.886974	0.052089	no_significance
SMOC1	0.220282	4.60626	0.0318554	1.49682	up_regulated
SMOC2	0.280684	0.656364	0.417847	0.378983	no_significance
SMPD1	-0.301523	0.0808081	0.776205	0.110023	no_significance
SMPDL3A	-0.355077	2.31293	0.128302	0.891766	no_significance
SNAP23	0.464814	0.751717	0.385933	0.413488	no_significance
SNAP29	0.51608	1.42545	0.232508	0.633563	no_significance
SNCG	0.158725	0.00989899	0.920746	0.03586	no_significance
SNX9	0.297529	0.00181818	0.965988	0.0150281	no_significance
SOD1	0.36353	4.42505	0.0354151	1.45081	up_regulated
SOD2	0.438461	0.409091	0.522431	0.281971	no_significance
SORCS2	0.112199	3.05636	0.0804215	1.09463	no_significance
SORD	-0.14374	0.989899	0.319767	0.495166	no_significance
SORT1	0.0102696	0.0290909	0.864569	0.0632002	no_significance
SOST	0.135644	1.74727	0.18622	0.729974	no_significance
SPARC	-0.129804	0.567475	0.451264	0.345569	no_significance
SPARCL1	0.096772	0.961818	0.326729	0.485812	no_significance
SPINK1	-0.214966	0.00505051	0.943345	0.0253297	no_significance
SPINK4	0.0225108	1.52909	0.216249	0.665046	no_significance
SPINK5	0.268136	2.18505	0.139356	0.855873	no_significance
SPINK6	0.205813	1.7099	0.190998	0.71897	no_significance
SPINT1	0.0398102	0.0729293	0.787119	0.10396	no_significance
SPINT2	-0.0151771	0.233535	0.628915	0.201408	no_significance
SPOCK1	-0.00457057	0.0244444	0.875759	0.0576152	no_significance
SPON1	0.147109	0.989899	0.319767	0.495166	no_significance
SPON2	0.0720756	1.01838	0.312903	0.504591	no_significance
SPP1	0.210449	1.52909	0.216249	0.665046	no_significance
SPRY2	1.02395	0.0244444	0.875759	0.0576152	no_significance
SRC	0.717468	1.26081	0.261498	0.582531	no_significance
SRP14	-0.00675142	0.276566	0.598961	0.222601	no_significance
SRPK2	0.35543	0.0163636	0.898212	0.0466212	no_significance
SSB	0.116663	0.206869	0.649233	0.1876	no_significance
SSC4D	-0.452131	1.7099	0.190998	0.71897	no_significance
SSC5D	-0.148715	0.323232	0.569672	0.244375	no_significance
ST3GAL1	0.180023	4.01636	0.0450608	1.3462	up_regulated
ST6GAL1	-0.165597	0.801818	0.37055	0.431153	no_significance
STAMBP	0.441944	1.49414	0.221575	0.654479	no_significance
STAT5B	0.557626	0.0890909	0.765336	0.116148	no_significance
STC1	0.137746	1.22909	0.267584	0.57254	no_significance
STC2	0.0113223	1.22909	0.267584	0.57254	no_significance
STIP1	0.25317	0.0163636	0.898212	0.0466212	no_significance
STK11	0.392203	1.16687	0.280046	0.552771	no_significance
STK24	0.352998	0.611111	0.43437	0.36214	no_significance
STK4	0.409718	0.703232	0.4017	0.396098	no_significance
STX16	0.405392	0.0290909	0.864569	0.0632002	no_significance
STX4	0.483474	0.291717	0.589122	0.229795	no_significance
STX6	0.528685	0.00989899	0.920746	0.03586	no_significance
STX8	0.403529	0.0163636	0.898212	0.0466212	no_significance
STXBP3	0.52083	0.00020202	0.98866	0.00495315	no_significance
SUGT1	0.151217	1.01838	0.312903	0.504591	no_significance
SULT1A1	0.523219	1.26081	0.261498	0.582531	no_significance
SULT2A1	0.335588	0.291717	0.589122	0.229795	no_significance
SUMF2	-0.137317	0.206869	0.649233	0.1876	no_significance
SUSD1	0.0151928	0.88	0.348202	0.458169	no_significance
SUSD2	0.199972	0.751717	0.385933	0.413488	no_significance
TACC3	0.399959	0.356364	0.550533	0.259217	no_significance
TACSTD2	0.229491	3.68182	0.0550088	1.25957	no_significance
TAFA5	0.0562921	0.465455	0.495086	0.30532	no_significance
TANK	0.0765823	0.505051	0.477289	0.321218	no_significance
TARBP2	0.203439	0.00727273	0.932039	0.0305661	no_significance
TBC1D17	0.250959	3.90323	0.0481933	1.31701	up_regulated
TBC1D23	0.382686	0.373535	0.541083	0.266736	no_significance
TBC1D5	0.139642	0.194141	0.659492	0.180791	no_significance
TBCB	0.560492	0.00505051	0.943345	0.0253297	no_significance
TBCC	0.360247	0.0517172	0.820102	0.0861323	no_significance
TBL1X	0.47467	0.00323232	0.954662	0.0201504	no_significance
TCL1A	-0.528882	1.22909	0.267584	0.57254	no_significance
TCL1B	0.16161	0.206869	0.649233	0.1876	no_significance
TCN2	-0.323495	0.679596	0.409726	0.387507	no_significance
TDGF1	0.0673082	0.106869	0.743738	0.12858	no_significance
TDRKH	1.05839	0.446263	0.504115	0.29747	no_significance
TEK	0.0709344	0.261818	0.608874	0.215473	no_significance
TFF1	0.0949821	2.44444	0.117942	0.928333	no_significance
TFF2	-0.221452	2.90909	0.0880815	1.05512	no_significance
TFF3	-0.0497711	0.020202	0.886974	0.052089	no_significance
TFPI	0.366076	0.126263	0.722339	0.141259	no_significance
TFPI2	0.249124	4.91636	0.0266035	1.57506	up_regulated
TFRC	0.308295	2.48909	0.114638	0.940672	no_significance
TGFA	0.131095	0.853535	0.355554	0.449094	no_significance
TGFB1	0.125414	0.391111	0.531716	0.27432	no_significance
TGFBI	-0.0318777	0.00323232	0.954662	0.0201504	no_significance
TGFBR2	0.0953847	1.07657	0.299467	0.523651	no_significance
TGFBR3	0.10924	2.0202	0.155218	0.809057	no_significance
TGM2	-0.17931	0.323232	0.569672	0.244375	no_significance
THBD	0.0654808	0.611111	0.43437	0.36214	no_significance
THBS2	0.167827	1.16687	0.280046	0.552771	no_significance
THBS4	0.0441683	0.00505051	0.943345	0.0253297	no_significance
THOP1	-0.125748	0.633535	0.426061	0.370528	no_significance
THPO	-0.0507338	0.0583838	0.809069	0.0920145	no_significance
THY1	0.0342002	0.485051	0.486144	0.313236	no_significance
TIA1	0.4036	0.0808081	0.776205	0.110023	no_significance
TIE1	0.0351532	0.0341414	0.853406	0.0688441	no_significance
TIGAR	0.11085	0.505051	0.477289	0.321218	no_significance
TIMD4	0.148882	0.679596	0.409726	0.387507	no_significance
TIMP1	0.0706958	1.04727	0.306136	0.514086	no_significance
TIMP3	0.543387	0.611111	0.43437	0.36214	no_significance
TIMP4	0.243523	1.29293	0.255509	0.592594	no_significance
TINAGL1	0.0391102	0.589091	0.442771	0.353821	no_significance
TJAP1	0.20569	0.827475	0.363004	0.440089	no_significance
TLR3	-0.311271	5.7699	0.016303	1.78773	down_regulated
TMPRSS15	-0.487291	5.04323	0.0247223	1.60691	down_regulated
TMPRSS5	0.1677	1.19778	0.273766	0.56262	no_significance
TMSB10	0.0611376	2.14323	0.1432	0.844057	no_significance
TNC	0.131354	0.703232	0.4017	0.396098	no_significance
TNF	0.0722905	0.827475	0.363004	0.440089	no_significance
TNF	0.116666	1.01838	0.312903	0.504591	no_significance
TNF	0.112681	1.04727	0.306136	0.514086	no_significance
TNF	0.137671	0.465455	0.495086	0.30532	no_significance
TNFAIP8	-0.09076	1.7099	0.190998	0.71897	no_significance
TNFRSF10A	0.0826337	1.35838	0.243818	0.612935	no_significance
TNFRSF10B	0.123798	3.9596	0.0466049	1.33157	up_regulated
TNFRSF10C	0.0903692	0.611111	0.43437	0.36214	no_significance
TNFRSF11A	0.13118	2.22727	0.135593	0.867763	no_significance
TNFRSF11B	0.0485947	1.86182	0.172415	0.763425	no_significance
TNFRSF12A	-0.0217562	0.88	0.348202	0.458169	no_significance
TNFRSF13B	-0.141635	0.116364	0.733012	0.134889	no_significance
TNFRSF13C	-0.101113	0.126263	0.722339	0.141259	no_significance
TNFRSF14	0.0752859	2.4002	0.12132	0.916069	no_significance
TNFRSF19	0.226186	5.23657	0.0221169	1.65528	up_regulated
TNFRSF1A	0.0366779	1.56444	0.211016	0.675685	no_significance
TNFRSF1B	0.0230183	1.78505	0.18153	0.741051	no_significance
TNFRSF21	0.0901958	0.934141	0.333789	0.476528	no_significance
TNFRSF4	0.0638263	1.01838	0.312903	0.504591	no_significance
TNFRSF6B	-0.00226016	0.126263	0.722339	0.141259	no_significance
TNFRSF8	0.14366	1.56444	0.211016	0.675685	no_significance
TNFRSF9	0.183795	1.26081	0.261498	0.582531	no_significance
TNFSF10	-0.0683889	1.10626	0.292896	0.533287	no_significance
TNFSF11	-0.256953	1.9402	0.163647	0.786093	no_significance
TNFSF12	0.196259	2.18505	0.139356	0.855873	no_significance
TNFSF13	0.0501353	0.194141	0.659492	0.180791	no_significance
TNFSF13B	-0.0402275	0.0729293	0.787119	0.10396	no_significance
TNFSF14	0.0176907	0.136566	0.711719	0.147691	no_significance
TNNI3	0.147809	0.22	0.63904	0.194472	no_significance
TNR	0.0773182	0.147273	0.701155	0.154186	no_significance
TNXB	-0.120567	0.679596	0.409726	0.387507	no_significance
TP53	-0.0723502	1.32545	0.249615	0.602729	no_significance
TP53INP1	-0.101524	0.776566	0.378194	0.422286	no_significance
TPMT	0.30848	0.0583838	0.809069	0.0920145	no_significance
TPP1	-0.23541	0.0454545	0.83117	0.0803099	no_significance
TPPP3	0.190731	2.44444	0.117942	0.928333	no_significance
TPSAB1	0.0477039	0.0977778	0.754513	0.122333	no_significance
TPT1	0.380315	0.020202	0.886974	0.052089	no_significance
TRAF2	-0.00405618	0.0654545	0.798074	0.097957	no_significance
TREM2	-0.340916	0.465455	0.495086	0.30532	no_significance
TREML2	0.065734	0.656364	0.417847	0.378983	no_significance
TRIAP1	0.213616	1.19778	0.273766	0.56262	no_significance
TRIM21	0.369047	1.4596	0.226994	0.643985	no_significance
TRIM5	-0.118783	1.07657	0.299467	0.523651	no_significance
TSHB	0.0988485	0.567475	0.451264	0.345569	no_significance
TSLP	-0.958678	0.679596	0.409726	0.387507	no_significance
TSPAN1	0.713127	5.10727	0.0238257	1.62295	up_regulated
TST	0.480782	0.194141	0.659492	0.180791	no_significance
TXLNA	0.50377	0.0977778	0.754513	0.122333	no_significance
TXNDC15	0.00232469	0.0129293	0.90947	0.0412116	no_significance
TXNDC5	0.150849	0.446263	0.504115	0.29747	no_significance
TXNRD1	0.0956522	0.853535	0.355554	0.449094	no_significance
TYMP	0.274429	0.776566	0.378194	0.422286	no_significance
TYRO3	-0.0040027	0.00989899	0.920746	0.03586	no_significance
UBAC1	0.342101	8.0002	0.00467721	2.33001	up_regulated
ULBP2	0.322629	4.48505	0.0341925	1.46607	up_regulated
UMOD	0.281558	2.2699	0.131908	0.879727	no_significance
USO1	0.201567	0.136566	0.711719	0.147691	no_significance
USP8	0.516035	0.136566	0.711719	0.147691	no_significance
UXS1	-0.225589	3.62747	0.056833	1.2454	no_significance
VAMP5	0.225517	0.409091	0.522431	0.281971	no_significance
VASH1	0.239196	0.679596	0.409726	0.387507	no_significance
VASN	-0.0110267	0.00727273	0.932039	0.0305661	no_significance
VAT1	0.0957334	0.827475	0.363004	0.440089	no_significance
VCAM1	0.19262	2.71838	0.0991984	1.0035	no_significance
VCAN	0.0814689	0.181818	0.669815	0.174045	no_significance
VEGFA	-0.156018	1.86182	0.172415	0.763425	no_significance
VEGFC	-0.0778499	0.446263	0.504115	0.29747	no_significance
VEGFD	0.181658	1.86182	0.172415	0.763425	no_significance
VIM	0.128983	0.679596	0.409726	0.387507	no_significance
VMO1	-0.30051	3.90323	0.0481933	1.31701	down_regulated
VNN2	0.0872474	0.567475	0.451264	0.345569	no_significance
VPS37A	0.249684	1.4596	0.226994	0.643985	no_significance
VPS53	0.471771	0.22	0.63904	0.194472	no_significance
VSIG4	-0.0289595	0.339596	0.560063	0.251763	no_significance
VSIR	0.37034	0	1	0	no_significance
VSTM1	0.24515	1.39172	0.238115	0.623213	no_significance
VSTM2L	-0.504327	1.35838	0.243818	0.612935	no_significance
VTA1	0.422405	0.0454545	0.83117	0.0803099	no_significance
VTCN1	0.082434	0.409091	0.522431	0.281971	no_significance
VWA1	-0.0874062	0.323232	0.569672	0.244375	no_significance
VWC2	-0.0540873	0.0454545	0.83117	0.0803099	no_significance
VWF	0.247022	0.00505051	0.943345	0.0253297	no_significance
WARS	-0.0225465	1.52909	0.216249	0.665046	no_significance
WAS	0.129977	0.0808081	0.776205	0.110023	no_significance
WASF1	0.417041	0.126263	0.722339	0.141259	no_significance
WASF3	0.44069	0.505051	0.477289	0.321218	no_significance
WFDC12	0.31089	0.206869	0.649233	0.1876	no_significance
WFDC2	0.157902	1.13636	0.286422	0.542994	no_significance
WFIKKN1	0.138488	0.589091	0.442771	0.353821	no_significance
WFIKKN2	0.278053	2.0202	0.155218	0.809057	no_significance
WIF1	0.102435	0.323232	0.569672	0.244375	no_significance
WISP1	0.0835076	0.546263	0.459849	0.337385	no_significance
WISP2	-0.0987592	0.00020202	0.98866	0.00495315	no_significance
WNT9A	0.158051	2.44444	0.117942	0.928333	no_significance
WWP2	0.0517217	0.020202	0.886974	0.052089	no_significance
XCL1	0.0828824	0.106869	0.743738	0.12858	no_significance
XG	-0.139703	0.776566	0.378194	0.422286	no_significance
XPNPEP2	-0.0526328	0.0729293	0.787119	0.10396	no_significance
XRCC4	0.0498339	0.727273	0.393769	0.404759	no_significance
YES1	0.544745	0.373535	0.541083	0.266736	no_significance
YTHDF3	0.41747	0.485051	0.486144	0.313236	no_significance
ZBTB16	0.263761	0.0890909	0.765336	0.116148	no_significance
ZBTB17	-0.206961	1.10626	0.292896	0.533287	no_significance

## Sheet: Prot_vs_ADAS
Gene_name	Correlation	pval	nlog10pval	feature
ABHD14B	-0.171141	0.112983	0.946985	ADAS-COG
ABL1	-0.265529	0.0129312	1.88836	ADAS-COG
ACAA1	-0.110162	0.309746	0.508994	ADAS-COG
ACAN	0.0603404	0.578769	0.237495	ADAS-COG
ACE2	-0.105518	0.330707	0.480557	ADAS-COG
ACOX1	0.0625482	0.564928	0.248007	ADAS-COG
ACP5	0.00349416	0.974376	0.0112733	ADAS-COG
ACP6	-0.12797	0.237513	0.624313	ADAS-COG
ACTA2	0.184114	0.0878055	1.05648	ADAS-COG
ACTN4	-0.0164855	0.87954	0.0557446	ADAS-COG
ACVRL1	-0.0654859	0.546759	0.262204	ADAS-COG
ACY1	-0.176378	0.10222	0.990464	ADAS-COG
ADA	-0.238123	0.0263516	1.57919	ADAS-COG
ADA2	-0.043937	0.68615	0.163581	ADAS-COG
ADAM15	-0.0123071	0.909922	0.0409959	ADAS-COG
ADAM22	-0.0852375	0.432469	0.364045	ADAS-COG
ADAM23	-0.126009	0.24484	0.611118	ADAS-COG
ADAM8	-0.0398864	0.713768	0.146443	ADAS-COG
ADAMTS13	-0.0659329	0.544019	0.264386	ADAS-COG
ADAMTS15	-0.254517	0.0173615	1.76041	ADAS-COG
ADAMTS16	-0.0825005	0.447446	0.349259	ADAS-COG
ADAMTS8	0.142658	0.187458	0.727097	ADAS-COG
ADCYAP1R1	-0.115618	0.286247	0.54326	ADAS-COG
ADGRB3	-0.0068606	0.949713	0.0224074	ADAS-COG
ADGRE2	-0.0949992	0.381433	0.418582	ADAS-COG
ADGRG1	-0.033783	0.756076	0.121434	ADAS-COG
ADGRG2	-0.12267	0.257669	0.588938	ADAS-COG
ADH4	-0.162273	0.133184	0.875548	ADAS-COG
ADM	-0.0186294	0.864015	0.0634787	ADAS-COG
AFP	-0.092463	0.394331	0.404139	ADAS-COG
AGER	0.125616	0.246324	0.608493	ADAS-COG
AGR2	-0.159454	0.14015	0.853408	ADAS-COG
AGR3	-0.152785	0.15772	0.802114	ADAS-COG
AGRN	0.043864	0.686644	0.163268	ADAS-COG
AGRP	0.123865	0.253025	0.596836	ADAS-COG
AGXT	-0.12495	0.248857	0.60405	ADAS-COG
AHCY	-0.126337	0.243602	0.613319	ADAS-COG
AHSP	0.089206	0.411268	0.385875	ADAS-COG
AIF1	-0.10269	0.343904	0.463563	ADAS-COG
AIFM1	-0.314402	0.00301973	2.52003	ADAS-COG
AK1	0.141336	0.191624	0.71755	ADAS-COG
AKR1B1	-0.147065	0.174053	0.759317	ADAS-COG
AKR1C4	-0.00873996	0.935964	0.0287408	ADAS-COG
AKT1S1	-0.081798	0.451336	0.3455	ADAS-COG
AKT3	-0.19581	0.069123	1.16038	ADAS-COG
ALCAM	0.0556511	0.608673	0.215616	ADAS-COG
ALDH1A1	-0.0114587	0.916109	0.0380531	ADAS-COG
ALDH3A1	0.066161	0.542624	0.265501	ADAS-COG
ALPP	-0.102581	0.344421	0.46291	ADAS-COG
AMBN	0.252008	0.0185367	1.73197	ADAS-COG
AMBP	-0.051865	0.633299	0.198391	ADAS-COG
AMFR	-0.0475863	0.661616	0.179394	ADAS-COG
AMIGO2	-0.0905836	0.404053	0.393562	ADAS-COG
AMN	-0.156562	0.147578	0.830978	ADAS-COG
AMY2A	0.0631047	0.561464	0.250678	ADAS-COG
AMY2B	0.0773459	0.476423	0.322008	ADAS-COG
ANG	-0.0867337	0.424404	0.37222	ADAS-COG
ANGPT1	-0.122934	0.256636	0.590683	ADAS-COG
ANGPT2	-0.0623566	0.566123	0.247089	ADAS-COG
ANGPTL1	0.0301793	0.781407	0.107123	ADAS-COG
ANGPTL2	-0.101395	0.350058	0.45586	ADAS-COG
ANGPTL3	-0.0257637	0.812756	0.0900396	ADAS-COG
ANGPTL4	-0.0491098	0.651475	0.186102	ADAS-COG
ANGPTL7	-0.0348777	0.74843	0.125849	ADAS-COG
ANKRD54	-0.0107562	0.921235	0.0356298	ADAS-COG
ANPEP	-0.00672375	0.950715	0.0219495	ADAS-COG
ANXA10	-0.102982	0.342526	0.465306	ADAS-COG
ANXA11	-0.33679	0.00142441	2.84636	ADAS-COG
ANXA3	-0.11164	0.30326	0.518185	ADAS-COG
ANXA4	-0.215817	0.0446841	1.34985	ADAS-COG
ANXA5	0.000985299	0.992773	0.00314987	ADAS-COG
AOC1	-0.0379887	0.726837	0.138563	ADAS-COG
AOC3	0.00564722	0.958599	0.0183632	ADAS-COG
APBB1IP	-0.150258	0.164789	0.783071	ADAS-COG
APEX1	-0.152338	0.158954	0.79873	ADAS-COG
APLP1	0.103639	0.33944	0.469237	ADAS-COG
APOH	-0.0826465	0.44664	0.350042	ADAS-COG
APOM	-0.0741802	0.494707	0.305652	ADAS-COG
APP	-0.115143	0.288242	0.540243	ADAS-COG
APRT	-0.244482	0.022481	1.64818	ADAS-COG
AREG	-0.0664256	0.541007	0.266797	ADAS-COG
ARG1	0.14087	0.193105	0.714205	ADAS-COG
ARHGAP1	-0.241407	0.0242871	1.61462	ADAS-COG
ARHGAP25	-0.200198	0.063001	1.20065	ADAS-COG
ARHGEF12	-0.35437	0.000758473	3.12006	ADAS-COG
ARID4B	0.0570835	0.599467	0.222234	ADAS-COG
ARNT	-0.258303	0.0157097	1.80383	ADAS-COG
ARSA	0.0412457	0.704457	0.152146	ADAS-COG
ARSB	-0.181623	0.0922587	1.03499	ADAS-COG
ART3	0.0910854	0.401444	0.396375	ADAS-COG
ARTN	0.172564	0.109975	0.958706	ADAS-COG
ASAH2	-0.0343395	0.752186	0.123675	ADAS-COG
ASGR1	-0.17427	0.106451	0.97285	ADAS-COG
ATF2	-0.0618822	0.569087	0.244821	ADAS-COG
ATG4A	-0.0167136	0.877886	0.056562	ADAS-COG
ATOX1	-0.0660515	0.543293	0.264966	ADAS-COG
ATP5IF1	-0.294659	0.0055981	2.25196	ADAS-COG
ATP5PO	-0.141837	0.190036	0.721164	ADAS-COG
ATP6AP2	-0.2007	0.0623299	1.2053	ADAS-COG
ATP6V1D	-0.0660515	0.543293	0.264966	ADAS-COG
ATP6V1F	-0.0712791	0.511782	0.290915	ADAS-COG
ATXN10	-0.18676	0.0832633	1.07955	ADAS-COG
AXIN1	-0.306036	0.00394244	2.40423	ADAS-COG
AXL	-0.0748371	0.490883	0.309022	ADAS-COG
AZU1	-0.144848	0.180707	0.743026	ADAS-COG
B4GALT1	0.0353065	0.745442	0.127586	ADAS-COG
B4GAT1	0.0620738	0.567889	0.245736	ADAS-COG
BACH1	-0.236344	0.0275307	1.56018	ADAS-COG
BAG3	-0.276504	0.00952786	2.021	ADAS-COG
BAG6	-0.131264	0.225555	0.646748	ADAS-COG
BAIAP2	-0.219019	0.0415355	1.38158	ADAS-COG
BAMBI	-0.162739	0.13206	0.879229	ADAS-COG
BANK1	-0.346707	0.00100273	2.99882	ADAS-COG
BAX	-0.188393	0.0805543	1.09391	ADAS-COG
BCAM	0.108301	0.318041	0.497517	ADAS-COG
BCAN	-0.0625117	0.565156	0.247832	ADAS-COG
BCL2L11	-0.0325514	0.764706	0.116505	ADAS-COG
BCR	-0.320368	0.00248523	2.60463	ADAS-COG
BGN	-0.106914	0.324313	0.489035	ADAS-COG
BID	-0.0882025	0.416571	0.38031	ADAS-COG
BIN2	-0.301228	0.00457975	2.33916	ADAS-COG
BIRC2	-0.125443	0.246982	0.607335	ADAS-COG
BLMH	-0.00921437	0.932496	0.0303529	ADAS-COG
BLVRB	0.225953	0.035347	1.45165	ADAS-COG
BMP4	0.0348413	0.748684	0.125701	ADAS-COG
BMP6	-0.179744	0.0957355	1.01893	ADAS-COG
BOC	-0.0787053	0.468684	0.329119	ADAS-COG
BPIFB1	0.0444297	0.682818	0.165695	ADAS-COG
BRK1	0.0712243	0.512107	0.29064	ADAS-COG
BSG	-0.114258	0.291988	0.534635	ADAS-COG
BST1	0.0185473	0.864609	0.0631804	ADAS-COG
BST2	-0.0818893	0.45083	0.345987	ADAS-COG
BTC	-0.0481063	0.658148	0.181677	ADAS-COG
BTN2A1	0.0289112	0.790377	0.102166	ADAS-COG
BTN3A2	-0.149528	0.166874	0.777612	ADAS-COG
C19orf12	0.0211292	0.845979	0.0726403	ADAS-COG
C1QA	-0.0652031	0.548495	0.260827	ADAS-COG
C1QTNF1	-0.323807	0.0022173	2.65418	ADAS-COG
C2	-0.0737332	0.497319	0.303365	ADAS-COG
C2CD2L	-0.234784	0.0286013	1.54361	ADAS-COG
C4BPB	0.0310369	0.775357	0.110498	ADAS-COG
CA1	0.141281	0.191798	0.717156	ADAS-COG
CA11	0.0345311	0.750849	0.124448	ADAS-COG
CA12	0.0109478	0.919836	0.0362895	ADAS-COG
CA13	-0.286603	0.00711741	2.14768	ADAS-COG
CA14	0.138617	0.200396	0.69811	ADAS-COG
CA2	0.190573	0.0770474	1.11324	ADAS-COG
CA3	0.0994057	0.359638	0.444135	ADAS-COG
CA4	0.0047714	0.965015	0.0154659	ADAS-COG
CA5A	-0.239856	0.0252442	1.59784	ADAS-COG
CA6	0.0557606	0.607967	0.21612	ADAS-COG
CA9	-0.151225	0.162057	0.790333	ADAS-COG
CALB1	0.111029	0.305931	0.514376	ADAS-COG
CALB2	-0.177107	0.100786	0.996601	ADAS-COG
CALCA	0.0904285	0.404862	0.392693	ADAS-COG
CALCOCO1	-0.372945	0.000374342	3.42673	ADAS-COG
CAMKK1	0.0104642	0.923366	0.0346262	ADAS-COG
CANT1	-0.0620647	0.567946	0.245693	ADAS-COG
CAPG	-0.131474	0.224808	0.648189	ADAS-COG
CARHSP1	-0.0528412	0.62691	0.202795	ADAS-COG
CASC4	-0.0925998	0.393628	0.404914	ADAS-COG
CASP1	-0.10758	0.321291	0.493101	ADAS-COG
CASP10	-0.0848908	0.434351	0.36216	ADAS-COG
CASP2	-0.313307	0.0031283	2.50469	ADAS-COG
CASP3	-0.293263	0.00583873	2.23368	ADAS-COG
CASP8	-0.133344	0.218224	0.661098	ADAS-COG
CBLIF	-0.290307	0.00637873	2.19527	ADAS-COG
CBLN4	-0.0744813	0.492953	0.307195	ADAS-COG
CC2D1A	-0.287142	0.00700559	2.15456	ADAS-COG
CCDC80	0.100583	0.353949	0.451059	ADAS-COG
CCL11	0.0268859	0.804759	0.094334	ADAS-COG
CCL13	-0.0182736	0.866588	0.0621873	ADAS-COG
CCL14	-0.0241581	0.824232	0.0839503	ADAS-COG
CCL15	0.0337374	0.756395	0.121251	ADAS-COG
CCL16	0.0288109	0.791088	0.101775	ADAS-COG
CCL17	-0.0926363	0.393441	0.40512	ADAS-COG
CCL18	-0.141135	0.192262	0.716106	ADAS-COG
CCL19	-0.142303	0.188572	0.724523	ADAS-COG
CCL2	-0.0373592	0.731189	0.13597	ADAS-COG
CCL20	-0.344453	0.00108708	2.96374	ADAS-COG
CCL21	0.0133563	0.902279	0.044659	ADAS-COG
CCL22	-0.134366	0.214685	0.668199	ADAS-COG
CCL23	0.0676572	0.533514	0.272854	ADAS-COG
CCL24	-0.0752568	0.488448	0.311181	ADAS-COG
CCL25	-0.0464824	0.669001	0.174573	ADAS-COG
CCL26	-0.0208555	0.84795	0.0716296	ADAS-COG
CCL27	0.11965	0.269658	0.569186	ADAS-COG
CCL28	0.00152356	0.988826	0.00488024	ADAS-COG
CCL3	-0.201567	0.0611845	1.21336	ADAS-COG
CCL4	-0.0618731	0.569144	0.244778	ADAS-COG
CCL5	-0.206922	0.0544813	1.26375	ADAS-COG
CCL7	0.0737241	0.497372	0.303319	ADAS-COG
CCL8	-0.0414555	0.703023	0.15303	ADAS-COG
CCN1	-0.0466101	0.668145	0.175129	ADAS-COG
CCN2	0.0035489	0.973975	0.0114522	ADAS-COG
CCN3	0.00187937	0.986216	0.00602778	ADAS-COG
CCS	0.0178631	0.869559	0.0607011	ADAS-COG
CCT5	-0.128025	0.23731	0.624683	ADAS-COG
CD109	-0.0353339	0.745251	0.127697	ADAS-COG
CD14	0.000401418	0.997056	0.00128054	ADAS-COG
CD160	-0.155239	0.151073	0.820814	ADAS-COG
CD163	-0.134402	0.214559	0.668453	ADAS-COG
CD164	-0.0477231	0.660702	0.179994	ADAS-COG
CD177	-0.177883	0.0992792	1.00314	ADAS-COG
CD1C	-0.0461539	0.671205	0.173145	ADAS-COG
CD200	-0.027707	0.798921	0.0974964	ADAS-COG
CD200R1	-0.128654	0.234993	0.628945	ADAS-COG
CD207	-0.144091	0.183021	0.737499	ADAS-COG
CD209	-0.123226	0.255499	0.59261	ADAS-COG
CD22	-0.317932	0.00269222	2.56989	ADAS-COG
CD244	-0.22317	0.0377308	1.4233	ADAS-COG
CD27	-0.0845806	0.436038	0.360476	ADAS-COG
CD274	-0.105892	0.328986	0.482823	ADAS-COG
CD276	0.132094	0.222608	0.652459	ADAS-COG
CD28	-0.0753936	0.487656	0.311887	ADAS-COG
CD2AP	-0.200673	0.0623664	1.20505	ADAS-COG
CD300C	0.00595741	0.956327	0.0193937	ADAS-COG
CD300E	-0.0580779	0.593113	0.226863	ADAS-COG
CD300LF	0.0204723	0.850711	0.0702178	ADAS-COG
CD300LG	0.037487	0.730306	0.136495	ADAS-COG
CD302	0.0500222	0.645433	0.190149	ADAS-COG
CD33	0	1	0	ADAS-COG
CD34	-0.0302979	0.78057	0.107588	ADAS-COG
CD38	-0.0314018	0.772787	0.11194	ADAS-COG
CD4	-0.115006	0.288819	0.539374	ADAS-COG
CD40	-0.169699	0.116095	0.935187	ADAS-COG
CD40LG	-0.302697	0.00437596	2.35893	ADAS-COG
CD46	-0.0240942	0.82469	0.0837095	ADAS-COG
CD48	-0.0778842	0.47335	0.324817	ADAS-COG
CD5	-0.346241	0.00101964	2.99155	ADAS-COG
CD55	-0.027342	0.801514	0.0960888	ADAS-COG
CD58	0.0328342	0.762722	0.117634	ADAS-COG
CD59	-0.00168778	0.987621	0.0054095	ADAS-COG
CD6	-0.192389	0.0742216	1.12947	ADAS-COG
CD63	-0.213746	0.0468237	1.32953	ADAS-COG
CD69	-0.32389	0.00221123	2.65537	ADAS-COG
CD70	-0.0571291	0.599175	0.222446	ADAS-COG
CD74	0.028373	0.794193	0.100074	ADAS-COG
CD79B	-0.113163	0.296667	0.527731	ADAS-COG
CD83	-0.0301246	0.781794	0.106908	ADAS-COG
CD84	-0.0933023	0.390034	0.408898	ADAS-COG
CD8A	-0.0994148	0.359593	0.444188	ADAS-COG
CD93	-0.00568371	0.958331	0.0184843	ADAS-COG
CD97	-0.134995	0.212525	0.672591	ADAS-COG
CD99	0.0986941	0.363104	0.439968	ADAS-COG
CD99L2	-0.0220506	0.839351	0.0760566	ADAS-COG
CDC27	-0.0799643	0.461579	0.335754	ADAS-COG
CDC37	-0.317275	0.00275062	2.56057	ADAS-COG
CDCP1	-0.0315934	0.771438	0.112699	ADAS-COG
CDH1	-0.0597657	0.582398	0.23478	ADAS-COG
CDH15	0.0219685	0.839941	0.0757513	ADAS-COG
CDH17	-0.0972253	0.370325	0.431417	ADAS-COG
CDH2	-0.173467	0.108098	0.966182	ADAS-COG
CDH3	0.0526679	0.628042	0.202011	ADAS-COG
CDH5	0.0343486	0.752123	0.123711	ADAS-COG
CDH6	-0.0247967	0.819663	0.0863644	ADAS-COG
CDHR1	-0.150194	0.164971	0.782593	ADAS-COG
CDHR2	-0.0794169	0.464661	0.332864	ADAS-COG
CDHR5	-0.106896	0.324396	0.488924	ADAS-COG
CDKN1A	-0.306556	0.00387849	2.41134	ADAS-COG
CDKN2D	-0.270136	0.0113916	1.94341	ADAS-COG
CDNF	-0.0742441	0.494335	0.305979	ADAS-COG
CDON	-0.0470845	0.664969	0.177199	ADAS-COG
CDSN	0.0956105	0.378363	0.422092	ADAS-COG
CEACAM1	-0.0539086	0.619955	0.20764	ADAS-COG
CEACAM21	0.0157921	0.88457	0.0532676	ADAS-COG
CEACAM3	-0.0958021	0.377404	0.423194	ADAS-COG
CEACAM5	-0.0318945	0.769321	0.113893	ADAS-COG
CEACAM8	-0.0395762	0.715899	0.145148	ADAS-COG
CEBPB	0.0908482	0.402676	0.395044	ADAS-COG
CELA3A	0.0651848	0.548608	0.260738	ADAS-COG
CEP164	0.0609425	0.574979	0.240348	ADAS-COG
CEP85	-0.241161	0.0244371	1.61195	ADAS-COG
CERT	-0.0570287	0.599818	0.22198	ADAS-COG
CES1	-0.125498	0.246774	0.607701	ADAS-COG
CES2	-0.0798548	0.462194	0.335175	ADAS-COG
CES3	-0.0624114	0.565782	0.247351	ADAS-COG
CETN2	-0.0624752	0.565383	0.247657	ADAS-COG
CFC1	0.126492	0.243019	0.614359	ADAS-COG
CGA	-0.156471	0.147817	0.830276	ADAS-COG
CGREF1	0.0479877	0.658938	0.181155	ADAS-COG
CHAC2	0.0749192	0.490406	0.309444	ADAS-COG
CHEK2	0.0233461	0.83005	0.0808958	ADAS-COG
CHGB	0.00280993	0.979393	0.00904311	ADAS-COG
CHI3L1	-0.00956105	0.929963	0.0315344	ADAS-COG
CHIT1	0.135424	0.211062	0.67559	ADAS-COG
CHL1	0.100345	0.355091	0.44966	ADAS-COG
CHMP1A	-0.259416	0.0152507	1.81671	ADAS-COG
CHRDL1	0.0130735	0.904339	0.0436689	ADAS-COG
CHRDL2	0.00566547	0.958465	0.0184238	ADAS-COG
CIAPIN1	-0.169745	0.115995	0.935559	ADAS-COG
CKAP4	-0.0615629	0.571086	0.243299	ADAS-COG
CKMT1A_CKMT1B	-0.107662	0.32092	0.493604	ADAS-COG
CLC	-0.066234	0.542177	0.265859	ADAS-COG
CLEC10A	-0.144191	0.182713	0.73823	ADAS-COG
CLEC11A	0.00688797	0.949513	0.022499	ADAS-COG
CLEC14A	0.0539725	0.61954	0.207931	ADAS-COG
CLEC1A	-0.070531	0.516233	0.287154	ADAS-COG
CLEC1B	-0.253952	0.0176207	1.75398	ADAS-COG
CLEC4A	-0.0597292	0.582628	0.234608	ADAS-COG
CLEC4C	-0.17968	0.0958554	1.01838	ADAS-COG
CLEC4D	-0.120991	0.264288	0.577922	ADAS-COG
CLEC4G	-0.230368	0.0318239	1.49725	ADAS-COG
CLEC5A	0.0783586	0.470651	0.327301	ADAS-COG
CLEC6A	-0.0888229	0.413289	0.383747	ADAS-COG
CLEC7A	-0.0287105	0.791799	0.101385	ADAS-COG
CLIP2	-0.316135	0.00285472	2.54444	ADAS-COG
CLMP	-0.115289	0.287627	0.54117	ADAS-COG
CLPP	-0.260785	0.0147023	1.83262	ADAS-COG
CLPS	0.0477414	0.660581	0.180074	ADAS-COG
CLSPN	-0.0631686	0.561068	0.250985	ADAS-COG
CLSTN1	0.0458346	0.67335	0.171759	ADAS-COG
CLSTN2	0.0339289	0.755055	0.122021	ADAS-COG
CLTA	-0.051564	0.635275	0.197039	ADAS-COG
CLUL1	0.0913408	0.400119	0.397811	ADAS-COG
CNDP1	-0.043937	0.68615	0.163581	ADAS-COG
CNPY2	-0.0440283	0.685533	0.163972	ADAS-COG
CNPY4	-0.362991	0.000549396	3.26011	ADAS-COG
CNST	-0.334728	0.00153008	2.81529	ADAS-COG
CNTN1	0.0499583	0.645856	0.189865	ADAS-COG
CNTN2	0.106713	0.325228	0.487812	ADAS-COG
CNTN3	0.0560525	0.606087	0.217465	ADAS-COG
CNTN4	-0.0648108	0.550909	0.25892	ADAS-COG
CNTN5	0.0332812	0.759588	0.119422	ADAS-COG
CNTNAP2	-0.135542	0.210659	0.67642	ADAS-COG
COL18A1	-0.124102	0.252111	0.598409	ADAS-COG
COL1A1	-0.0523577	0.630071	0.200611	ADAS-COG
COL4A1	0.0316025	0.771374	0.112735	ADAS-COG
COL6A3	0.0232549	0.830704	0.0805537	ADAS-COG
COL9A1	-0.120289	0.267092	0.573339	ADAS-COG
COLEC12	0.0016969	0.987555	0.00543892	ADAS-COG
COMP	-0.112215	0.300761	0.521778	ADAS-COG
COMT	-0.293281	0.00583552	2.23392	ADAS-COG
COPE	0.0386912	0.721989	0.141469	ADAS-COG
CORO1A	-0.301419	0.0045527	2.34173	ADAS-COG
COX5B	-0.306346	0.00390418	2.40847	ADAS-COG
CPA1	0.0441742	0.684545	0.164598	ADAS-COG
CPA2	0.0819623	0.450425	0.346378	ADAS-COG
CPB1	0.0372133	0.7322	0.13537	ADAS-COG
CPE	0.0416289	0.70184	0.153762	ADAS-COG
CPM	-0.0955466	0.378683	0.421724	ADAS-COG
CPPED1	-0.0598751	0.581706	0.235297	ADAS-COG
CPVL	-0.0690074	0.525359	0.279544	ADAS-COG
CPXM1	-0.019633	0.856766	0.067138	ADAS-COG
CR2	-0.0154728	0.886889	0.0521308	ADAS-COG
CRACR2A	-0.283237	0.00785316	2.10496	ADAS-COG
CRADD	-0.234373	0.0288888	1.53927	ADAS-COG
CREG1	-0.114203	0.292221	0.534289	ADAS-COG
CRELD2	0.0189214	0.861905	0.0645407	ADAS-COG
CRH	-0.0728391	0.502563	0.29881	ADAS-COG
CRHBP	0.0380252	0.726585	0.138714	ADAS-COG
CRHR1	-0.0196969	0.856305	0.0673717	ADAS-COG
CRIM1	0.186851	0.0831101	1.08035	ADAS-COG
CRIP2	-0.161434	0.13523	0.868928	ADAS-COG
CRISP2	-0.011486	0.915909	0.0381477	ADAS-COG
CRKL	-0.263896	0.0135187	1.86907	ADAS-COG
CRLF1	0.119604	0.269842	0.56889	ADAS-COG
CRNN	0.106777	0.324937	0.488201	ADAS-COG
CRTAC1	-0.0303071	0.780505	0.107624	ADAS-COG
CRTAM	-0.104131	0.337137	0.472194	ADAS-COG
CRX	-0.0869617	0.423183	0.373472	ADAS-COG
CSF1	0.00955192	0.930029	0.0315033	ADAS-COG
CSF2RA	-0.123308	0.25518	0.593153	ADAS-COG
CSF3	-0.189825	0.0782366	1.10659	ADAS-COG
CST3	0.00683323	0.949914	0.0223158	ADAS-COG
CST5	-0.165521	0.125489	0.901395	ADAS-COG
CST6	0.172436	0.110242	0.957652	ADAS-COG
CST7	-0.103484	0.340167	0.468308	ADAS-COG
CSTB	-0.0425686	0.695437	0.157742	ADAS-COG
CTF1	-0.0436816	0.68788	0.162487	ADAS-COG
CTRB1	-0.0629223	0.562599	0.249801	ADAS-COG
CTRC	0.149975	0.165595	0.780954	ADAS-COG
CTSB	0.0736055	0.498066	0.302713	ADAS-COG
CTSC	-0.0246781	0.820512	0.0859153	ADAS-COG
CTSD	-0.0740707	0.495346	0.305091	ADAS-COG
CTSF	0.0564722	0.603388	0.219403	ADAS-COG
CTSH	0.0596288	0.583263	0.234136	ADAS-COG
CTSL	-0.118318	0.275065	0.560565	ADAS-COG
CTSO	-0.165083	0.126506	0.897889	ADAS-COG
CTSS	-0.0663434	0.541509	0.266395	ADAS-COG
CTSV	-0.101404	0.350014	0.455915	ADAS-COG
CTSZ	-0.122642	0.257776	0.588758	ADAS-COG
CX3CL1	0.010446	0.923499	0.0345635	ADAS-COG
CXADR	-0.0340749	0.754035	0.122609	ADAS-COG
CXCL1	-0.0732314	0.500258	0.300806	ADAS-COG
CXCL10	0.0315934	0.771438	0.112699	ADAS-COG
CXCL11	-0.0975263	0.368838	0.433165	ADAS-COG
CXCL12	-0.0391109	0.719099	0.143211	ADAS-COG
CXCL13	-0.0948989	0.381938	0.418007	ADAS-COG
CXCL14	-0.016376	0.880334	0.0553527	ADAS-COG
CXCL16	-0.0340293	0.754354	0.122425	ADAS-COG
CXCL17	-0.0614899	0.571543	0.242951	ADAS-COG
CXCL3	-0.163578	0.130051	0.885887	ADAS-COG
CXCL5	-0.184388	0.0873267	1.05885	ADAS-COG
CXCL6	-0.128253	0.236469	0.626226	ADAS-COG
CXCL9	0.0926363	0.393441	0.40512	ADAS-COG
DAB2	-0.263257	0.0137547	1.86155	ADAS-COG
DAG1	-0.109833	0.311199	0.506961	ADAS-COG
DAPP1	-0.324592	0.00215994	2.66556	ADAS-COG
DARS	-0.334938	0.00151901	2.81844	ADAS-COG
DBI	-0.0501134	0.64483	0.190554	ADAS-COG
DBNL	-0.275409	0.00982787	2.00754	ADAS-COG
DCBLD2	-0.00454332	0.966686	0.0147144	ADAS-COG
DCN	0.110262	0.309303	0.509616	ADAS-COG
DCTN1	-0.282407	0.00804458	2.0945	ADAS-COG
DCTN2	-0.00553774	0.9594	0.0180001	ADAS-COG
DCTN6	-0.0232275	0.8309	0.080451	ADAS-COG
DCTPP1	-0.0898264	0.40801	0.389329	ADAS-COG
DCXR	-0.00408717	0.970029	0.0132151	ADAS-COG
DDAH1	-0.0621559	0.567376	0.246129	ADAS-COG
DDC	-0.0936034	0.3885	0.41061	ADAS-COG
DDR1	0.0451504	0.677955	0.168799	ADAS-COG
DDX58	-0.302605	0.00438838	2.3577	ADAS-COG
DECR1	-0.311801	0.00328329	2.48369	ADAS-COG
DEFA1_DEFA1B	-0.0136026	0.900486	0.045523	ADAS-COG
DEFB4A_DEFB4B	0.106038	0.328315	0.483709	ADAS-COG
DFFA	-0.244053	0.0227258	1.64348	ADAS-COG
DGKZ	-0.0906201	0.403863	0.393766	ADAS-COG
DIABLO	-0.27488	0.00997581	2.00105	ADAS-COG
DKK1	-0.110454	0.308458	0.510804	ADAS-COG
DKK3	0.233206	0.0297199	1.52695	ADAS-COG
DKK4	-0.0750287	0.489771	0.310007	ADAS-COG
DKKL1	0.0404155	0.710138	0.148657	ADAS-COG
DLK1	-0.14837	0.170223	0.768981	ADAS-COG
DLL1	-0.035115	0.746776	0.126809	ADAS-COG
DNAJA2	-0.296611	0.00527628	2.27767	ADAS-COG
DNAJB1	-0.198884	0.0647857	1.18852	ADAS-COG
DNAJB8	-0.176797	0.101393	0.99399	ADAS-COG
DNER	-0.0182645	0.866654	0.0621542	ADAS-COG
DNMBP	-0.222896	0.0379723	1.42053	ADAS-COG
DNPH1	0.0693906	0.523056	0.281452	ADAS-COG
DOK2	-0.300106	0.00474108	2.32412	ADAS-COG
DPEP1	0.135059	0.212306	0.673037	ADAS-COG
DPEP2	-0.0275336	0.800152	0.0968273	ADAS-COG
DPP10	-0.0924082	0.394612	0.40383	ADAS-COG
DPP4	-0.206685	0.0547649	1.2615	ADAS-COG
DPP6	-0.0432619	0.690726	0.160694	ADAS-COG
DPP7	-0.0406618	0.708451	0.14969	ADAS-COG
DPT	0.00664164	0.951316	0.021675	ADAS-COG
DPY30	-0.137139	0.205284	0.687645	ADAS-COG
DRAXIN	-0.0338468	0.755629	0.121691	ADAS-COG
DRG2	-0.315989	0.0028683	2.54238	ADAS-COG
DSC2	0.0193958	0.858478	0.0662708	ADAS-COG
DSG2	0.0490551	0.651839	0.18586	ADAS-COG
DSG3	0.00301063	0.977921	0.00969615	ADAS-COG
DSG4	0.159354	0.140402	0.852625	ADAS-COG
DTX3	0.0289203	0.790312	0.102201	ADAS-COG
DUOX2	-0.106549	0.325977	0.486813	ADAS-COG
DUSP3	-0.107525	0.321539	0.492767	ADAS-COG
EBAG9	-0.263896	0.0135187	1.86907	ADAS-COG
EBI3_IL27	-0.0647651	0.55119	0.258699	ADAS-COG
ECE1	-0.0269862	0.804045	0.0947196	ADAS-COG
EDA2R	0.028601	0.792575	0.100959	ADAS-COG
EDAR	-0.21079	0.0500237	1.30082	ADAS-COG
EDIL3	-0.0957473	0.377678	0.422879	ADAS-COG
EFEMP1	-0.0870712	0.422597	0.374074	ADAS-COG
EFNA1	0.0338925	0.75531	0.121875	ADAS-COG
EFNA4	-0.0622837	0.566579	0.24674	ADAS-COG
EGF	-0.291211	0.00620923	2.20696	ADAS-COG
EGFL7	-0.0240212	0.825212	0.0834344	ADAS-COG
EGFR	-0.00321134	0.97645	0.0103501	ADAS-COG
EGLN1	-0.144793	0.180873	0.742626	ADAS-COG
EIF4B	-0.259343	0.0152804	1.81587	ADAS-COG
EIF4EBP1	0.0417292	0.701155	0.154186	ADAS-COG
EIF4G1	-0.314566	0.00300374	2.52234	ADAS-COG
EIF5A	-0.196494	0.068138	1.16661	ADAS-COG
ELOA	-0.136437	0.207637	0.682696	ADAS-COG
ENAH	-0.169745	0.115995	0.935559	ADAS-COG
ENG	-0.0315113	0.772016	0.112374	ADAS-COG
ENO1	-0.216264	0.044233	1.35425	ADAS-COG
ENO2	-0.0965137	0.373854	0.427298	ADAS-COG
ENPP2	-0.0806576	0.457691	0.339428	ADAS-COG
ENPP5	0.140086	0.195622	0.708582	ADAS-COG
ENPP7	-0.0440739	0.685224	0.164167	ADAS-COG
ENTPD2	-0.263111	0.0138091	1.85983	ADAS-COG
ENTPD5	-0.0117871	0.913713	0.0391901	ADAS-COG
ENTPD6	-0.00680586	0.950114	0.0222242	ADAS-COG
EPCAM	0.0707317	0.515037	0.288162	ADAS-COG
EPHA1	0.0521114	0.631684	0.1995	ADAS-COG
EPHA10	0.0118692	0.913114	0.0394748	ADAS-COG
EPHA2	-0.00785502	0.942436	0.025748	ADAS-COG
EPHB4	0.0800829	0.460913	0.336381	ADAS-COG
EPHB6	0.0494018	0.649539	0.187394	ADAS-COG
EPHX2	0.0308271	0.776836	0.109671	ADAS-COG
EPO	0.154446	0.153199	0.814744	ADAS-COG
EPS8L2	-0.223298	0.0376185	1.4246	ADAS-COG
ERBB2	-0.0963312	0.374762	0.426244	ADAS-COG
ERBB3	-0.0915963	0.398797	0.399248	ADAS-COG
ERBB4	0.0609243	0.575093	0.240262	ADAS-COG
ERBIN	-0.327457	0.00196171	2.70737	ADAS-COG
EREG	-0.177582	0.099862	1.0006	ADAS-COG
ERP44	-0.0995699	0.358841	0.445098	ADAS-COG
ESAM	0.00845715	0.938032	0.0277823	ADAS-COG
ESM1	0.146189	0.17666	0.752862	ADAS-COG
EZR	-0.111658	0.30318	0.518299	ADAS-COG
F11R	-0.229602	0.0324132	1.48928	ADAS-COG
F2R	-0.0544925	0.616165	0.210303	ADAS-COG
F3	0.0889597	0.412566	0.384506	ADAS-COG
F7	-0.163633	0.129921	0.886322	ADAS-COG
F9	-0.019706	0.856239	0.0674051	ADAS-COG
FABP1	-0.107379	0.3222	0.491874	ADAS-COG
FABP2	0.0357262	0.742521	0.129291	ADAS-COG
FABP4	-0.162337	0.133029	0.876053	ADAS-COG
FABP5	-0.100181	0.355883	0.448692	ADAS-COG
FABP6	0.0935304	0.388871	0.410194	ADAS-COG
FABP9	0.147503	0.172761	0.762555	ADAS-COG
FADD	-0.135351	0.211311	0.675079	ADAS-COG
FAM3B	-0.13911	0.198786	0.701615	ADAS-COG
FAM3C	0.0293947	0.786954	0.104051	ADAS-COG
FAP	-0.11892	0.272612	0.564455	ADAS-COG
FAS	-0.0289386	0.790183	0.102272	ADAS-COG
FASLG	-0.0313197	0.773365	0.111616	ADAS-COG
FBP1	-0.0505422	0.642	0.192465	ADAS-COG
FCAR	-0.0758133	0.485229	0.314053	ADAS-COG
FCER2	-0.118446	0.274543	0.56139	ADAS-COG
FCGR2A	-0.129622	0.231463	0.635518	ADAS-COG
FCGR2B	-0.024076	0.82482	0.0836407	ADAS-COG
FCGR3B	-0.0523121	0.63037	0.200405	ADAS-COG
FCN2	0.0028373	0.979192	0.0091321	ADAS-COG
FCRL1	-0.15898	0.141348	0.849709	ADAS-COG
FCRL2	-0.0902369	0.405862	0.391622	ADAS-COG
FCRL3	-0.206019	0.0555676	1.25518	ADAS-COG
FCRL5	-0.0285554	0.792899	0.100782	ADAS-COG
FCRL6	-0.0937858	0.387571	0.411648	ADAS-COG
FCRLB	-0.135625	0.21038	0.676995	ADAS-COG
FEN1	-0.0480151	0.658756	0.181276	ADAS-COG
FES	-0.170183	0.115044	0.939136	ADAS-COG
FETUB	-0.199432	0.0640372	1.19357	ADAS-COG
FGF19	-0.0979825	0.366592	0.435817	ADAS-COG
FGF2	-0.0479695	0.65906	0.181075	ADAS-COG
FGF21	-0.202023	0.0605886	1.21761	ADAS-COG
FGF23	-0.166981	0.122143	0.913131	ADAS-COG
FGF5	0.109487	0.312738	0.504819	ADAS-COG
FGFBP1	0.0815426	0.452755	0.344136	ADAS-COG
FGFR1OP	-0.12298	0.256458	0.590984	ADAS-COG
FGFR2	-0.0204814	0.850646	0.0702513	ADAS-COG
FGR	-0.162328	0.133051	0.875981	ADAS-COG
FHIT	-0.171953	0.111259	0.953664	ADAS-COG
FIS1	0.0130278	0.904671	0.0435094	ADAS-COG
FKBP1B	-0.29382	0.00574171	2.24096	ADAS-COG
FKBP4	-0.168933	0.117776	0.928944	ADAS-COG
FKBP5	-0.214941	0.0455788	1.34124	ADAS-COG
FKBP7	-0.204659	0.057236	1.24233	ADAS-COG
FLI1	-0.0785684	0.46946	0.328401	ADAS-COG
FLRT2	0.0175712	0.871672	0.0596468	ADAS-COG
FLT1	0.0269771	0.80411	0.0946845	ADAS-COG
FLT3	0.0720728	0.507081	0.294923	ADAS-COG
FLT3LG	0.0129184	0.905468	0.0431268	ADAS-COG
FLT4	-0.00436086	0.968024	0.0141141	ADAS-COG
FMNL1	-0.25053	0.0192605	1.71533	ADAS-COG
FMR1	0.124202	0.251724	0.599075	ADAS-COG
FOLR1	0.114915	0.289204	0.538795	ADAS-COG
FOLR2	0.0302614	0.780827	0.107445	ADAS-COG
FOLR3	0.0195783	0.857161	0.0669378	ADAS-COG
FOPNL	-0.191376	0.0757873	1.1204	ADAS-COG
FOSB	0.0271778	0.802682	0.0954564	ADAS-COG
FOXO1	-0.204012	0.0580452	1.23623	ADAS-COG
FOXO3	-0.188785	0.0799141	1.09738	ADAS-COG
FRZB	-0.199997	0.063271	1.1988	ADAS-COG
FST	0.0368392	0.734792	0.133836	ADAS-COG
FSTL3	0.0370491	0.733337	0.134696	ADAS-COG
FUCA1	0.0668726	0.538281	0.268991	ADAS-COG
FURIN	-0.208272	0.0528897	1.27663	ADAS-COG
FUS	0.0762238	0.482862	0.316177	ADAS-COG
FUT3_FUT5	0.0680403	0.531193	0.274747	ADAS-COG
FUT8	-0.263184	0.0137819	1.86069	ADAS-COG
FXN	-0.338806	0.00132752	2.87696	ADAS-COG
FXYD5	-0.178923	0.0972865	1.01195	ADAS-COG
FYB1	-0.25688	0.0163139	1.78744	ADAS-COG
GAL	0.224995	0.036153	1.44186	ADAS-COG
GALNT10	-0.0590997	0.586615	0.231647	ADAS-COG
GALNT2	-0.189223	0.0792043	1.10125	ADAS-COG
GALNT3	-0.118801	0.273094	0.563688	ADAS-COG
GALNT7	-0.194879	0.070481	1.15193	ADAS-COG
GAS6	-0.0997797	0.357824	0.446331	ADAS-COG
GBP2	-0.147731	0.17209	0.764243	ADAS-COG
GBP4	-0.0823089	0.448505	0.348233	ADAS-COG
GCG	-0.0874179	0.420745	0.375981	ADAS-COG
GCNT1	-0.122259	0.259277	0.586236	ADAS-COG
GDF15	0.044083	0.685162	0.164207	ADAS-COG
GDF2	-0.0863322	0.42656	0.37002	ADAS-COG
GDNF	-0.0831848	0.443675	0.352935	ADAS-COG
GFAP	0.355611	0.000724477	3.13998	ADAS-COG
GFER	-0.265	0.013119	1.8821	ADAS-COG
GFOD2	0.0751473	0.489083	0.310617	ADAS-COG
GFRA1	-0.109633	0.31209	0.50572	ADAS-COG
GFRA2	-0.234428	0.0288503	1.53985	ADAS-COG
GFRA3	-0.0821903	0.449161	0.347598	ADAS-COG
GGA1	0.0645006	0.552821	0.257415	ADAS-COG
GGH	-0.231417	0.0310317	1.50819	ADAS-COG
GGT1	-0.158952	0.141418	0.849496	ADAS-COG
GGT5	-0.0246872	0.820446	0.0859498	ADAS-COG
GH1	0.187909	0.081349	1.08965	ADAS-COG
GH2	0.0892425	0.411076	0.386078	ADAS-COG
GHRHR	-0.085201	0.432667	0.363846	ADAS-COG
GHRL	0.108301	0.318041	0.497517	ADAS-COG
GKN1	0.00428787	0.968558	0.0138742	ADAS-COG
GLB1	-0.115891	0.2851	0.545003	ADAS-COG
GLO1	0.135707	0.210102	0.677571	ADAS-COG
GLOD4	-0.0204085	0.851172	0.0699828	ADAS-COG
GLRX	0.118473	0.274431	0.561566	ADAS-COG
GLT8D2	0.0609243	0.575093	0.240262	ADAS-COG
GMPR	-0.0553957	0.610321	0.214441	ADAS-COG
GNE	-0.187116	0.082667	1.08267	ADAS-COG
GNLY	0.125197	0.247918	0.605692	ADAS-COG
GOPC	-0.250056	0.0194979	1.71001	ADAS-COG
GP1BA	0.0708868	0.514113	0.288941	ADAS-COG
GP2	0.251497	0.0187842	1.72621	ADAS-COG
GP6	-0.0387277	0.721738	0.14162	ADAS-COG
GPA33	-0.0243588	0.822796	0.0847079	ADAS-COG
GPC1	0.066681	0.539449	0.26805	ADAS-COG
GPC5	-0.242301	0.0237496	1.62434	ADAS-COG
GPKOW	-0.0864143	0.426118	0.37047	ADAS-COG
GPNMB	-0.0759045	0.484703	0.314525	ADAS-COG
GPR37	-0.0345493	0.750721	0.124521	ADAS-COG
GRAP2	-0.261633	0.0143709	1.84252	ADAS-COG
GRK5	0.0706496	0.515526	0.287749	ADAS-COG
GRN	0.0405158	0.709451	0.149078	ADAS-COG
GRPEL1	-0.194797	0.0706018	1.15118	ADAS-COG
GSAP	-0.2163	0.0441963	1.35461	ADAS-COG
GSTA1	-0.266916	0.0124498	1.90484	ADAS-COG
GSTA3	-0.202698	0.0597153	1.22391	ADAS-COG
GSTP1	-0.0677119	0.533182	0.273124	ADAS-COG
GUCA2A	0.0416836	0.701466	0.153993	ADAS-COG
GUSB	-0.0808766	0.456467	0.340591	ADAS-COG
GYS1	-0.298892	0.0049212	2.30793	ADAS-COG
GZMA	-0.238159	0.0263279	1.57958	ADAS-COG
GZMB	-0.216574	0.0439222	1.35732	ADAS-COG
GZMH	-0.148716	0.169216	0.771559	ADAS-COG
HAGH	0.195071	0.0701997	1.15366	ADAS-COG
HAO1	-0.234975	0.0284679	1.54564	ADAS-COG
HARS	-0.19029	0.0774952	1.11072	ADAS-COG
HAVCR1	0.13182	0.223577	0.650574	ADAS-COG
HAVCR2	0.0153725	0.887618	0.0517741	ADAS-COG
HBEGF	-0.178604	0.0978949	1.00924	ADAS-COG
HBQ1	0.111485	0.303936	0.517218	ADAS-COG
HCLS1	-0.272928	0.0105387	1.97721	ADAS-COG
HDGF	-0.0262381	0.809373	0.0918512	ADAS-COG
HEBP1	0.0615629	0.571086	0.243299	ADAS-COG
HEXIM1	-0.260164	0.0149487	1.8254	ADAS-COG
HGF	-0.0975628	0.368658	0.433377	ADAS-COG
HGS	-0.202798	0.0595863	1.22485	ADAS-COG
HK2	-0.0256451	0.813603	0.0895876	ADAS-COG
HMBS	0.1647	0.127401	0.894827	ADAS-COG
HMOX1	-0.0294039	0.786889	0.104087	ADAS-COG
HMOX2	-0.136966	0.205863	0.686422	ADAS-COG
HNMT	-0.241426	0.0242761	1.61482	ADAS-COG
HNRNPK	-0.0251525	0.817121	0.0877139	ADAS-COG
HPCAL1	-0.279086	0.00885191	2.05296	ADAS-COG
HPGDS	-0.10342	0.340467	0.467925	ADAS-COG
HS3ST3B1	0.0183284	0.866192	0.0623858	ADAS-COG
HS6ST1	0.0408717	0.707015	0.150572	ADAS-COG
HSD11B1	0.136418	0.207698	0.682567	ADAS-COG
HSP90B1	-0.0383628	0.724254	0.140109	ADAS-COG
HSPA1A	-0.0631139	0.561408	0.250722	ADAS-COG
HSPB1	-0.252565	0.0182703	1.73826	ADAS-COG
HSPB6	0.0735325	0.498493	0.302341	ADAS-COG
HSPG2	-0.00959754	0.929696	0.031659	ADAS-COG
HTRA2	-0.160439	0.137684	0.861116	ADAS-COG
HYAL1	0.0542918	0.617466	0.209387	ADAS-COG
HYOU1	0.0534251	0.623101	0.205441	ADAS-COG
ICA1	-0.13786	0.20289	0.692739	ADAS-COG
ICAM1	-0.0142686	0.895641	0.0478662	ADAS-COG
ICAM2	-0.0315204	0.771952	0.11241	ADAS-COG
ICAM3	-0.0519836	0.632521	0.198925	ADAS-COG
ICAM4	-0.0252346	0.816534	0.0880257	ADAS-COG
ICAM5	0.149182	0.167871	0.775025	ADAS-COG
ICOSLG	-0.0530875	0.625302	0.20391	ADAS-COG
IDI2	-0.0641265	0.555131	0.255605	ADAS-COG
IDS	0.112342	0.300208	0.522578	ADAS-COG
IDUA	-0.0878376	0.41851	0.378294	ADAS-COG
IFNG	-0.241626	0.0241546	1.617	ADAS-COG
IFNGR1	0.0835679	0.441571	0.355	ADAS-COG
IFNGR2	-0.167993	0.119863	0.921316	ADAS-COG
IFNL1	-0.0174526	0.872531	0.0592191	ADAS-COG
IFNLR1	-0.160887	0.136577	0.864623	ADAS-COG
IGF1R	0.0479421	0.659242	0.180955	ADAS-COG
IGF2R	0.0868158	0.423964	0.372671	ADAS-COG
IGFBP1	0.141865	0.18995	0.721361	ADAS-COG
IGFBP2	0.0977818	0.367579	0.434649	ADAS-COG
IGFBP3	-0.112844	0.298041	0.525724	ADAS-COG
IGFBP4	0.00209832	0.984611	0.00673543	ADAS-COG
IGFBP6	0.129156	0.233157	0.632352	ADAS-COG
IGFBP7	-0.0168231	0.877092	0.0569548	ADAS-COG
IGFBPL1	0.136108	0.208743	0.680387	ADAS-COG
IGSF3	-0.24981	0.0196222	1.70725	ADAS-COG
IGSF8	-0.0439553	0.686027	0.163659	ADAS-COG
IKBKG	-0.288081	0.00681408	2.16659	ADAS-COG
IKZF2	0.0564084	0.603799	0.219108	ADAS-COG
IL10	0.0281175	0.796005	0.0990841	ADAS-COG
IL10RA	-0.00804661	0.941035	0.0263943	ADAS-COG
IL10RB	0.0206913	0.849133	0.0710241	ADAS-COG
IL11	-0.104496	0.335437	0.474389	ADAS-COG
IL12A_IL12B	-0.201238	0.0616165	1.2103	ADAS-COG
IL12B	-0.192881	0.0734693	1.13389	ADAS-COG
IL12RB1	-0.084608	0.435889	0.360625	ADAS-COG
IL13	0.0272508	0.802163	0.0957374	ADAS-COG
IL13RA1	0.00988948	0.927563	0.0326564	ADAS-COG
IL15	0.143087	0.186121	0.730203	ADAS-COG
IL15RA	-0.0336917	0.756714	0.121068	ADAS-COG
IL16	-0.202479	0.0599974	1.22187	ADAS-COG
IL17A	-0.124047	0.252322	0.598046	ADAS-COG
IL17C	-0.0529689	0.626076	0.203373	ADAS-COG
IL17D	-0.0432528	0.690788	0.160655	ADAS-COG
IL17F	0.0458985	0.672921	0.172036	ADAS-COG
IL17RA	0.0571017	0.599351	0.222319	ADAS-COG
IL17RB	0.115982	0.284718	0.545585	ADAS-COG
IL18	-0.187918	0.0813339	1.08973	ADAS-COG
IL18BP	-0.0117871	0.913713	0.0391901	ADAS-COG
IL18R1	-0.184889	0.0864543	1.06321	ADAS-COG
IL18RAP	0.128682	0.234893	0.629131	ADAS-COG
IL19	-0.0113401	0.916974	0.0376431	ADAS-COG
IL1A	0.119613	0.269806	0.568949	ADAS-COG
IL1B	0.130479	0.228364	0.641372	ADAS-COG
IL1R1	0.010227	0.925098	0.0338123	ADAS-COG
IL1R2	0.00340293	0.975045	0.0109753	ADAS-COG
IL1RAP	0.0645006	0.552821	0.257415	ADAS-COG
IL1RL1	0.0192589	0.859466	0.0657712	ADAS-COG
IL1RL2	-0.0126173	0.907661	0.0420761	ADAS-COG
IL1RN	-0.0951269	0.38079	0.419314	ADAS-COG
IL2	-0.166105	0.124142	0.906081	ADAS-COG
IL20	-0.00603952	0.955725	0.0196669	ADAS-COG
IL20RA	0.0522847	0.630549	0.200281	ADAS-COG
IL22RA1	-0.0764336	0.481654	0.317265	ADAS-COG
IL24	-0.0272326	0.802293	0.0956671	ADAS-COG
IL2RA	-0.16595	0.124499	0.904835	ADAS-COG
IL2RB	0.0507246	0.640797	0.19328	ADAS-COG
IL32	0.0214667	0.84355	0.0738893	ADAS-COG
IL33	-0.0247967	0.819663	0.0863644	ADAS-COG
IL34	0.0711878	0.512323	0.290456	ADAS-COG
IL3RA	-0.00388646	0.971501	0.0125569	ADAS-COG
IL4	0.0778568	0.473506	0.324674	ADAS-COG
IL4R	0.132915	0.219721	0.658129	ADAS-COG
IL5	-0.0663434	0.541509	0.266395	ADAS-COG
IL5RA	0.00255448	0.981266	0.00821334	ADAS-COG
IL6R	-0.0528138	0.627088	0.202671	ADAS-COG
IL6ST	-0.0755669	0.486653	0.312781	ADAS-COG
IL7	-0.0922988	0.395175	0.403211	ADAS-COG
IL7R	0.110299	0.309142	0.509843	ADAS-COG
ILKAP	-0.0831848	0.443675	0.352935	ADAS-COG
IMPA1	-0.339928	0.00127622	2.89407	ADAS-COG
ING1	-0.192389	0.0742216	1.12947	ADAS-COG
INHBC	-0.176168	0.102635	0.988703	ADAS-COG
INPP1	-0.0887955	0.413433	0.383595	ADAS-COG
INPPL1	-0.28196	0.00814935	2.08888	ADAS-COG
IPCEF1	-0.300151	0.00473443	2.32473	ADAS-COG
IQGAP2	-0.320195	0.00249947	2.60215	ADAS-COG
IRAK1	-0.159801	0.139278	0.856116	ADAS-COG
IRAK4	-0.313891	0.00306997	2.51287	ADAS-COG
ISLR2	-0.0758954	0.484755	0.314477	ADAS-COG
ISM1	-0.145176	0.179709	0.745429	ADAS-COG
ITGA11	-0.116183	0.28388	0.546865	ADAS-COG
ITGA5	-0.0942694	0.385118	0.414406	ADAS-COG
ITGA6	-0.180091	0.0950865	1.02188	ADAS-COG
ITGAM	-0.177345	0.100323	0.998599	ADAS-COG
ITGAV	-0.182545	0.0905909	1.04292	ADAS-COG
ITGB1	-0.0397495	0.714708	0.145871	ADAS-COG
ITGB1BP1	0.0340384	0.75429	0.122462	ADAS-COG
ITGB1BP2	-0.238424	0.0261564	1.58242	ADAS-COG
ITGB2	-0.174708	0.105561	0.976497	ADAS-COG
ITGB5	-0.0857484	0.429706	0.366829	ADAS-COG
ITGB6	0.135296	0.211497	0.674696	ADAS-COG
ITGB7	-0.18083	0.0937147	1.02819	ADAS-COG
ITIH3	0.138863	0.19959	0.699862	ADAS-COG
ITM2A	-0.0287196	0.791735	0.10142	ADAS-COG
IVD	-0.222395	0.0384186	1.41546	ADAS-COG
JAM2	0.0277617	0.798532	0.0977078	ADAS-COG
JCHAIN	0.0893155	0.410692	0.386484	ADAS-COG
JUN	-0.0419755	0.699475	0.155228	ADAS-COG
KAZALD1	0.136601	0.207085	0.683851	ADAS-COG
KCNIP4	-0.08698	0.423085	0.373572	ADAS-COG
KDR	-0.178558	0.0979821	1.00885	ADAS-COG
KEL	-0.0688888	0.526073	0.278954	ADAS-COG
KIFBP	-0.252145	0.0184709	1.73351	ADAS-COG
KIR2DL3	0.0582239	0.592183	0.227544	ADAS-COG
KIR3DL1	0.0259371	0.81152	0.0907009	ADAS-COG
KIRREL2	-0.0884306	0.415363	0.381572	ADAS-COG
KIT	-0.0436451	0.688127	0.162331	ADAS-COG
KITLG	0.130808	0.227185	0.64362	ADAS-COG
KLB	0.108748	0.316035	0.500264	ADAS-COG
KLK1	0.0837686	0.440471	0.356083	ADAS-COG
KLK10	0.0269041	0.804629	0.0944041	ADAS-COG
KLK11	-0.0443749	0.683188	0.16546	ADAS-COG
KLK12	0.0908756	0.402534	0.395198	ADAS-COG
KLK13	-0.115408	0.287128	0.541924	ADAS-COG
KLK14	-0.0468747	0.666373	0.176283	ADAS-COG
KLK4	0.0543192	0.617289	0.209512	ADAS-COG
KLK6	0.105646	0.330118	0.48133	ADAS-COG
KLK8	-0.0166406	0.878415	0.0563003	ADAS-COG
KLRB1	-0.108392	0.317631	0.498077	ADAS-COG
KLRD1	-0.124403	0.250953	0.600408	ADAS-COG
KRT14	0.00999896	0.926764	0.033031	ADAS-COG
KRT18	-0.21287	0.0477537	1.32099	ADAS-COG
KRT19	-0.0721549	0.506596	0.295339	ADAS-COG
KRT5	0.0252255	0.816599	0.0879911	ADAS-COG
KYAT1	-0.0814879	0.45306	0.343845	ADAS-COG
KYNU	-0.15159	0.161034	0.793081	ADAS-COG
L1CAM	-0.0507611	0.640556	0.193443	ADAS-COG
LACTB2	-0.125662	0.246151	0.608798	ADAS-COG
LAG3	-0.144164	0.182797	0.738031	ADAS-COG
LAIR1	0.0426507	0.694878	0.158091	ADAS-COG
LAIR2	-0.142868	0.186803	0.728616	ADAS-COG
LAMA4	-0.0903829	0.4051	0.392438	ADAS-COG
LAMP2	-0.0498944	0.646278	0.189581	ADAS-COG
LAMP3	-0.0999257	0.357117	0.447189	ADAS-COG
LAP3	-0.0885218	0.41488	0.382078	ADAS-COG
LAT	-0.28352	0.00778887	2.10853	ADAS-COG
LAT2	-0.304676	0.00411408	2.38573	ADAS-COG
LAYN	-0.0801103	0.460759	0.336526	ADAS-COG
LBP	-0.064975	0.549898	0.259718	ADAS-COG
LBR	-0.265939	0.012787	1.89323	ADAS-COG
LCN2	0.050825	0.640135	0.193728	ADAS-COG
LDLR	-0.181258	0.0929259	1.03186	ADAS-COG
LEFTY2	0.00234465	0.982804	0.00753289	ADAS-COG
LEP	-0.0836683	0.441021	0.355541	ADAS-COG
LEPR	-0.0468291	0.666678	0.176084	ADAS-COG
LGALS1	-0.1339	0.216291	0.664962	ADAS-COG
LGALS3	-0.0260009	0.811064	0.0909447	ADAS-COG
LGALS4	-0.0264206	0.808073	0.0925495	ADAS-COG
LGALS7_LGALS7B	0.066681	0.539449	0.26805	ADAS-COG
LGALS8	-0.0957838	0.377495	0.423089	ADAS-COG
LGALS9	-0.0245869	0.821164	0.0855701	ADAS-COG
LGMN	-0.0726019	0.503959	0.297605	ADAS-COG
LHB	-0.185884	0.0847457	1.07188	ADAS-COG
LHPP	0.0897625	0.408345	0.388973	ADAS-COG
LIF	-0.0753389	0.487973	0.311604	ADAS-COG
LIFR	-0.0598934	0.58159	0.235383	ADAS-COG
LILRA2	-0.0478965	0.659546	0.180755	ADAS-COG
LILRA5	-0.0294221	0.78676	0.104158	ADAS-COG
LILRB1	-0.133636	0.217208	0.663124	ADAS-COG
LILRB2	-0.0788239	0.468013	0.329743	ADAS-COG
LILRB4	-0.198419	0.0654276	1.18424	ADAS-COG
LILRB5	-0.0583333	0.591485	0.228056	ADAS-COG
LPCAT2	-0.0464185	0.66943	0.174295	ADAS-COG
LPL	0.157456	0.145251	0.837882	ADAS-COG
LPO	-0.032004	0.768551	0.114327	ADAS-COG
LRIG1	0.0459532	0.672553	0.172274	ADAS-COG
LRMP	-0.311154	0.00335207	2.47469	ADAS-COG
LRP1	0.0959571	0.376628	0.424087	ADAS-COG
LRP11	0.0446669	0.681216	0.166715	ADAS-COG
LRPAP1	0.0219868	0.83981	0.0758192	ADAS-COG
LRRC25	-0.0104004	0.923832	0.0344069	ADAS-COG
LRRN1	-0.104825	0.333912	0.476368	ADAS-COG
LSM1	0.000647743	0.995249	0.00206819	ADAS-COG
LSP1	-0.236946	0.0271267	1.5666	ADAS-COG
LTA	-0.19466	0.0708036	1.14994	ADAS-COG
LTA4H	0.29038	0.00636489	2.19621	ADAS-COG
LTBP2	0.194076	0.0716698	1.14466	ADAS-COG
LTBP3	-0.0514454	0.636054	0.196506	ADAS-COG
LTBR	0.111695	0.303021	0.518527	ADAS-COG
LTO1	0.0410632	0.705704	0.151377	ADAS-COG
LXN	0.0891513	0.411557	0.38557	ADAS-COG
LY6D	0.148972	0.168476	0.773461	ADAS-COG
LY75	0.0771087	0.47778	0.320772	ADAS-COG
LY9	-0.0907296	0.403293	0.394379	ADAS-COG
LY96	-0.042678	0.694692	0.158208	ADAS-COG
LYAR	-0.103119	0.341882	0.466124	ADAS-COG
LYN	-0.286786	0.00707933	2.15001	ADAS-COG
LYPD1	-0.156909	0.146672	0.833652	ADAS-COG
LYPD3	-0.0638802	0.556655	0.254414	ADAS-COG
LYPD8	0.144282	0.182433	0.738896	ADAS-COG
MAD1L1	-0.199176	0.0643856	1.19121	ADAS-COG
MAEA	-0.0931199	0.390966	0.407861	ADAS-COG
MAGED1	-0.00626759	0.954055	0.0204265	ADAS-COG
MANF	-0.292305	0.00600912	2.22119	ADAS-COG
MANSC1	0.0473764	0.663017	0.178475	ADAS-COG
MAP2K6	-0.186075	0.0844197	1.07356	ADAS-COG
MAP3K5	-0.24492	0.0222333	1.653	ADAS-COG
MAP4K5	-0.298354	0.00500303	2.30077	ADAS-COG
MAPK9	-0.0897443	0.40844	0.388871	ADAS-COG
MAPT	0.0238935	0.826127	0.0829532	ADAS-COG
MARCO	-0.0714342	0.510861	0.291697	ADAS-COG
MASP1	-0.0489456	0.652565	0.185376	ADAS-COG
MATN2	-0.110262	0.309303	0.509616	ADAS-COG
MATN3	0.0962035	0.375399	0.425507	ADAS-COG
MAVS	-0.255402	0.0169626	1.77051	ADAS-COG
MAX	-0.23836	0.0261977	1.58174	ADAS-COG
MB	0.0752932	0.488237	0.311369	ADAS-COG
MCAM	0.102435	0.345112	0.46204	ADAS-COG
MCFD2	-0.00938771	0.931229	0.0309433	ADAS-COG
MDGA1	-0.0110937	0.918771	0.0367927	ADAS-COG
MDK	0.0430977	0.691841	0.159994	ADAS-COG
MED18	-0.274032	0.0102171	1.99067	ADAS-COG
MEGF10	-0.0325605	0.764642	0.116542	ADAS-COG
MEGF9	-0.0480789	0.65833	0.181556	ADAS-COG
MEP1B	0.0953185	0.379827	0.420414	ADAS-COG
MEPE	0.0490095	0.652141	0.185658	ADAS-COG
MERTK	0.05275	0.627506	0.202382	ADAS-COG
MESD	-0.250111	0.0194704	1.71063	ADAS-COG
MET	0.0930286	0.391432	0.407344	ADAS-COG
METAP1	0.016668	0.878217	0.0563984	ADAS-COG
METAP1D	-0.296712	0.00526019	2.279	ADAS-COG
METAP2	-0.234474	0.0288183	1.54033	ADAS-COG
MFAP3	0.0414099	0.703335	0.152838	ADAS-COG
MFAP5	-0.0572021	0.598708	0.222785	ADAS-COG
MFGE8	-0.138371	0.201205	0.696361	ADAS-COG
MGLL	-0.293418	0.00581155	2.23571	ADAS-COG
MGMT	-0.238853	0.0258804	1.58703	ADAS-COG
MIA	0.0765431	0.481025	0.317832	ADAS-COG
MICB_MICA	0.0861863	0.427345	0.369221	ADAS-COG
MIF	-0.0897078	0.408632	0.388668	ADAS-COG
MILR1	-0.12662	0.24254	0.615216	ADAS-COG
MITD1	-0.301346	0.00456299	2.34075	ADAS-COG
MLN	-0.0379158	0.727341	0.138262	ADAS-COG
MME	-0.231901	0.0306723	1.51325	ADAS-COG
MMP1	-0.0908391	0.402723	0.394993	ADAS-COG
MMP10	0.00790976	0.942036	0.0259326	ADAS-COG
MMP12	0.00958842	0.929763	0.0316278	ADAS-COG
MMP13	0.0167318	0.877754	0.0566274	ADAS-COG
MMP3	0.109979	0.310553	0.507864	ADAS-COG
MMP7	-0.101084	0.351541	0.454024	ADAS-COG
MMP8	0.139465	0.197628	0.704151	ADAS-COG
MMP9	0.141965	0.189633	0.722085	ADAS-COG
MNDA	0.0402239	0.711452	0.147854	ADAS-COG
MOG	0.0655953	0.546087	0.262738	ADAS-COG
MPHOSPH8	-0.0759227	0.484597	0.314619	ADAS-COG
MPI	-0.167683	0.120558	0.918805	ADAS-COG
MPIG6B	-0.306519	0.00388295	2.41084	ADAS-COG
MPO	-0.0454515	0.675927	0.1701	ADAS-COG
MRPL46	-0.0865421	0.425432	0.37117	ADAS-COG
MSLN	0.028893	0.790506	0.102095	ADAS-COG
MSMB	0.00590267	0.956728	0.0192117	ADAS-COG
MSR1	0.0674473	0.534787	0.271819	ADAS-COG
MSRA	-0.203711	0.0584246	1.2334	ADAS-COG
MSTN	-0.0705127	0.516342	0.287063	ADAS-COG
MTPN	0.044676	0.681155	0.166754	ADAS-COG
MUC13	-0.0640992	0.5553	0.255472	ADAS-COG
MUC16	0.127742	0.238357	0.622772	ADAS-COG
MVK	-0.335996	0.00146428	2.83438	ADAS-COG
MYO9B	-0.248368	0.020363	1.69116	ADAS-COG
MYOC	0.0051272	0.962408	0.0166408	ADAS-COG
MZB1	-0.0417019	0.701342	0.15407	ADAS-COG
MZT1	-0.159983	0.138821	0.857543	ADAS-COG
NAAA	-0.0328342	0.762722	0.117634	ADAS-COG
NADK	0.11226	0.300564	0.522063	ADAS-COG
NAMPT	-0.0721914	0.50638	0.295523	ADAS-COG
NBL1	0.0285189	0.793157	0.100641	ADAS-COG
NBN	-0.163058	0.131293	0.881759	ADAS-COG
NCAM1	0.131446	0.224905	0.648001	ADAS-COG
NCAM2	0.0893611	0.410452	0.386737	ADAS-COG
NCAN	-0.00346679	0.974577	0.0111839	ADAS-COG
NCF2	-0.2007	0.0623299	1.2053	ADAS-COG
NCK2	-0.260228	0.0149232	1.82614	ADAS-COG
NCLN	-0.0964315	0.374263	0.426824	ADAS-COG
NCR1	-0.0886313	0.414301	0.382684	ADAS-COG
NCS1	0.0326335	0.76413	0.116833	ADAS-COG
NDRG1	-0.128572	0.235294	0.628389	ADAS-COG
NDUFS6	-0.246653	0.0212756	1.67212	ADAS-COG
NECTIN2	-0.0287014	0.791864	0.101349	ADAS-COG
NECTIN4	0.0996703	0.358354	0.445688	ADAS-COG
NEFL	0.403416	0.000106888	3.97107	ADAS-COG
NELL1	0.0333816	0.758886	0.119824	ADAS-COG
NELL2	-0.0019341	0.985815	0.00620458	ADAS-COG
NFASC	-0.164362	0.128194	0.892133	ADAS-COG
NFATC1	-0.255375	0.0169748	1.7702	ADAS-COG
NFATC3	-0.207086	0.0542856	1.26532	ADAS-COG
NFKBIE	-0.207469	0.0538314	1.26896	ADAS-COG
NGF	-0.0915598	0.398986	0.399043	ADAS-COG
NID1	-0.0562989	0.604502	0.218602	ADAS-COG
NID2	-0.346524	0.00100933	2.99597	ADAS-COG
NINJ1	-0.0428605	0.693452	0.158984	ADAS-COG
NME3	0.0528503	0.62685	0.202836	ADAS-COG
NMNAT1	0.0976632	0.368163	0.43396	ADAS-COG
NOMO1	0.0507338	0.640736	0.193321	ADAS-COG
NOS1	0.0122615	0.910254	0.0408372	ADAS-COG
NOS3	-0.286631	0.00711169	2.14803	ADAS-COG
NOTCH1	-0.0395123	0.716338	0.144882	ADAS-COG
NOTCH3	0.119139	0.271724	0.565873	ADAS-COG
NPDC1	0.0473673	0.663078	0.178435	ADAS-COG
NPM1	-0.0862136	0.427198	0.369371	ADAS-COG
NPPB	0.0661336	0.542791	0.265367	ADAS-COG
NPPC	0.138133	0.201986	0.694679	ADAS-COG
NPTN	0.074235	0.494388	0.305932	ADAS-COG
NPTX1	-0.0503962	0.642963	0.191814	ADAS-COG
NPTXR	-0.0472396	0.663932	0.177877	ADAS-COG
NPY	-0.0192316	0.859664	0.0656713	ADAS-COG
NRCAM	-0.119759	0.269217	0.569897	ADAS-COG
NRP1	0.0331535	0.760483	0.11891	ADAS-COG
NRP2	0.124923	0.248962	0.603867	ADAS-COG
NRTN	0.00939683	0.931163	0.0309744	ADAS-COG
NSFL1C	-0.0478417	0.659911	0.180515	ADAS-COG
NT5C3A	-0.220862	0.0398087	1.40002	ADAS-COG
NT5E	-0.257309	0.0161298	1.79237	ADAS-COG
NTF3	-0.19851	0.0653013	1.18508	ADAS-COG
NTF4	-0.102891	0.342956	0.464761	ADAS-COG
NTproBNP	0.16043	0.137707	0.861044	ADAS-COG
NTRK2	-0.0730125	0.501544	0.299691	ADAS-COG
NTRK3	0.11622	0.283728	0.547098	ADAS-COG
NUB1	-0.301839	0.00449394	2.34737	ADAS-COG
NUCB2	-0.0787418	0.468478	0.329311	ADAS-COG
NUDC	-0.293263	0.00583873	2.23368	ADAS-COG
NUDT2	-0.210078	0.0508204	1.29396	ADAS-COG
NUDT5	-0.160348	0.137911	0.860401	ADAS-COG
NXPH1	0.0580231	0.593462	0.226607	ADAS-COG
OBP2B	0.0651483	0.548832	0.260561	ADAS-COG
ODAM	0.0279077	0.797495	0.0982721	ADAS-COG
OGFR	-0.114304	0.291794	0.534923	ADAS-COG
OGN	0.0938315	0.38734	0.411908	ADAS-COG
OLR1	0.0694179	0.522892	0.281588	ADAS-COG
OMD	0.0787965	0.468168	0.329599	ADAS-COG
OMG	-0.110627	0.307694	0.51188	ADAS-COG
OPTC	0.147758	0.17201	0.764446	ADAS-COG
OSCAR	0.0476045	0.661494	0.179474	ADAS-COG
OSM	0.0794443	0.464507	0.333008	ADAS-COG
OSMR	-0.1131	0.296941	0.527329	ADAS-COG
OXT	-0.219348	0.0412233	1.38486	ADAS-COG
P4HB	-0.104214	0.336754	0.472688	ADAS-COG
PADI2	-0.116247	0.283613	0.547273	ADAS-COG
PADI4	0.00183375	0.986551	0.00588049	ADAS-COG
PAEP	0.0325057	0.765026	0.116324	ADAS-COG
PAG1	-0.252227	0.0184315	1.73444	ADAS-COG
PAK4	0.0327156	0.763554	0.11716	ADAS-COG
PAM	-0.0745269	0.492687	0.307429	ADAS-COG
PAMR1	-0.057567	0.596374	0.224481	ADAS-COG
PAPPA	-0.0404702	0.709763	0.148886	ADAS-COG
PARK7	0.02986	0.783663	0.105871	ADAS-COG
PARP1	-0.191896	0.07498	1.12505	ADAS-COG
PBLD	0.0123254	0.909789	0.0410593	ADAS-COG
PCDH1	0.087427	0.420696	0.376031	ADAS-COG
PCDH17	-0.0964498	0.374172	0.426929	ADAS-COG
PCOLCE	-0.0703667	0.517213	0.286331	ADAS-COG
PCSK9	-0.08698	0.423085	0.373572	ADAS-COG
PDCD1	-0.064829	0.550797	0.259009	ADAS-COG
PDCD1LG2	-0.000255448	0.998126	0.000814452	ADAS-COG
PDCD5	-0.0667449	0.53906	0.268363	ADAS-COG
PDCD6	0.0854747	0.431185	0.365336	ADAS-COG
PDGFA	-0.124139	0.25197	0.598651	ADAS-COG
PDGFB	-0.17573	0.103506	0.985034	ADAS-COG
PDGFC	-0.160175	0.138343	0.859043	ADAS-COG
PDGFRA	0.058753	0.588816	0.23002	ADAS-COG
PDGFRB	-0.0505057	0.64224	0.192302	ADAS-COG
PDLIM7	-0.265492	0.012944	1.88793	ADAS-COG
PDP1	-0.318096	0.00267779	2.57222	ADAS-COG
PEAR1	0.0590814	0.586731	0.231561	ADAS-COG
PEBP1	0.0508341	0.640075	0.193769	ADAS-COG
PECAM1	-0.0570287	0.599818	0.22198	ADAS-COG
PFDN2	-0.102717	0.343774	0.463726	ADAS-COG
PFKFB2	-0.091797	0.39776	0.400379	ADAS-COG
PGF	-0.00783677	0.94257	0.0256865	ADAS-COG
PGLYRP1	-0.0222513	0.837908	0.0768036	ADAS-COG
PHOSPHO1	-0.132705	0.220456	0.656678	ADAS-COG
PI3	0.129156	0.233157	0.632352	ADAS-COG
PIGR	-0.0487267	0.65402	0.184409	ADAS-COG
PIK3AP1	-0.149227	0.167739	0.775365	ADAS-COG
PIK3IP1	0.0830753	0.444277	0.352346	ADAS-COG
PILRA	0.141509	0.191075	0.718797	ADAS-COG
PILRB	0.151736	0.160627	0.794182	ADAS-COG
PKLR	0.101541	0.349361	0.456726	ADAS-COG
PLA2G10	-0.0341935	0.753206	0.123086	ADAS-COG
PLA2G15	-0.0845988	0.435938	0.360575	ADAS-COG
PLA2G1B	0.118291	0.275176	0.560389	ADAS-COG
PLA2G2A	0.0201074	0.853343	0.0688766	ADAS-COG
PLA2G4A	-0.254508	0.0173656	1.76031	ADAS-COG
PLA2G7	0.0137577	0.899357	0.0460677	ADAS-COG
PLAT	-0.152703	0.157946	0.801492	ADAS-COG
PLAU	-0.0487175	0.65408	0.184369	ADAS-COG
PLAUR	-0.0196056	0.856963	0.0670379	ADAS-COG
PLIN1	-0.105272	0.331843	0.479067	ADAS-COG
PLIN3	-0.0831939	0.443625	0.352984	ADAS-COG
PLPBP	-0.10363	0.339483	0.469182	ADAS-COG
PLTP	0.231828	0.0307263	1.51249	ADAS-COG
PLXDC1	-0.0795811	0.463735	0.33373	ADAS-COG
PLXNA4	-0.23566	0.027996	1.5529	ADAS-COG
PLXNB2	-0.056089	0.605852	0.217633	ADAS-COG
PLXNB3	-0.045415	0.676173	0.169942	ADAS-COG
PM20D1	0.0295316	0.785985	0.104586	ADAS-COG
PMVK	-0.342893	0.0011492	2.9396	ADAS-COG
PNLIPRP2	0.0215397	0.843025	0.0741598	ADAS-COG
PNPT1	-0.0160932	0.882385	0.0543417	ADAS-COG
PODXL	-0.119504	0.270247	0.568239	ADAS-COG
PODXL2	0.107872	0.319972	0.494888	ADAS-COG
POLR2F	-0.137294	0.204767	0.68874	ADAS-COG
PON2	-0.156973	0.146506	0.834145	ADAS-COG
PON3	0.141162	0.192175	0.716303	ADAS-COG
PPCDC	-0.050752	0.640616	0.193402	ADAS-COG
PPIB	-0.216857	0.0436405	1.36011	ADAS-COG
PPM1A	-0.131391	0.2251	0.647625	ADAS-COG
PPME1	-0.104597	0.33497	0.474993	ADAS-COG
PPP1R12A	-0.233169	0.0297462	1.52657	ADAS-COG
PPP1R2	-0.171296	0.112652	0.948259	ADAS-COG
PPP1R9B	-0.306656	0.00386625	2.41271	ADAS-COG
PPP3R1	-0.251625	0.018722	1.72765	ADAS-COG
PPY	0.140724	0.193572	0.713158	ADAS-COG
PQBP1	-0.0511261	0.638153	0.195075	ADAS-COG
PRCP	-0.213326	0.0472675	1.32544	ADAS-COG
PRDX1	-0.1389	0.199471	0.700121	ADAS-COG
PRDX3	-0.34012	0.00126764	2.897	ADAS-COG
PRDX5	-0.294221	0.00567263	2.24622	ADAS-COG
PRDX6	0.276796	0.00944923	2.0246	ADAS-COG
PREB	-0.110645	0.307614	0.511994	ADAS-COG
PRELP	0.0606689	0.5767	0.23905	ADAS-COG
PRKAB1	-0.0831483	0.443876	0.352739	ADAS-COG
PRKAR1A	-0.316518	0.00281936	2.54985	ADAS-COG
PRKCQ	-0.25449	0.017374	1.7601	ADAS-COG
PRKRA	-0.104451	0.335649	0.474115	ADAS-COG
PRL	0.0321499	0.767525	0.114907	ADAS-COG
PROC	-0.06846	0.528658	0.276826	ADAS-COG
PROK1	0.0765431	0.481025	0.317832	ADAS-COG
PRSS2	0.0132559	0.90301	0.0443075	ADAS-COG
PRSS27	0.0701113	0.518739	0.285051	ADAS-COG
PRSS8	0.0337739	0.75614	0.121398	ADAS-COG
PRTFDC1	-0.192197	0.0745158	1.12775	ADAS-COG
PRTG	-0.135834	0.209669	0.678466	ADAS-COG
PRTN3	-0.049192	0.650931	0.186465	ADAS-COG
PSG1	0.168815	0.118038	0.927979	ADAS-COG
PSIP1	-0.167036	0.122019	0.913573	ADAS-COG
PSMA1	-0.0254079	0.815296	0.0886847	ADAS-COG
PSMD9	0.0475407	0.66192	0.179194	ADAS-COG
PSME1	-0.129758	0.230967	0.63645	ADAS-COG
PSME2	0.0239847	0.825474	0.0832968	ADAS-COG
PSMG3	0.023191	0.831162	0.0803143	ADAS-COG
PSPN	0.0476958	0.660885	0.179874	ADAS-COG
PSRC1	-0.174763	0.10545	0.976954	ADAS-COG
PTEN	-0.11174	0.302823	0.518812	ADAS-COG
PTGDS	0.118628	0.273799	0.562568	ADAS-COG
PTH1R	-0.178275	0.0985239	1.00646	ADAS-COG
PTK7	-0.0761052	0.483545	0.315563	ADAS-COG
PTN	0.0432072	0.691097	0.160461	ADAS-COG
PTPN1	-0.292807	0.00591933	2.22773	ADAS-COG
PTPN6	-0.244664	0.0223775	1.65019	ADAS-COG
PTPRF	0.0356623	0.742965	0.129032	ADAS-COG
PTPRM	-0.060678	0.576643	0.239093	ADAS-COG
PTPRN2	-0.0733774	0.499402	0.30155	ADAS-COG
PTPRS	-0.0113948	0.916574	0.0378323	ADAS-COG
PTS	-0.028601	0.792575	0.100959	ADAS-COG
PTX3	0.240449	0.0248745	1.60424	ADAS-COG
PVALB	-0.105847	0.329195	0.482547	ADAS-COG
PVR	-0.0831483	0.443876	0.352739	ADAS-COG
PXN	-0.164673	0.127465	0.894608	ADAS-COG
QDPR	-0.132559	0.220969	0.655669	ADAS-COG
QPCT	-0.0683779	0.529153	0.276419	ADAS-COG
RAB37	0.115709	0.285864	0.54384	ADAS-COG
RAB6A	-0.124631	0.250078	0.601924	ADAS-COG
RAB6B	-0.0243861	0.8226	0.0848113	ADAS-COG
RABEPK	0.0782218	0.471429	0.326584	ADAS-COG
RABGAP1L	-0.191969	0.0748673	1.12571	ADAS-COG
RAD23B	-0.120818	0.264978	0.57679	ADAS-COG
RANGAP1	-0.0334089	0.758694	0.119933	ADAS-COG
RARRES1	0.0647195	0.551471	0.258477	ADAS-COG
RARRES2	-0.140332	0.194829	0.710346	ADAS-COG
RASA1	-0.14014	0.195446	0.708974	ADAS-COG
RASSF2	-0.0555052	0.609615	0.214945	ADAS-COG
RBKS	-0.113337	0.295923	0.528822	ADAS-COG
RBP2	0.013265	0.902943	0.0443394	ADAS-COG
RBP5	-0.257181	0.0161845	1.7909	ADAS-COG
RCOR1	-0.113939	0.293348	0.532617	ADAS-COG
REG1A	0.0413917	0.703459	0.152761	ADAS-COG
REG1B	0.031858	0.769577	0.113748	ADAS-COG
REG3A	-0.000793713	0.994179	0.00253562	ADAS-COG
REG4	-0.051272	0.637193	0.195729	ADAS-COG
RELT	-0.0163122	0.880797	0.0551242	ADAS-COG
REN	-0.0119331	0.912649	0.0396964	ADAS-COG
RET	-0.364834	0.000512198	3.29056	ADAS-COG
RETN	-0.109733	0.311644	0.506341	ADAS-COG
RGMA	0.0190674	0.86085	0.0650724	ADAS-COG
RGMB	0.0322868	0.766564	0.115452	ADAS-COG
RGS8	-0.321609	0.00238539	2.62244	ADAS-COG
RHOC	-0.278456	0.00901272	2.04514	ADAS-COG
RILP	-0.116092	0.284261	0.546283	ADAS-COG
RNASE3	-0.0668178	0.538615	0.268722	ADAS-COG
RNASET2	-0.0153451	0.887816	0.0516768	ADAS-COG
RNF41	-0.18364	0.0886403	1.05237	ADAS-COG
ROBO1	-0.0984113	0.364488	0.438317	ADAS-COG
ROBO2	-0.0204997	0.850514	0.0703185	ADAS-COG
ROR1	0.0842065	0.438077	0.35845	ADAS-COG
RP2	-0.175	0.104971	0.978932	ADAS-COG
RRM2	-0.10415	0.337052	0.472304	ADAS-COG
RRM2B	-0.0583151	0.591602	0.227971	ADAS-COG
RSPO1	-0.00628584	0.953922	0.0204874	ADAS-COG
RSPO3	0.0457708	0.673779	0.171483	ADAS-COG
RTBDN	-0.140533	0.194185	0.711784	ADAS-COG
RTN4R	-0.141399	0.191422	0.718009	ADAS-COG
RUVBL1	-0.101595	0.3491	0.45705	ADAS-COG
RWDD1	-0.177764	0.0995085	1.00214	ADAS-COG
S100A11	-0.125717	0.245944	0.609164	ADAS-COG
S100A12	-0.0483253	0.65669	0.18264	ADAS-COG
S100A16	-0.0231454	0.831489	0.0801433	ADAS-COG
S100A4	0.0992141	0.360569	0.443011	ADAS-COG
S100P	0.062311	0.566408	0.246871	ADAS-COG
SAMD9L	-0.277918	0.00915225	2.03847	ADAS-COG
SCAMP3	-0.262984	0.0138569	1.85833	ADAS-COG
SCARA5	0.0483253	0.65669	0.18264	ADAS-COG
SCARB1	0.000948806	0.993041	0.0030328	ADAS-COG
SCARB2	-0.0207004	0.849068	0.0710577	ADAS-COG
SCARF1	0.0222057	0.838236	0.0766338	ADAS-COG
SCARF2	0.154984	0.151755	0.818858	ADAS-COG
SCG2	-0.106002	0.328483	0.483487	ADAS-COG
SCG3	0.000428787	0.996855	0.00136798	ADAS-COG
SCGB1A1	0.0483526	0.656507	0.18276	ADAS-COG
SCGB3A2	0.158223	0.143278	0.843821	ADAS-COG
SCGN	-0.172911	0.109252	0.961572	ADAS-COG
SCLY	-0.149008	0.168371	0.773733	ADAS-COG
SCP2	0.066015	0.543516	0.264787	ADAS-COG
SCRN1	-0.0483526	0.656507	0.18276	ADAS-COG
SDC1	0.0244318	0.822274	0.0849837	ADAS-COG
SDC4	-0.211118	0.0496595	1.304	ADAS-COG
SELE	-0.0766982	0.480134	0.318638	ADAS-COG
SELP	-0.149437	0.167136	0.77693	ADAS-COG
SELPLG	-0.166096	0.124163	0.906008	ADAS-COG
SEMA3F	-0.0221419	0.838695	0.076396	ADAS-COG
SEMA4C	0.0227987	0.833977	0.078846	ADAS-COG
SEMA4D	-0.0829658	0.44488	0.351757	ADAS-COG
SEMA7A	0.00164216	0.987956	0.00526242	ADAS-COG
SEPTIN9	-0.222659	0.0381827	1.41813	ADAS-COG
SERPINA11	0.0407987	0.707514	0.150265	ADAS-COG
SERPINA12	0.254536	0.0173532	1.76062	ADAS-COG
SERPINA9	-0.232248	0.0304167	1.51689	ADAS-COG
SERPINB1	-0.0741802	0.494707	0.305652	ADAS-COG
SERPINB5	0.0164946	0.879473	0.0557772	ADAS-COG
SERPINB6	-0.0999622	0.356941	0.447404	ADAS-COG
SERPINB8	-0.207132	0.0542314	1.26575	ADAS-COG
SERPINB9	-0.307997	0.00370603	2.43109	ADAS-COG
SERPINE1	-0.20507	0.0567279	1.2462	ADAS-COG
SESTD1	-0.145541	0.178606	0.748104	ADAS-COG
SETMAR	-0.0258185	0.812366	0.0902484	ADAS-COG
SEZ6L	-0.00288291	0.978858	0.00928047	ADAS-COG
SEZ6L2	-0.0738792	0.496465	0.304111	ADAS-COG
SF3B4	-0.365692	0.000495686	3.30479	ADAS-COG
SFRP1	0.169024	0.117575	0.929686	ADAS-COG
SFTPA1	-0.146581	0.175489	0.75575	ADAS-COG
SFTPA2	-0.0475589	0.661798	0.179274	ADAS-COG
SFTPD	0.0069792	0.948845	0.0228046	ADAS-COG
SH2B3	-0.267062	0.0124	1.90658	ADAS-COG
SH2D1A	-0.308289	0.00367195	2.4351	ADAS-COG
SHMT1	-0.275391	0.00983294	2.00732	ADAS-COG
SIAE	-0.106668	0.325436	0.487535	ADAS-COG
SIGLEC1	0.0251981	0.816795	0.0878871	ADAS-COG
SIGLEC10	-0.0610794	0.574119	0.240998	ADAS-COG
SIGLEC15	-0.0633511	0.559935	0.251863	ADAS-COG
SIGLEC5	0.0264845	0.807618	0.0927941	ADAS-COG
SIGLEC6	-0.162355	0.132985	0.876197	ADAS-COG
SIGLEC7	-0.116776	0.281413	0.550657	ADAS-COG
SIGLEC9	-0.17791	0.0992264	1.00337	ADAS-COG
SIRPA	0.154783	0.152292	0.817323	ADAS-COG
SIRPB1	0.0309274	0.776129	0.110066	ADAS-COG
SIRT2	-0.22931	0.0326401	1.48625	ADAS-COG
SIRT5	0.121566	0.262009	0.581684	ADAS-COG
SIT1	-0.359671	0.000622724	3.2057	ADAS-COG
SKAP1	-0.433687	2.71387e-05	4.56641	ADAS-COG
SKAP2	-0.295152	0.00551529	2.25843	ADAS-COG
SLAMF1	-0.127979	0.237479	0.624375	ADAS-COG
SLAMF6	-0.0752111	0.488713	0.310946	ADAS-COG
SLAMF7	-0.0631868	0.560954	0.251073	ADAS-COG
SLAMF8	-0.0835588	0.441621	0.35495	ADAS-COG
SLC16A1	-0.043417	0.689674	0.161356	ADAS-COG
SLC27A4	-0.218828	0.0417186	1.37967	ADAS-COG
SLC39A14	0.141874	0.189921	0.721427	ADAS-COG
SLC39A5	-0.0080831	0.940768	0.0265175	ADAS-COG
SLIT2	0.126127	0.244393	0.611912	ADAS-COG
SLITRK2	-0.0534525	0.622923	0.205566	ADAS-COG
SLITRK6	0.0102727	0.924765	0.0339687	ADAS-COG
SMAD1	-0.223444	0.0374905	1.42608	ADAS-COG
SMAD5	-0.091131	0.401207	0.396632	ADAS-COG
SMARCA2	-0.0151262	0.889407	0.0508995	ADAS-COG
SMOC1	0.0573936	0.597482	0.223675	ADAS-COG
SMOC2	0.0336005	0.757353	0.120702	ADAS-COG
SMPD1	0.03423	0.752951	0.123233	ADAS-COG
SMPDL3A	-0.129302	0.232625	0.633344	ADAS-COG
SNAP23	-0.286959	0.00704332	2.15222	ADAS-COG
SNAP29	-0.297013	0.00521219	2.28298	ADAS-COG
SNCG	-0.0931381	0.390872	0.407965	ADAS-COG
SNX9	-0.182216	0.0911826	1.04009	ADAS-COG
SOD1	0.0854382	0.431383	0.365137	ADAS-COG
SOD2	-0.00675112	0.950515	0.0220411	ADAS-COG
SORCS2	0.0135022	0.901217	0.0451708	ADAS-COG
SORD	-0.299549	0.00482295	2.31669	ADAS-COG
SORT1	-0.0901731	0.406195	0.391265	ADAS-COG
SOST	0.171725	0.111742	0.951785	ADAS-COG
SPARC	-0.0936307	0.38836	0.410765	ADAS-COG
SPARCL1	0.02393	0.825866	0.0830906	ADAS-COG
SPINK1	-0.0517829	0.633837	0.198022	ADAS-COG
SPINK4	-0.0568736	0.600812	0.221261	ADAS-COG
SPINK5	0.175173	0.104621	0.98038	ADAS-COG
SPINK6	0.00955192	0.930029	0.0315033	ADAS-COG
SPINT1	0.0503688	0.643143	0.191692	ADAS-COG
SPINT2	0.0172245	0.874183	0.0583976	ADAS-COG
SPOCK1	0.0239209	0.825931	0.0830563	ADAS-COG
SPON1	0.0279533	0.797171	0.0984485	ADAS-COG
SPON2	0.0173705	0.873126	0.0589232	ADAS-COG
SPP1	0.0841336	0.438475	0.358055	ADAS-COG
SPRY2	-0.232147	0.0304905	1.51584	ADAS-COG
SRC	-0.321426	0.00239984	2.61982	ADAS-COG
SRP14	-0.121329	0.262948	0.58013	ADAS-COG
SRPK2	-0.193383	0.0727094	1.13841	ADAS-COG
SSB	0.0442381	0.684113	0.164872	ADAS-COG
SSC4D	-0.13525	0.211652	0.674377	ADAS-COG
SSC5D	-0.0629861	0.562202	0.250108	ADAS-COG
ST3GAL1	0.109989	0.310513	0.507921	ADAS-COG
ST6GAL1	0.00835679	0.938766	0.0274426	ADAS-COG
STAMBP	-0.211465	0.0492774	1.30735	ADAS-COG
STAT5B	-0.290627	0.00631835	2.1994	ADAS-COG
STC1	0.143826	0.183835	0.735572	ADAS-COG
STC2	0.121064	0.263998	0.5784	ADAS-COG
STIP1	-0.0808401	0.456671	0.340397	ADAS-COG
STK11	-0.208044	0.0531559	1.27445	ADAS-COG
STK24	-0.131583	0.224418	0.648942	ADAS-COG
STK4	-0.212368	0.0482934	1.31611	ADAS-COG
STX16	-0.219676	0.040913	1.38814	ADAS-COG
STX4	-0.32992	0.00180453	2.74364	ADAS-COG
STX6	-0.209887	0.0510367	1.29212	ADAS-COG
STX8	-0.271441	0.0109858	1.95917	ADAS-COG
STXBP3	-0.201348	0.0614722	1.21132	ADAS-COG
SUGT1	-0.310041	0.00347326	2.45926	ADAS-COG
SULT1A1	-0.31005	0.00347226	2.45939	ADAS-COG
SULT2A1	-0.0506517	0.641278	0.192954	ADAS-COG
SUMF2	-0.150897	0.162981	0.787863	ADAS-COG
SUSD1	-0.270246	0.0113571	1.94473	ADAS-COG
SUSD2	0.14878	0.169031	0.772034	ADAS-COG
TACC3	-0.308964	0.0035942	2.4444	ADAS-COG
TACSTD2	0.147375	0.173137	0.76161	ADAS-COG
TAFA5	-0.0235924	0.828284	0.0818207	ADAS-COG
TANK	-0.124038	0.252357	0.597985	ADAS-COG
TARBP2	-0.326918	0.00199765	2.69948	ADAS-COG
TBC1D17	0.0454971	0.67562	0.170297	ADAS-COG
TBC1D23	-0.332538	0.00165	2.78252	ADAS-COG
TBC1D5	-0.29652	0.00529095	2.27647	ADAS-COG
TBCB	-0.259042	0.0154036	1.81238	ADAS-COG
TBCC	-0.213335	0.0472578	1.32553	ADAS-COG
TBL1X	-0.20486	0.0569871	1.24422	ADAS-COG
TCL1A	-0.262308	0.0141119	1.85042	ADAS-COG
TCL1B	-0.084982	0.433855	0.362655	ADAS-COG
TCN2	-0.0870256	0.422841	0.373823	ADAS-COG
TDGF1	-0.110417	0.308618	0.510578	ADAS-COG
TDRKH	-0.336115	0.00145826	2.83617	ADAS-COG
TEK	0.069345	0.52333	0.281224	ADAS-COG
TFF1	-0.0184196	0.865532	0.0627167	ADAS-COG
TFF2	-0.0934939	0.389057	0.409987	ADAS-COG
TFF3	0.0238661	0.826323	0.0828502	ADAS-COG
TFPI	-0.0131008	0.904139	0.0437647	ADAS-COG
TFPI2	0.052531	0.628937	0.201393	ADAS-COG
TFRC	0.207889	0.0533375	1.27297	ADAS-COG
TGFA	-0.0993966	0.359682	0.444081	ADAS-COG
TGFB1	-0.169325	0.116913	0.932137	ADAS-COG
TGFBI	-0.0866333	0.424943	0.37167	ADAS-COG
TGFBR2	0.0552497	0.611264	0.213771	ADAS-COG
TGFBR3	0.0961852	0.37549	0.425402	ADAS-COG
TGM2	0.0156279	0.885763	0.0526827	ADAS-COG
THBD	0.0153451	0.887816	0.0516768	ADAS-COG
THBS2	0.0150349	0.89007	0.050576	ADAS-COG
THBS4	-0.129576	0.231629	0.635207	ADAS-COG
THOP1	-0.213043	0.0475685	1.32268	ADAS-COG
THPO	-0.162556	0.1325	0.877785	ADAS-COG
THY1	-0.0185565	0.864543	0.0632135	ADAS-COG
TIA1	-0.133225	0.218637	0.660276	ADAS-COG
TIE1	0.0284003	0.793999	0.10018	ADAS-COG
TIGAR	-0.142339	0.188457	0.724787	ADAS-COG
TIMD4	0.00981649	0.928097	0.0324069	ADAS-COG
TIMP1	0.00175164	0.987153	0.0056155	ADAS-COG
TIMP3	-0.0693541	0.523275	0.28127	ADAS-COG
TIMP4	0.186304	0.0840328	1.07555	ADAS-COG
TINAGL1	0.025855	0.812105	0.0903876	ADAS-COG
TJAP1	-0.341981	0.001187	2.92555	ADAS-COG
TLR3	-0.275136	0.00990415	2.00418	ADAS-COG
TMPRSS15	-0.281029	0.00837128	2.07721	ADAS-COG
TMPRSS5	0.0183831	0.865796	0.0625843	ADAS-COG
TMSB10	-0.0439005	0.686397	0.163424	ADAS-COG
TNC	-0.0580231	0.593462	0.226607	ADAS-COG
TNFAIP8	-0.149072	0.168187	0.774208	ADAS-COG
TNFRSF10A	-0.157429	0.145321	0.83767	ADAS-COG
TNFRSF10B	-0.0435174	0.688993	0.161785	ADAS-COG
TNFRSF10C	0.00374049	0.972571	0.0120789	ADAS-COG
TNFRSF11A	-0.0852375	0.432469	0.364045	ADAS-COG
TNFRSF11B	0.163249	0.130834	0.883279	ADAS-COG
TNFRSF12A	0.0156371	0.885696	0.0527151	ADAS-COG
TNFRSF13B	-0.053936	0.619777	0.207764	ADAS-COG
TNFRSF13C	-0.147521	0.172707	0.76269	ADAS-COG
TNFRSF14	0.0750378	0.489718	0.310054	ADAS-COG
TNFRSF19	0.0835953	0.441421	0.355147	ADAS-COG
TNFRSF1A	0.0496937	0.647606	0.188689	ADAS-COG
TNFRSF1B	0.0312741	0.773686	0.111435	ADAS-COG
TNFRSF21	0.0396948	0.715084	0.145643	ADAS-COG
TNFRSF4	-0.0792344	0.465691	0.331902	ADAS-COG
TNFRSF6B	-0.234054	0.029114	1.5359	ADAS-COG
TNFRSF8	0.0512903	0.637073	0.195811	ADAS-COG
TNFRSF9	-0.100884	0.352503	0.452837	ADAS-COG
TNFSF10	-0.226272	0.0350817	1.45492	ADAS-COG
TNFSF11	-0.130671	0.227676	0.642683	ADAS-COG
TNFSF12	-0.0108748	0.920369	0.0360381	ADAS-COG
TNFSF13	0.113264	0.296236	0.528362	ADAS-COG
TNFSF13B	-0.134594	0.2139	0.669789	ADAS-COG
TNFSF14	-0.347327	0.000980575	3.00852	ADAS-COG
TNNI3	-0.0973439	0.369739	0.432105	ADAS-COG
TNR	-0.118902	0.272686	0.564337	ADAS-COG
TNXB	-0.070312	0.51754	0.286056	ADAS-COG
TP53	-0.123089	0.256032	0.591706	ADAS-COG
TP53INP1	0.0529051	0.626493	0.203084	ADAS-COG
TPMT	-0.077866	0.473454	0.324722	ADAS-COG
TPP1	-0.0373045	0.731568	0.135745	ADAS-COG
TPPP3	0.0830844	0.444227	0.352395	ADAS-COG
TPSAB1	-0.181386	0.092692	1.03296	ADAS-COG
TPT1	-0.200435	0.062683	1.20285	ADAS-COG
TRAF2	-0.247629	0.020752	1.68294	ADAS-COG
TREM2	0.0345311	0.750849	0.124448	ADAS-COG
TREML2	0.00895892	0.934363	0.0294842	ADAS-COG
TRIAP1	-0.15273	0.15787	0.801699	ADAS-COG
TRIM21	-0.227668	0.0339415	1.46927	ADAS-COG
TRIM5	-0.291302	0.00619233	2.20815	ADAS-COG
TSHB	0.0303618	0.780119	0.107839	ADAS-COG
TSLP	-0.171323	0.112594	0.948484	ADAS-COG
TSPAN1	0.103265	0.341195	0.466997	ADAS-COG
TST	-0.246671	0.0212658	1.67232	ADAS-COG
TXLNA	-0.286996	0.00703576	2.15269	ADAS-COG
TXNDC15	0.000802836	0.994112	0.00256485	ADAS-COG
TXNDC5	-0.0877828	0.418801	0.377992	ADAS-COG
TXNRD1	-0.0241581	0.824232	0.0839503	ADAS-COG
TYMP	-0.165612	0.125278	0.902127	ADAS-COG
TYRO3	-0.0212843	0.844863	0.0732138	ADAS-COG
UBAC1	0.164855	0.127038	0.896066	ADAS-COG
ULBP2	-0.0473308	0.663322	0.178276	ADAS-COG
UMOD	0.0945613	0.383641	0.416074	ADAS-COG
USO1	-0.280235	0.00856475	2.06729	ADAS-COG
USP8	-0.269789	0.0115016	1.93924	ADAS-COG
UXS1	-0.218818	0.0417273	1.37958	ADAS-COG
VAMP5	-0.232375	0.030323	1.51823	ADAS-COG
VASH1	-0.149546	0.166822	0.777748	ADAS-COG
VASN	-0.0167136	0.877886	0.056562	ADAS-COG
VAT1	-0.0497211	0.647425	0.188811	ADAS-COG
VCAM1	0.0386	0.722618	0.141091	ADAS-COG
VCAN	0.105144	0.332433	0.478296	ADAS-COG
VEGFA	-0.200517	0.0625733	1.20361	ADAS-COG
VEGFC	-0.106649	0.325519	0.487424	ADAS-COG
VEGFD	0.0228899	0.833322	0.0791871	ADAS-COG
VIM	0.040598	0.708888	0.149422	ADAS-COG
VMO1	-0.128919	0.234024	0.63074	ADAS-COG
VNN2	-0.160686	0.137073	0.863048	ADAS-COG
VPS37A	-0.37892	0.000295561	3.52935	ADAS-COG
VPS53	-0.278894	0.00890059	2.05058	ADAS-COG
VSIG4	0.0201986	0.852685	0.0692116	ADAS-COG
VSIR	-0.0661154	0.542902	0.265278	ADAS-COG
VSTM1	-0.0973895	0.369513	0.43237	ADAS-COG
VSTM2L	-0.0762056	0.482967	0.316082	ADAS-COG
VTA1	-0.180665	0.0940182	1.02679	ADAS-COG
VTCN1	-0.0355894	0.743473	0.128735	ADAS-COG
VWA1	-0.190756	0.0767596	1.11487	ADAS-COG
VWC2	-0.211456	0.0492875	1.30726	ADAS-COG
VWF	-0.169097	0.117414	0.93028	ADAS-COG
WARS	0.034969	0.747794	0.126218	ADAS-COG
WAS	-0.0410267	0.705954	0.151224	ADAS-COG
WASF1	-0.231016	0.0313328	1.504	ADAS-COG
WASF3	-0.10696	0.324106	0.489313	ADAS-COG
WFDC12	-0.0881386	0.41691	0.379957	ADAS-COG
WFDC2	0.0714798	0.510591	0.291927	ADAS-COG
WFIKKN1	-0.0326061	0.764322	0.116724	ADAS-COG
WFIKKN2	0.107972	0.319519	0.495503	ADAS-COG
WIF1	0.0921254	0.396067	0.402232	ADAS-COG
WISP1	-0.0399228	0.713518	0.146595	ADAS-COG
WISP2	-0.028373	0.794193	0.100074	ADAS-COG
WNT9A	-0.0218317	0.840925	0.0752429	ADAS-COG
WWP2	-0.318397	0.00265152	2.5765	ADAS-COG
XCL1	-0.119668	0.269585	0.569304	ADAS-COG
XG	-0.0690804	0.52492	0.279907	ADAS-COG
XPNPEP2	0.060605	0.577102	0.238747	ADAS-COG
XRCC4	0.0691351	0.524591	0.280179	ADAS-COG
YES1	-0.32472	0.00215073	2.66741	ADAS-COG
YTHDF3	0.0450865	0.678385	0.168524	ADAS-COG
ZBTB16	-0.219129	0.0414312	1.38267	ADAS-COG
ZBTB17	-0.0816247	0.452299	0.344575	ADAS-COG
ABHD14B	0.278832	0.00891654	2.0498	Age
ABL1	0.3161	0.00285798	2.54394	Age
ACAA1	0.0768537	0.479242	0.319445	Age
ACAN	0.209642	0.0513148	1.28976	Age
ACE2	0.153689	0.155247	0.808978	Age
ACOX1	0.146947	0.174403	0.758447	Age
ACP5	0.038737	0.721674	0.141659	Age
ACP6	0.172802	0.109478	0.960673	Age
ACTA2	0.609693	3.66544e-10	9.43587	Age
ACTN4	0.208784	0.0522965	1.28153	Age
ACVRL1	0.43555	2.48347e-05	4.60494	Age
ACY1	-0.279461	0.00875724	2.05763	Age
ADA	-0.207552	0.0537333	1.26976	Age
ADA2	0.176533	0.101912	0.991773	Age
ADAM15	0.0536899	0.621377	0.206645	Age
ADAM22	0.400672	0.000120266	3.91986	Age
ADAM23	0.203748	0.0583773	1.23376	Age
ADAM8	-0.0585708	0.589974	0.229167	Age
ADAMTS13	-0.0932936	0.390078	0.408848	Age
ADAMTS15	-0.299523	0.00482681	2.31634	Age
ADAMTS16	0.327832	0.00193697	2.71288	Age
ADAMTS8	-0.100419	0.354738	0.450093	Age
ADCYAP1R1	-0.0837599	0.440519	0.356035	Age
ADGRB3	0.226328	0.0350355	1.45549	Age
ADGRE2	0.168642	0.118419	0.926577	Age
ADGRG1	0.361761	0.00057558	3.23989	Age
ADGRG2	-0.157393	0.145414	0.837394	Age
ADH4	-0.327066	0.00198775	2.70164	Age
ADM	0.382343	0.000257617	3.58902	Age
AFP	-0.10988	0.310995	0.507246	Age
AGER	0.162219	0.133315	0.875122	Age
AGR2	0.205007	0.0568055	1.24561	Age
AGR3	0.0158835	0.883908	0.0535931	Age
AGRN	0.201622	0.0611115	1.21388	Age
AGRP	0.212625	0.048017	1.31861	Age
AGXT	-0.0750016	0.489928	0.309868	Age
AHCY	0.135552	0.210626	0.676488	Age
AHSP	-0.108018	0.319311	0.495785	Age
AIF1	0.119988	0.268298	0.571383	Age
AIFM1	0.117114	0.280012	0.552823	Age
AK1	0.158296	0.143089	0.844394	Age
AKR1B1	0.0363467	0.738208	0.131821	Age
AKR1C4	-0.175703	0.103559	0.984811	Age
AKT1S1	0.294451	0.00563347	2.24922	Age
AKT3	0.193895	0.0719409	1.14302	Age
ALCAM	0.108493	0.317178	0.498697	Age
ALDH1A1	-0.19187	0.075021	1.12482	Age
ALDH3A1	0.167191	0.121666	0.91483	Age
ALPP	-0.128172	0.23677	0.625674	Age
AMBN	0.071991	0.507564	0.294509	Age
AMBP	0.384734	0.000233839	3.63108	Age
AMFR	0.148671	0.169346	0.771224	Age
AMIGO2	0.0586347	0.589568	0.229466	Age
AMN	0.0623569	0.566121	0.24709	Age
AMY2A	0.233079	0.0298113	1.52562	Age
AMY2B	0.230917	0.0314077	1.50296	Age
ANG	0.166972	0.122162	0.913064	Age
ANGPT1	0.0722921	0.505786	0.296033	Age
ANGPT2	0.0533615	0.623516	0.205153	Age
ANGPTL1	0.050661	0.641216	0.192996	Age
ANGPTL2	-0.203584	0.0585849	1.23221	Age
ANGPTL3	0.15576	0.14969	0.824808	Age
ANGPTL4	0.363851	0.000531755	3.27429	Age
ANGPTL7	0.196121	0.0686738	1.16321	Age
ANKRD54	0.0935673	0.388683	0.410404	Age
ANPEP	0.0284096	0.793933	0.100216	Age
ANXA10	0.0248333	0.819402	0.0865031	Age
ANXA11	0.162466	0.132718	0.877069	Age
ANXA3	0.196504	0.0681237	1.1667	Age
ANXA4	0.137176	0.20516	0.687907	Age
ANXA5	0.19249	0.0740665	1.13038	Age
AOC1	-0.133089	0.219113	0.659333	Age
AOC3	0.15202	0.159837	0.796322	Age
APBB1IP	0.108228	0.318367	0.497072	Age
APEX1	-0.00197973	0.98548	0.00635201	Age
APLP1	0.0128728	0.9058	0.0429677	Age
APOH	0.115563	0.286474	0.542914	Age
APOM	-0.0734963	0.498705	0.302156	Age
APP	0.173295	0.108455	0.964751	Age
APRT	0.147376	0.173135	0.761615	Age
AREG	0.437967	2.2117e-05	4.65527	Age
ARG1	-0.141619	0.190726	0.71959	Age
ARHGAP1	0.101431	0.349881	0.456079	Age
ARHGAP25	0.128774	0.234556	0.629754	Age
ARHGEF12	0.153388	0.156067	0.806689	Age
ARID4B	-0.0471577	0.664479	0.177519	Age
ARNT	0.0159747	0.883246	0.0539185	Age
ARSA	0.0119605	0.912449	0.0397915	Age
ARSB	0.097472	0.369106	0.432849	Age
ART3	0.177136	0.100731	0.996838	Age
ARTN	0.176661	0.101661	0.992846	Age
ASAH2	-0.168806	0.118056	0.927911	Age
ASGR1	0.196449	0.068202	1.1662	Age
ATF2	-0.0838603	0.43997	0.356577	Age
ATG4A	0.112799	0.298235	0.525441	Age
ATOX1	0.164819	0.127122	0.89578	Age
ATP5IF1	0.0772459	0.476995	0.321487	Age
ATP5PO	0.113118	0.296861	0.527447	Age
ATP6AP2	0.199241	0.0642971	1.19181	Age
ATP6V1D	0.0381349	0.725827	0.139167	Age
ATP6V1F	0.179717	0.0957853	1.0187	Age
ATXN10	0.170877	0.113548	0.944821	Age
AXIN1	0.172455	0.110202	0.957809	Age
AXL	0.113301	0.296077	0.528595	Age
AZU1	-0.00150532	0.98896	0.00482149	Age
B4GALT1	0.257529	0.016036	1.7949	Age
B4GAT1	-0.0109752	0.919636	0.036384	Age
BACH1	0.143526	0.184762	0.733388	Age
BAG3	-0.141719	0.190409	0.720314	Age
BAG6	0.0928101	0.39255	0.406105	Age
BAIAP2	0.115873	0.285174	0.54489	Age
BAMBI	0.247147	0.0210094	1.67759	Age
BANK1	0.0974082	0.369421	0.432479	Age
BAX	0.243826	0.0228563	1.64099	Age
BCAM	0.147376	0.173135	0.761615	Age
BCAN	-0.0450776	0.678445	0.168485	Age
BCL2L11	0.15763	0.144801	0.839229	Age
BCR	0.172054	0.111046	0.954497	Age
BGN	-0.239456	0.0254964	1.59352	Age
BID	0.0717082	0.509237	0.29308	Age
BIN2	0.140488	0.194329	0.711461	Age
BIRC2	0.187062	0.0827571	1.08219	Age
BLMH	-0.0435723	0.688621	0.16202	Age
BLVRB	-0.00622201	0.954389	0.0202746	Age
BMP4	0.152768	0.157768	0.801981	Age
BMP6	0.0760143	0.484069	0.315093	Age
BOC	0.156134	0.148702	0.827683	Age
BPIFB1	0.0980833	0.366096	0.436405	Age
BRK1	0.170932	0.113431	0.94527	Age
BSG	0.243771	0.0228879	1.64039	Age
BST1	-0.0175347	0.871936	0.0595155	Age
BST2	0.00713433	0.94771	0.0233246	Age
BTC	0.147285	0.173404	0.76094	Age
BTN2A1	0.283065	0.0078925	2.10279	Age
BTN3A2	0.290537	0.0063353	2.19823	Age
C19orf12	-0.080357	0.459375	0.337833	Age
C1QA	0.41505	6.40941e-05	4.19318	Age
C1QTNF1	-0.243926	0.0227985	1.64209	Age
C2	0.0143964	0.894711	0.0483171	Age
C2CD2L	0.242038	0.0239069	1.62148	Age
C4BPB	0.0515003	0.635693	0.196753	Age
CA1	-0.0379615	0.727025	0.138451	Age
CA11	0.108931	0.315217	0.50139	Age
CA12	0.306475	0.00388835	2.41023	Age
CA13	0.145168	0.179735	0.745367	Age
CA14	0.242184	0.0238197	1.62306	Age
CA2	0.0490097	0.65214	0.185659	Age
CA3	0.166179	0.123973	0.906673	Age
CA4	0.10342	0.340465	0.467928	Age
CA5A	0.0467289	0.667349	0.175647	Age
CA6	0.108119	0.318859	0.496401	Age
CA9	0.120079	0.267931	0.571977	Age
CALB1	0.34294	0.00114728	2.94033	Age
CALB2	-0.0618187	0.569485	0.244518	Age
CALCA	0.356059	0.00071253	3.1472	Age
CALCOCO1	0.0970159	0.371361	0.430204	Age
CAMKK1	0.246362	0.0214338	1.6689	Age
CANT1	0.0393027	0.717779	0.144009	Age
CAPG	0.201978	0.0606467	1.21719	Age
CARHSP1	0.0971892	0.370503	0.431208	Age
CASC4	-0.0576311	0.595964	0.22478	Age
CASP1	0.0432621	0.690725	0.160695	Age
CASP10	0.129157	0.233155	0.632356	Age
CASP2	0.169007	0.117613	0.929544	Age
CASP3	0.121347	0.262873	0.580253	Age
CASP8	0.295308	0.00548923	2.26049	Age
CBLIF	0.0664715	0.540727	0.267022	Age
CBLN4	-0.0347046	0.749638	0.125148	Age
CC2D1A	0.174627	0.105726	0.97582	Age
CCDC80	0.455265	9.40211e-06	5.02677	Age
CCL11	0.261251	0.0145193	1.83806	Age
CCL13	0.0839971	0.439221	0.357317	Age
CCL14	0.181177	0.093075	1.03117	Age
CCL15	0.18271	0.0902947	1.04434	Age
CCL16	0.267291	0.0123222	1.90931	Age
CCL17	0.109597	0.31225	0.505498	Age
CCL18	0.0420122	0.699225	0.155383	Age
CCL19	-0.187308	0.0823459	1.08436	Age
CCL2	0.0146701	0.892721	0.049284	Age
CCL20	-0.156827	0.146884	0.833024	Age
CCL21	-0.00151445	0.988893	0.00485088	Age
CCL22	-0.155286	0.150949	0.821169	Age
CCL23	0.276651	0.00948814	2.02282	Age
CCL24	-0.0228901	0.833321	0.0791875	Age
CCL25	0.355494	0.000727622	3.13809	Age
CCL26	0.0884766	0.415119	0.381827	Age
CCL27	0.239602	0.0254042	1.59509	Age
CCL28	0.440513	1.95577e-05	4.70868	Age
CCL3	0.144611	0.181427	0.741297	Age
CCL4	-0.0479423	0.659241	0.180956	Age
CCL5	0.0404887	0.709637	0.148964	Age
CCL7	0.163405	0.130462	0.884516	Age
CCL8	0.082364	0.4482	0.348528	Age
CCN1	0.233125	0.0297783	1.5261	Age
CCN2	0.262173	0.0141636	1.84883	Age
CCN3	0.304924	0.00408231	2.38909	Age
CCS	-0.0155824	0.886093	0.0525206	Age
CCT5	0.142075	0.189287	0.72288	Age
CD109	0.106823	0.324727	0.488482	Age
CD14	0.00905019	0.933696	0.0297944	Age
CD160	0.251143	0.0189577	1.72221	Age
CD163	-0.0504238	0.642781	0.191937	Age
CD164	0.159117	0.141	0.850781	Age
CD177	-0.094434	0.384285	0.415347	Age
CD1C	-0.331062	0.0017356	2.76055	Age
CD200	0.2263	0.0350582	1.45521	Age
CD200R1	-0.100729	0.353246	0.451923	Age
CD207	0.15555	0.150246	0.823197	Age
CD209	-0.0313746	0.772978	0.111833	Age
CD22	-0.327185	0.00197981	2.70338	Age
CD244	0.12017	0.267565	0.57257	Age
CD27	0.222168	0.0386219	1.41317	Age
CD274	0.349536	0.000905245	3.04323	Age
CD276	0.461022	6.9991e-06	5.15496	Age
CD28	0.0247968	0.819663	0.0863648	Age
CD2AP	0.169125	0.117352	0.930509	Age
CD300C	0.195546	0.0695056	1.15798	Age
CD300E	0.307725	0.00373807	2.42735	Age
CD300LF	0.321437	0.002399	2.61997	Age
CD300LG	0.416281	6.06489e-05	4.21718	Age
CD302	0.451479	1.13835e-05	4.94373	Age
CD33	0.0044886	0.967087	0.0145343	Age
CD34	-0.073323	0.499721	0.301272	Age
CD38	0.275173	0.0098936	2.00465	Age
CD4	0.156672	0.14729	0.831828	Age
CD40	0.229557	0.0324478	1.48882	Age
CD40LG	0.0811415	0.454988	0.342	Age
CD46	0.327695	0.00194595	2.71087	Age
CD48	0.0390563	0.719475	0.142985	Age
CD5	-0.0512358	0.637431	0.195566	Age
CD55	0.269845	0.0114838	1.93991	Age
CD58	0.0868983	0.423522	0.373124	Age
CD59	0.356278	0.000706765	3.15073	Age
CD6	-0.00633149	0.953587	0.0206396	Age
CD63	0.148644	0.169426	0.771021	Age
CD69	0.0912044	0.400826	0.397044	Age
CD70	-0.00020071	0.998528	0.000639801	Age
CD74	0.245715	0.0217897	1.66175	Age
CD79B	0.220416	0.0402211	1.39555	Age
CD83	0.0687888	0.526675	0.278457	Age
CD84	0.294688	0.00559324	2.25234	Age
CD8A	-0.0636615	0.558009	0.253359	Age
CD93	0.240396	0.0249078	1.60366	Age
CD97	0.120818	0.264976	0.576794	Age
CD99	0.301329	0.00456537	2.34052	Age
CD99L2	0.170923	0.11345	0.945195	Age
CDC27	0.126712	0.242196	0.615833	Age
CDC37	0.146619	0.175378	0.756024	Age
CDCP1	0.214696	0.0458321	1.33883	Age
CDH1	0.103867	0.33837	0.470608	Age
CDH15	0.0720914	0.506971	0.295017	Age
CDH17	0.0177993	0.87002	0.0604706	Age
CDH2	0.080211	0.460194	0.337059	Age
CDH3	0.137048	0.205586	0.687006	Age
CDH5	0.0622292	0.566919	0.246479	Age
CDH6	0.173441	0.108153	0.965961	Age
CDHR1	-0.0714892	0.510535	0.291975	Age
CDHR2	-0.0136209	0.900353	0.0455872	Age
CDHR5	-0.0835318	0.441769	0.354805	Age
CDKN1A	0.197927	0.0661115	1.17972	Age
CDKN2D	0.0833767	0.44262	0.353969	Age
CDNF	0.2443	0.0225842	1.64619	Age
CDON	-0.0714436	0.510805	0.291745	Age
CDSN	0.366533	0.000479969	3.31879	Age
CEACAM1	-0.053106	0.625181	0.203994	Age
CEACAM21	0.124541	0.250426	0.601321	Age
CEACAM3	0.090356	0.40524	0.392287	Age
CEACAM5	0.0909216	0.402294	0.395456	Age
CEACAM8	0.104123	0.337177	0.472142	Age
CEBPB	0.040215	0.711513	0.147817	Age
CELA3A	-0.0492104	0.650808	0.186547	Age
CEP164	0.075549	0.486756	0.312688	Age
CEP85	0.0748101	0.49104	0.308883	Age
CERT	-0.0411911	0.70483	0.151916	Age
CES1	-0.227678	0.0339333	1.46937	Age
CES2	-0.0262291	0.809437	0.0918168	Age
CES3	-0.28228	0.00807409	2.09291	Age
CETN2	0.145478	0.178797	0.74764	Age
CFC1	0.246891	0.0211468	1.67476	Age
CGA	-0.0658055	0.544799	0.263764	Age
CGREF1	0.162694	0.132168	0.878873	Age
CHAC2	0.145186	0.17968	0.745501	Age
CHEK2	-0.112288	0.300443	0.522238	Age
CHGB	0.291942	0.00607494	2.21646	Age
CHI3L1	0.350275	0.000881249	3.0549	Age
CHIT1	0.234238	0.0289844	1.53784	Age
CHL1	0.233946	0.0291909	1.53475	Age
CHMP1A	0.173185	0.108682	0.963844	Age
CHRDL1	0.314421	0.00301781	2.52031	Age
CHRDL2	0.182381	0.0908849	1.04151	Age
CIAPIN1	0.15337	0.156117	0.80655	Age
CKAP4	0.37156	0.000395161	3.40323	Age
CKMT1A_CKMT1B	-0.204149	0.0578723	1.23753	Age
CLC	0.291714	0.00611655	2.21349	Age
CLEC10A	-0.000383173	0.99719	0.00122226	Age
CLEC11A	0.00524583	0.961539	0.0170331	Age
CLEC14A	0.261151	0.0145585	1.83688	Age
CLEC1A	0.275967	0.009674	2.01439	Age
CLEC1B	0.121986	0.260351	0.584441	Age
CLEC4A	0.0861319	0.427638	0.368924	Age
CLEC4C	-0.288356	0.00675891	2.17012	Age
CLEC4D	0.111878	0.302225	0.51967	Age
CLEC4G	0.027105	0.8032	0.0951761	Age
CLEC5A	0.246974	0.0211025	1.67567	Age
CLEC6A	-0.0224521	0.836465	0.077552	Age
CLEC7A	0.209058	0.0519815	1.28415	Age
CLIP2	0.151636	0.160905	0.793431	Age
CLMP	0.302442	0.00441063	2.3555	Age
CLPP	0.10769	0.320794	0.493774	Age
CLPS	0.129093	0.233388	0.631922	Age
CLSPN	-0.100136	0.356101	0.448426	Age
CLSTN1	0.0703123	0.517538	0.286058	Age
CLSTN2	0.10061	0.353816	0.451223	Age
CLTA	0.0482342	0.657295	0.182239	Age
CLUL1	-0.0356078	0.743345	0.12881	Age
CNDP1	-0.272646	0.0106221	1.97379	Age
CNPY2	-0.03392	0.755118	0.121985	Age
CNPY4	0.165659	0.12517	0.902499	Age
CNST	0.102043	0.34697	0.459708	Age
CNTN1	0.0606144	0.577043	0.238792	Age
CNTN2	0.267811	0.0121474	1.91552	Age
CNTN3	0.0826469	0.446638	0.350044	Age
CNTN4	0.0511902	0.637732	0.195362	Age
CNTN5	-0.0345586	0.750657	0.124559	Age
CNTNAP2	0.182372	0.0909013	1.04143	Age
COL18A1	0.151883	0.160218	0.795289	Age
COL1A1	-0.0732317	0.500256	0.300807	Age
COL4A1	0.0694912	0.522452	0.281953	Age
COL6A3	0.340723	0.00124096	2.90624	Age
COL9A1	0.0837781	0.440419	0.356134	Age
COLEC12	0.34659	0.00100696	2.99699	Age
COMP	0.0349874	0.747666	0.126293	Age
COMT	0.0929196	0.39199	0.406725	Age
COPE	0.00331171	0.975714	0.0106775	Age
CORO1A	0.123884	0.252953	0.596961	Age
COX5B	0.156098	0.148798	0.827402	Age
CPA1	0.0241491	0.824297	0.0839163	Age
CPA2	-0.0748101	0.49104	0.308883	Age
CPB1	0.0219595	0.840006	0.0757178	Age
CPE	0.0248242	0.819467	0.0864685	Age
CPM	-0.0918886	0.397287	0.400896	Age
CPPED1	0.0650756	0.549279	0.260207	Age
CPVL	-0.193101	0.0731356	1.13587	Age
CPXM1	0.253478	0.0178401	1.7486	Age
CR2	-0.130699	0.227576	0.642874	Age
CRACR2A	0.181506	0.0924736	1.03398	Age
CRADD	0.256416	0.0165153	1.78211	Age
CREG1	-0.0122342	0.910453	0.0407422	Age
CRELD2	0.159583	0.139826	0.854411	Age
CRH	-0.132578	0.220903	0.655799	Age
CRHBP	0.125836	0.245493	0.609961	Age
CRHR1	-0.0407532	0.707825	0.150074	Age
CRIM1	0.267136	0.0123748	1.90746	Age
CRIP2	0.199679	0.0637014	1.19585	Age
CRISP2	0.156125	0.148726	0.827613	Age
CRKL	0.0981471	0.365783	0.436777	Age
CRLF1	0.00673291	0.950648	0.0219801	Age
CRNN	-0.0066143	0.951517	0.0215837	Age
CRTAC1	0.186277	0.0840777	1.07532	Age
CRTAM	0.129157	0.233155	0.632356	Age
CRX	-0.114651	0.290321	0.537121	Age
CSF1	0.186596	0.0835382	1.07811	Age
CSF2RA	0.0418389	0.700407	0.15465	Age
CSF3	0.0317852	0.770089	0.113459	Age
CST3	0.336901	0.00141892	2.84804	Age
CST5	0.334675	0.00153289	2.81449	Age
CST6	0.249501	0.019779	1.7038	Age
CST7	0.0784228	0.470287	0.327637	Age
CSTB	0.237321	0.0268776	1.57061	Age
CTF1	0.0626124	0.564529	0.248314	Age
CTRB1	-0.0433807	0.68992	0.161201	Age
CTRC	0.0100264	0.926563	0.0331248	Age
CTSB	0.338114	0.00136007	2.86644	Age
CTSC	-0.00229904	0.983139	0.00738514	Age
CTSD	-0.0146062	0.893186	0.0490582	Age
CTSF	0.0634061	0.559593	0.252128	Age
CTSH	-0.0846631	0.435589	0.360924	Age
CTSL	0.184124	0.087788	1.05656	Age
CTSO	0.0514638	0.635932	0.196589	Age
CTSS	0.11872	0.273426	0.563161	Age
CTSV	-0.206978	0.0544149	1.26428	Age
CTSZ	0.129896	0.230469	0.637387	Age
CX3CL1	0.33961	0.00129056	2.88922	Age
CXADR	0.25575	0.0168079	1.77449	Age
CXCL1	0.102928	0.342782	0.464982	Age
CXCL10	0.119742	0.269289	0.569782	Age
CXCL11	0.0800924	0.460859	0.336432	Age
CXCL12	0.223126	0.0377701	1.42285	Age
CXCL13	0.0066508	0.951249	0.0217056	Age
CXCL14	0.410798	7.74342e-05	4.11107	Age
CXCL16	0.114304	0.291792	0.534927	Age
CXCL17	0.0308181	0.7769	0.109635	Age
CXCL3	0.129294	0.232656	0.633286	Age
CXCL5	0.108593	0.316728	0.499313	Age
CXCL6	0.114222	0.292141	0.534407	Age
CXCL9	0.396867	0.000141386	3.8496	Age
DAB2	0.196595	0.0679932	1.16753	Age
DAG1	0.108465	0.317301	0.498529	Age
DAPP1	0.206138	0.0554228	1.25631	Age
DARS	0.135105	0.212148	0.67336	Age
DBI	0.290756	0.00629409	2.20107	Age
DBNL	0.141327	0.191651	0.717489	Age
DCBLD2	0.136474	0.207512	0.682957	Age
DCN	0.4575	8.38939e-06	5.07627	Age
DCTN1	0.143891	0.183636	0.736042	Age
DCTN2	0.218126	0.0423945	1.37269	Age
DCTN6	0.0760782	0.483701	0.315423	Age
DCTPP1	0.0723468	0.505463	0.296311	Age
DCXR	-0.0149985	0.890334	0.0504468	Age
DDAH1	0.164099	0.128816	0.89003	Age
DDC	-0.0339109	0.755182	0.121949	Age
DDR1	0.0684968	0.528436	0.277008	Age
DDX58	0.0807036	0.457434	0.339672	Age
DECR1	0.126849	0.241684	0.616753	Age
DEFA1_DEFA1B	0.22901	0.0328747	1.48314	Age
DEFB4A_DEFB4B	0.0693453	0.523328	0.281226	Age
DFFA	0.0816981	0.451891	0.344966	Age
DGKZ	0.174554	0.105874	0.975212	Age
DIABLO	0.149866	0.165905	0.78014	Age
DKK1	0.127086	0.240797	0.618348	Age
DKK3	0.319111	0.00259023	2.58666	Age
DKK4	0.344893	0.00107014	2.97056	Age
DKKL1	0.165266	0.12608	0.899355	Age
DLK1	0.176214	0.102543	0.989093	Age
DLL1	0.241427	0.0242754	1.61483	Age
DNAJA2	0.124705	0.249797	0.602413	Age
DNAJB1	0.111531	0.303735	0.517505	Age
DNAJB8	0.079545	0.463939	0.333539	Age
DNER	-0.0920072	0.396675	0.401565	Age
DNMBP	0.30569	0.00398542	2.39953	Age
DNPH1	0.0902556	0.405764	0.391726	Age
DOK2	0.173888	0.107233	0.969671	Age
DPEP1	0.107206	0.322984	0.490819	Age
DPEP2	0.194634	0.0708427	1.1497	Age
DPP10	-0.00442474	0.967555	0.0143242	Age
DPP4	-0.255376	0.0169743	1.77021	Age
DPP6	0.0850736	0.433358	0.363153	Age
[truncated: 3,934 more rows]

## Sheet: Top_Differential_Proteins
	ANXA11	ARHGEF12	BANK1	BCR	C1QTNF1	CALCOCO1	CCL20	CD22	CD5	CD69	CDC37	CLIP2	CNPY4	CNST	DAPP1	DARS	DRG2	EIF4G1	ERBIN	FXN	GFAP	IMPA1	IQGAP2	MVK	NEFL	NID2	PDP1	PMVK	PRDX3	PRKAR1A	RET	RGS8	SF3B4	SIT1	SKAP1	SRC	STX4	TARBP2	TBC1D23	TDRKH	TJAP1	TNFSF14	VPS37A	WWP2	YES1
[truncated: 3 more rows]
