# Supplementary material for: Multi-omics analysis reveals the key factors involved in the severity of the Alzheimer’s disease
Source: Alzheimers Res Ther. 2024 Oct 2;16:213. doi: 10.1186/s13195-024-01578-6 (PMC11448018; doi:10.1186/s13195-024-01578-6)
Supplement: Supplementary file 4 — Supplementary Material 4. [file 13195_2024_1578_MOESM4_ESM.xlsx]

## Sheet: Head
This file contains the metabolomics data and analysis
Sheet name	Description	Day
Chemical Annotation	Contains the mapping between chemical IDs and their respective names, including related public repository information.	0
Raw data v1	Holds the raw data for all plasma metabolites.	0
Metabolomics_v1	Plasma metabolite data with feature name replaced.	0
all_significance	Displays all metabolites that demonstrate significance in at least one ADAS-Cog group during the differential analysis.	0
Low_specific	Showcases metabolites significant in both 'High vs Low' and 'Moderate vs Low' ADAS-Cog groups in the differential analysis.	0
Moderate_specific	Lists metabolites significant in both 'High vs Moderate' and 'Moderate vs Low' ADAS-Cog groups in the differential analysis.	0
High_specific	Presents metabolites significant in both 'High vs Low' and 'High vs Moderate' ADAS-Cog groups in the differential analysis.	0
Meta_vs_ADAS	Details the Spearman correlation between plasma metabolites concentration and ADAS-Cog scores.	0
Valcano_plot	Contains the log2 fold change and p-values in the differential analysis between the high and low ADAS-Cog groups.	0
Top_Differential_Meta	Highlights the top 40 significant metabolites in plasma, including their log2 fold change values.	0
Metabolomics_v3	Plasma metabolite data with feature name replaced.	84

## Sheet: Chemical Annotation
CHEM_ID	LIB_ID	COMP_ID	CHRO_LIB_ENTRY_ID	SUPER_PATHWAY	SUB_PATHWAY	PATHWAY_SORTORDER	TYPE	INCHIKEY	SMILES	CHEMICAL_NAME	PLOT_NAME	CAS	CHEMSPIDER	HMDB	KEGG	PUBCHEM	PLATFORM
35	400	42370	166164	Amino Acid	Glutamate Metabolism	62	NAMED	DWAKNKKXGALPNW-REWHXWOFAV	OC(C1CCC=N1)=O	S-1-pyrroline-5-carboxylate	S-1-pyrroline-5-carboxylate	2906-39-0	10140206	HMDB0001301	C04322	11966181	Pos Early
50	400	485	155305	Amino Acid	Polyamine Metabolism	545	NAMED	ATHGHQPFGPMSJY-UHFFFAOYAK	NCCCCNCCCN	spermidine	spermidine	124-20-9	1071	HMDB0001257	C00315	1102	Pos Early
55	400	27665	155829	Cofactors and Vitamins	Nicotinate and Nicotinamide Metabolism	4317	NAMED	LDHMAVIPBRSVRG-UHFFFAOYAE	C[N+]1=CC(C([NH-])=O)=CC=C1	1-methylnicotinamide	1-methylnicotinamide	1005-24-9	8305504	HMDB0000699	C02918	457	Pos Early
62	209	38395	143675	Lipid	Fatty Acid, Dihydroxy	2031	NAMED	CQSLTKIXAJTQGA-FLIBITNWBI	CCCCCC(C(C/C=C\CCCCCCCC(O)=O)O)O	12,13-DiHOME	12,13-DiHOME	263399-35-5	8412123	HMDB0004705	C14829	10236635	Neg
71	209	437	123157	Amino Acid	Tryptophan Metabolism	290	NAMED	DUUGKQCEGZLZNO-UHFFFAOYAY	OC1=CC=C(NC=C2CC(O)=O)C2=C1	5-hydroxyindoleacetate	5-hydroxyindoleacetate	54-16-0	1760	HMDB0000763	C05635	1826	Neg
93	305	528	146398	Energy	TCA Cycle	1446	NAMED	KPGXRSRHYNQIFN-UHFFFAOYAN	O=C(C(O)=O)CCC(O)=O	alpha-ketoglutarate	alpha-ketoglutarate	328-50-7,22202-68-2,305-72-6	50	HMDB0000208	C00026	51	Polar
98	209	1417	124553	Amino Acid	Tryptophan Metabolism	272	NAMED	HCZHHEIFKROPDY-UHFFFAOYAN	OC1=C(C=CC=C2)C2=NC(C(O)=O)=C1	kynurenate	kynurenate	492-27-3	3712	HMDB0000715	C01717	3845	Neg
111	400	1549	155394	Amino Acid	Leucine, Isoleucine and Valine Metabolism	428	NAMED	DBXBTMSZEOQQDU-REWHXWOFAW	CC(C(O)=O)CO	3-hydroxyisobutyrate	3-hydroxyisobutyrate	2068-83-9	10140307	HMDB0000023,HMDB0000336	C01188,C06001	11966314	Pos Early
112	305	531	146400	Lipid	Mevalonate Metabolism	3176	NAMED	NPOAOTPXWNWTSH-NUQVWONBAH	CC(CC(O)=O)(CC(O)=O)O	3-hydroxy-3-methylglutarate	3-hydroxy-3-methylglutarate	503-49-1	4573695	HMDB0000355	C03761	1662,5459993	Polar
117	209	1101	124537	Amino Acid	Tyrosine Metabolism	210	NAMED	QRMZSPFSDQBLIX-REWHXWOFAT	COC1=CC(CC(O)=O)=CC=C1O	homovanillate (HVA)	homovanillate (HVA)	306-08-1	5323114	HMDB0000118	C05582	1738	Neg
132	400	1414	155361	Carbohydrate	Glycolysis, Gluconeogenesis, and Pyruvate Metabolism	1237	NAMED	IACAHGYCKIUESG-REWHXWOFAW	OC(C(O)=O)COP(O)(O)=O	3-phosphoglycerate	3-phosphoglycerate	80731-10-8	10669764	HMDB0000807	C00597	724	Pos Early
136	209	22842	124689	Lipid	Primary Bile Acid Metabolism	3454	NAMED	BHQCQFFYRZLCQQ-OELDTZBJBZ	O[C@H]1[C@@]2([H])[C@]3([H])CC[C@H]([C@H](C)CCC(O)=O)[C@@]3(C)[C@@H](O)C[C@]2([H])[C@@]4(C)CC[C@@H](O)CC4C1	cholate	cholate	81-25-4		HMDB0000619	C00695	221493	Neg
144	209	541	123169	Amino Acid	Phenylalanine Metabolism	159	NAMED	XQXPVVBIMDBYFF-REWHXWOFAL	OC(CC1=CC=C(C=C1)O)=O	4-hydroxyphenylacetate	4-hydroxyphenylacetate	156-38-7	3881560	HMDB0000020	C00642	127	Neg
158	400	1418	155364	Nucleotide	Pyrimidine Metabolism, Thymine containing	4281	NAMED	NBAKTGXDIBVZOO-UHFFFAOYAR	O=C(NCC1C)NC1=O	5,6-dihydrothymine	5,6-dihydrothymine	696-04-8	84456	HMDB0000079	C00906	93556	Pos Early
171	209	3127	124615	Nucleotide	Purine Metabolism, (Hypo)Xanthine/Inosine containing	4121	NAMED	FDGQSTZJBFJUBT-UHFFFAOYAJ	O=C1C(N=CN2)=C2N=CN1	hypoxanthine	hypoxanthine	68-94-0	768	HMDB0000157	C00262	790,135398638	Neg
179	209	38399	143740	Lipid	Fatty Acid, Dihydroxy	2032	NAMED	XEBKSQSGNGRGDW-YFHOEESVBC	CCCCC/C=C\CC(C(CCCCCCCC(O)=O)O)O	9,10-DiHOME	9,10-DiHOME	263399-34-4	8142232	HMDB0004704	C14828	9966640	Neg
180	209	1105	125969	Lipid	Long Chain Polyunsaturated Fatty Acid (n3 and n6)	1568	NAMED	OYHQOLUKZRVURQ-HZJYTTRNBX	OC(CCCCCCC/C=C\C/C=C\CCCCC)=O	linoleate (18:2n6)	linoleate (18:2n6)	60-33-3	4444105	HMDB0006270,HMDB0000673	C01595	5280450	Neg
181	209	1645	125740	Lipid	Medium Chain Fatty Acid	1503	NAMED	POULHZVOKOAJMA-UHFFFAOYAP	O=C(O)CCCCCCCCCCC	laurate (12:0)	laurate (12:0)	143-07-7	3756	HMDB0000638	C02679	3893	Neg
182	400	1899	155456	Cofactors and Vitamins	Nicotinate and Nicotinamide Metabolism	4301	NAMED	GJAWHXHKYYXBSV-UHFFFAOYAW	OC(C(C=CC=N1)=C1C(O)=O)=O	quinolinate	quinolinate	89-00-9	1037	HMDB0000232	C03722	1066	Pos Early
189	400	1498	155380	Amino Acid	Lysine Metabolism	116	NAMED	MXNRLFUSFKVQSK-UHFFFAOYAO	C[N+](C)(CCCCC(C([O-])=O)N)C	N6,N6,N6-trimethyllysine	N6,N6,N6-trimethyllysine	23284-33-5	140379	HMDB0001325	C03793	440120	Pos Early
192	400	37496	156406	Amino Acid	Polyamine Metabolism	538	NAMED	KLZGKIDSEJWEDW-UHFFFAOYAE	CC(NCCCCN)=O	N-acetylputrescine	N-acetylputrescine	18233-70-0	109095	HMDB0002064	C02714	122356	Pos Early
194	209	2829	124831	Amino Acid	Methionine, Cysteine, SAM and Taurine Metabolism	437	NAMED	PYUSHNKNPOHWEZ-YFKPBYRVBS	CSCCC(C(O)=O)NC=O	N-formylmethionine	N-formylmethionine	4289-98-9	388809	HMDB0001015	C03145	439750	Neg
197	209	42382	124939	Amino Acid	Methionine, Cysteine, SAM and Taurine Metabolism	446	NAMED		OC1C(N2C=NC3=C2N=CN=C3N)OC(CSCCC(N)C(O)=O)C1O	S-adenosylhomocysteine (SAH)	S-adenosylhomocysteine (SAH)	979-92-0	16788012	HMDB00939	C00021	439155	Neg
207	209	2831	123233	Nucleotide	Purine Metabolism, Adenine containing	4143	NAMED	IVOMOUWHDPKRLL-UHFFFAOYAA	NC1=NC=NC2=C1N=CN2C3OC(CO4)C(OP4(O)=O)C3O	adenosine 3',5'-cyclic monophosphate (cAMP)	adenosine 3',5'-cyclic monophosphate (cAMP)	60-92-4	268	HMDB0000058	C00575	6076	Neg
208	209	3108	126001	Nucleotide	Purine Metabolism, Adenine containing	4139	NAMED	XTWYTFMLZFPYCI-KQYNXXCUBP	NC1=NC=NC2=C1N=CN2[C@@]3([H])[C@@](O)([H])[C@@](O)([H])[C@](COP(OP(O)(O)=O)(O)=O)([H])O3	adenosine 5'-diphosphate (ADP)	ADP	20398-34-9	5800	HMDB0001341	C00008	6022	Neg
209	400	32342	155907	Nucleotide	Purine Metabolism, Adenine containing	4140	NAMED	UDMBCSSLTHHNCD-RWLQFSFNBF	NC1=NC=NC2=C1N=CN2C3OC(C(C3O)O)COP(O)(O)=O	adenosine 5'-monophosphate (AMP)	AMP	149022-20-8	10239183	HMDB0000045	C00020	6083	Pos Early
212	400	1419	155365	Amino Acid	Polyamine Metabolism	556	NAMED	WUUGFSXJNOTRMR-IOSLPCCCBD	NC1=NC=NC2=C1N=CN2[C@H]3[C@H](O)[C@H](O)[C@@H](CSC)O3	5-methylthioadenosine (MTA)	5-methylthioadenosine (MTA)	2457-80-9	388321	HMDB0001173	C00170	439176	Pos Early
213	209	37114	127643	Nucleotide	Purine Metabolism, Adenine containing	4155	NAMED	VQAYFKKCNSOZKM-IOSLPCCCBA	OC(C1O)C(OC1CO)N(C=N2)C3=C2C(NC)=NC=N3	N6-methyladenosine	N6-methyladenosine	1867-73-8	92307	HMDB0004044		102175	Neg
215	209	558	125963	Cofactors and Vitamins	Nicotinate and Nicotinamide Metabolism	4327	NAMED	SDMADEZQMYCSNO-UHFFFAOYAX	NC1=NC=NC2=C1N=CN2C3OC(C(C3O)O)COP(O)(OP(O)(OC4OC(C(C4O)O)CO)=O)=O	adenosine 5'-diphosphoribose (ADP-ribose)	adenosine 5'-diphosphoribose (ADP-ribose)	68414-18-6	3674071	HMDB0001178	C00301	192	Neg
229	209	1110	125971	Lipid	Long Chain Polyunsaturated Fatty Acid (n3 and n6)	1574	NAMED	YZXBAPSDXZZRGB-DOFZRALJBE	CCCCC/C=C\C/C=C\C/C=C\C/C=C\CCCC(O)=O	arachidonate (20:4n6)	arachidonate (20:4n6)	506-32-1	392692	HMDB0001043	C00219	444899	Neg
231	400	1638	155435	Amino Acid	Urea cycle; Arginine and Proline Metabolism	483	NAMED	ODKSFYDXXFIFQN-UHFFFAOYAT	N=C(N)NCCCC(N)C(O)=O	arginine	arginine	1119-34-2	227	HMDB0000517	C00062	6322	Pos Early
234	400	443	155304	Amino Acid	Alanine and Aspartate Metabolism	36	NAMED	CKLJMWTZIZZHCS-REOHCLBHBW	NC(C(O)=O)CC(O)=O	aspartate	aspartate	56-84-8	5745	HMDB0000191	C00049	5960	Pos Early
235	209	1432	124555	Amino Acid	Phenylalanine Metabolism	156	NAMED	CCVYRRGZDBSHFU-UHFFFAOYAL	OC(CC1=C(O)C=CC=C1)=O	2-hydroxyphenylacetate	2-hydroxyphenylacetate	614-75-5	11476	HMDB0000669	C05852	11970	Neg
240	209	32197	123321	Amino Acid	Tyrosine Metabolism	181	NAMED	JVGVDSSUAVXRDY-UHFFFAOYAV	OC(C(O)=O)CC1=CC=C(O)C=C1	3-(4-hydroxyphenyl)lactate	3-(4-hydroxyphenyl)lactate (HPLA)	6482-98-0	9010	HMDB0000755	C03672	9378	Neg
241	209	566	124529	Amino Acid	Phenylalanine Metabolism	150	NAMED	BTNMPGBKDVTSJY-UHFFFAOYAU	O=C(C(O)=O)CC1=CC=CC=C1	phenylpyruvate	phenylpyruvate	156-06-9	972	HMDB0000205	C00166	997	Neg
244	400	55	155295	Nucleotide	Pyrimidine Metabolism, Uracil containing	4240	NAMED	UCMIRNVEIXFBKS-UHFFFAOYAL	NCCC(O)=O	beta-alanine	beta-alanine	107-95-9,56-41-7	234	HMDB0000056	C00099	239	Pos Early
249	400	1768	155446	Amino Acid	Histidine Metabolism	84	NAMED	CQOVPNPJLQNMDC-ZETCQYMHBX	OC([C@H](CC1=CNC=N1)NC(CCN)=O)=O	carnosine	carnosine	305-84-0	388363	HMDB0000033	C00386	439224	Pos Early
250	402	2137	158009	Cofactors and Vitamins	Hemoglobin and Porphyrin Metabolism	4412	NAMED	QBUVFDKTZJNUPP-BBROENKCBK	CC1=C(/C=C(N2)/C(C=C)=C(C)C2=O)NC(/C=C3C(CCC(O)=O)=C(C)C(/C=C(N4)\C(C)=C(C=C)C4=O)=N\3)=C1CCC(O)=O	biliverdin	biliverdin	55482-27-4,55482-27-4	10628548	HMDB0001008	C00500	5280353	Pos Late
252	305	1437	147106	Energy	TCA Cycle	1449	NAMED	KDYFGRWQOYBRFD-UHFFFAOYAC	OC(CCC(O)=O)=O	succinate	succinate	110-15-6	1078	HMDB0000254	C00042	1110	Polar
254	305	542	145710	Lipid	Ketone Bodies	1939	NAMED	WHBMMWSBFZVSSR-UHFFFAOYAO	CC(O)CC(O)=O	3-hydroxybutyrate (BHBA)	3-hydroxybutyrate (BHBA)	625-72-9	428	HMDB0000442,HMDB0000357,HMDB0000011	C03197,C01089	94318,441,92135	Polar
266	402	63	164177	Lipid	Sterol	3193	NAMED	HVYWMOMLDIMFJA-LBHVWCRMBB	CC1(C2C(C)CCCC(C)C)C(CC2)C(CC=C3C4(CC[C@H](O)C3)C)C4CC1	cholesterol	cholesterol	57-88-5	4937803	HMDB0000067	C00187	5997,6432564,11025495	Pos Late
267	400	34396	156099	Lipid	Phospholipid Metabolism	2234	NAMED	YHHSONZFOIEMCP-UHFFFAOYAD	C[N+](C)(CCOP(O)([O-])=O)C	choline phosphate	phosphocholine	72556-74-2	119298	HMDB0001565	C00588	1014	Pos Early
272	209	5983	126005	Lipid	Corticosteroids	3298	NAMED	OMFXVFTZEKFJBZ-HJTSIMOOBD	CC(C(CC1)=CC2=O)(CC2)C3C1C(CCC4C(CO)=O)C4(C)CC3O	corticosterone	corticosterone	50-22-6	5550	HMDB0001547	C02140	5753	Neg
273	209	1769	124819	Lipid	Corticosteroids	3316	NAMED	IWIJFUQFXLWZIA-UHFFFAOYAP	O[C@@]1([C@@](CO)=O)[C@](C2)(C)[C@](CC1)([H])[C@@](CCC3=CC4=O)([H])[C@]([C@@]3(C)CC4)([H])C2=O	cortisone	cortisone	53-06-5	361685	HMDB0002802	C00762	222786	Neg
275	400	513	155307	Amino Acid	Creatine Metabolism	529	NAMED	DDRJAANPRJIHGJ-UHFFFAOYAV	CN(C(N1)=N)CC1=O	creatinine	creatinine	60-27-5	568	HMDB0000562	C00791	588	Pos Early
278	400	35637	156206	Amino Acid	Glutathione Metabolism	576	NAMED	ZUKPVRWZDMRIEO-UHFFFAOYAS	NC(C(NCC(O)=O)=O)CS	cysteinylglycine	cysteinylglycine	19246-18-5	58762	HMDB0000078	C01419	439498	Pos Early
279	400	56	155296	Amino Acid	Methionine, Cysteine, SAM and Taurine Metabolism	462	NAMED	LEVWYRKDKASIDU-UHFFFAOYAA	NC(C(O)=O)CSSCC(N)C(O)=O	cystine	cystine	56-89-3	575	HMDB0000192	C00491	67678	Pos Early
297	402	17747	158164	Lipid	Sphingosines	3160	NAMED	WWUZIQQURGPMPG-CCEZHUSRBL	CCCCCCCCCCCCC/C=C/C(C(CO)N)O	sphingosine	sphingosine	123-78-4	4510275	HMDB0000252	C00319	5280335	Pos Late
302	402	1114	161304	Lipid	Secondary Bile Acid Metabolism	3480	NAMED	KXGVEGMKQFWNSR-LLQZFEROBK	CC12[C@@]([C@]3([H])CC[C@]4([H])C[C@H](O)CC[C@]4(C)[C@@]3([H])C[C@@H]2O)([H])CC[C@]1([H])[C@]([H])(C)CCC(O)=O	deoxycholate	deoxycholate	83-44-3	389318	HMDB0000626	C04483	222528,440355	Pos Late
310	400	15705	155581	Amino Acid	Methionine, Cysteine, SAM and Taurine Metabolism	453	NAMED	ILRYLPWNYFXEMH-UHFFFAOYAH	OC(C(CCSCC(N)C(O)=O)N)=O	cystathionine	cystathionine	535-34-2	811	HMDB0000099	C02291	439258	Pos Early
313	402	17769	158166	Lipid	Sphingolipid Synthesis	3001	NAMED	OTKJDMGTUTTYMP-UHFFFAOYAS	CCCCCCCCCCCCCCCC(C(CO)N)O	sphinganine	sphinganine	3102-56-5	3014	HMDB0000269	C00836	3126	Pos Late
327	209	2134	124607	Cofactors and Vitamins	Riboflavin Metabolism	4334	NAMED	VWWQXMAJTJZDQX-UYBVJOGSBL	OC(C(O)C(O)COP(OP(OC[C@H]1O[C@@H](N(C=N2)C3=C2C(N)=NC=N3)[C@H](O)[C@@H]1O)(O)=O)(O)=O)CN(C(C=C(C)C(C)=C4)=C4N=C5C(N6)=O)C5=NC6=O	flavin adenine dinucleotide (FAD)	FAD	146-14-5,84366-81-4	559059	HMDB0001248	C00016	643975	Neg
330	305	1643	146876	Energy	TCA Cycle	1450	NAMED	VZCYOOQTPOCHFL-OWOJBTEDBF	OC(/C=C/C(O)=O)=O	fumarate	fumarate	100-17-8	10197150	HMDB0000134	C00122	444972	Polar
331	400	36738	156248	Peptide	Gamma-glutamyl Amino Acid	634	NAMED	OWQDWQKWSLFFFR-WDSKDSINBR	O=C(O)C(N)CCC(NC(C(O)=O)CCC(O)=O)=O	gamma-glutamylglutamate	gamma-glutamylglutamate	1116-22-9	83831	HMDB0011737	C05282	92865	Pos Early
338	305	587	147098	Xenobiotics	Food Component/Plant	4806	NAMED	RGHNJXZEOKUKBD-SQOUGZDYBY	OC([C@H](O)[C@@H](O)[C@H](O)[C@H](O)CO)=O	gluconate	gluconate	527-07-1	10240	HMDB0000625	C00257	10690,3085666	Polar
339	305	396	146390	Lipid	Fatty Acid, Dicarboxylate	1660	NAMED	JFCQEDHGNNZCLN-NUQVWONBAE	OC(CCCC(O)=O)=O	glutarate (C5-DC)	glutarate (C5-DC)	110-94-1	3618533	HMDB0000661	C00489	743,4418048	Polar
340	400	58	160611	Amino Acid	Glycine, Serine and Threonine Metabolism	1	NAMED	DHMQDGOQFOQNFH-UHFFFAOYAW	NCC(O)=O	glycine	glycine	56-40-6	730	HMDB0000123	C00037	750	Pos Early
342	209	18476	126842	Lipid	Primary Bile Acid Metabolism	3455	NAMED	RFDAIACWWDREDC-FRVQLJSFBG	O=C(CNC(CC[C@H]([C@@H]1[C@@]2(C)[C@@H](O)C[C@]3([H])[C@@]4(C)CC[C@@H](O)C[C@@]4([H])C[C@@H](O)[C@@]3([H])[C@]2([H])CC1)C)=O)O	glycocholate	glycocholate	475-31-0,863-57-0	9734	HMDB0000138	C01921	10140	Neg
344	305	43802	147630	Amino Acid	Creatine Metabolism	527	NAMED	BPMFZUMJYQTVII-UHFFFAOYAQ	NC(NCC(O)=O)=N	guanidinoacetate	guanidinoacetate	352-97-6	743	HMDB0000128	C00581	763	Polar
355	209	59	123153	Amino Acid	Histidine Metabolism	70	NAMED	HNDVDQJCIGZPNO-UHFFFAOYAG	NC(C(O)=O)CC1=CN=CN1	histidine	histidine	5934-29-2	752	HMDB0000177	C00135	6274	Neg
356	209	1712	124815	Lipid	Corticosteroids	3306	NAMED	JYGXADMDTFJGBT-VWUMJDOOBO	O[C@@]1([C@@](CO)=O)[C@]2(C)[C@](CC1)([H])[C@@](CCC3=CC4=O)([H])[C@]([C@@]3(C)CC4)([H])[C@@H](O)C2	cortisol	cortisol	50-23-7		HMDB0000063	C00735	5754	Neg
358	305	590	146416	Amino Acid	Methionine, Cysteine, SAM and Taurine Metabolism	470	NAMED	VVIUBCNYACGLLV-UHFFFAOYAM	NCCS(O)=O	hypotaurine	hypotaurine	300-84-5	96959	HMDB0000965	C00519	107812	Polar
361	209	1123	123191	Nucleotide	Purine Metabolism, (Hypo)Xanthine/Inosine containing	4120	NAMED	UGQMRVRMYYASKQ-DGPXGRDGBU	O[C@H]1[C@H](N2C(N=CN=C3O)=C3N=C2)O[C@H](CO)[C@H]1O	inosine	inosine	58-63-9	21241953	HMDB0000195	C00294	6021	Neg
362	400	2133	155461	Nucleotide	Purine Metabolism, (Hypo)Xanthine/Inosine containing	4119	NAMED	GRSZFWQUAKGDAV-RWLQFSFNBK	OC1C(C(N2C=NC3=C2N=CNC3=O)OC1COP(O)(O)=O)O	inosine 5'-monophosphate (IMP)	inosine 5'-monophosphate (IMP)	4691-65-0	5482599	HMDB0000175	C00130	8582	Pos Early
363	305	1124	145716	Lipid	Inositol Metabolism	2202	NAMED	CDAISMWEOUEBRE-GPIVLXJGBG	O[C@@H]1[C@@H](O)[C@H](O)[C@H](O)[C@H](O)[C@H]1O	myo-inositol	myo-inositol	87-89-8	10239179	HMDB0000211	C00137	892	Polar
376	400	1125	155350	Amino Acid	Leucine, Isoleucine and Valine Metabolism	385	NAMED	AGPKZVBTJJNPAG-UHFFFAOYAW	NC(C(O)=O)C(C)CC	isoleucine	isoleucine	73-32-5	769	HMDB0000172	C06418,C00407,C16424	6306	Pos Early
381	305	6146	147948	Amino Acid	Lysine Metabolism	123	NAMED	OYIFNHCXNCRBQI-UHFFFAOYAC	OC(CCCC(N)C(O)=O)=O	2-aminoadipate	2-aminoadipate	1118-90-7,542-32-5	456	HMDB0000510	C00956	92136	Polar
382	305	47089	180870	Amino Acid	Methionine, Cysteine, SAM and Taurine Metabolism	481	NAMED	XVOYSCVBGLVSOL-REOHCLBHBO	O=C(O)C(N)CS(=O)(O)=O	3-sulfo-L-alanine	3-sulfo-L-alanine	498-40-8	65718	HMDB0002757	C00506	72886	Polar
391	400	2132	155460	Amino Acid	Urea cycle; Arginine and Proline Metabolism	492	NAMED	RHGKLRLOHDJJDR-UHFFFAOYAQ	NC(C(O)=O)CCCNC(N)=O	citrulline	citrulline	372-75-8	810	HMDB0000904	C00327	9750	Pos Early
393	305	567	147468	Carbohydrate	Disaccharides and Oligosaccharides	1305	NAMED	GUBGYTABKSRVRQ-DCSYEGIMBP	O[C@H]1[C@H](O[C@H]2[C@H](O)[C@@H](O)[C@H](O)O[C@@H]2CO)O[C@H](CO)[C@H](O)[C@@H]1O	lactose	lactose	5965-66-2	5904	HMDB0041627	C01970	6134	Polar
397	400	60	155300	Amino Acid	Leucine, Isoleucine and Valine Metabolism	332	NAMED		O=C([C@H](CC(C)C)N)O	leucine	leucine	61-90-5		HMDB0000687	C00123	6106	Pos Early
407	400	1301	155354	Amino Acid	Lysine Metabolism	105	NAMED	KDXKERNSBIXSRK-YFKPBYRVBE	NC(C(O)=O)CCCCN	lysine	lysine	56-87-1	5747	HMDB0003405	C00739,C00047	5962	Pos Early
409	209	1303	123199	Energy	TCA Cycle	1452	NAMED	BJEPYKJPYRNKOW-UHFFFAOYAM	OC(C(O)=O)CC(O)=O	malate	malate	6915-15-7	510	HMDB0031518,HMDB0000156,HMDB0000744	C00149,C00711,C00497	525	Neg
415	209	1302	124789	Amino Acid	Methionine, Cysteine, SAM and Taurine Metabolism	434	NAMED	FFEARJCKVFRZRR-BYPYZUCNBW	CSCCC(N)C(O)=O	methionine	methionine	63-68-3	5907	HMDB0000696	C00073	6137	Neg
424	209	1336	125720	Lipid	Long Chain Saturated Fatty Acid	1511	NAMED	IPCSVZSSVZVIGE-UHFFFAOYAJ	OC(CCCCCCCCCCCCCCC)=O	palmitate (16:0)	palmitate (16:0)	57-10-3	960	HMDB0000220	C00249	985	Neg
432	400	594	155332	Cofactors and Vitamins	Nicotinate and Nicotinamide Metabolism	4305	NAMED	DFPAKSUCGFBDDF-UHFFFAOYAZ	NC(C1=CN=CC=C1)=O	nicotinamide	nicotinamide	98-92-0	911	HMDB0001406	C00153	936	Pos Early
439	209	1358	125724	Lipid	Long Chain Saturated Fatty Acid	1515	NAMED	QIQXTHQIDYTFRH-UHFFFAOYAB	CCCCCCCCCCCCCCCCCC(O)=O	stearate (18:0)	stearate (18:0)	57-11-4	5091	HMDB0000827	C01530	5281	Neg
444	400	1493	155375	Amino Acid	Urea cycle; Arginine and Proline Metabolism	487	NAMED	AHLPHDHHMVZTML-BYPYZUCNBZ	O=C(O)[C@@H](N)CCCN	ornithine	ornithine	3184-13-2	6026	HMDB0000214	C00077	6262	Pos Early
445	305	1505	146440	Nucleotide	Pyrimidine Metabolism, Orotate containing	4208	NAMED	PXQPEWDEAKTCGB-UHFFFAOYAD	O=C(C1=CC(O)=NC(O)=N1)O	orotate	orotate	50887-69-9	942	HMDB0000226	C00295	967	Polar
452	209	33447	126083	Lipid	Long Chain Monounsaturated Fatty Acid	1530	NAMED	SECPZKHBENQXJG-FPLPWBNLBE	CCCCCC\C=C/CCCCCCCC(O)=O	palmitoleate (16:1n7)	palmitoleate (16:1n7)	373-49-9	393216	HMDB0003229	C08362	445638	Neg
460	400	64	155301	Amino Acid	Phenylalanine Metabolism	140	NAMED	COLNVLDHVKWLRT-QMMMGPOBBC	NC(C(O)=O)CC1=CC=CC=C1	phenylalanine	phenylalanine	63-91-2	5910	HMDB0000159	C00079	6140	Pos Early
461	400	42109	156915	Energy	Oxidative Phosphorylation	1469	NAMED	NBIIXXVUZAFLBC-DFZHHIFOAA	O=P(O)(O)O	phosphate	phosphate	7664-38-2	1032	HMDB0001429	C00009	1061	Pos Early
466	209	598	143837	Xenobiotics	Food Component/Plant	5000	NAMED	RLCKHJSFHOZMDR-REWHXWOFAK	CC(CCCC(CCCC(CCCC(C)C)C)C)CC(O)=O	phytanate	phytanate	14721-66-5	10140204	HMDB0000801	C01607	26840	Neg
477	209	38271	151095	Lipid	Fatty Acid, Branched	1653	NAMED	PAHGJZDQXIOYTH-UHFFFAOYAH	CC(C)CCCC(C)CCCC(C)CCCC(C)C(O)=O	pristanate	pristanate	1189-37-3	110458	HMDB0000795		123929	Neg
480	400	1898	155455	Amino Acid	Urea cycle; Arginine and Proline Metabolism	495	NAMED	ONIBWKKTOPOVIA-BYPYZUCNBZ	OC(C1CCCN1)=O	proline	proline	147-85-3	128566	HMDB0000162,HMDB0003411	C00148,C000763	8988,145742,614	Pos Early
482	305	527	146396	Carbohydrate	Glycolysis, Gluconeogenesis, and Pyruvate Metabolism	1240	NAMED	JVTAAEKCZFNVCJ-UHFFFAOYAX	CC(O)C(O)=O	lactate	lactate	79-33-4	592	HMDB0000190	C00186	612	Polar
491	400	1651	155439	Cofactors and Vitamins	Vitamin B6 Metabolism	4451	NAMED	RADKZDMFGJYCBB-UHFFFAOYAP	OC1=C(C)N=CC(CO)=C1C=O	pyridoxal	pyridoxal	65-22-5	1021	HMDB0001545	C00250	1050	Pos Early
498	402	1806	165222	Cofactors and Vitamins	Vitamin A Metabolism	4430	NAMED	FPIPGXGPPPQFEQ-OVSJKPMPBW	C/C(/C=C/C(C(C)(CCC1)C)=C1C)=C\C=C\C(C)=C\CO	retinol (Vitamin A)	retinol (Vitamin A)	68-26-8	393012	HMDB0000305	C00473	445354	Pos Late
500	209	1827	123225	Cofactors and Vitamins	Riboflavin Metabolism	4333	NAMED	AUNGANRZJHBGPY-SCRDCRAPBG	OC(C(O)C(O)CO)CN1C(C=C2C)=C(C=C2C)N=C(C(N3)=O)C1=NC3=O	riboflavin (Vitamin B2)	riboflavin (Vitamin B2)	83-88-5	431981	HMDB0000244	C00255	493570	Neg
501	305	1515	164364	Xenobiotics	Drug - Topical Agents	5960	NAMED	4000	OC1=C(C(O)=O)C=CC=C1	salicylate	salicylate	69-72-7	331	HMDB0001895	C00805	338	Polar
503	400	1648	155437	Amino Acid	Glycine, Serine and Threonine Metabolism	10	NAMED	MTCFGRXMJLQNBG-REOHCLBHBX	OC([C@@H](N)CO)=O	serine	serine	56-45-1	5736	HMDB0000187	C00065	5951	Pos Early
504	400	2342	155468	Amino Acid	Tryptophan Metabolism	287	NAMED	QZAYGJVTTNCVMB-UHFFFAOYAX	NCCC1=CNC(C=C2)=C1C=C2O	serotonin	serotonin	153-98-0	5013	HMDB0000259	C00780	5202	Pos Early
507	400	603	155336	Amino Acid	Polyamine Metabolism	552	NAMED	PFNFFQXMRSDOHW-UHFFFAOYAC	NCCCNCCCCNCCCN	spermine	spermine	71-44-3	1072	HMDB0001256	C00750	1103	Pos Early
512	400	2125	155458	Amino Acid	Methionine, Cysteine, SAM and Taurine Metabolism	471	NAMED	XOAAWQZATWQOTB-UHFFFAOYAA	NCCS(=O)(O)=O	taurine	taurine	107-35-7	1091	HMDB0000251	C00245	1123	Pos Early
519	209	1365	125728	Lipid	Long Chain Saturated Fatty Acid	1508	NAMED	TUNFSRHWOTWDNC-UHFFFAOYAZ	OC(CCCCCCCCCCCCC)=O	myristate (14:0)	myristate (14:0)	544-63-8	10539	HMDB0000806	C06424	11005	Neg
533	400	1670	155443	Amino Acid	Urea cycle; Arginine and Proline Metabolism	485	NAMED	XSQUKJJJFZCRTK-UHFFFAOYAF	O=C(N)N	urea	urea	57-13-6	1143	HMDB0000294	C00086	1176	Pos Early
535	209	606	123185	Nucleotide	Pyrimidine Metabolism, Uracil containing	4220	NAMED	DRTQHJPVMGBUCF-XVFCMESIBG	OC1C(N(C=CC2=O)C(N2)=O)OC(CO)C1O	uridine	uridine	58-96-8	5807	HMDB0000296	C00299	6029	Neg
536	209	52602	165330	Nucleotide	Pyrimidine Metabolism, Uracil containing	4236	NAMED	MXHRCPNRJAMMIM-SHYZEUOFBK	O=C(NC1=O)N(C=C1)C(CC2O)OC2CO	2'-deoxyuridine	2'-deoxyuridine	951-78-0	13118	HMDB0000012	C00526	13712	Neg
537	305	607	145714	Amino Acid	Histidine Metabolism	78	NAMED	LOIYMIARKYCTBW-OWOJBTEDBA	O=C(O)/C=C/C1=CNC=N1	trans-urocanate	trans-urocanate	104-98-3	643824	HMDB0000301	C00785	736715	Polar
561	400	57	155297	Amino Acid	Glutamate Metabolism	44	NAMED	WHUUTDBJXJRKMK-UHFFFAOYAD	O=C(O)[C@@H](N)CCC(O)=O	glutamate	glutamate	56-86-0	591	HMDB0000148	C00025,C00217	33032	Pos Early
563	400	53	155293	Amino Acid	Glutamate Metabolism	45	NAMED	ZDXPYRJPNDTMRX-VKHMYHEABV	OC([C@@H](N)CCC(N)=O)=O	glutamine	glutamine	56-85-9	5746	HMDB0000641	C00064	5961	Pos Early
564	400	1284	155352	Amino Acid	Glycine, Serine and Threonine Metabolism	17	NAMED	AYFVYJQAPQTCCC-GBXIJSLDBG	N[C@H](C(O)=O)[C@H](O)C	threonine	threonine	72-19-5	6051	HMDB0000167	C00188	6288	Pos Early
565	400	54	155294	Amino Acid	Tryptophan Metabolism	254	NAMED	QIVBCDIJIAJPQS-VIFPVBQEBP	O=C(O)[C@@H](N)CC1=CNC2=C1C=CC=C2	tryptophan	tryptophan	73-22-3	6066	HMDB0000929	C00078	6305	Pos Early
566	400	1649	155438	Amino Acid	Leucine, Isoleucine and Valine Metabolism	416	NAMED	KZSNJWFQEVHDMF-BYPYZUCNBW	N[C@H](C(O)=O)C(C)C	valine	valine	72-18-4	6050	HMDB0000883	C00183	6287	Pos Early
572	305	48152	151982	Carbohydrate	Glycolysis, Gluconeogenesis, and Pyruvate Metabolism	1223	NAMED	WQZGKKKJIJFFOK-DVKNGEFBBQ	O[C@H]1O[C@H](CO)[C@@H](O)[C@H](O)[C@H]1O	glucose	glucose	50-99-7	71358	HMDB0000122	C00031	5793	Polar
796	305	4968	152126	Amino Acid	Methionine, Cysteine, SAM and Taurine Metabolism	454	NAMED	TYEYBOSBBBHJIV-REWHXWOFAN	OC(C(CC)=O)=O	alpha-ketobutyrate	alpha-ketobutyrate	600-18-0	2829426	HMDB0000005	C00109	58	Polar
798	400	555	155320	Nucleotide	Purine Metabolism, Adenine containing	4147	NAMED	OIRDTQYFTABQOQ-KQYNXXCUBX	NC1=NC=NC2=C1N=CN2[C@@]3([H])[C@@](O)([H])[C@@](O)([H])[C@](CO)([H])O3	adenosine	adenosine	58-61-7	54923	HMDB0000050	C00212	60961	Pos Early
799	400	3141	155487	Amino Acid	Glycine, Serine and Threonine Metabolism	7	NAMED	KWIUHFFTVRNATP-UHFFFAOYAI	O=C(C[N+](C)(C)C)[O-]	betaine	betaine	107-43-7	19951173,242	HMDB0000043	C00719	247	Pos Early
800	400	1868	155454	Amino Acid	Methionine, Cysteine, SAM and Taurine Metabolism	455	NAMED	XUJNEKJLAYXESH-REOHCLBHBU	SC[C@H](N)C(O)=O	cysteine	cysteine	56-89-3,52-90-4	5653	HMDB0000574	C00097	5862	Pos Early
803	305	48153	152039	Carbohydrate	Fructose, Mannose and Galactose Metabolism	1353	NAMED	GZCGUPFRVQAUEE-KVTDHHQDBB	O[C@@H]1C(CO)O[C@@H](O)[C@@H](O)[C@H]1O	mannose	mannose	3458-28-4	141983	HMDB0000169	C00159,C02209,C00936	82308,439680,185698,18950	Polar
806	400	5086	155492	Amino Acid	Glycine, Serine and Threonine Metabolism	6	NAMED	FFDGPVCHZBVARC-UHFFFAOYAX	CN(C)CC(O)=O	dimethylglycine	dimethylglycine	1118-68-9	653	HMDB0000092	C03626	673	Pos Early
811	400	1126	155351	Amino Acid	Alanine and Aspartate Metabolism	29	NAMED	QNAYBMKLOCPYGJ-REOHCLBHBS	O=C(O)[C@@H](N)C	alanine	alanine	56-41-7	5735	HMDB0000161	C00041	5950	Pos Early
815	400	1299	155353	Amino Acid	Tyrosine Metabolism	162	NAMED	OUYCCCASQSFEME-QMMMGPOBBZ	N[C@@H](CC1=CC=C(O)C=C1)C(O)=O	tyrosine	tyrosine	60-18-4	5833	HMDB0000158	C00082	6057	Pos Early
818	305	15872	147518	Lipid	Fatty Acid Synthesis	1473	NAMED	OFOBLEOULBTSOW-UHFFFAOYAJ	O=C(O)CC(O)=O	malonate	malonate	26522-22-85-0,141-82-2	844	HMDB0000691	C00383	867	Polar
821	209	33442	125870	Nucleotide	Pyrimidine Metabolism, Uracil containing	4222	NAMED	HZIOZCLEXIYJAD-JWMKEVCDBU	O[C@]1([H])[C@@](O)([H])[C@](CO)([H])O[C@]1(C2=CNC(NC2=O)=O)[H]	pseudouridine	pseudouridine	1445-07-4	21403010	HMDB0000767	C02067	15047	Neg
823	305	48990	160586	Carbohydrate	Glycolysis, Gluconeogenesis, and Pyruvate Metabolism	1239	NAMED	LCTONWCANYUPML-REWHXWOFAD	CC(C(O)=O)=O	pyruvate	pyruvate	127-17-3	96901	HMDB0000243	C00022	1060	Polar
825	305	605	146422	Nucleotide	Pyrimidine Metabolism, Uracil containing	4221	NAMED	ISAKRJDGNUQOIC-UHFFFAOYAV	O=C(NC=C1)NC1=O	uracil	uracil	66-22-8	1141	HMDB0000300	C00106	1174	Polar
826	305	15581	146484	Carbohydrate	Pentose Metabolism	1267	NAMED	PYMYPHUHKUWMLA-WISUUJSJBP	O=C[C@@H]([C@H]([C@@H](CO)O)O)O	xylose	xylose	609-06-3	85957	HMDB0000098	C00181	135191	Polar
827	209	514	123161	Nucleotide	Pyrimidine Metabolism, Cytidine containing	4252	NAMED	UHDGCWIWMRVCDJ-XVFCMESIBD	OC[C@@H]1[C@H]([C@H]([C@H](N2C(N=C(C=C2)N)=O)O1)O)O	cytidine	cytidine	65-46-3	5940	HMDB0000089	C00475	6175	Neg
828	305	575	146408	Carbohydrate	Pentose Metabolism	1269	NAMED	PYMYPHUHKUWMLA-WDCZJNDABW	O[C@@H]1CO[C@@H](O)[C@@H](O)[C@@H]1O	arabinose	arabinose	28697-53-2	59687	HMDB0029942	C00216	66308	Polar
848	400	553	155318	Xenobiotics	Tobacco Metabolite	4611	NAMED	UIKROCXWUNQSPJ-VIFPVBQEBC	O=C1CC[C@@H]([C@]2=CN=CC=C2)N1C	cotinine	cotinine	486-56-6	746405	HMDB0001046		408	Pos Early
849	400	569	155325	Xenobiotics	Xanthine Metabolism	4591	NAMED	RYYVLZVUVIJVGH-UHFFFAOYAW	O=C(N(C)C1=C2N(C)C=N1)N(C)C2=O	caffeine	caffeine	58-08-2	2424	HMDB0001847	C07481	2519	Pos Early
878	305	48195	153126	Carbohydrate	Fructose, Mannose and Galactose Metabolism	1347	NAMED	BJHIKXHVCXFQLS-UYFOZJQFBH	OC[C@@]1(O)O[C@H](CO)[C@@H](O)[C@@H]1O	fructose	fructose	57-48-7	5764	HMDB0000660	C00095	2723872	Polar
880	400	554	155319	Nucleotide	Purine Metabolism, Adenine containing	4148	NAMED	GFFGJBXGBJISGV-UHFFFAOYAT	NC1=NC=NC2=C1N=CN2	adenine	adenine	73-24-5	185	HMDB0000034	C00147	190	Pos Early
881	400	573	155326	Nucleotide	Pyrimidine Metabolism, Cytidine containing	4253	NAMED	OPTASPLRGRRNAP-UHFFFAOYAY	NC1=NC(NC=C1)=O	cytosine	cytosine	71-30-7	577	HMDB0000630	C00380	597	Pos Early
888	209	1642	125736	Lipid	Medium Chain Fatty Acid	1495	NAMED	GHVNFZFCNZKVNT-UHFFFAOYAC	CCCCCCCCCC(O)=O	caprate (10:0)	caprate (10:0)	334-48-5	2863	HMDB0000511	C01571	2969	Neg
891	209	1121	125718	Lipid	Long Chain Saturated Fatty Acid	1513	NAMED	KEMQGTRYUADPNZ-UHFFFAOYAT	O=C(O)CCCCCCCCCCCCCCCC	margarate (17:0)	margarate (17:0)	506-12-7	10033	HMDB0002259		10465	Neg
892	209	1356	125722	Lipid	Long Chain Saturated Fatty Acid	1517	NAMED	ISYWECDDZWTKFF-UHFFFAOYAR	CCCCCCCCCCCCCCCCCCC(O)=O	nonadecanoate (19:0)	nonadecanoate (19:0)	646-30-0	12071	HMDB0000772	C16535	12591	Neg
893	209	1118	125716	Lipid	Long Chain Saturated Fatty Acid	1518	NAMED	VKOBVWXKNCXXDE-UHFFFAOYAB	CCCCCCCCCCCCCCCCCCCC(O)=O	arachidate (20:0)	arachidate (20:0)	506-30-9	10035	HMDB0002212	C06425	10467	Neg
913	305	15586	146486	Carbohydrate	Glycogen Metabolism	1300	NAMED	GUBGYTABKSRVRQ-ASMJPISFBF	O[C@@H]1[C@H]([C@H](O[C@@H]([C@H]1O)CO)O[C@H]2[C@@H]([C@H]([C@H](O[C@@H]2CO)O)O)O)O	maltose	maltose	6363-53-7	388469	HMDB0000163	C00208	10991489	Polar
917	400	512	155306	Amino Acid	Alanine and Aspartate Metabolism	40	NAMED	DCXYFEDJOCDNAF-REOHCLBHBD	NC(C[C@H](N)C(O)=O)=O	asparagine	asparagine	70-47-3	6031	HMDB0000168	C00152	6267	Pos Early
922	402	1759	211070	Lipid	Dihydroceramides	3013	NAMED	KZTJQXAANJHSCE-OIDHKYIRBS	CCCCCCCCCCCCCCCCCC(N[C@H]([C@H](O)CCCCCCCCCCCCCCC)CO)=O	N-stearoyl-sphinganine (d18:0/18:0)*	N-stearoyl-sphinganine (d18:0/18:0)*	2304-80-5	4446686	HMDB0011761		5283573	Pos Late
923	305	601	145712	Nucleotide	Pyrimidine Metabolism, Orotate containing	4207	NAMED	UFIVEPVSAGBUSI-UHFFFAOYAI	O=C(C(NC1=O)CC(N1)=O)O	dihydroorotate	dihydroorotate	155-54-4	628	HMDB03349	C00337	648	Polar
926	209	32489	125850	Lipid	Medium Chain Fatty Acid	1490	NAMED	FUZZWVXGSFPDMH-UHFFFAOYAY	CCCCCC(O)=O	caproate (6:0)	caproate (6:0)	142-62-1	8552	HMDB0000535	C01585	8892	Neg
932	209	32492	125852	Lipid	Medium Chain Fatty Acid	1492	NAMED	WWZKQHOCKIZLMA-UHFFFAOYAH	CCCCCCCC(O)=O	caprylate (8:0)	caprylate (8:0)	124-07-2	370	HMDB0000482	C06423	379	Neg
935	209	1519	124565	Carbohydrate	Disaccharides and Oligosaccharides	1326	NAMED	CZMRCDWAGMRECN-UGDNZRGBBE	OC[C@]1(O[C@@H]2[C@@H]([C@H]([C@@H]([C@H](O2)CO)O)O)O)[C@H]([C@@H]([C@@H](CO)O1)O)O	sucrose	sucrose	57-50-1	5768	HMDB0000258	C00089	5988	Neg
980	209	1361	125726	Lipid	Long Chain Saturated Fatty Acid	1510	NAMED	WQEPLUUGTLDZJY-UHFFFAOYAK	O=C(O)CCCCCCCCCCCCCC	pentadecanoate (15:0)	pentadecanoate (15:0)	10002-84-2,1002-84-2	13249	HMDB0000826	C16537	13849	Neg
1001	400	32306	155905	Amino Acid	Urea cycle; Arginine and Proline Metabolism	513	NAMED	PMMYEEVYMWASQN-DMTCNVIQBF	O[C@@H]1C[C@@H](C(O)=O)NC1	trans-4-hydroxyproline	hydroxyproline	51-35-4	5605	HMDB0000725	C01157	5810	Pos Early
1002	305	1107	146424	Nucleotide	Purine Metabolism, (Hypo)Xanthine/Inosine containing	4134	NAMED	POJWUDADGALRAB-UHFFFAOYAE	O=C(N1)C(NC(N)=O)NC1=O	allantoin	allantoin	97-59-6	199	HMDB0000462	C02348,C01551,C02350	439714,204,439713	Polar
1004	305	3147	147146	Nucleotide	Purine Metabolism, (Hypo)Xanthine/Inosine containing	4122	NAMED	LRFVTYWOQMYALW-UHFFFAOYAT	O=C(N1)C(N=CN2)=C2NC1=O	xanthine	xanthine	69-89-6	1151	HMDB0000292	C00385	1188	Polar
1021	209	1494	123209	Amino Acid	Glutathione Metabolism	579	NAMED	ODHCTXKNWHHXJC-VKHMYHEABY	O=C1CC[C@@H]([C@@](O)=O)N1	5-oxoproline	5-oxoproline	98-79-3	7127	HMDB0000267	C02237,C01879	439685,7405	Neg
1022	400	1512	155387	Amino Acid	Tryptophan Metabolism	282	NAMED	SIOXPEMLGUPBBT-UHFFFAOYAC	O=C(O)C1=NC=CC=C1	picolinate	picolinate	98-98-6	993	HMDB0002243	C10164	1018	Pos Early
1023	400	1516	155390	Amino Acid	Glycine, Serine and Threonine Metabolism	5	NAMED	FSYKKLYZXJSNPZ-UHFFFAOYAL	CNCC(O)=O	sarcosine	sarcosine	107-97-1	1057	HMDB0000271	C00213	1088	Pos Early
1024	209	1508	124797	Cofactors and Vitamins	Pantothenate and CoA Metabolism	4337	NAMED	GHOKWGTUZJEAQD-ZETCQYMHBS	O=C(NCCC(O)=O)[C@H](O)C(C)(C)CO	pantothenate	pantothenate (Vitamin B5)	137-08-6	6361	HMDB0000210	C00864	6613	Neg
1025	400	1444	155369	Amino Acid	Lysine Metabolism	131	NAMED		OC(C1NCCCC1)=O	pipecolate	pipecolate	4043-87-2		HMDB0000070			Pos Early
1026	400	1600	155428	Lipid	Phospholipid Metabolism	2239	NAMED	SUHOOTKUPISOBE-UHFFFAOYAT	NCCOP(O)(O)=O	phosphoethanolamine	phosphoethanolamine (PE)	1071-23-4	990	HMDB0000224	C00346	1015	Pos Early
1052	305	1572	146444	Carbohydrate	Glycolysis, Gluconeogenesis, and Pyruvate Metabolism	1243	NAMED	RBNPOMFGQQGHHO-UHFFFAOYAE	O=C(O)C(O)CO	glycerate	glycerate	600-19-1	732	HMDB0000139,HMDB0006372	C00258	439194,752	Polar
1053	400	3155	155489	Nucleotide	Pyrimidine Metabolism, Uracil containing	4239	NAMED	JSJWCHRYRHKBBW-UHFFFAOYAH	OC(CCNC(N)=O)=O	3-ureidopropionate	3-ureidopropionate	462-88-4	109	HMDB0000026	C02642	111	Pos Early
1082	400	1587	155421	Amino Acid	Leucine, Isoleucine and Valine Metabolism	336	NAMED	WXNXCEHXYPACJF-ZETCQYMHBF	O=C(O)[C@H](CC(C)C)NC(C)=O	N-acetylleucine	N-acetylleucine	1188-21-2	64075	HMDB0011756	C02710	70912	Pos Early
1083	209	1589	124587	Amino Acid	Methionine, Cysteine, SAM and Taurine Metabolism	435	NAMED	XUYPXLNMDZIRQH-LURJTMIEBN	O=C(O)[C@H](CCSC)NC(C)=O	N-acetylmethionine	N-acetylmethionine	65-82-7	395338	HMDB0011745	C02712	448580	Neg
1084	209	1591	124807	Amino Acid	Leucine, Isoleucine and Valine Metabolism	417	NAMED	IHYJTAOFMMMOPX-LURJTMIEBI	O=C(O)[C@@H](NC(C)=O)C(C)C	N-acetylvaline	N-acetylvaline	96-81-1	60154	HMDB0011757		66789	Neg
1087	209	1552	125983	Lipid	Long Chain Monounsaturated Fatty Acid	1548	NAMED	DPUOLQHDNGRHBS-UHFFFAOYAW	OC(CCCCCCCCCCC\C=C/CCCCCCCC)=O	erucate (22:1n9)	erucate (22:1n9)	112-86-7	7924	HMDB0002068	C08316	8216,5281116	Neg
1090	402	43807	159596	Cofactors and Vitamins	Hemoglobin and Porphyrin Metabolism	4409	NAMED	BPYKTIZUTYGOLE-IFADSCNNBS	CC(C(N\1)=O)=C(C=C)C1=C/C2=C(C)C(CCC(O)=O)=C(CC3=C(CCC(O)=O)C(C)=C(/C=C4NC(C(C=C)=C/4C)=O)N3)N2	bilirubin (Z,Z)	bilirubin	635-65-4	4444055	HMDB0000054	C00486	5280352	Pos Late
1094	209	2761	161549	Amino Acid	Tyrosine Metabolism	245	NAMED	XUIIKFGFIJCVMT-LBPRGKRZBS	OC1=C(I)C=C(OC2=C(I)C=C(C[C@H](N)C(O)=O)C=C2I)C=C1I	thyroxine	thyroxine	51-48-9	5614	HMDB0000248	C01829	5819	Neg
1102	209	2734	123231	Peptide	Gamma-glutamyl Amino Acid	646	NAMED	VVLXCWVSSLFQDS-QWRGUYRKBA	OC(C=C1)=CC=C1C[C@@H](C(O)=O)NC(CC[C@@H](C(O)=O)N)=O	gamma-glutamyltyrosine	gamma-glutamyltyrosine	7432-23-7	85142	HMDB0011741		94340	Neg
1104	400	1584	155418	Xenobiotics	Food Component/Plant	4964	NAMED	KTHADMDGDNYQRX-UHFFFAOYAX	O=C(OC)CC1=CNC2=C1C=CC=C2	methyl indole-3-acetate	methyl indole-3-acetate	1912-33-0	67279	HMDB0029738		74706	Pos Early
1105	402	1561	164189	Cofactors and Vitamins	Tocopherol Metabolism	4361	NAMED	GVJHHUAWPYXKBD-IEOSBIPEBS	CC1=C2C(O[C@@](CCC[C@H](C)CCC[C@H](C)CCC[C@H](C)C)(C)CC2)=C(C)C(C)=C1O	alpha-tocopherol	alpha-tocopherol	10191-41-0,59-02-9	14265	HMDB0001893	C02477	86472	Pos Late
1110	305	1585	147717	Amino Acid	Alanine and Aspartate Metabolism	31	NAMED	KTHDTJVBEPMMGL-VKHMYHEABO	O=C(O)[C@@H](NC(C)=O)C	N-acetylalanine	N-acetylalanine	97-69-8	79449	HMDB0000766	C02847	88064	Polar
1111	209	1567	124579	Amino Acid	Tyrosine Metabolism	202	NAMED	CGQCWMIAEPEHNQ-UHFFFAOYAY	OC(C(O)=O)C1=CC=C(O)C(OC)=C1	vanillylmandelate (VMA)	vanillylmandelate (VMA)	55-10-7	1207	HMDB0000291	C05584	1245	Neg
1113	209	1558	124571	Amino Acid	Polyamine Metabolism	560	NAMED	UZTFMUBKZQVKLK-UHFFFAOYAY	CC(NCCCC(O)=O)=O	4-acetamidobutanoate	4-acetamidobutanoate	3025-96-5	17180	HMDB0003681	C02946	18189	Neg
1114	400	1566	155405	Nucleotide	Pyrimidine Metabolism, Thymine containing	4284	NAMED	QCHPKSFMDHPSNR-UHFFFAOYAN	O=C(O)C(C)CN	3-aminoisobutyrate	3-aminoisobutyrate	214139-20-5,10569-72-9	58481	HMDB0002166	C05145	64956	Pos Early
1123	209	1563	125732	Lipid	Primary Bile Acid Metabolism	3457	NAMED		C[C@]12CC[C@]3([H])[C@@]4(C)CC[C@@H](O)C[C@@]4([H])C[C@@H](O)[C@@]3([H])[C@]1([H])CC[C@@]2(C(CCC(O)=O)C)[H]	chenodeoxycholate	chenodeoxycholate	474-25-9,474-24-9		HMDB0000518	C02528	10133	Neg
1124	209	1564	124575	Energy	TCA Cycle	1440	NAMED	KRKNYBCHXYNGOX-UHFFFAOYAM	OC(CC(CC(O)=O)(O)C(O)=O)=O	citrate	citrate	77-92-9	305	HMDB0000094	C00158	311	Neg
1125	209	1559	124573	Nucleotide	Pyrimidine Metabolism, Uracil containing	4232	NAMED	OIVLITBTBDPEFK-UHFFFAOYAM	O=C(CCN1)NC1=O	5,6-dihydrouracil	5,6-dihydrouracil	504-07-4	629	HMDB0000076	C00429	649	Neg
1128	400	42374	156916	Amino Acid	Glutathione Metabolism	580	NAMED	QWCKQJZIFLGMSD-GSVOUGTGBL	N[C@H](CC)C(O)=O	2-aminobutyrate	2-aminobutyrate	1492-24-6	388757	HMDB0000452	C02356	80283	Pos Early
1134	209	1604	124593	Nucleotide	Purine Metabolism, (Hypo)Xanthine/Inosine containing	4132	NAMED	LEHOTFFKMJEONL-UHFFFAOYAN	O=C1NC(NC(NC2=O)=O)=C2N1	urate	urate	120K5305,69-93-2		HMDB0000289	C00366	1175	Neg
1135	209	1605	125991	Lipid	Secondary Bile Acid Metabolism	3505	NAMED	RUDATBOHQWOJDD-UZVSRGJWBC	O[C@@H]1[C@@]2([H])[C@]3([H])CC[C@@]([C@@H](CCC(O)=O)C)([H])[C@@]3(C)CC[C@]2([H])[C@@]4(C)CC[C@@H](O)C[C@@]4([H])C1	ursodeoxycholate	ursodeoxycholate	128-13-2	29131	HMDB0000946	C07880	31401	Neg
1137	209	38102	127707	Lipid	Endocannabinoid	2160	NAMED	BOWVQLFMWHZBEF-KTKRTIGZBW	O=C(NCCO)CCCCCCC/C=C\CCCCCCCC	oleoyl ethanolamide	oleoyl ethanolamide	111-58-0,11-58-0	4446574	HMDB0002088		5283454	Neg
1140	400	2730	155470	Peptide	Gamma-glutamyl Amino Acid	635	NAMED	JBFYFLXEJFQWMU-WDSKDSINBP	O=C(N)CC[C@@H](C(O)=O)NC(CC[C@@H](C(O)=O)N)=O	gamma-glutamylglutamine	gamma-glutamylglutamine	10148-81-9	133013	HMDB0011738	C05283	150914	Pos Early
1141	209	1669	124595	Amino Acid	Tyrosine Metabolism	175	NAMED	KKADPXVIOXHVKN-UHFFFAOYAH	OC1=CC=C(CC(C(O)=O)=O)C=C1	4-hydroxyphenylpyruvate	4-hydroxyphenylpyruvate	156-39-8	954	HMDB0000707	C01179	979	Neg
1143	209	40605	223227	Lipid	Short Chain Fatty Acid	1488	NAMED	FERIUCNNQQJTOY-UHFFFAOYAP	OC(CCC)=O	butyrate/isobutyrate (4:0)	butyrate/isobutyrate (4:0)	109-92-6	259	HMDB0000039	C00246	264	Neg
1162	400	32377	155919	Carbohydrate	Aminosugar Metabolism	1419	NAMED	KBGAYAKRZNYFFG-BOHATCBPBL	OC1(C(O)=O)CC(O)C(NC(C)=O)C(C(O)C(O)CO)O1	N-acetylneuraminate	N-acetylneuraminate	131-48-6	10292217	HMDB0000230	C00270	439197	Pos Early
1215	400	48149	157725	Carbohydrate	Aminosugar Metabolism	1431	NAMED	YTTRPBWEMMPYSW-VFFCQLMOBE	O[C@H]1[C@H](O)[C@@H](CO)O[C@@H](NC(CC(N)C(O)=O)=O)[C@@H]1NC(C)=O	N-acetylglucosaminylasparagine	N-acetylglucosaminylasparagine	2776-93-4	21403014	HMDB0000489	C04540	123826	Pos Early
1218	400	33963	156059	Lipid	Ketone Bodies	1937	NAMED	WDJHALXBUFZDSR-UHFFFAOYAH	O=C(CC(C)=O)O	acetoacetate	acetoacetate	3483-11-2	94	HMDB0000060	C00164	96	Pos Early
1221	400	27718	155838	Amino Acid	Creatine Metabolism	528	NAMED	CVSVTCORWBXHQV-UHFFFAOYAV	CN(C(N)=N)CC(O)=O	creatine	creatine	57-00-1	566	HMDB0000064	C00300	586	Pos Early
1224	400	18368	155661	Amino Acid	Glutathione Metabolism	578	NAMED	KDJVKDYFFTWHBO-UHFFFAOYAK	O=C(NCC(O)=O)C(N)CSSCC(N)C(NCC(O)=O)=O	cys-gly, oxidized	cys-gly, oxidized	7729-20-6	295316			333293	Pos Early
1227	209	15664	127539	Carbohydrate	Glycolysis, Gluconeogenesis, and Pyruvate Metabolism	1231	NAMED	XOHUEYCVLUUEJJ-UWTATZPHBL	O=C(O)[C@H](OP(O)(O)=O)COP(O)(O)=O	2,3-diphosphoglycerate	2,3-diphosphoglycerate	102783-53-9	161681	HMDB0001294	C01159	186004	Neg
1230	209	18474	124889	Lipid	Estrogenic Steroids	3427	NAMED	JKKFKPJIXZFSSB-PNZZERNXBB	C[C@@](CC1)(C2=O)[C@](CC2)([H])[C@@](CC3)([H])[C@]1([H])C(C=C4)=C3C=C4OS(O)(=O)=O	estrone 3-sulfate	estrone 3-sulfate	438-67-5	16740220	HMDB0001425	C02538	3001028	Neg
1231	209	17805	126039	Lipid	Long Chain Polyunsaturated Fatty Acid (n3 and n6)	1571	NAMED	XSXIVVZCUAHUJO-HZJYTTRNBM	O=C(O)CCCCCCCCC/C=C\C/C=C\CCCCC	dihomo-linoleate (20:2n6)	dihomolinoleate (20:2n6)	2091-39-6	4944228	HMDB0005060	C16525	6439848	Neg
1235	400	18245	155638	Peptide	Gamma-glutamyl Amino Acid	637	NAMED	PXVCMZCJAUJLJP-YUMQZZPRBD	O=C(O)[C@@H](N)CCC(N[C@@H](CC1=CNC=N1)C(O)=O)=O	gamma-glutamylhistidine	gamma-glutamylhistidine	37460-15-4	5380197	HMDB0029151		7017195	Pos Early
1239	209	17945	126830	Lipid	Fatty Acid, Monohydroxy	1972	NAMED	KIHBGTRZFAVZRV-UHFFFAOYAD	OC([C@H](O)CCCCCCCCCCCCCCCC)=O	2-hydroxystearate	2-hydroxystearate	629-22-1	62625	HMDB0062549	C03042,C03045	439887,439885,69417	Neg
1242	400	15650	155564	Nucleotide	Purine Metabolism, Adenine containing	4154	NAMED	QQBGTSSELNKRID-IOSLPCCCBM	N=C1C2=C(N([C@@]3([H])[C@@](O)([H])[C@@](O)([H])[C@](CO)([H])O3)C=N2)N=CN1C	N1-methyladenosine	1-methyladenosine	15763-06-1	4573813	HMDB0003331	C02494	27476	Pos Early
1254	209	15122	126021	Lipid	Glycerolipid Metabolism	2842	NAMED	PEDCQBHIVMGVHV-UHFFFAOYAF	OC(CO)CO	glycerol	glycerol	56-81-5	733	HMDB0000131	C00116	753	Neg
1256	400	15506	155556	Lipid	Phospholipid Metabolism	2233	NAMED	CRBHXDCYXIISFC-UHFFFAOYAW	[O-]CC[N+](C)(C)C	choline	choline	67-48-1	149278	HMDB0000097	C00114	305	Pos Early
1258	400	57746	213341	Amino Acid	Tryptophan Metabolism	275	NAMED	RWZYAGGXGHYGMB-UHFFFAOYAS	OC(C1=CC=CC=C1N)=O	anthranilate	anthranilate	118-92-3	222	HMDB0001123	C00108	227	Pos Early
1268	400	18369	155662	Peptide	Gamma-glutamyl Amino Acid	639	NAMED	MYFMARDICOWMQP-YUMQZZPRBM	CC(C)C[C@@H](C(O)=O)NC(CC[C@@H](C(O)=O)N)=O	gamma-glutamylleucine	gamma-glutamylleucine	2566-39-4	133115	HMDB0011171		151023	Pos Early
1342	400	12017	155509	Amino Acid	Tyrosine Metabolism	204	NAMED	PFDUUKDQEHURQC-ZETCQYMHBZ	COC1=C(O)C=CC(C[C@@H](C(O)=O)N)=C1	3-methoxytyrosine	3-methoxytyrosine	300-48-1	8948	HMDB0001434		9307	Pos Early
1382	402	44619	159615	Xenobiotics	Drug - Psychoactive	5860	NAMED	RTHCYVBBDHJXIQ-UHFFFAOYAV	FC(F)(F)C(C=C1)=CC=C1OC(C2=CC=CC=C2)CCNC	fluoxetine	fluoxetine	59333-67-4	3269	HMDB0014615	D00326	3386	Pos Late
1383	209	12032	126015	Xenobiotics	Drug - Analgesics, Anesthetics	5375	NAMED	RZVAJINKPMORJF-UHFFFAOYAA	OC1=CC=C(NC(C)=O)C=C1	4-acetamidophenol	4-acetamidophenol	103-90-2	1906	HMDB0001859	C06804	1983	Neg
1384	209	12122	124623	Xenobiotics	Drug - Analgesics, Anesthetics	5391	NAMED	CMWTZPSULFXXJA-VIFPVBQEBN	COC1=CC=C2C(C=CC([C@H](C)C(O)=O)=C2)=C1	naproxen	naproxen	22204-53-1	137720	HMDB0001923	C01517	156391	Neg
1386	209	62978	221502	Xenobiotics	Drug - Analgesics, Anesthetics	5402	NAMED	CGIGDMFJXJATDK-UHFFFAOYAA	ClC(C=C1)=CC=C1C(N2C(C)=C(CC(O)=O)C3=CC(OC)=CC=C32)=O	indomethacin	indomethacin	53-86-1	3584	HMDB0014473	C01926,D00141	3715	Neg
1442	209	12129	126017	Amino Acid	Leucine, Isoleucine and Valine Metabolism	363	NAMED	4000	CC(C)(O)CC(O)=O	beta-hydroxyisovalerate	beta-hydroxyisovalerate	625-08-1	62571	HMDB0000754		69362	Neg
1487	209	17799	124883	Xenobiotics	Drug - Analgesics, Anesthetics	5395	NAMED	HEFNNWSXXWATRW-UHFFFAOYAB	CC(C1=CC=C(CC(C)C)C=C1)C(O)=O	ibuprofen	ibuprofen	15687-27-1	3544	HMDB0001925	C01588	3672	Neg
1489	209	38165	127721	Lipid	Endocannabinoid	2163	NAMED	HXYVTAGFYLMHSO-UHFFFAOYAE	CCCCCCCCCCCCCCCC(NCCO)=O	palmitoyl ethanolamide	palmitoyl ethanolamide	544-31-0	4509	HMDB0002100	C16512	4671	Neg
1506	209	32462	143855	Lipid	Fatty Acid Metabolism (Acyl Glycine)	1828	NAMED	YCRHZEHWEYAHCO-HZJYTTRNBW	O=C(O)CNC(CCCCCCC/C=C\C/C=C\CCCCC)=O	N-linoleoylglycine	N-linoleoylglycine	2764-03-6	4938516			6433346	Neg
1518	402	44877	164219	Lipid	Ceramides	3022	NAMED	YDNKGFDKKRUKPY-TURZORIXBD	OC[C@@H]([C@H](O)/C=C/CCCCCCCCCCCCC)NC(CCCCCCCCCCCCCCC)=O	N-palmitoyl-sphingosine (d18:1/16:0)	N-palmitoyl-sphingosine (d18:1/16:0)	24696-26-2	4446677	HMDB0004949		5283564	Pos Late
1526	402	19263	164198	Lipid	Phosphatidylethanolamine (PE)	2409	NAMED	FHQVHHIBKUMWTI-OTMQOFQLBI	CCCCCCCC\C=C/CCCCCCCC(O[C@](COC(CCCCCCCCCCCCCCC)=O)(COP([O-])(OCC[N+]([H])([H])[H])=O)[H])=O	1-palmitoyl-2-oleoyl-GPE (16:0/18:1)	1-palmitoyl-2-oleoyl-GPE (16:0/18:1)	26662-94-2	4446615	HMDB0005320		5283496	Pos Late
1528	305	52450	165113	Lipid	Phosphatidylinositol (PI)	2537	NAMED	BSNJSZUDOMPYIR-DMDPBSJXBZ	O=C(CCCCCCC/C=C\C/C=C\CCCCC)O[C@@H](COP(OC1C(O)C(O)C(O)C(O)C1O)(O)=O)COC(CCCCCCCCCCCCCCC)=O	1-palmitoyl-2-linoleoyl-GPI (16:0/18:2)	1-palmitoyl-2-linoleoyl-GPI (16:0/18:2)		21403024	HMDB0009784		46891795	Polar
1537	402	42446	165129	Lipid	Phosphatidylcholine (PC)	2287	NAMED	JLPULHDHAOZNQI-ZTIMHPMXBU	O=P([O-])(OC[C@@H](COC(CCCCCCCCCCCCCCC)=O)OC(CCCCCCC/C=C\C/C=C\CCCCC)=O)OCC[N+](C)(C)C	1-palmitoyl-2-linoleoyl-GPC (16:0/18:2)	1-palmitoyl-2-linoleoyl-GPC (16:0/18:2)	40811-94-7	4450224	HMDB0007973		5287971	Pos Late
1538	402	19503	164530	Lipid	Sphingomyelins	3106	NAMED	LKQLRGMMMAHREN-YJFXYUILBI	CCCCCCCCCCCCCCCCCC(N[C@@](COP([O-])(OCC[N+](C)(C)C)=O)([C@](O)(/C=C/CCCCCCCCCCCCC)[H])[H])=O	stearoyl sphingomyelin (d18:1/18:0)	stearoyl sphingomyelin (d18:1/18:0)	85187-10-6,85187-10-6	4956085	HMDB0001348	C00550	6453725	Pos Late
1539	402	52461	165127	Lipid	Phosphatidylcholine (PC)	2284	NAMED	WTJKGGKOPKCXLL-MRCUWXFGBH	O=C(CCCCCCC/C=C\CCCCCCCC)O[C@@H](COC(CCCCCCCCCCCCCCC)=O)COP(OCC[N+](C)(C)C)([O-])=O	1-palmitoyl-2-oleoyl-GPC (16:0/18:1)	1-palmitoyl-2-oleoyl-GPC (16:0/18:1)	26853-31-6,26853-31-6	4940699	HMDB0007972	C13875	6436017	Pos Late
1547	402	54979	208064	Lipid	Ceramides	3026	NAMED	VODZWWMEJITOND-NXCSZAMKBA	OC[C@H](NC(CCCCCCCCCCCCCCCCC)=O)[C@H](O)/C=C/CCCCCCCCCCCCC	N-stearoyl-sphingosine (d18:1/18:0)*	N-stearoyl-sphingosine (d18:1/18:0)*	104404-17-3	4446678	HMDB0004950		5283565	Pos Late
1628	209	32346	124921	Lipid	Primary Bile Acid Metabolism	3462	NAMED	GHCZAUBVMUEKKP-UHFFFAOYAS	O=C(NCC(O)=O)CC[C@@H](C)[C@@H]1[C@](CC[C@H]2[C@@]3([H])[C@H](O)C[C@@]4([H])C2(C)CC[C@@H](O)C4)(C)[C@]3([H])CC1	glycochenodeoxycholate	glycochenodeoxycholate	16564-43-5		HMDB0000637	C05466	12544	Neg
1629	209	18494	124667	Lipid	Primary Bile Acid Metabolism	3463	NAMED	BHTRKEVKTKCXOH-BJLOMENOBE	C[C@@]12[C@@]([H])(CC[C@@]2([C@@H](CCC(NCCS(O)(=O)=O)=O)C)[H])[C@@]([C@@H](C[C@]3([H])C[C@H](O)CC4)O)([H])[C@]([C@]34C)([H])CC1	taurochenodeoxycholate	taurochenodeoxycholate	6009-98-9	343282	HMDB0000951	C05465	387316	Neg
1648	209	18497	125762	Lipid	Primary Bile Acid Metabolism	3456	NAMED	WBWWGRHZICKQGZ-HZAMXZRMBW	C[C@@]12[C@@]([H])(CC[C@]2([H])[C@@H](CCC(NCCS(O)(=O)=O)=O)C)[C@@]([C@H](O)C[C@@]3([H])[C@@]4(CC[C@@H](O)C3)C)([H])[C@@]4([H])C[C@@H]1O	taurocholate	taurocholate	145-42-6		HMDB0000036	C05122	6675,46783527	Neg
1668	209	12261	124839	Lipid	Secondary Bile Acid Metabolism	3490	NAMED	AWDRATDZQPNJFN-VAYUFCLWBR	C[C@@]12[C@@]([H])(CC[C@]2([H])[C@@H](CCC(NCCS(O)(=O)=O)=O)C)[C@@](CC[C@@]3([H])[C@@]4(CC[C@@H](O)C3)C)([H])[C@@]4([H])C[C@@H]1O	taurodeoxycholate	taurodeoxycholate	207737-97-1	2015539	HMDB0000896	C05463	2733768	Neg
1869	209	18281	124655	Xenobiotics	Benzoate Metabolism	4467	NAMED	ONJSZLXSECQROL-UHFFFAOYAK	O=C(C1=CC=CC=C1O)NCC(O)=O	2-hydroxyhippurate (salicylurate)	2-hydroxyhippurate (salicylurate)	487-54-7	9835	HMDB0000840	C07588	10253	Neg
2028	400	18037	155637	Xenobiotics	Drug - Cardiovascular	5642	NAMED	IUBSYMUCCVWXPE-UHFFFAOYAN	COCCC1=CC=C(OCC(O)CNC(C)C)C=C1	metoprolol	metoprolol	56392-17-7	4027	HMDB0001932	D02358	4171	Pos Early
2029	209	18362	124661	Lipid	Fatty Acid, Dicarboxylate	1680	NAMED	BDJRBEYXGGNYIS-UHFFFAOYAK	O=C(O)CCCCCCCC(O)=O	azelate (C9-DC)	azelate (C9-DC)	123-99-9	2179	HMDB0000784	C08261	2266	Neg
2048	209	45721	145263	Xenobiotics	Drug - Analgesics, Anesthetics	5377	NAMED	DVPRQNKJGQEICH-JTQLQIEIBK	O=C(C)NC1=CC(SC[C@@H](C(O)=O)NC(C)=O)=C(O)C=C1	3-(N-acetyl-L-cystein-S-yl) acetaminophen	3-(N-acetyl-L-cystein-S-yl) acetaminophen	52372-86-8	75765			83967	Neg
2049	209	37475	127693	Xenobiotics	Drug - Analgesics, Anesthetics	5378	NAMED	IGTYILLPRJOVFY-UHFFFAOYAN	CC(NC1=CC=C(OS(=O)(O)=O)C=C1)=O	4-acetaminophen sulfate	4-acetaminophen sulfate	32113-41-0,10066-90-7	75741	HMDB0059911	C06804	83939	Neg
2050	209	18467	126840	Lipid	Long Chain Polyunsaturated Fatty Acid (n3 and n6)	1561	NAMED	JAZBEHYOTPTENJ-JLNKQSITBZ	O=C(O)CCC\C=C/C/C=C\C/C=C\C/C=C\C/C=C\CC	eicosapentaenoate (EPA; 20:5n3)	eicosapentaenoate (EPA; 20:5n3)	10-2005-9,10417-94-4	393682	HMDB0001999	C06428	446284	Neg
2051	305	15745	146490	Amino Acid	Leucine, Isoleucine and Valine Metabolism	410	NAMED	WXUAQHNMJWJLTG-UHFFFAOYAC	CC(C(O)=O)CC(O)=O	methylsuccinate	methylsuccinate	498-21-5	9922	HMDB0001844		10349	Polar
2054	305	15765	147158	Amino Acid	Leucine, Isoleucine and Valine Metabolism	407	NAMED	UKFXDFUAPNAMPJ-UHFFFAOYAZ	CCC(C(O)=O)C(O)=O	ethylmalonate	ethylmalonate	601-75-2	11263	HMDB0000622		11756	Polar
100000007	400	15500	155554	Lipid	Carnitine Metabolism	1933	NAMED	PHIQHXFUZVPYII-ZCFIWIBFBS	[O-]C(C[C@@H](O)C[N+](C)(C)C)=O	carnitine	carnitine	461-05-2	10455	HMDB0000062	C00487,C00308	288	Pos Early
100000008	209	15778	124867	Xenobiotics	Benzoate Metabolism	4477	NAMED	WPYMKLBDIGXBTP-UHFFFAOYAD	OC(C1=CC=CC=C1)=O	benzoate	benzoate	65-85-0	238	HMDB0001870	C00180	243	Neg
100000010	209	15749	126035	Xenobiotics	Benzoate Metabolism	4575	NAMED	XMIIGOLPHOKFCH-UHFFFAOYAR	OC(CCC1=CC=CC=C1)=O	3-phenylpropionate (hydrocinnamate)	3-phenylpropionate (hydrocinnamate)	501-52-0	10181339	HMDB0000764	C05629	107	Neg
100000011	209	57745	213340	Amino Acid	Phenylalanine Metabolism	155	NAMED	WLJVXDMOQOGPHL-UHFFFAOYAR	O=C(O)CC1=CC=CC=C1	phenylacetate	phenylacetate	103-82-2	10181341	HMDB0000209	C07086	999	Neg
100000014	209	15753	124647	Xenobiotics	Benzoate Metabolism	4463	NAMED	QIAFMBKCNZACKA-UHFFFAOYAD	O=C(C1=CC=CC=C1)NCC(O)=O	hippurate	hippurate	495-69-2	451	HMDB0000714	C01586	464	Neg
100000015	400	15679	155571	Amino Acid	Tryptophan Metabolism	278	NAMED	FBZONXHGGPHHIY-UHFFFAOYAE	OC1=C2C(C(O)=CC(C(O)=O)=N2)=CC=C1	xanthurenate	xanthurenate	59-007	5497	HMDB0000881	C02470	5699	Pos Early
100000016	209	15730	123269	Lipid	Fatty Acid, Dicarboxylate	1677	NAMED	TYFQFVWCELRYAO-UHFFFAOYAN	OC(CCCCCCC(O)=O)=O	suberate (C8-DC)	suberate (C8-DC)	505-48-6	10025	HMDB0000893	C08278	10457	Neg
100000036	209	15676	123263	Amino Acid	Leucine, Isoleucine and Valine Metabolism	394	NAMED	JVQYSWDUAOAHFM-UHFFFAOYAW	CCC(C)C(C(O)=O)=O	3-methyl-2-oxovalerate	3-methyl-2-oxovalerate	51829-07-3,1460-34-0	46	HMDB0000491	C03465,C06008,C00671	439286,440877	Neg
100000039	400	18374	155665	Amino Acid	Methionine, Cysteine, SAM and Taurine Metabolism	440	NAMED	QEFRNWWLZKMPFJ-YGVKFDHGBW	O=C(O)[C@@H](N)CCS(C)=O	methionine sulfoxide	methionine sulfoxide	3226-65-1	139840	HMDB0002005	C02989	158980	Pos Early
100000042	209	15677	123265	Amino Acid	Histidine Metabolism	72	NAMED	JDHILDINMRGULE-LURJTMIEBU	N[C@H](C(O)=O)CC1=CN=CN1C	3-methylhistidine	3-methylhistidine	368-16-1	58494	HMDB0000479	C01152	64969	Neg
100000043	209	15736	126033	Xenobiotics	Drug - Analgesics, Anesthetics	5379	NAMED	IPROLSVTVHAQLE-UHFFFAOYAX	OC1C(C(O)=O)OC(OC2=CC=C(NC(C)=O)C=C2)C(O)C1O	4-acetamidophenylglucuronide	4-acetamidophenylglucuronide	120595-80-4	3239926	HMDB0010316		4022661,83944	Neg
100000054	400	15685	155573	Amino Acid	Lysine Metabolism	119	NAMED	YSMODUONRAFBET-UHFFFAOYAX	N[C@@H](CCC(O)CN)C(O)=O	5-hydroxylysine	5-hydroxylysine	13204-98-3	1002	HMDB0000450	C16741	3032849	Pos Early
100000096	400	15681	155572	Amino Acid	Guanidino and Acetamido Metabolism	563	NAMED	TUHVEAJXIMEOSA-UHFFFAOYAM	N=C(N)NCCCC(O)=O	4-guanidinobutanoate	4-guanidinobutanoate	463-003,463-00-3	486	HMDB0003464	C01035	500	Pos Early
100000141	209	47892	151549	Cofactors and Vitamins	Lipoate Metabolism	4420	NAMED	AGBQKNBQESQNJD-UHFFFAOYAP	O=C(O)CCCCC1SSCC1	alpha-lipoate	alpha-lipoate	1077-28-7	841	HMDB0001451	C16241	6112	Neg
100000257	305	15443	146478	Carbohydrate	Aminosugar Metabolism	1407	NAMED	IAJILQKETJEXLJ-QTBDOELSBX	O[C@@H]1O[C@H]([C@](O)=O)[C@@H](O)[C@H](O)[C@H]1O	glucuronate	glucuronate	207300-70-7	58552	HMDB0000127	C16245	441478,23677976,94715,65041,444791	Polar
100000258	400	43847	157058	Lipid	Glycerolipid Metabolism	2843	NAMED	AWUCVROLDVIAJX-UHFFFAOYAM	O=P(O)(OCC(CO)O)O	glycerol 3-phosphate	glycerol 3-phosphate	29849-82-9	734	HMDB0000126	C0093	754	Pos Early
100000263	400	15716	155583	Amino Acid	Histidine Metabolism	83	NAMED	ACZFBYCNAVEFLC-YFKPBYRVBI	OC(C(O)=O)CC1=CN=CN1	imidazole lactate	imidazole lactate	14403-45-3	389128	HMDB0002320	C05568	793	Pos Early
100000265	400	15140	155539	Amino Acid	Tryptophan Metabolism	267	NAMED	YGPSJZOEDVAXAB-QMMMGPOBBJ	N[C@H](C(O)=O)CC(C1=CC=CC=C1N)=O	kynurenine	kynurenine	2922-83-0	141580	HMDB0000684	C00328	161166	Pos Early
100000269	400	15990	155613	Lipid	Phospholipid Metabolism	2237	NAMED	SUHOQUVVVLNYQR-MRVPVSSYBR	O=P(OCC[N+](C)(C)C)([O-])OC[C@H](O)CO	glycerophosphorylcholine (GPC)	glycerophosphorylcholine (GPC)	28319-77-9	571409	HMDB0000086	C00670	71920	Pos Early
100000275	209	15910	126826	Carbohydrate	Glycogen Metabolism	1295	NAMED	LUEWUZLMQUOBSB-ZLBHSGTGBQ	O[C@H]1[C@H](O)[C@@H](CO)O[C@H](O[C@H]2[C@H](O)[C@@H](O)[C@@H](O[C@@H]3[C@@H](CO)O[C@H](O[C@@H]4[C@@H](CO)O[C@H](O)[C@H](O)[C@H]4O)[C@H](O)[C@H]3O)O[C@@H]2CO)[C@@H]1O	maltotetraose	maltotetraose	34612-38-9	393830	HMDB0001296	C02052	439639	Neg
100000276	209	44688	126149	Carbohydrate	Glycogen Metabolism	1297	NAMED	FYGDTMLNYKFZSV-DZOUCCHMBX	O[C@H]1[C@H](O)[C@@H](CO)O[C@H](O[C@@H]2[C@@H](CO)O[C@H](O[C@@H]3[C@@H](CO)OC(O)[C@H](O)[C@H]3O)[C@H](O)[C@H]2O)[C@@H]1O	maltotriose	maltotriose	1109-28-0	388669	HMDB0001262	C01835	439586	Neg
100000282	400	15720	155584	Amino Acid	Glutamate Metabolism	47	NAMED	RFMMMVDNIPUKGG-QUCRTXIXBK	O=C(O)CC[C@@H](C(O)=O)NC(C)=O	N-acetylglutamate	N-acetylglutamate	5817-08-3	1266066	HMDB0001138	C00624	70914	Pos Early
100000285	400	32984	155994	Amino Acid	Urea cycle; Arginine and Proline Metabolism	509	NAMED	JRLGPAXAGHMNOL-LURJTMIEBY	NCCC[C@@H](C(O)=O)NC(C)=O	N-alpha-acetylornithine	N-alpha-acetylornithine	6205-08-9	388369	HMDB0003357	C00437	439232	Pos Early
100000295	209	15336	123251	Xenobiotics	Food Component/Plant	5074	NAMED	FEWJPZIEWOKRBE-UHFFFAOYAZ	OC([C@H](O)[C@@H](O)C(O)=O)=O	tartarate	tartarate	87-69-4,6106-24-7	852	HMDB0000956,HMDB0062642	C00552,C02107,C00898	444305,875	Neg
100000299	209	15136	124851	Nucleotide	Purine Metabolism, (Hypo)Xanthine/Inosine containing	4124	NAMED	UBORTCNDUKBEOP-UUOKFMHZBM	OC1=C(N=CN2[C@@]3([H])[C@@](O)([H])[C@@](O)([H])[C@](CO)([H])O3)C2=NC(O)=N1	xanthosine	xanthosine	146-80-5	58484	HMDB0000299	C01762	64959	Neg
100000406	305	15772	146492	Carbohydrate	Pentose Metabolism	1262	NAMED	HEBKCHPVOIAQTA-ZXFHETKHBG	OC[C@@H](O)[C@@H](O)[C@@H](O)CO	ribitol	ribitol	488-81-3	10254628	HMDB0002917,HMDB0001851,HMDB0000568,HMDB0000508	C00379,C01904,C00474,C00532	6912	Polar
100000409	209	15667	123259	Xenobiotics	Food Component/Plant	4781	NAMED	BITYXLXUCSKTJS-UHFFFAOYAE	OC(CC(O)=O)(C(C)C)C(O)=O	2-isopropylmalate	2-isopropylmalate	3237-44-3	76	HMDB0000402	C02504	77	Neg
100000436	402	18477	158219	Lipid	Secondary Bile Acid Metabolism	3488	NAMED	WVULKSPCQVQLCU-ZGFCPQMKBG	O=C(NCC(O)=O)CC[C@@H](C)[C@@H]1[C@@]2(C)[C@@H](O)C[C@]3([H])[C@@]4(C)CC[C@@H](O)C[C@@]4([H])CC[C@@]3([H])[C@@]2(CC1)[H]	glycodeoxycholate	glycodeoxycholate	360-65-6		HMDB00631	C05464	3035026	Pos Late
100000437	209	18394	125760	Xenobiotics	Xanthine Metabolism	4594	NAMED	ZFXYFBGIUFBOJW-UHFFFAOYAT	O=C(N1C)C(N=CN2)=C2N(C)C1=O	theophylline	theophylline	58-55-9	2068	HMDB0001889	C07130	2153	Neg
100000442	305	18335	146498	Xenobiotics	Food Component/Plant	4906	NAMED	AAWZDTNXLSGCEK-WYWMIBKRBU	O[C@@]1([C@](O)(C[C@@](C(O)=O)(C[C@]1(O)[H])O)[H])[H]	quinate	quinate	77-95-2	10246715	HMDB0003072	C00296	6508	Polar
100000445	400	18392	155668	Xenobiotics	Xanthine Metabolism	4593	NAMED	YAPQBXQYLJRXSA-UHFFFAOYAW	CN1C=NC(N(C(N2)=O)C)=C1C2=O	theobromine	theobromine	83-67-0	5236	HMDB0002825	C07480	5429	Pos Early
100000447	209	18280	123281	Amino Acid	Tyrosine Metabolism	219	NAMED	WXTMDXOMEHJXQO-UHFFFAOYAO	O=C(O)C1=CC(O)=CC=C1O	gentisate	gentisate	490-79-9	3350	HMDB0000152	C00628	3469	Neg
100000453	209	18254	124653	Xenobiotics	Xanthine Metabolism	4592	NAMED	QUNWUDVFRNGTCO-UHFFFAOYAS	O=C(N2C)NC1=C(N(C)C=N1)C2=O	paraxanthine	paraxanthine	611-59-6	4525	HMDB0001860	C13747	4687	Neg
100000463	209	18349	124659	Amino Acid	Tryptophan Metabolism	298	NAMED	XGILAAMKEQUXLS-UHFFFAOYAH	OC(C(O)=O)CC1=CNC2=C1C=CC=C2	indolelactate	indolelactate	832-97-3	83867	HMDB0000671	C02043	92904	Neg
100000467	209	27672	123315	Amino Acid	Tryptophan Metabolism	322	NAMED	BXFFHSIDQOFMLE-UHFFFAOYAB	O=S(OC2=CNC1=CC=CC=C12)(O)=O	3-indoxyl sulfate	3-indoxyl sulfate	2642-37-7	9840	HMDB0000682		10258	Neg
100000491	209	33422	126077	Peptide	Gamma-glutamyl Amino Acid	643	NAMED	XHHOHZPNYFQJKL-QWRGUYRKBO	O=C(O)[C@H](CC1=CC=CC=C1)NC(CC[C@@H](C(O)=O)N)=O	gamma-glutamylphenylalanine	gamma-glutamylphenylalanine	7432-24-8	99868	HMDB0000594		111299	Neg
100000551	209	22116	124905	Amino Acid	Leucine, Isoleucine and Valine Metabolism	343	NAMED	BKAJNAXTPSGJCU-UHFFFAOYAG	CC(C)CC(C(O)=O)=O	4-methyl-2-oxopentanoate	4-methyl-2-oxopentanoate	816-66-0	69	HMDB0000695	C00233	70	Neg
100000580	209	20675	123293	Carbohydrate	Glycolysis, Gluconeogenesis, and Pyruvate Metabolism	1220	NAMED	MPCAJMNYNOGXPB-SLPGGIOYBT	O[C@@H]1[C@@H](CO)OC[C@H](O)[C@H]1O	1,5-anhydroglucitol (1,5-AG)	1,5-anhydroglucitol (1,5-AG)	154-58-5		HMDB0002712	C07326	64960	Neg
100000584	209	19266	125764	Lipid	Monoacylglycerol	2874	NAMED	RCRCTBLIHCHWDZ-DOFZRALJBN	CCCCC\C=C/C\C=C/C\C=C/C/C=C\CCCC(OC(CO)CO)=O	2-arachidonoylglycerol (20:4)	2-arachidonoylglycerol (20:4)	53847-30-6	4445451	HMDB0004666	C13856	5282280	Neg
100000616	402	52449	208070	Lipid	Phosphatidylinositol (PI)	2557	NAMED	KRTOMQDUKGRFDJ-OALUUITLBO	CCCCCCCCCCCCCCCCCC(OC[C@]([H])(COP(O)(O[C@](C(O)(C(O)(C(O)([C@](O)1[H])[H])[H])[H])([C@]1(O)[H])[H])=O)OC(CCC/C=C\C/C=C\C/C=C\C/C=C\CCCCC)=O)=O	1-stearoyl-2-arachidonoyl-GPI (18:0/20:4)	1-stearoyl-2-arachidonoyl-GPI (18:0/20:4)	383907-33-3	21403055	HMDB0009815			Pos Late
100000626	402	34445	158668	Lipid	Sphingosines	3162	NAMED	DUYSYHSSBDVJSM-KRWOKUGFBM	OP([O-])(OC[C@@]([H])([C@](O)(/C=C/CCCCCCCCCCCCC)[H])[NH3+])=O	sphingosine 1-phosphate	sphingosine 1-phosphate	26993-30-6	4446673	HMDB0000277	C06124	5283560	Pos Late
100000630	209	19260	126848	Lipid	Lysophospholipid	2704	NAMED	JZWNYZVVZXZRRH-YFKVPUFHBF	CCCCCCCC\C=C/CCCCCCCC(OC[C@]([H])(COP(O)(OC[C@]([NH3+])(C([O-])=O)[H])=O)O)=O	1-oleoyl-GPS (18:1)	1-oleoyl-GPS (18:1)	326589-90-6	7826049	HMDB0061694		85036846	Neg
100000639	402	19265	180966	Lipid	Phosphatidylserine (PS)	2506	NAMED	AJFWREUFUPEYII-PAHWMLEVBX	CCCCCCCCCCCCCCCCCC(OC[C@]([H])(COP(O)(OC[C@]([NH3+])(C([O-])=O)[H])=O)OC(CCCCCCC/C=C\CCCCCCCC)=O)=O	1-stearoyl-2-oleoyl-GPS (18:0/18:1)	1-stearoyl-2-oleoyl-GPS (18:0/18:1)		7826037	HMDB0010163		9547087	Pos Late
100000656	209	19324	128173	Lipid	Lysophospholipid	2722	NAMED	LXUGKKVCSTYZFK-DYLKWFMLBW	[H]C(C(O)(C(O)([C@](O)1[H])[H])[H])([C@@](OP(O)(OC[C@@]([H])(COC(CCCCCCCCCCCCCCCCC)=O)O)=O)([C@]1(O)[H])[H])O	1-stearoyl-GPI (18:0)	1-stearoyl-GPI (18:0)	796963-93-4	21403067	HMDB0240261		71581135,42607495	Neg
100000657	402	19130	164201	Lipid	Phosphatidylcholine (PC)	2279	NAMED	KILNVBDSWZSGLL-KXQOOQHDBV	CCCCCCCCCCCCCCCC(OC[C@]([H])(COP([O-])(OCC[N+](C)(C)C)=O)OC(CCCCCCCCCCCCCCC)=O)=O	1,2-dipalmitoyl-GPC (16:0/16:0)	1,2-dipalmitoyl-GPC (16:0/16:0)	63-89-8	398235	HMDB0000564	D03585	452110	Pos Late
100000665	209	44675	126139	Lipid	Long Chain Polyunsaturated Fatty Acid (n3 and n6)	1564	NAMED	MBMBGCFOFBJSGT-KUBAVDMBBZ	CC\C=C/C\C=C/C\C=C/C/C=C\C/C=C\C/C=C\CCC(O)=O	docosahexaenoate (DHA; 22:6n3)	docosahexaenoate (DHA; 22:6n3)	6217-54-5	393183	HMDB0002183	C06429	445580	Neg
100000672	402	19258	164196	Lipid	Phosphatidylcholine (PC)	2263	NAMED	RFVFQQWKPSOBED-PSXMRANNBM	CCCCCCCCCCCCCCCC(O[C@](COC(CCCCCCCCCCCCC)=O)(COP([O-])(OCC[N+](C)(C)C)=O)[H])=O	1-myristoyl-2-palmitoyl-GPC (14:0/16:0)	1-myristoyl-2-palmitoyl-GPC (14:0/16:0)	69525-80-0	114798	HMDB0007869		129657	Pos Late
100000673	209	21320	127565	Xenobiotics	Drug - Antibiotic	5479	NAMED	GSDSWSVVBLHKDQ-UHFFFAOYAU	FC1=C(N2CCN(C)CC2)C3=C4C(C(C(C(O)=O)=CN4C(C)CO3)=O)=C1	ofloxacin	ofloxacin	82419-36-1	4422	HMDB0015296	D00453,C07321,DG00616	4583	Neg
100000706	209	22132	124683	Amino Acid	Leucine, Isoleucine and Valine Metabolism	347	NAMED	LVRFTAZAXQPQHI-YFKPBYRVBW	OC(C(CC(C)C)O)=O	alpha-hydroxyisocaproate	alpha-hydroxyisocaproate	10303-64-7	75520	HMDB0000665,HMDB00746,HMDB0000624	C03264	83697,92779,439960	Neg
100000707	305	20676	147767	Lipid	Fatty Acid, Dicarboxylate	1672	NAMED	VZCYOOQTPOCHFL-UPHRSURJBG	O=C(C=CC(O)=O)O	maleate	maleate	110-16-7	392248	HMDB0000176	C01384	444266	Polar
100000708	209	44656	126996	Amino Acid	Leucine, Isoleucine and Valine Metabolism	351	NAMED	GWYFCOCPABKNJV-UHFFFAOYAV	CC(C)CC(O)=O	isovalerate (i5:0)	isovalerate (C5)	503-74-2	10001	HMDB0000718	C08262	10430	Neg
100000711	209	44620	126992	Xenobiotics	Benzoate Metabolism	4518	NAMED	HOFGLAYWQRGTKC-UHFFFAOYAS	O=S(OC1=CC=C(C(C)=O)C=C1)(O)=O	4-acetylphenol sulfate	4-acetylphenyl sulfate		3872009			4684006	Neg
100000715	400	48114	157704	Amino Acid	Guanidino and Acetamido Metabolism	562	NAMED	VJQCNCOGZPSOQZ-UHFFFAOYAR	N=C(N)NC	1-methylguanidine	1-methylguanidine	22661-87-6	28576	HMDB0001522	C02294	10111	Pos Early
100000743	209	22036	126061	Lipid	Fatty Acid, Monohydroxy	1961	NAMED	JKRDADVRIYVCCY-UHFFFAOYAG	O=C(C(CCCCCC)O)O	2-hydroxyoctanoate	2-hydroxyoctanoate	617-73-2	84994	HMDB0002264		94180,6995013,5312860	Neg
100000765	209	22177	128187	Xenobiotics	Food Component/Plant	4748	NAMED	JOOXCMJARBKPKM-UHFFFAOYAR	CC(CCC(O)=O)=O	levulinate (4-oxovalerate)	levulinate (4-oxovalerate)	123-76-2	11091	HMDB0000720		11579	Neg
100000773	209	22001	126860	Lipid	Fatty Acid, Monohydroxy	1981	NAMED	NDPLAKGOSZHTPH-UHFFFAOYAI	OC(CC(O)=O)CCCCC	3-hydroxyoctanoate	3-hydroxyoctanoate	88930-08-9	24791	HMDB0001954	C20793	26613	Neg
100000774	209	22130	124681	Amino Acid	Phenylalanine Metabolism	151	NAMED	VOXXWSYKYCBWHO-UHFFFAOYAI	OC(C(O)=O)CC1=CC=CC=C1	phenyllactate (PLA)	phenyllactate (PLA)	828-01-3	3715	HMDB0000779,HMDB0000563	C05607	3848	Neg
100000776	402	44681	159624	Lipid	Fatty Acid Metabolism (Acyl Carnitine, Long Chain Saturated)	1865	NAMED	XOMRRQXKHMYMOC-UHFFFAOYAU	[O-]C(CC(OC(CCCCCCCCCCCCCCC)=O)C[N+](C)(C)C)=O	palmitoylcarnitine (C16)	palmitoylcarnitine (C16)	6865-14-1	448	HMDB0000222	C02990	461	Pos Late
100000779	209	22290	128191	Xenobiotics	Drug - Neurological	5813	NAMED	NIJJYAXOARWZEE-UHFFFAOYAT	O=C(O)C(CCC)CCC	valproate	valproate (2-propylpentanoate)	99-66-1	3009	HMDB0001877	C07185	3121	Neg
100000781	400	32328	155906	Lipid	Fatty Acid Metabolism (Acyl Carnitine, Medium Chain)	1845	NAMED	VVPRQWTYSNDTEA-UHFFFAOYAN	O=C(CCCCC)OC(CC([O-])=O)C[N+](C)(C)C	hexanoylcarnitine (C6)	hexanoylcarnitine (C6)	6920-35-0	4932273	HMDB0000756		6426853	Pos Early
100000784	400	22206	155811	Xenobiotics	Food Component/Plant	5075	NAMED	DATAGRPVKZEWHA-YFKPBYRVBS	N[C@@H](CCC(NCC)=O)C(O)=O	theanine	theanine	3081-61-6	388498	HMDB0034365	C01047	439378	Pos Early
100000787	209	22185	123313	Amino Acid	Alanine and Aspartate Metabolism	37	NAMED	OTCCIMWXFLJLIA-BYPYZUCNBM	OC([C@@H](NC(C)=O)CC(O)=O)=O	N-acetylaspartate (NAA)	N-acetylaspartate (NAA)	997-55-7,997-55-7	58576	HMDB0000812	C01042	65065	Neg
100000792	209	32425	124935	Lipid	Androgenic Steroids	3338	NAMED	CZWCKYRVOZZJNM-USOAJAOKBK	[H][C@@]1(CC[C@]2(C)[C@]3(CCC2=O)[H])[C@@]4(C)C(C[C@H](OS(=O)(O)=O)CC4)=CC[C@]13[H]	dehydroepiandrosterone sulfate (DHEA-S)	dehydroepiandrosterone sulfate (DHEA-S)	651-48-9	12074	HMDB0001032	C04555	12594	Neg
100000802	400	32198	155890	Lipid	Fatty Acid Metabolism (Acyl Carnitine, Short Chain)	1841	NAMED	RDHQFKQIGNGIED-MRVPVSSYBU	C[N+](C)(C)C[C@H](OC(C)=O)CC([O-])=O	acetylcarnitine (C2)	acetylcarnitine (C2)	5080-50-2	5406074	HMDB0000201	C02571	7045767	Pos Early
100000808	305	22176	165753	Amino Acid	Methionine, Cysteine, SAM and Taurine Metabolism	461	NAMED	NOKPBJYHPHHWAN-REOHCLBHBK	N[C@H](C(O)=O)CSS(O)(=O)=O	cysteine s-sulfate	cysteine s-sulfate	1637-71-4	102939	HMDB0000731	C05824	115015	Polar
100000827	209	21127	126053	Lipid	Monoacylglycerol	2852	NAMED	QHZLMUACJMDIAE-UHFFFAOYAU	O=C(CCCCCCCCCCCCCCC)OCC(O)CO	1-palmitoylglycerol (16:0)	1-palmitoylglycerol (16:0)	542-44-9	14201	HMDB0011564		14900	Neg
100000840	209	20693	143841	Xenobiotics	Food Component/Plant	5207	NAMED	ROBFUDYVXSDBQM-UHFFFAOYAD	O=C(C(O)C(O)=O)O	tartronate (hydroxymalonate)	tartronate (hydroxymalonate)	80-69-3	44	HMDB0035227	C02287	45	Neg
100000841	209	20694	143843	Cofactors and Vitamins	Ascorbate and Aldarate Metabolism	4357	NAMED	MUBZPKHOEPUJKR-UHFFFAOYAQ	O=C(O)C(O)=O	oxalate (ethanedioate)	oxalate (ethanedioate)	144-62-7	946	HMDB0002329	C00209	971	Neg
100000846	305	20699	146508	Xenobiotics	Food Component/Plant	4896	NAMED	UNXHWFMMPAWVPI-UHFFFAOYAU	OCC(O)C(CO)O	erythritol	erythritol	149-32-6	13835932	HMDB0002994	C00503	222285	Polar
100000861	400	21132	155745	Xenobiotics	Food Component/Plant	4774	NAMED	GGOZGYRTNQBSSA-UHFFFAOYAS	OC1=NC=CC=C1O	2,3-dihydroxypyridine	2,3-dihydroxypyridine	16867-04-2	26153			28115	Pos Early
100000870	209	21151	124899	Xenobiotics	Food Component/Plant	5042	NAMED	CVHZOJJKTDOEJC-UHFFFAOYAR	O=S(C1=CC=CC=C1C2=O)(N2)=O	saccharin	saccharin	81-07-2	4959	HMDB0029723	C12283	5143	Neg
100000882	209	21158	152464	Lipid	Fatty Acid, Monohydroxy	1987	NAMED	ATRNZOYKSNPPBF-UHFFFAOYAM	CCCCCCCCCCCC(O)CC(O)=O	3-hydroxymyristate	3-hydroxymyristate	3422-31-9	15252	HMDB0061656		16064	Neg
100000900	400	21025	155725	Xenobiotics	Chemical	6165	NAMED	NBZBKCUXIYYUSX-UHFFFAOYAF	O=C(O)CNCC(O)=O	iminodiacetate (IDA)	iminodiacetate (IDA)	142-73-4	8557	HMDB0011753	C19911	8897	Pos Early
100000924	209	21184	126057	Lipid	Monoacylglycerol	2856	NAMED	RZRNAYUHWVFMIP-KTKRTIGZBM	O=C(OCC(O)CO)CCCCCCC/C=C\CCCCCCCC	1-oleoylglycerol (18:1)	1-oleoylglycerol (18:1)	111-03-5	4446588	HMDB0011567		5283468	Neg
100000936	209	44526	124713	Amino Acid	Leucine, Isoleucine and Valine Metabolism	423	NAMED	QHKABHOOEWYVLI-UHFFFAOYAY	OC(C(C(C)C)=O)=O	3-methyl-2-oxobutyrate	3-methyl-2-oxobutyrate	3715-29-5	48	HMDB0000019	C00141	49	Neg
100000943	209	21232	126858	Lipid	Monoacylglycerol	2872	NAMED	UPWGQKDVAURUGE-KTKRTIGZBO	O=C(OC(CO)CO)CCCCCCC/C=C\CCCCCCCC	2-oleoylglycerol (18:1)	2-oleoylglycerol (18:1)	3443-84-3	4478086	HMDB0011537		5319879	Neg
100000961	400	22137	155792	Amino Acid	Urea cycle; Arginine and Proline Metabolism	493	NAMED	QUOGESRFPZDMMT-YFKPBYRVBD	N[C@H](C(O)=O)CCCCNC(N)=N	homoarginine	homoarginine	156-86-5	8732	HMDB0000670	C01924	9085	Pos Early
100000963	305	22138	147550	Amino Acid	Urea cycle; Arginine and Proline Metabolism	494	NAMED	XIGSAGMEBXLVJJ-YFKPBYRVBI	N[C@H](C(O)=O)CCCCNC(N)=O	homocitrulline	homocitrulline	1190-49-4	58582	HMDB0000679	C02427	65072	Polar
100000987	209	32506	125864	Lipid	Monoacylglycerol	2873	NAMED	IEPGNWMPIFDNSD-HZJYTTRNBY	O=C(OC(CO)CO)CCCCCCC/C=C\C/C=C\CCCCC	2-linoleoylglycerol (18:2)	2-linoleoylglycerol (18:2)	3443-82-1	4517636	HMDB0011538		5365676	Neg
100000997	209	22053	123301	Lipid	Fatty Acid, Monohydroxy	1983	NAMED	FYSSBMZUBSBFJL-UHFFFAOYAJ	OC(CC(O)=O)CCCCCCC	3-hydroxydecanoate	3-hydroxydecanoate	5561-87-5	24790	HMDB0002203		26612	Neg
100000998	400	22158	155797	Amino Acid	Glutamate Metabolism	63	NAMED	XFTRTWQBIOMVPK-UHFFFAOYAT	OC(CC(O)(C)C(O)=O)=O	citramalate	citramalate	6236-10-8	1051	HMDB0000426	C00815	1081	Pos Early
100001002	209	22163	124685	Xenobiotics	Chemical	6156	NAMED	KCXVZYZYPLLWCC-UHFFFAOYAG	O=C(CN(CCN(CC(O)=O)CC(O)=O)CC(O)=O)O	EDTA	EDTA	60-00-4	5826	HMDB0015109	C00284	6049	Neg
100001006	400	27710	155837	Amino Acid	Glycine, Serine and Threonine Metabolism	2	NAMED	OKJIRPAQVSHGFK-UHFFFAOYAB	O=C(O)C(NC(C)=O)[H]	N-acetylglycine	N-acetylglycine	543-24-8	10507	HMDB0000532		10972	Pos Early
100001007	305	27731	147186	Carbohydrate	Pentose Metabolism	1263	NAMED	QXKAIJAYHKCRRA-BXXZVTAOBP	OC([C@H](O)[C@H](O)[C@H](O)CO)=O	ribonate	ribonate	5336-08-3	4574162	HMDB0000867	C01685	5460677	Polar
100001022	305	27738	146524	Cofactors and Vitamins	Ascorbate and Aldarate Metabolism	4354	NAMED	JPIJQSOTBSSVTP-GBXIJSLDBD	O=C(O)C(O)([H])C([H])(O)CO	threonate	threonate	70753-61-6	133224	HMDB0062620,HMDB0000943	C01620	151152,5460407	Polar
100001026	305	27719	152158	Carbohydrate	Fructose, Mannose and Galactose Metabolism	1373	NAMED	RGHNJXZEOKUKBD-SQOUGZDYBY	O[C@H]([C@H]([C@H]([C@@H](CO)O)O)O)C(O)=O	galactonate	galactonate	299-28-5	114198	HMDB0000565	C00880,C15930	12310779,128869	Polar
100001033	402	27414	164190	Lipid	Sterol	3222	NAMED	KZJWDPNRJALLNS-VJSFXXLFBZ	C[C@@]1([C@]([C@@H](CC[C@@H]([C@H](C)C)CC)C)([H])CC2)[C@@]2([H])[C@@](CC=C3[C@@]4(CC[C@H](O)C3)C)([H])[C@@]4([H])CC1	beta-sitosterol	beta-sitosterol	83-46-5	192962	HMDB0000852	C01753	222284	Pos Late
100001034	209	27513	126866	Amino Acid	Tryptophan Metabolism	299	NAMED	SEOVTRFCIGRIMH-UHFFFAOYAT	OC(CC1=CNC2=C1C=CC=C2)=O	indoleacetate	indoleacetate	6505-45-9	780	HMDB0000197	C00954	802	Neg
100001040	209	27447	126071	Lipid	Monoacylglycerol	2857	NAMED	WECGLUPZRHILCT-HZJYTTRNBQ	CCCCC/C=C\C/C=C\CCCCCCCC(OCC(O)CO)=O	1-linoleoylglycerol (18:2)	1-linoleoylglycerol (18:2)	2277-28-3	4446589	HMDB0011568		5283469	Neg
100001051	209	30460	124693	Amino Acid	Histidine Metabolism	71	NAMED	BRMWTNUJHUMWMS-LURJTMIEBU	N[C@H](C(O)=O)CC1=CN(C)C=N1	1-methylhistidine	1-methylhistidine	332-80-9	83153	HMDB0000001	C01152	92105	Neg
100001054	400	32412	155935	Lipid	Fatty Acid Metabolism (also BCAA Metabolism)	1769	NAMED	QWYFHHGCZUCMBN-SECBINFHBA	CCCC(O[C@H](CC([O-])=O)C[N+](C)(C)C)=O	butyrylcarnitine (C4)	butyrylcarnitine (C4)	25576-40-3	184820	HMDB0002013	C02862	439829	Pos Early
100001055	400	33441	156017	Amino Acid	Leucine, Isoleucine and Valine Metabolism	426	NAMED		CC(C)C(O[C@@H](CC([O-])=O)C[N+](C)(C)C)=O	isobutyrylcarnitine (C4)	isobutyrylcarnitine (C4)	25518-49-4		HMDB0000736		168379	Pos Early
100001063	209	31904	125786	Lipid	Secondary Bile Acid Metabolism	3538	NAMED	RHCPKKNRWFXMAT-RRWYKFPJBR	[H][C@]1([C@]2(C)[C@](CC1)([H])[C@]3([H])C(C[C@]4([H])C[C@H](O)CC[C@]4(C)[C@@]3([H])C[C@@H]2O)=O)[C@H](C)CCC(O)=O	7-ketodeoxycholate	7-ketodeoxycholate	911-40-0	163659	HMDB0000391		188292	Neg
100001064	209	31912	151471	Lipid	Secondary Bile Acid Metabolism	3500	NAMED	XBSQTYHEGZTYJE-OETIFKLTBJ	O[C@@H](C[C@]1(CC[C@]([C@@]([H])2CC3)([H])[C@](CC[C@@]2(C)[C@]3([H])[C@@H](CCC(NCC(O)=O)=O)C)4[H])[H])CC[C@@]14C	glycolithocholate	glycolithocholate	474-74-8	103116	HMDB00698	C15557	115245	Neg
100001073	209	31591	126075	Lipid	Androgenic Steroids	3351	NAMED	ZMITXKRGXGRMKS-CZTOYULQBN	C[C@]1([C@](CC2)([H])[C@]3([H])CC[C@@]4([H])C[C@H](OS(=O)(O)=O)CC[C@]4(C)[C@@]3([H])CC1)C2=O	androsterone sulfate	androsterone sulfate	2479-86-9	19988780	HMDB0002759		159663	Neg
100001081	400	31675	155868	Amino Acid	Glutamate Metabolism	60	NAMED	HNJBEVLQSNELDL-UHFFFAOYAP	O=C1CCCN1	2-pyrrolidinone	2-pyrrolidinone	616-45-5	11530	HMDB0002039		12025	Pos Early
100001083	209	32405	125818	Amino Acid	Tryptophan Metabolism	305	NAMED	GOLXRNDWAUTYKT-UHFFFAOYAW	OC(CCC1=CNC2=C1C=CC=C2)=O	indolepropionate	indolepropionate	830-96-6	3613	HMDB0002302		3744	Neg
100001086	209	31536	125774	Xenobiotics	Food Component/Plant	4968	NAMED	KSPQDMRTZZYQLM-UHFFFAOYAM	O=C(NCC(O)=O)C1=CC=CO1	N-(2-furoyl)glycine	N-(2-furoyl)glycine	5657-19-2,5657-19-2	20549	HMDB0000439		21863	Neg
100001092	400	32401	155930	Cofactors and Vitamins	Nicotinate and Nicotinamide Metabolism	4323	NAMED	WWNNZCOKKKDOPX-UHFFFAOYAV	C[N+]1=CC(C([O-])=O)=CC=C1	trigonelline (N'-methylnicotinate)	trigonelline (N'-methylnicotinate)	535-83-1	5369	HMDB0000875	C01004	5570	Pos Early
100001102	209	32388	125800	Lipid	Fatty Acid, Dicarboxylate	1687	NAMED	TVIDDXQYHWJXFK-UHFFFAOYAC	OC(CCCCCCCCCCC(O)=O)=O	dodecanedioate (C12-DC)	dodecanedioate (C12)	693-23-2	12213	HMDB0000623	C02678	12736	Neg
100001103	400	33487	156024	Amino Acid	Glutamate Metabolism	54	NAMED	ZGEYCCHDTIDZAE-UHFFFAOYAN	O=C(CCC(C(O)=O)N)OC	glutamate, gamma-methyl ester	glutamate, gamma-methyl ester	1499-55-4,1499-55-4	66546	HMDB0061715		68662	Pos Early
100001104	209	32390	125802	Amino Acid	Tyrosine Metabolism	163	NAMED	CAHKINHBCWCHCF-JTQLQIEIBT	OC1=CC=C(C[C@@H](C(O)=O)NC(C)=O)C=C1	N-acetyltyrosine	N-acetyltyrosine	537-55-3	61606	HMDB0000866		68310	Neg
100001106	209	32391	125804	Xenobiotics	Xanthine Metabolism	4597	NAMED	OTSBKHHWSQYEHK-UHFFFAOYAM	CN1C(N(C(N2)=C(C1=O)NC2=O)C)=O	1,3-dimethylurate	1,3-dimethylurate	944-73-0	63527	HMDB0001857		70346	Neg
100001108	209	32445	125834	Xenobiotics	Xanthine Metabolism	4602	NAMED	GMSNIKWWOQHZGF-UHFFFAOYAL	O=C1N(C)C2=C(N=CN2)C(N1)=O	3-methylxanthine	3-methylxanthine	1076-22-8	63805	HMDB0001886	C16357	70639	Neg
100001112	209	32457	151499	Lipid	Fatty Acid, Monohydroxy	1986	NAMED	MUCMKTPAZLSKTL-UHFFFAOYAV	OC(CC(CCCCCCCCC)O)=O	3-hydroxylaurate	3-hydroxylaurate	53941-38-1	85026	HMDB0000387		94216	Neg
100001121	209	31555	124697	Cofactors and Vitamins	Vitamin B6 Metabolism	4452	NAMED	HXACOUQIXZGNBF-UHFFFAOYAG	OC1=C(C(O)=O)C(CO)=CN=C1C	pyridoxate	pyridoxate	82-82-6	6467	HMDB0000017	C00847	6723	Neg
100001126	209	43829	125876	Peptide	Gamma-glutamyl Amino Acid	647	NAMED	SITLTJHOQZFJGG-UUEFVBAFBQ	O=C(N[C@H]([C@@](O)=O)C(C)C)CC[C@@H]([C@](O)=O)N	gamma-glutamylvaline	gamma-glutamylvaline	2746-34-1		HMDB0011172		7015683	Neg
100001145	209	31943	125798	Lipid	Fatty Acid, Monohydroxy	1985	NAMED	OQYZCCKCJQWHIE-UHFFFAOYAK	OC(CC(O)CCCCCCC(O)=O)=O	3-hydroxysebacate	3-hydroxysebacate	73141-46-5	2285525	HMDB0000350		3017884	Neg
100001148	209	31938	125792	Lipid	Fatty Acid, Monohydroxy	1996	NAMED	YDCRNMJQROAWFT-UHFFFAOYAI	CC(O)CCCC(O)=O	5-hydroxyhexanoate	5-hydroxyhexanoate	44843-89-2	149280	HMDB0000409,HMDB0000525		170748	Neg
100001149	400	31940	155885	Amino Acid	Leucine, Isoleucine and Valine Metabolism	361	NAMED	PFWQSHXPNKRLIV-UHFFFAOYAM	O=C(O)CNC(/C=C(C)/C)=O	3-methylcrotonylglycine	3-methylcrotonylglycine	33008-07-0	148224	HMDB0000459	C20828	169485	Pos Early
100001150	209	31932	143851	Lipid	Fatty Acid Metabolism (also BCAA Metabolism)	1773	NAMED	WOMAZEJKVZLLFE-UHFFFAOYAY	O=C(CC)NCC(O)=O	propionylglycine	propionylglycine (C3)	21709-90-0	89122	HMDB0000783		98681	Neg
100001151	209	31850	125782	Lipid	Fatty Acid Metabolism (also BCAA Metabolism)	1770	NAMED	WPSSBBPLVMTKRN-UHFFFAOYAS	O=C(CNC(CCC)=O)O	butyrylglycine	butyrylglycine (C4)	20208-73-5	79766	HMDB0000808		88412	Neg
100001162	400	32452	155955	Lipid	Fatty Acid Metabolism (also BCAA Metabolism)	1772	NAMED	UFAHZIUFPNSHSL-UHFFFAOYAT	[O-]C(CC(OC(CC)=O)C[N+](C)(C)C)=O	propionylcarnitine (C3)	propionylcarnitine (C3)	17298-37-2	96904	HMDB0000824	C03017	107738	Pos Early
100001167	400	35127	156146	Amino Acid	Urea cycle; Arginine and Proline Metabolism	515	NAMED	ONPXCLZMBSJLSP-ALKRTJFJBT	OC([C@H]1N(C([C@H]2NCCC2)=O)CC(O)C1)=O	pro-hydroxy-pro	prolylhydroxyproline	18684-24-7	9847785	HMDB0006695		11902893	Pos Early
100001170	209	32397	125810	Amino Acid	Leucine, Isoleucine and Valine Metabolism	405	NAMED	ZMZQVAUJTDKQGE-UHFFFAOYAZ	O=C(O)C(CC)CO	3-hydroxy-2-ethylpropionate	3-hydroxy-2-ethylpropionate	4374-62-3	164207	HMDB0000396		188979	Neg
100001178	209	31787	142911	Lipid	Fatty Acid, Dicarboxylate	1706	NAMED	WMCQWXZMVIETAO-UHFFFAOYAJ	CCCC1=C(C)C(C(O)=O)=C(CCC(O)=O)O1	3-carboxy-4-methyl-5-propyl-2-furanpropanoate (CMPF)	3-carboxy-4-methyl-5-propyl-2-furanpropanoate (CMPF)	86879-39-2	110498	HMDB0061112		123979	Neg
100001181	209	32504	125862	Lipid	Long Chain Polyunsaturated Fatty Acid (n3 and n6)	1563	NAMED	YUFFSWGQGVEMMI-RCHUDCCIBW	O=C(O)CCCCC/C=C\C/C=C\C/C=C\C/C=C\C/C=C\CC	docosapentaenoate (n3 DPA; 22:5n3)	docosapentaenoate (DPA; 22:5n3)	2234-74-4		HMDB0006528,HMDB0001976	C16513	6441454	Neg
100001182	209	32415	125824	Lipid	Long Chain Polyunsaturated Fatty Acid (n3 and n6)	1578	NAMED	HVGRZDASOHMCSK-AVQMFFATBO	CCCCC/C=C/C/C=C/CCCCCCCCCCCC(O)=O	docosadienoate (22:2n6)	docosadienoate (22:2n6)	7370-49-2	4445934	HMDB0061714	C16533	5282807	Neg
100001193	209	32980	125866	Lipid	Long Chain Polyunsaturated Fatty Acid (n3 and n6)	1576	NAMED	TWSWSIQAPQLDBP-CGRWFSSPBH	O=C(CCCCC/C=C/C/C=C/C/C=C/C/C=C/CCCCC)O	adrenate (22:4n6)	adrenate (22:4n6)	2091-25-0	4445971	HMDB0002226	C16527	5282844,5497181	Neg
100001195	209	32417	125826	Lipid	Long Chain Polyunsaturated Fatty Acid (n3 and n6)	1565	NAMED	WBBQTNCISCKUMU-IUQGRGSQBT	CC/C=C/C/C=C/C/C=C/CCCCCCCCCCCC(O)=O	docosatrienoate (22:3n3)	docosatrienoate (22:3n3)	59708-86-0	4471981	HMDB0002823	C16534	5312556	Neg
100001197	209	32497	125854	Lipid	Medium Chain Fatty Acid	1501	NAMED	FRPZMMHWLSIFAZ-UHFFFAOYAJ	O=C(CCCCCCCCC=C)O[H]	10-undecenoate (11:1n1)	10-undecenoate (11:1n1)	1333-28-4	10771160	HMDB0033724	C13910	14891	Neg
100001198	209	32418	125828	Lipid	Long Chain Monounsaturated Fatty Acid	1527	NAMED	YWWVWXASSLXJHU-WAYWQWQTBZ	O=C(CCCCCCC/C=C\CCCC)O	myristoleate (14:1n5)	myristoleate (14:1n5)	544-64-9	4444564	HMDB0002000	C08322	5281119	Neg
100001207	400	32349	155910	Amino Acid	Histidine Metabolism	97	NAMED	PRJKNHOMHKJCEJ-UHFFFAOYAF	O=C(O)CC1=CNC=N1	4-imidazoleacetate	4-imidazoleacetate	645-65-8	86856	HMDB0002024	C02835	96215	Pos Early
100001208	400	32350	155911	Amino Acid	Histidine Metabolism	91	NAMED	ZHCKPJGJQOPTLB-UHFFFAOYAW	O=C(O)CC1=CN(C)C=N1	1-methyl-4-imidazoleacetate	1-methyl-4-imidazoleacetate	2625-49-2	68319	HMDB0002820	C05828	75810	Pos Early
100001211	209	32398	125812	Lipid	Fatty Acid, Dicarboxylate	1682	NAMED	CXMXRPHRNRROMY-UHFFFAOYAE	OC(CCCCCCCCC(O)=O)=O	sebacate (C10-DC)	sebacate (C10-DC)	111-20-6	5004	HMDB0000792	C08277	5192	Neg
100001212	305	32446	152164	Amino Acid	Guanidino and Acetamido Metabolism	564	NAMED	VVHOUVWJCQOYGG-UHFFFAOYAC	N=C(N)NC(C(O)=O)CC(O)=O	guanidinosuccinate	guanidinosuccinate	6133-30-8	88329	HMDB0003157	C03139	439918	Polar
100001226	209	32426	144353	Cofactors and Vitamins	Hemoglobin and Porphyrin Metabolism	4413	NAMED	OBHRVMZSZIDDEK-UHFFFAOYAH	CC1=C(CC(NC2=O)C(CC)=C2C)NC(CC3=C(CCC(O)=O)C(C)=C(CC(NC4=O)C(C)=C4CC)N3)=C1CCC(O)=O	I-urobilinogen	I-urobilinogen	14684-37-8	24980	HMDB0004157	C05789	9548718	Neg
100001229	209	33969	126890	Lipid	Long Chain Polyunsaturated Fatty Acid (n3 and n6)	1558	NAMED	JIWBIWFOSCKQMA-LTKCOYKYBT	CC\C=C/C\C=C/C\C=C/C\C=C/CCCCC(O)=O	stearidonate (18:4n3)	stearidonate (18:4n3)	111174-40-4	4471933	HMDB0006547	C16300	5312508	Neg
100001232	209	33968	126127	Lipid	Medium Chain Fatty Acid	1505	NAMED	IJBFSOLHRKELLR-FPLPWBNLBG	CCCCCC\C=C/CCCC(O)=O	5-dodecenoate (12:1n7)	5-dodecenoate (12:1n7)	2430-94-6	4471803	HMDB0000529		5312378	Neg
100001247	402	33936	158581	Lipid	Fatty Acid Metabolism (Acyl Carnitine, Medium Chain)	1853	NAMED	CXTATJFJDMJMIY-UHFFFAOYAP	[O-]C(CC(C[N+](C)(C)C)OC(CCCCCCC)=O)=O	octanoylcarnitine (C8)	octanoylcarnitine (C8)	3671-77-0	110274	HMDB0000791	C02838	123701,11953814	Pos Late
100001250	209	33983	126892	Lipid	Primary Bile Acid Metabolism	3467	NAMED	XSOLDPYUICCHJX-OEYGYFRSBZ	O=S(CCNC(CC[C@@H](C)[C@@]1([H])CCC2C3[C@@H](O)[C@@H](O)[C@]4([H])C[C@H](O)CC[C@]4(C)C3CC[C@]12C)=O)(O)=O	tauro-beta-muricholate	tauro-beta-muricholate	25696-60-0	147312	HMDB0000932		121596216,21124703,168408	Neg
100001251	209	63866	223507	Lipid	Fatty Acid Metabolism (Acyl Carnitine, Medium Chain)	1861	NAMED	LZOSYCMHQXPBFU-UHFFFAOYAC	[O-]C(CC(C[N+](C)(C)C)OC(CCCCCCCCC)=O)=O	decanoylcarnitine (C10)	decanoylcarnitine (C10)	1492-27-9	8420677	HMDB0000651		10245190	Neg
100001253	209	33943	126101	Amino Acid	Glutamate Metabolism	48	NAMED	KSMRODHGGIIXDV-YFKPBYRVBV	OC([C@H](CCC(N)=O)NC(C)=O)=O	N-acetylglutamine	N-acetylglutamine	2490-97-3	158492	HMDB0006029	C02716	182230	Neg
100001254	400	33959	156056	Amino Acid	Tryptophan Metabolism	255	NAMED	DZTHIGRZJZPRDV-LBPRGKRZBS	O=C(O)[C@@H](NC(C)=O)CC1=CNC2=C1C=CC=C2	N-acetyltryptophan	N-acetyltryptophan	1218-34-4	610602	HMDB0013713	C03137	439917,700653	Pos Early
100001256	209	33950	126109	Amino Acid	Phenylalanine Metabolism	141	NAMED	CBQJSKKFNMDLON-JTQLQIEIBY	O=C(O)[C@@H](NC(C)=O)CC1=CC=CC=C1	N-acetylphenylalanine	N-acetylphenylalanine	2018-61-3	67404	HMDB0000512	C03519	74839	Neg
100001257	305	33942	147568	Amino Acid	Alanine and Aspartate Metabolism	42	NAMED	HXFOXFJUNFFYMO-BYPYZUCNBZ	OC([C@@H](NC(C)=O)CC(N)=O)=O	N-acetylasparagine	N-acetylasparagine	4033-40-3	90090	HMDB0006028		99715	Polar
100001262	209	33934	126876	Peptide	Gamma-glutamyl Amino Acid	641	NAMED	JPKNLFVGUZRHOB-YUMQZZPRBM	N[C@H](C(O)=O)CCCCNC(CC[C@@H](C(O)=O)N)=O	gamma-glutamyl-epsilon-lysine	gamma-glutamyl-epsilon-lysine	17105-15-6	5378717	HMDB0003869		7015685	Neg
100001263	402	33955	158599	Lipid	Lysophospholipid	2601	NAMED	ASWBNKHCZGQVJV-UHFFFAOYAM	O=P(OCC[N+](C)(C)C)([O-])OCC(O)COC(CCCCCCCCCCCCCCC)=O	1-palmitoyl-GPC (16:0)	1-palmitoyl-GPC (16:0)	17364-16-8	78064	HMDB0010382	C04102	86554	Pos Late
100001266	400	33953	156051	Amino Acid	Urea cycle; Arginine and Proline Metabolism	499	NAMED	SNEIUMQYRCDYCH-LURJTMIEBE	O=C(O)[C@@H](NC(C)=O)CCCNC(N)=N	N-acetylarginine	N-acetylarginine	155-84-0	60752	HMDB0004620	C02562	67427	Pos Early
100001267	402	33935	158580	Xenobiotics	Food Component/Plant	5006	NAMED	MXXWOMGUGJBKIW-YPCIICBEBY	O=C(N1CCCCC1)/C=C/C=C/C2=CC(OCO3)=C3C=C2	piperine	piperine	94-62-2	553590	HMDB0029377	C03882	638024	Pos Late
100001270	402	33952	158596	Lipid	Fatty Acid Metabolism (Acyl Carnitine, Long Chain Saturated)	1863	NAMED	PSHXNVGSVNEJBD-UHFFFAOYAV	O=C(CCCCCCCCCCCCC)OC(CC([O-])=O)C[N+](C)(C)C	myristoylcarnitine (C14)	myristoylcarnitine (C14)	18822-89-4	4932274	HMDB000506		6426854	Pos Late
100001271	402	33961	158603	Lipid	Lysophospholipid	2612	NAMED	IHNKQIMGVNPMTC-RUZDIDTEBJ	O[C@H](COC(CCCCCCCCCCCCCCCCC)=O)COP(OCC[N+](C)(C)C)([O-])=O	1-stearoyl-GPC (18:0)	1-stearoyl-GPC (18:0)	19420-57-6	435389	HMDB0010384		497300	Pos Late
100001272	402	48258	160285	Lipid	Lysophospholipid	2614	NAMED	YAMUFBLWGFFICM-PTGWMXDIBX	O[C@H](COC(CCCCCCC/C=C\CCCCCCCC)=O)COP(OCC[N+](C)(C)C)([O-])=O	1-oleoyl-GPC (18:1)	1-oleoyl-GPC (18:1)	19420-56-5	17240641	HMDB0002815	C03916	16081932	Pos Late
100001274	209	33939	126095	Amino Acid	Glycine, Serine and Threonine Metabolism	18	NAMED	PEDXUVCGOLSNLQ-UHFFFAOYAC	CC(O)C(C(O)=O)NC(C)=O	N-acetylthreonine	N-acetylthreonine	17093-74-2	3841173	HMDB0062557		152204	Neg
100001276	209	33967	126125	Amino Acid	Leucine, Isoleucine and Valine Metabolism	387	NAMED	JDTWZSUNGHMMJM-MSZQBOFLBT	CC(N[C@H](C(O)=O)C(C)CC)=O	N-acetylisoleucine	N-acetylisoleucine	3077-46-1	2081100	HMDB0061684		306109	Neg
100001277	209	33972	126131	Lipid	Long Chain Monounsaturated Fatty Acid	1541	NAMED	BBOWBNGUEWHNQZ-KTKRTIGZBX	O=C(O)CCCCCCCC/C=C\CCCCCCCC	10-nonadecenoate (19:1n9)	10-nonadecenoate (19:1n9)	73033-09-7	4471938	HMDB0013622		5312513	Neg
100001278	209	33971	126129	Lipid	Long Chain Monounsaturated Fatty Acid	1532	NAMED	GDTXICBNEOEPAZ-FPLPWBNLBM	O=C(O)CCCCCCCC/C=C\CCCCCC	10-heptadecenoate (17:1n7)	10-heptadecenoate (17:1n7)	29743-97-3	4471860	HMDB0060038		5312435	Neg
100001279	209	34093	126896	Lipid	Secondary Bile Acid Metabolism	3526	NAMED	DKPMWHFRUGMUKF-OAEKOJLIBK	C[C@]12CC[C@@H](O)C[C@@]1([H])[C@@H](O)[C@@H](O)C3C2CC[C@@]4(C)C3CCC4C(CCC(O)=O)C	hyocholate	hyocholate	547-75-1	21403098	HMDB0000760	C17649	92805	Neg
100001287	209	33973	126133	Lipid	Androgenic Steroids	3343	NAMED	ZMITXKRGXGRMKS-KZBQTZLVBC	O=C1CCC2C3CC[C@@]4([H])C[C@@H](OS(=O)(O)=O)CC[C@]4(C)C3CC[C@@]21C	epiandrosterone sulfate	epiandrosterone sulfate	22229-22-7	21403101	HMDB0062657	C04555	9929317	Neg
100001293	209	33946	126105	Amino Acid	Histidine Metabolism	73	NAMED	KBOJOGQFRVVWBH-ZETCQYMHBN	OC([C@@H](NC(C)=O)CC1=CNC=N1)=O	N-acetylhistidine	N-acetylhistidine	39145-52-3	68142	HMDB0032055	C02997	75619	Neg
100001294	400	33949	156047	Peptide	Gamma-glutamyl Amino Acid	636	NAMED	ACIJGUBIMXQCMF-BYPYZUCNBW	O=C(O)[C@@H](N)CCC(NCC(O)=O)=O	gamma-glutamylglycine	gamma-glutamylglycine	1948-29-4	145071	HMDB0011667		100099	Pos Early
100001295	209	33947	126107	Peptide	Gamma-glutamyl Amino Acid	645	NAMED	CATMPQFFVNKDEY-AAEUAGOBBU	O=C(O)[C@@H](N)CCC(N[C@@H](CC1=CNC2=C1C=CC=C2)C(O)=O)=O	gamma-glutamyltryptophan	gamma-glutamyltryptophan	66471-20-3	2302065	HMDB0029160		3989307	Neg
100001296	400	34384	156088	Xenobiotics	Food Component/Plant	5064	NAMED	CMUNUTVVOOHQPW-LURJTMIEBI	C[N+]1(C)[C@H]([C@@]([O-])=O)CCC1	stachydrine	stachydrine	4136-37-2	103115	HMDB0004827	C10172	115244	Pos Early
100001300	209	33937	126093	Amino Acid	Leucine, Isoleucine and Valine Metabolism	424	NAMED	NGEWQZIDQIYUNV-UHFFFAOYAS	OC(C(O)=O)C(C)C	alpha-hydroxyisovalerate	alpha-hydroxyisovalerate	600-37-3	90190	HMDB0000407		99823	Neg
100001313	400	44872	157084	Peptide	Gamma-glutamyl Amino Acid	642	NAMED	RQNSKRXMANOPQY-BQBZGAKWBR	O=C(O)[C@H](CCSC)NC(CC[C@@H](C(O)=O)N)=O	gamma-glutamylmethionine	gamma-glutamylmethionine	17663-87-5	5373147	HMDB0029155		7009567	Pos Early
100001314	400	33364	156009	Peptide	Gamma-glutamyl Amino Acid	644	NAMED	GWNXFCYUJXASDX-JUZNGCLZBW	CC(O)[C@@H](C(O)=O)NC(CC[C@@H](C(O)=O)N)=O	gamma-glutamylthreonine	gamma-glutamylthreonine	5652-48-2	21403107	HMDB0029159		76078708	Pos Early
100001315	209	36103	143727	Xenobiotics	Benzoate Metabolism	4553	NAMED	WGNAKZGUSRVWRH-REWHXWOFAB	O=S(OC1=CC=C(C)C=C1)(O)=O	p-cresol sulfate	p-cresol sulfate	3233-57-7	3806480	HMDB0011635		4615423	Neg
100001316	400	33471	156023	Cofactors and Vitamins	Nicotinate and Nicotinamide Metabolism	4303	NAMED	PUEDDPCUCPRQNY-ZYUZMQFOBW	O[C@H]([C@@H]1O)[C@@H](O[C@@H]1CO)[N@+]2=CC(C([O-])=O)=CC=C2	nicotinate ribonucleoside	nicotinate ribonucleoside	2625-49-2	141635	HMDB0006809	C05841	161233	Pos Early
100001317	400	33139	156003	Xenobiotics	Drug - Metabolic	5771	NAMED	HYAFETHFCAUJAY-UHFFFAOYAH	O=C(N1)C(SC1=O)CC(C=C2)=CC=C2OCCC(N=C3)=CC=C3CC	pioglitazone	pioglitazone	112529-15-4	4663	HMDB0015264	D08378,C07675, DG00117	4829	Pos Early
100001320	305	42420	148204	Carbohydrate	Aminosugar Metabolism	1432	NAMED	JPIJQSOTBSSVTP-PWNYCUMCBA	OC[C@@H](O)[C@@H](O)C(O)=O	erythronate*	erythronate*	88759-55-1	2061231	HMDB0000613		2781043	Polar
100001322	209	57709	212497	Peptide	Fibrinogen Cleavage Peptide	1157	NAMED	JWICNZAGYSIBAR-UHFFFAOYAQ	O=C(NC(CC(C)C)C(NC(C)C(NC(CCC(O)=O)C(NCC(NCC(NCC(NC(C(C)C)C(NC(CCCNC(N)=N)C(O)=O)=O)=O)=O)=O)=O)=O)=O)C(CC1=CC=CC=C1)NC(C(CC(O)=O)NC(CNC(C(CCC(O)=O)NC(CNC(C(CO)NC(C(CC(O)=O)NC(C(C)N)=O)=O)=O)=O)=O)=O)=O	Fibrinopeptide A*	ADSGEGDFXAEGGGVR*	25422-31-5	14654187			25081464	Neg
100001323	209	31548	147074	Peptide	Fibrinogen Cleavage Peptide	1165	NAMED	JAMFMQAPZKXSKC-UHFFFAOYAY	O=C(NC(CC(C)C)C(NC(C)C(NC(CCC(O)=O)C(NCC(NCC(NCC(NC(C(C)C)C(NC(CCCNC(N)=N)C(O)=O)=O)=O)=O)=O)=O)=O)=O)C(CC1=CC=CC=C1)NC(C(CC(O)=O)NC(CNC(C(CCC(O)=O)NC(CNC(C(CO)NC(C(CC(O)=O)N)=O)=O)=O)=O)=O)=O	Fibrinopeptide A, des-ala(1)*	DSGEGDFXAEGGGVR*		21403111			132993922	Neg
100001324	209	57712	212501	Peptide	Fibrinogen Cleavage Peptide	1166	NAMED	DROFZMGQYLJNLQ-UHFFFAOYAN	O=C(NC(CC(C)C)C(NC(C)C(NC(CCC(O)=O)C(NCC(NCC(NCC(NC(C(C)C)C(NC(CCCNC(N)=N)C(O)=O)=O)=O)=O)=O)=O)=O)=O)C(CC1=CC=CC=C1)NC(C(CC(O)=O)NC(CNC(C(CCC(O)=O)NC(CNC(C(COP(O)(O)=O)NC(C(CC(O)=O)NC(C(C)N)=O)=O)=O)=O)=O)=O)=O	Fibrinopeptide A, phosphono-ser(3)*	ADpSGEGDFXAEGGGVR*	886023-52-5	21403112			132993923	Neg
100001332	209	33384	144296	Xenobiotics	Drug - Analgesics, Anesthetics	5405	NAMED	OEPADIDIUZTYOX-UHFFFAOYAT	OC1=CC=CC=C1C(NCC(OC2C(O)C(O)C(O)C(C(O)=O)O2)=O)=O	salicyluric glucuronide*	salicyluric glucuronide*		21403117	HMDB0240252		121596205	Neg
100001334	400	34387	156090	Amino Acid	Urea cycle; Arginine and Proline Metabolism	505	NAMED	GNMSLDIYJOSUSW-UHFFFAOYAD	O=C(O)C(CCC1)N1C(C)=O	N-acetylproline	N-acetylproline	1074-79-9	285677	HMDB0094701		322640	Pos Early
100001335	209	33587	143715	Lipid	Long Chain Monounsaturated Fatty Acid	1544	NAMED	BITHHVVYSMSWAG-KTKRTIGZBC	O=C(O)CCCCCCCCC/C=C\CCCCCCCC	eicosenoate (20:1)	eicosenoate (20:1n9 or 1n11)		4445895	HMDB0002231,HMDB0062436	C16526	5282768,5282769,94159	Neg
100001337	209	34035	143703	Lipid	Long Chain Polyunsaturated Fatty Acid (n3 and n6)	1570	NAMED	DTOSIQBPPRVQHS-PDBXOOCHBH	O=C(O)CCCCCCC/C=C\C/C=C\C/C=C\CC	linolenate [alpha or gamma; (18:3n3 or 6)]	linolenate (18:3n3 or 3n6)		4444437	HMDB0003073,HMDB0001388	C06426,C06427	5280933,5280934	Neg
100001359	209	46173	144239	Energy	TCA Cycle	1442	NAMED			aconitate [cis or trans]	aconitate [cis or trans]			HMDB0000958,HMDB000072	C004174,C02341	444212,643757	Neg
100001385	400	34109	156073	Xenobiotics	Drug - Cardiovascular	5643	NAMED	PUQIRTNPJRFRCZ-UHFFFAOYAZ	CC(C)NCC(O)COC1=CC=C(CC(O)=O)C=C1	metoprolol acid metabolite*	metoprolol acid metabolite*	56392-14-4	56653			62936	Pos Early
100001386	402	41754	159409	Cofactors and Vitamins	Hemoglobin and Porphyrin Metabolism	4408	NAMED		CC1=C(CCC(O)=O)C(/C=C(C(CCC([O-])=O)=C/2C)\[N-]C2=C/C3=N/C(C(C=C)=C3C)=C\4)=N/C1=C\C(N([Fe+2])C4=C5C)=C5C=C	heme	heme	14875-96-8		HMDB0003178	C00032	26945	Pos Late
100001391	402	34409	158657	Lipid	Fatty Acid Metabolism (Acyl Carnitine, Long Chain Saturated)	1867	NAMED	FNPHNLNTJNMAEE-HSZRJFAPBW	[O-]C(C[C@@H](OC(CCCCCCCCCCCCCCCCC)=O)C[N+](C)(C)C)=O	stearoylcarnitine (C18)	stearoylcarnitine (C18)	18822-91-8	21233653	HMDB0000848		3006797	Pos Late
100001392	402	34534	158670	Lipid	Fatty Acid Metabolism (Acyl Carnitine, Medium Chain)	1862	NAMED	FUJLYHJROOYKRA-UHFFFAOYAK	[O-]C(CC(C[N+](C)(C)C)OC(CCCCCCCCCCC)=O)=O	laurylcarnitine (C12)	laurylcarnitine (C12)	25518-54-1	8602997	HMDB000225		168381	Pos Late
100001393	400	34407	156109	Amino Acid	Leucine, Isoleucine and Valine Metabolism	354	NAMED	IGQBPDJNUXPEMT-UHFFFAOYAB	[O-]C(CC(C[N+](C)(C)C)OC(CC(C)C)=O)=O	isovalerylcarnitine (C5)	isovalerylcarnitine (C5)	31023-24-2	4932271	HMDB0000688	C20826	169235	Pos Early
100001395	402	34419	158662	Lipid	Lysophospholipid	2617	NAMED	SPJFYYJXNPEZDW-UTJQPWESBU	O=P(OCC(O)COC(CCCCCCC/C=C\C/C=C\CCCCC)=O)([O-])OCC[N+](C)(C)C	1-linoleoyl-GPC (18:2)	1-linoleoyl-GPC (18:2)		10160888	HMDB0010386	C04100	11988421	Pos Late
100001396	400	34390	156093	Xenobiotics	Xanthine Metabolism	4603	NAMED	PFWLFWPASULGAN-UHFFFAOYAY	OC1=C(N2C)C(N=C2)=NC(O)=N1	7-methylxanthine	7-methylxanthine	552-62-5	61660	HMDB0001991	C16353	68374	Pos Early
100001397	209	34404	126930	Xenobiotics	Xanthine Metabolism	4600	NAMED	BYXCFUMGEBZDDI-UHFFFAOYAE	CN(C(N1C)=O)C(NC2=O)=C(N2C)C1=O	1,3,7-trimethylurate	1,3,7-trimethylurate	5415-44-1	71754	HMDB0002123	C16361	79437	Neg
100001398	209	34399	126922	Xenobiotics	Xanthine Metabolism	4599	NAMED	HMLZLHKHNBLLJD-UHFFFAOYAN	CN1C(NC(C(N2C)=C1NC2=O)=O)=O	3,7-dimethylurate	3,7-dimethylurate	13087-49-5	74994	HMDB0001982	C16360	83126	Neg
100001399	209	34400	126924	Xenobiotics	Xanthine Metabolism	4598	NAMED	NOFNCLGCUJJPKU-UHFFFAOYAG	CN1C(NC(N2)=C(C1=O)N(C)C2=O)=O	1,7-dimethylurate	1,7-dimethylurate	33868-03-0	82720	HMDB0011103	C16356	91611	Neg
100001400	400	34395	156098	Xenobiotics	Xanthine Metabolism	4595	NAMED	QFDRTQONISXGJA-UHFFFAOYAS	CN1C(NC(N2)=C(C1=O)NC2=O)=O	1-methylurate	1-methylurate	708-79-2	62926	HMDB0003099	C16359	69726	Pos Early
100001403	305	34424	165245	Xenobiotics	Xanthine Metabolism	4604	NAMED	POQOTWQIYYNXAT-UHFFFAOYAS	O=C(NC(N)=C1NC(C)=O)N(C)C1=O	5-acetylamino-6-amino-3-methyluracil	5-acetylamino-6-amino-3-methyluracil	1196153-01-1	79659	HMDB0004400	C16366	88299	Polar
100001404	209	34402	150358	Amino Acid	Tryptophan Metabolism	317	NAMED	JTEDVYBZBROSJT-UHFFFAOYAT	OC(CCCC1=CNC2=C1C=CC=C2)=O	indolebutyrate	indolebutyrate	133-32-4	8298	HMDB0002096	C11284	8617	Neg
100001405	209	34389	126906	Xenobiotics	Xanthine Metabolism	4601	NAMED	MVOYJPOZRLFTCP-UHFFFAOYAI	O=C(N1C)NC2=C(NC=N2)C1=O	1-methylxanthine	1-methylxanthine	6136-37-4	72464	HMDB0010738	C16358	80220	Neg
100001409	400	48351	179271	Nucleotide	Purine Metabolism, (Hypo)Xanthine/Inosine containing	4127	NAMED	WJNGQIYEQLPJMN-UHFFFAOYAL	OC(C1O)C(OC1CO)N(C=N2)C(N=CN3C)=C2C3=O	N1-methylinosine	N1-methylinosine	20245-33-4	513976	HMDB0002721		650095	Pos Early
100001412	400	35137	156155	Nucleotide	Purine Metabolism, Guanine containing	4193	NAMED	RSPURTUNRHNVGF-IOSLPCCCBE	O=C1C(N=CN2[C@@]3([H])[C@@](O)([H])[C@@](O)([H])[C@](CO)([H])O3)=C2N=C(N(C)C)N1	N2,N2-dimethylguanosine	N2,N2-dimethylguanosine	2140-67-2	83878	HMDB0004824		135501639	Pos Early
100001413	400	35130	156149	Nucleotide	Pyrimidine Metabolism, Cytidine containing	4257	NAMED	NIDVTARKFBZMOT-PEBGCTIMBU	O[C@]1([H])[C@@](O)([H])[C@](CO)([H])O[C@]1(N2C(N=C(NC(C)=O)C=C2)=O)[H]	N4-acetylcytidine	N4-acetylcytidine	3768-18-1	96702	HMDB0005923		107461	Pos Early
100001415	209	35157	126974	Nucleotide	Purine Metabolism, Adenine containing	4165	NAMED	GYCVHQYQICRFAX-GQFURFNTBM	OC(C)C(C(O)=O)NC(NC1=NC=NC2=C1N=CN2[C@@H]3O[C@H](CO)[C@@H](O)[C@H]3O)=O	N6-carbamoylthreonyladenosine	N6-carbamoylthreonyladenosine	24719-82-2	141829	HMDB0041623		161466	Neg
100001416	305	35172	147813	Nucleotide	Pyrimidine Metabolism, Orotate containing	4210	NAMED	FKCRAVPPBFWEJD-XVFCMESIBQ	O=C(C=C(C(O)=O)N1[C@H]2[C@H](O)[C@H](O)[C@@H](CO)O2)NC1=O	orotidine	orotidine	314-50-1	83729	HMDB0000788		92751	Polar
100001417	209	35126	126960	Peptide	Acetylated Peptides	1187	NAMED	JFLIEFSWGNOPJJ-UHFFFAOYAD	O=C(CC1=CC=CC=C1)N[C@@H](CCC(N)=O)C(O)=O	phenylacetylglutamine	phenylacetylglutamine	28047-15-6	270643	HMDB0006344	C04148	92258	Neg
100001423	209	35527	127577	Xenobiotics	Benzoate Metabolism	4471	NAMED	ZMHLUFWWWPBTIU-UHFFFAOYAI	O=C(NCC(O)=O)C1=CC=C(O)C=C1	4-hydroxyhippurate	4-hydroxyhippurate	2482-25-9	133104	HMDB0013678		151012	Neg
100001425	209	61833	218435	Nucleotide	Pyrimidine Metabolism, Uracil containing	4223	NAMED	ZPTBLXKRQACLCR-XVFCMESIBI	OC[C@H]1O[C@@H](N2CCC(NC2=O)=O)[C@@H]([C@@H]1O)O	5,6-dihydrouridine	5,6-dihydrouridine	5627-05-4	85115	HMDB0000497		94312	Neg
100001426	209	62924	220780	Nucleotide	Pyrimidine Metabolism, Uracil containing	4245	NAMED	YXNIEZJFCGTDKV-JANFQQFMBG	OCC1C(O)C(O)C(N2C=CC(N(CCC(C(O)=O)N)C2=O)=O)O1	3-(3-amino-3-carboxypropyl)uridine*	3-(3-amino-3-carboxypropyl)uridine*	52745-94-5	149669			171198	Neg
100001433	209	34397	126918	Lipid	Monoacylglycerol	2863	NAMED	DCPCOKIYJYGMDN-DOFZRALJBT	O=C(CCC/C=C\C/C=C\C/C=C\C/C=C\CCCCC)OCC(O)CO	1-arachidonylglycerol (20:4)	1-arachidonylglycerol (20:4)	35474-99-8	4445452	HMDB11578	C13857	16019980,5282281	Neg
100001437	400	35159	161190	Amino Acid	Glutathione Metabolism	573	NAMED	BNRXZEPOHPEEAS-UHFFFAOYAL	NC(C(O)=O)CCC(NC(CSSCC(N)C(O)=O)C(NCC(O)=O)=O)=O	cysteine-glutathione disulfide	cysteine-glutathione disulfide	13081-14-6	3455404	HMDB0000656	R00900	3080690	Pos Early
100001445	209	34428	144736	Lipid	Lysophospholipid	2583	NAMED	YNDYKPRNFWPPFU-GOSISDBHBW	OP(OC[C@H](O)COC(CCCCCCCCCCCCCCC)=O)(O)=O	1-palmitoyl-GPA (16:0)	1-palmitoyl-GPA (16:0)	17618-08-5	4925335	HMDB00327	C04036	6419701	Neg
100001446	209	35136	128207	Nucleotide	Pyrimidine Metabolism, Uracil containing	4225	NAMED	DWRXFEITVBNRMK-JXOAFFINBW	O[C@@H]1[C@H](O)[C@@H](CO)O[C@H]1N(C=C2C)C(NC2=O)=O	5-methyluridine (ribothymidine)	5-methyluridine (ribothymidine)	1463-10-1	393058	HMDB0000884		445408	Neg
100001452	209	35107	126956	Amino Acid	Leucine, Isoleucine and Valine Metabolism	353	NAMED	ZRQXMKMBBMNNQC-UHFFFAOYAA	O=C(O)CNC(CC(C)C)=O	isovalerylglycine	isovalerylglycine	16284-60-9	475516	HMDB00678		546304	Neg
100001454	209	62915	220767	Lipid	Fatty Acid, Dicarboxylate	1688	NAMED	FYVQCLGZFXHEGL-UHFFFAOYAV	O=C(O)CC(O)CCCCCCCCC(O)=O	3-hydroxydodecanedioate*	3-hydroxydodecanedioate*	34574-69-1	13628081	HMDB0000413		16663321	Neg
100001455	209	35121	128201	Cofactors and Vitamins	Nicotinate and Nicotinamide Metabolism	4324	NAMED	ZBSGKPYXQINNGF-UHFFFAOYAK	O=C(C1=CC=CN=C1)NCC(O)=O	nicotinurate (nicotinoylglycine)	nicotinurate	583-08-4	61774	HMDB0003269	C05380	68499	Neg
100001456	400	35114	156140	Nucleotide	Purine Metabolism, Guanine containing	4187	NAMED	FZWGECJQACGGTI-UHFFFAOYAT	O=C1C(N2C)=C(N=C2)N=C(N)N1	7-methylguanine	7-methylguanine	578-76-7	10883	HMDB0000897	C02242	135398679	Pos Early
100001461	402	42398	159466	Lipid	Lysophospholipid	2670	NAMED	BBYWOYAFBUOUFP-JOCHJYFZBR	O=P(OCC[NH3+])([O-])OC[C@H](O)COC(CCCCCCCCCCCCCCCCC)=O	1-stearoyl-GPE (18:0)	1-stearoyl-GPE (18:0)	69747-55-3	7826018	HMDB0011130		9547068	Pos Late
100001462	209	34437	126952	Lipid	Lysophospholipid	2712	NAMED	HFJVKBVEKQHVTO-OZAIVSQSBD	O=P(OCC(O)CO)(O)OC[C@H](O)COC(CCCCCCCCCCCCCCCCC)=O	1-stearoyl-GPG (18:0)	1-stearoyl-GPG (18:0)		21403138				Neg
100001466	400	35132	156151	Nucleotide	Pyrimidine Metabolism, Cytidine containing	4255	NAMED	BWXZYULEOLQCKN-NNRPTJCQBK	O[C@]([C@@]1(O)[H])([C@](O[C@](CO)1[H])([H])N2C=CC(N(C)C2=O)=N)[H]	3-methylcytidine	3-methylcytidine	21028-20-6	9164190	HMDB0240577		14237477	Pos Early
100001467	209	35133	126968	Nucleotide	Purine Metabolism, Guanine containing	4192	NAMED	SLEHROROQDYRAW-KQYNXXCUBZ	O=C1C(N=CN2[C@@]3([H])[C@@](O)([H])[C@@](O)([H])[C@](CO)([H])O3)=C2N=C(NC)N1	N2-methylguanosine	N2-methylguanosine	2140-77-4	2299669	HMDB0005862		135501934	Neg
100001468	209	40469	143005	Cofactors and Vitamins	Nicotinate and Nicotinamide Metabolism	4325	NAMED	JLQSXXWTCJPCBC-UHFFFAOYAD	O=C(C1=C([H])N(C(C([H])=C1[H])=O)C([H])([H])[H])N([H])[H]	N1-Methyl-2-pyridone-5-carboxamide	N1-Methyl-2-pyridone-5-carboxamide	701-44-0	62899	HMDB0004193	C05842	69698	Neg
100001485	400	34456	156123	Peptide	Gamma-glutamyl Amino Acid	638	NAMED	SNCKGJWJABDZHI-SIPWABPFBP	CCC(C)[C@@H](C(O)=O)NC(CC[C@@H](C(O)=O)N)=O	gamma-glutamylisoleucine*	gamma-glutamylisoleucine*		21403145	HMDB0011170		22885096	Pos Early
100001501	402	35160	158710	Lipid	Fatty Acid Metabolism (Acyl Carnitine, Monounsaturated)	1887	NAMED	IPOLTUVFXFHAHI-WHIOSMTNBE	[O-]C(C[C@@H](OC(CCCCCCC/C=C\CCCCCCCC)=O)C[N+](C)(C)C)=O	oleoylcarnitine (C18:1)	oleoylcarnitine (C18:1)	38677-66-6	21403150	HMDB0005065		6441392	Pos Late
100001502	400	37092	156314	Peptide	Gamma-glutamyl Amino Acid	650	NAMED	FUZOZPRKGAXGOB-UHFFFAOYAE	O=C(O)C(CCC(NC(CC)C(O)=O)=O)N	gamma-glutamyl-2-aminobutyrate	gamma-glutamyl-2-aminobutyrate	16869-42-4	21403151				Pos Early
100001509	400	45095	157090	Amino Acid	Leucine, Isoleucine and Valine Metabolism	397	NAMED	IHCPDBBYTYJYIL-UHFFFAOYAT	CCC(C)C(OC(CC([O-])=O)C[N+](C)(C)C)=O	2-methylbutyrylcarnitine (C5)	2-methylbutyrylcarnitine (C5)	31023-25-3	4932320	HMDB0000378		6426901	Pos Early
100001510	209	32553	143728	Amino Acid	Tyrosine Metabolism	190	NAMED	CTYRPMDGLDAWRQ-UHFFFAOYAC	OS(OC1=CC=CC=C1)(=O)=O	phenol sulfate	phenol sulfate	937-34-8	67018	HMDB0060015	C02180	74426	Neg
100001511	402	33230	158553	Lipid	Lysophospholipid	2603	NAMED	LFUDDCMNKWEORN-KHPPLWFEBO	O=P(OCC[N+](C)(C)C)([O-])OCC(O)COC(CCCCCCC/C=C\CCCCCC)=O	1-palmitoleoyl-GPC (16:1)*	1-palmitoleoyl-GPC* (16:1)*		21403152	HMDB0010383		24779461	Pos Late
100001526	400	37059	156288	Lipid	Fatty Acid Synthesis	1472	NAMED	ZGNBLKBZJBJFDG-UHFFFAOYAY	O=C(CC(O)=O)OC(CC([O-])=O)C[N+](C)(C)C	malonylcarnitine	malonylcarnitine	853728-01-5	21403153	HMDB0002095		22833583	Pos Early
100001527	209	35436	128227	Lipid	Fatty Acid Metabolism (Acyl Glycine)	1806	NAMED	UPCKIPHSXMXJOX-UHFFFAOYAU	O=C(O)CNC(CCCCC)=O	hexanoylglycine	hexanoylglycine (C6)	24003-67-6	89859	HMDB0000701		99463	Neg
100001540	400	46225	157124	Partially Characterized Molecules	Partially Characterized Molecules	6453	NAMED	NPWMTBZSRRLQNJ-UHFFFAOYAH	O=C(CCC1N)NC1=O	glutamine_degradant*	glutamine_degradant*	2353-44-8					Pos Early
100001541	209	36746	128281	Amino Acid	Leucine, Isoleucine and Valine Metabolism	395	NAMED	RILPIWOPNGRASR-UHFFFAOYAI	O=C(C(C(CC)C)O)O	2-hydroxy-3-methylvalerate	2-hydroxy-3-methylvalerate	488-15-3	144317	HMDB0000317		164623	Neg
100001550	400	33009	155996	Xenobiotics	Food Component/Plant	4934	NAMED	XULZWQRXYTVUTE-ZETCQYMHBF	C[N+]1(C)[C@@H](CCCC1)[C@]([O-])=O	homostachydrine*	homostachydrine*	1195-94-4	390180	HMDB0033433	C08283	441447	Pos Early
100001551	402	33228	158552	Lipid	Lysophospholipid	2636	NAMED	LAXQYRRMGGEGOH-JXRLJXCWBN	C[N+](C)(C)CCOP(OC[C@@](O)([H])COC(CCC\C=C/C\C=C/C/C=C\C/C=C\CCCCC)=O)([O-])=O	1-arachidonoyl-GPC (20:4n6)*	1-arachidonoyl-GPC* (20:4)*		21403155	HMDB0010395	C05208	24779476	Pos Late
100001561	209	47118	148450	Lipid	Lysophospholipid	2604	NAMED	GKXPPJQBVCKAGD-DJYGDJEFBY	OC[C@](OC(CCCCCCCC/C=C\CCCCC)=O)([H])COP(OCC[N+](C)(C)C)([O-])=O	2-palmitoleoyl-GPC (16:1)*	2-palmitoleoyl-GPC* (16:1)*		21403164	HMDB10383		122164832	Neg
100001562	209	35253	126137	Lipid	Lysophospholipid	2602	NAMED	NEGQHKSYEYVFTD-HSZRJFAPBY	OC[C@](OC(CCCCCCCCCCCCCCC)=O)([H])COP(OCC[N+](C)(C)C)([O-])=O	2-palmitoyl-GPC (16:0)*	2-palmitoyl-GPC* (16:0)*		21403165	HMDB0061702		15061532	Neg
100001567	402	35631	158748	Lipid	Lysophospholipid	2663	NAMED	YVYMBNSKXOXSKW-HXUWFJFHBX	O=P(OCC[NH3+])([O-])OC[C@H](O)COC(CCCCCCCCCCCCCCC)=O	1-palmitoyl-GPE (16:0)	1-palmitoyl-GPE (16:0)	53862-35-4	7826019	HMDB0011503		9547069	Pos Late
100001569	402	35628	158745	Lipid	Lysophospholipid	2672	NAMED	PYVRVRFVLRNJLY-MZMPXXGTBD	O=P(OCC[NH3+])([O-])OC[C@H](O)COC(CCCCCCC\C=C/CCCCCCCC)=O	1-oleoyl-GPE (18:1)	1-oleoyl-GPE (18:1)	89576-29-4	7826021	HMDB0011506		9547071	Pos Late
100001570	402	36600	158788	Lipid	Lysophospholipid	2674	NAMED	DBHKHNGBVGWQJE-HZJYTTRNBF	O=P(OCC(O)COC(CCCCCCC/C=C\C/C=C\CCCCC)=O)(O)OCCN	1-linoleoyl-GPE (18:2)*	1-linoleoyl-GPE (18:2)*		21403170	HMDB0011507		52925130	Pos Late
100001571	402	35186	158719	Lipid	Lysophospholipid	2687	NAMED	ROPRRXYVXLDXQO-XSQXPFHXBE	NCCOP(OC[C@@](O)([H])COC(CCC\C=C/C\C=C/C/C=C\C/C=C\CCCCC)=O)(O)=O	1-arachidonoyl-GPE (20:4n6)*	1-arachidonoyl-GPE (20:4n6)*		21403171	HMDB0011517		42607465	Pos Late
100001577	209	48434	155079	Amino Acid	Urea cycle; Arginine and Proline Metabolism	504	NAMED	WMQMIOYQXNRROC-LURJTMIEBM	OC([C@@H](NC(C)=O)CCCNC(N)=O)=O	N-acetylcitrulline	N-acetylcitrulline	33965-42-3	571213	HMDB0000856	C15532,C02851	656979	Neg
100001579	209	35675	128275	Lipid	Fatty Acid, Monohydroxy	1969	NAMED	JGHSBPIZNUXPLA-UHFFFAOYAI	O=C(O)C(O)CCCCCCCCCCCCCC	2-hydroxypalmitate	2-hydroxypalmitate	764-67-0	83805	HMDB0031057		12575964,92836,11065598	Neg
100001580	209	37478	127695	Lipid	Long Chain Polyunsaturated Fatty Acid (n3 and n6)	1577	NAMED	AVKOENOBFIYBSA-WMPRHZDHBF	OC(CC/C=C\C/C=C\C/C=C\C/C=C\C/C=C\CCCCC)=O	docosapentaenoate (n6 DPA; 22:5n6)	docosapentaenoate (n6 DPA; 22:5n6)	25182-74-5	4945614	HMDB0001976	C16513	6441454	Neg
100001586	305	46957	148205	Cofactors and Vitamins	Ascorbate and Aldarate Metabolism	4358	NAMED	RGHNJXZEOKUKBD-NRXMZTRTBF	OC([C@H](O)[C@H](O)[C@H](O)[C@@H](O)CO)=O	gulonate*	gulonate*	20246-53-1	7969943	HMDB0003290	C00800	152304	Polar
100001590	209	35437	128229	Amino Acid	Leucine, Isoleucine and Valine Metabolism	427	NAMED	DCICDMMXFIELDF-UHFFFAOYAA	O=C(O)CNC(C(C)C)=O	isobutyrylglycine	isobutyrylglycine (C4)	15926-18-8	9030891	HMDB0000730		10855600	Neg
100001593	400	44664	157075	Amino Acid	Lysine Metabolism	127	NAMED	NXJAXUYOQLTISD-UHFFFAOYAA	[O-]C(CC(C[N+](C)(C)C)OC(CCCC(O)=O)=O)=O	glutarylcarnitine (C5-DC)	glutarylcarnitine (C5-DC)	102636-82-8	21403175	HMDB0013130		71317118	Pos Early
100001594	400	35433	156184	Amino Acid	Leucine, Isoleucine and Valine Metabolism	364	NAMED	IGLHHSKNBDXCEY-UHFFFAOYAG	[O-]C(CC(C[N+](C)(C)C)OC(CC(O)(C)C)=O)=O	beta-hydroxyisovaleroylcarnitine	beta-hydroxyisovaleroylcarnitine	99159-87-2	21403176				Pos Early
100001597	400	35428	156182	Amino Acid	Leucine, Isoleucine and Valine Metabolism	400	NAMED	WURBQCVBQNMUQT-RMKNXTFCBN	[O-]C(CC(C[N+](C)(C)C)OC(/C(C)=C/C)=O)=O	tiglylcarnitine (C5:1-DC)	tiglyl carnitine (C5)	64191-86-2	17216200	HMDB0002366		22833596	Pos Early
100001604	209	35322	144222	Xenobiotics	Drug - Topical Agents	5966	NAMED	FPXPQMOQWJZYBL-UHFFFAOYAZ	OC1=CC=C(C=C1)OS(=O)(O)=O	hydroquinone sulfate	hydroquinone sulfate	123-31-9	141624	HMDB0240263	C00530	161220	Neg
100001605	209	35320	143730	Xenobiotics	Benzoate Metabolism	4499	NAMED	MZPWKJZDOCIALD-UHFFFAOYAC	O=S(OC1=C(O)C=CC=C1)(O)=O	catechol sulfate	catechol sulfate	4918-96-1	2341024	HMDB0059724		3083879	Neg
100001606	305	35324	238705	Lipid	Sterol	3194	NAMED	BHYOQNUELFTYRT-WHYDCBPWBW	CC1(C2C(C)CCCC(C)C)C(CC2)C(CC=C3C4(CCC(OS(=O)(O)=O)C3)C)C4CC1	cholesterol sulfate	cholesterol sulfate	2864-50-8	4371550	HMDB00653	C18043	65076	Polar
100001609	209	36776	128301	Lipid	Sterol	3207	NAMED	SATGKQGFUDXGAX-MYWFJNCABU	O=C(C(CCC[C@H]([C@H]1CC[C@H]2[C@H]3[C@@H]([C@]4(C)C(C[C@H]3O)=CC(CC4)=O)CC[C@@]21C)C)C)O	7-alpha-hydroxy-3-oxo-4-cholestenoate (7-Hoca)	7-HOCA	115538-85-7	2338765	HMDB0012458	C17337	3081085	Neg
100001611	209	36803	143803	Lipid	Sterol	3209	NAMED	GYJSAWZGYQXRBS-GRJZKGIBBR	O[C@H]1[C@@]([C@@](CC2)([H])[C@](CC[C@@H]3O)(C)C(C3)=C1)([H])[C@@]4([H])[C@@]2(C)[C@]([C@H](C)CCCC(C)C(O)=O)([H])CC4	3beta,7alpha-dihydroxy-5-cholestenoate	3beta,7alpha-dihydroxy-5-cholestenoate	115538-84-6	2338764	HMDB0012454	C17335	3081084	Neg
100001612	400	35665	156223	Amino Acid	Glutamate Metabolism	55	NAMED	OPVPGKGADVGKTG-UHFFFAOYAF	CC(NC(C(NC(CCC(O)=O)C(O)=O)=O)CC(O)=O)=O	N-acetyl-aspartyl-glutamate (NAAG)	N-acetyl-aspartyl-glutamate (NAAG)	3106-85-2	5065	HMDB0001067	C12270	188803	Pos Early
100001613	209	35669	128271	Lipid	Fatty Acid, Dicarboxylate	1692	NAMED	HQHCYKULIHKCEB-UHFFFAOYAK	O=C(O)CCCCCCCCCCCCC(O)=O	tetradecanedioate (C14-DC)	tetradecanedioate (C14)	821-38-5	12630	HMDB0000872		13185	Neg
100001614	209	35678	128277	Lipid	Fatty Acid, Dicarboxylate	1696	NAMED	QQHJDPROMQRDLA-UHFFFAOYAF	O=C(O)CCCCCCCCCCCCCCC(O)=O	hexadecanedioate (C16-DC)	hexadecanedioate (C16)	505-54-4	10027	HMDB0000672	C19615	10459	Neg
100001615	209	36754	128289	Lipid	Fatty Acid, Dicarboxylate	1699	NAMED	BNJOQKFENDDGSC-UHFFFAOYAE	O=C(O)CCCCCCCCCCCCCCCCC(O)=O	octadecanedioate (C18-DC)	octadecanedioate (C18)	871-70-5	63283	HMDB0000782		70095	Neg
100001617	209	42395	128311	Lipid	Fatty Acid, Dicarboxylate	1684	NAMED	LWBHHRRTOZQPDM-UHFFFAOYAZ	O=C(O)CCCCCCCCCC(O)=O	undecanedioate (C11-DC)	undecanedioate (C11-DC)	1852-04-6	15037	HMDB0000888		15816	Neg
100001618	209	35625	128233	Lipid	Monoacylglycerol	2849	NAMED	DCBSHORRWZKAKO-UHFFFAOYAJ	O=C(CCCCCCCCCCCCC)OCC(O)CO	1-myristoylglycerol (14:0)	1-myristoylglycerol (14:0)	75685-84-6	71382	HMDB0011561	C01885	10957631	Neg
100001619	305	48857	160476	Lipid	Glycerolipid Metabolism	2848	NAMED	LLCSXHMJULHSJN-UHFFFAOYAC	OC(CO)COP(O)(OCC(CO)O)=O	glycerophosphoglycerol	glycerophosphoglycerol		388990	HMDB0240316	C03274	54575349	Polar
100001620	400	37455	156380	Lipid	Phospholipid Metabolism	2241	NAMED	JZNWSCPGTDBMEW-UHFFFAOYAI	O=P(OCCN)(O)OCC(CO)O	glycerophosphoethanolamine	glycerophosphoethanolamine	33049-08-0	110410	HMDB0000114	C01233	123874	Pos Early
100001621	305	47155	148603	Lipid	Phospholipid Metabolism	2243	NAMED		[H]C(C(O)(C(O)([C@](O)1[H])[H])[H])([C@@](OP(O)(OC[C@@]([H])(CO)O)=O)([C@]1(O)[H])[H])O	glycerophosphoinositol*	glycerophosphoinositol*	16824-65-0				167572	Polar
100001624	209	35635	128251	Xenobiotics	Benzoate Metabolism	4572	NAMED	QVWAEZJXDYOKEH-UHFFFAOYAP	O=C(CCC1=CC(O)=CC=C1)O	3-(3-hydroxyphenyl)propionate	3-(3-hydroxyphenyl)propionate	621-54-5	89	HMDB0000375	C11457	91	Neg
100001635	400	35651	156211	Xenobiotics	Chemical	6155	NAMED	WQXNXVUDBPYKBA-YFKPBYRVBN	O=[C@](O)[C@H]1N=C(C)NCC1	ectoine	ectoine	96702-03-3	112069	HMDB0240650	C06231	126041	Pos Early
100001654	209	34214	142524	Lipid	Lysophospholipid	2732	NAMED		[H]C(C(O)(C(O)([C@](O)1[H])[H])[H])([C@@](OP(O)(OC[C@@]([H])(COC(CCC/C=C\C/C=C\C/C=C\C/C=C\CCCCC)=O)O)=O)([C@]1(O)[H])[H])O	1-arachidonoyl-GPI (20:4)*	1-arachidonoyl-GPI* (20:4)*			HMDB0061690		121596217	Neg
100001655	209	35305	146820	Lipid	Lysophospholipid	2718	NAMED		[H]C(C(O)(C(O)([C@](O)1[H])[H])[H])([C@@](OP(O)(OC[C@@]([H])(COC(CCCCCCCCCCCCCCC)=O)O)=O)([C@]1(O)[H])[H])O	1-palmitoyl-GPI (16:0)	1-palmitoyl-GPI* (16:0)			HMDB0061695		71296207	Neg
100001657	209	32620	142564	Lipid	Secondary Bile Acid Metabolism	3501	NAMED	FHXBAFXQVZOILS-OETIFKLTBP	C[C@]12[C@@]([C@@]([C@@](CC2)([H])[C@](CC3)(C)[C@@]4([H])C[C@@H]3OS(=O)(O)=O)(CC4)[H])([H])CC[C@]1([H])[C@H](C)CCC(NCC(O)=O)=O	glycolithocholate sulfate*	glycolithocholate sulfate*	15324-64-8	65188	HMDB0002639	C11301	72222	Neg
100001658	209	36850	128309	Lipid	Secondary Bile Acid Metabolism	3503	NAMED	HSNPMXROZIQAQD-GBURMNQMBI	C[C@@]([C@]([C@@](CC1)([H])[C@@]2([H])[C@](CC3)(C)[C@]1([H])C[C@@H]3OS(=O)(O)=O)(CC4)[H])(CC2)[C@]4([H])[C@H](C)CCC(NCCS(O)(=O)=O)=O	taurolithocholate 3-sulfate	taurolithocholate 3-sulfate	64936-83-0	389078	HMDB0002580	C03642	440071	Neg
100001662	400	36747	156251	Lipid	Carnitine Metabolism	1932	NAMED	JHPNVNIEXXLNTR-UHFFFAOYAL	C[N+](C)(C)CCCC([O-])=O	deoxycarnitine	deoxycarnitine	6249-56-5	705	HMDB0001161	C01181	22620	Pos Early
100001664	209	48130	151119	Nucleotide	Purine Metabolism, Adenine containing	4175	NAMED		OCC(O1)C(O)C(O)C1N2C=NC3=C(NC(CC(O)=O)C(O)=O)N=CN=C32	N6-succinyladenosine	N6-succinyladenosine	4542-23-8		HMDB0000912		165243	Neg
100001668	400	61868	218616	Amino Acid	Histidine Metabolism	96	NAMED	AHPWEWASPTZMEK-UHFFFAOYAY	OCC(O1)C(O)C(O)C1N2C=NC(CC(O)=O)=C2	1-ribosyl-imidazoleacetate*	1-ribosyl-imidazoleacetate*	29605-99-0	4292299	HMDB0002331	C05131	440569	Pos Early
100001721	305	36751	145848	Amino Acid	Lysine Metabolism	106	NAMED	VEYYWZRYIYDQJM-ZETCQYMHBC	OC([C@H](CCCCN)NC(C)=O)=O	N2-acetyllysine	N2-acetyllysine	1946-82-3	83869	HMDB0000446	C12989	92907	Polar
100001723	209	37073	127601	Lipid	Fatty Acid, Monohydroxy	1959	NAMED	NYHNVHGFPZAZGA-UHFFFAOYAC	O=C(C(CCCC)O)O	alpha-hydroxycaproate	alpha-hydroxycaproate	6064-63-7	90191	HMDB0001624		99824	Neg
100001730	305	62952	220827	Lipid	Fatty Acid, Dihydroxy	2038	NAMED		O=C(CC(CO)O)O	3,4-dihydroxybutyrate	3,4-dihydroxybutyrate	51267-44-8		HMDB0000337		150929	Polar
100001731	209	42087	143935	Amino Acid	Tryptophan Metabolism	307	NAMED		O=C(NC(CCC(N)=O)C(O)=O)CC1=CNC2=C1C=CC=C2	indoleacetylglutamine	indoleacetylglutamine			HMDB0013240		25200879	Neg
100001733	209	54907	208284	Lipid	Fatty Acid Metabolism (Acyl Glutamine)	1782	NAMED		O=C(CCCCC)NC(CCC(N)=O)C(O)=O	hexanoylglutamine	hexanoylglutamine						Neg
100001734	209	36752	128287	Amino Acid	Lysine Metabolism	107	NAMED	DTERQYGMUDWYAZ-ZETCQYMHBE	N[C@@H](CCCCNC(C)=O)C(O)=O	N6-acetyllysine	N6-acetyllysine	692-04-6	83801	HMDB0000206	C02727	92832	Neg
100001739	209	35718	143707	Lipid	Long Chain Polyunsaturated Fatty Acid (n3 and n6)	1573	NAMED	AHANXAKGNAKFSK-PDBXOOCHBM	CC\C=C/C\C=C/C\C=C/CCCCCCCCCC(O)=O	dihomo-linolenate (20:3n3 or n6)	dihomolinolenate (20:3n3 or 3n6)	17046-59-2	4471954	HMDB0002925	C03242	5280581	Neg
100001740	305	46142	146560	Carbohydrate	Fructose, Mannose and Galactose Metabolism	1352	NAMED	FBPFZTCFMRRESA-UHFFFAOYAI	OCC(O)C(O)C(O)C(O)CO	mannitol/sorbitol	mannitol/sorbitol		440	HMDB0000247,HMDB0000765	C00392,C00794	5780,6251	Polar
100001743	400	37097	156317	Amino Acid	Tryptophan Metabolism	264	NAMED	AOHCBEAZXHZMOR-ZDUSSCGKBF	O=C([O-])[C@@H]([N@+](C)(C)C)CC1=CNC2=C1C=CC=C2	tryptophan betaine	tryptophan betaine	20671-76-5	390633	HMDB0061115	C09213	442106	Pos Early
100001755	209	36098	144223	Xenobiotics	Benzoate Metabolism	4526	NAMED	IETVQHUKTKKBFF-UHFFFAOYAU	O=S(OC1=CC=C(C=C)C=C1)(O)=O	4-vinylphenol sulfate	4-vinylphenol sulfate	2628-17-3	4932200	HMDB0062775	C05627	6426766	Neg
100001756	209	36099	144224	Xenobiotics	Benzoate Metabolism	4524	NAMED		O=S(OC1=CC=C(CC)C=C1)(O)=O	4-ethylphenylsulfate	4-ethylphenyl sulfate	123-07-9		HMDB0062551	C13637	20822574	Neg
100001757	209	36095	144225	Xenobiotics	Food Component/Plant	5078	NAMED	NODSEPOUFZPJEQ-UHFFFAOYAU	CC(C)C1=CC=C(C)C=C1OS(=O)(O)=O	thymol sulfate	thymol sulfate	89-83-8	10709958	HMDB0062720	C09908	12456386	Neg
100001765	305	36749	146966	Lipid	Fatty Acid, Dicarboxylate	1670	NAMED	SYEOWUNSTUDKGM-UHFFFAOYAW	O=C(O)CC(C)CCC(O)=O	3-methyladipate	3-methyladipate	3058-01-3	11789	HMDB0000555		12292	Polar
100001767	209	48428	155071	Xenobiotics	Food Component/Plant	5118	NAMED	VTYFITADLSVOAS-UHFFFAOYAA	NC(C(O)=O)CCCCN1C(C=O)=CC=C1CO	pyrraline	pyrraline	74509-14-1	19980286	HMDB0033143	C21013	14274616	Neg
100001768	400	36713	156246	Carbohydrate	Advanced Glycation End-product	1436	NAMED	NUXSIDPKKIEIMI-UHFFFAOYAH	OC(CNCCCCC(C(O)=O)N)=O	N6-carboxymethyllysine	N6-carboxymethyllysine	5746-04-3	11217184	HMDB0240347		123800	Pos Early
100001777	209	36602	146821	Lipid	Lysophospholipid	2724	NAMED		[H]C(C(O)(C(O)([C@](O)1[H])[H])[H])([C@@](OP(O)(OC[C@@]([H])(COC(CCCCCCC/C=C\CCCCCCCC)=O)O)=O)([C@]1(O)[H])[H])O	1-oleoyl-GPI (18:1)	1-oleoyl-GPI (18:1)			HMDB0061693		86289645	Neg
100001778	209	36594	146822	Lipid	Lysophospholipid	2726	NAMED		[H]C(C(O)(C(O)([C@](O)1[H])[H])[H])([C@@](OP(O)(OC[C@@]([H])(COC(CCCCCCC/C=C\C/C=C\CCCCC)=O)O)=O)([C@]1(O)[H])[H])O	1-linoleoyl-GPI (18:2)*	1-linoleoyl-GPI* (18:2)*			HMDB0240597		11124828	Neg
100001787	209	46331	145275	Xenobiotics	Drug - Analgesics, Anesthetics	5393	NAMED	XWJUDDGELKXYNO-QMMMGPOBBV	OC1=CC=C2C(C=CC([C@H](C)C(O)=O)=C2)=C1	desmethylnaproxen	desmethylnaproxen	52079-10-4	18640362	HMDB0013989		162920	Neg
100001788	209	46106	143713	Xenobiotics	Drug - Analgesics, Anesthetics	5394	NAMED	BNKMSCMOWGCUOF-QMMMGPOBBD	C[C@H](C(O)=O)C1=CC2=CC=C(OS(=O)(O)=O)C=C2C=C1	desmethylnaproxen sulfate	desmethylnaproxen sulfate		160559			184679	Neg
100001789	209	36649	127579	Xenobiotics	Food Component/Plant	4683	NAMED		Cl[C@]([C@@](O[C@@](O[C@@]([C@@]1(O)[H])(CCl)O[C@]([C@]1(O)[H])(CCl)[H])([C@]2(O)[H])[H])(CO)[H])([C@]2(O)[H])[H]	sucralose	sucralose	56038-13-2		HMDB0031554	C12285	71485	Neg
100001791	209	33173	142539	Xenobiotics	Drug - Analgesics, Anesthetics	5380	NAMED		CC(NC1=C(O)C=C(OS(=O)(O)=O)C=C1)=O	2-hydroxyacetaminophen sulfate*	2-hydroxyacetaminophen sulfate*		34448632	HMDB0062547		86290013	Neg
100001793	209	47031	148286	Xenobiotics	Drug - Analgesics, Anesthetics	5381	NAMED		CC(NC1=C(OC)C=C(OS(=O)(O)=O)C=C1)=O	2-methoxyacetaminophen sulfate*	2-methoxyacetaminophen sulfate*		34448633	HMDB0062550		86290014	Neg
100001795	209	33161	153167	Xenobiotics	Drug - Analgesics, Anesthetics	5382	NAMED		CC(NC1=C(OC)C=C(OC2OC(C(O)=O)C(O)C(O)C2O)C=C1)=O	2-methoxyacetaminophen glucuronide*	2-methoxyacetaminophen glucuronide*		52083351	HMDB0240215		121596203	Neg
100001797	400	34365	156081	Xenobiotics	Drug - Analgesics, Anesthetics	5383	NAMED	LLHICPSCVFRWDT-UHFFFAOYAK	CC(NC1=CC=C(O)C(SCC(C(O)=O)N)=C1)=O	3-(cystein-S-yl)acetaminophen*	3-(cystein-S-yl)acetaminophen*	53446-10-9	4403253	HMDB0240217		171264	Pos Early
100001806	209	36845	143732	Xenobiotics	Benzoate Metabolism	4560	NAMED	CYGSXDXRHXMAOV-UHFFFAOYAI	O=S(OC1=CC=CC=C1C)(O)=O	o-cresol sulfate	o-cresol sulfate		9790277	HMDB0011635		11615528	Neg
100001809	209	36847	143734	Xenobiotics	Benzoate Metabolism	4521	NAMED		O=S(OC1=C(CC)C=CC=C1)(O)=O	2-ethylphenylsulfate	2-ethylphenylsulfate						Neg
100001810	400	36808	156271	Amino Acid	Urea cycle; Arginine and Proline Metabolism	498	NAMED	YDGMGEXADBMOMJ-LURJTMIEBT	N[C@@H](CCCNC(N(C)C)=N)C(O)=O	dimethylarginine (SDMA + ADMA)	dimethylarginine (ADMA + SDMA)	102783-24-4	110375	HMDB0003334,HMDB0001539	C21189,C03626	123831,169148	Pos Early
100001843	400	37063	156289	Peptide	Gamma-glutamyl Amino Acid	632	NAMED	WQXXXVRAFAKQJM-WHFBIAKZBJ	C[C@H](NC(CC[C@H](N)C(O)=O)=O)C(O)=O	gamma-glutamylalanine	gamma-glutamylalanine	5875-41-2	389104	HMDB0029142	C03738	440103	Pos Early
100001851	305	37076	147598	Amino Acid	Glycine, Serine and Threonine Metabolism	11	NAMED	JJIHLJJYMXLCOY-BYPYZUCNBM	OC[C@@H](C(O)=O)NC(C)=O	N-acetylserine	N-acetylserine	97-14-3	58744	HMDB0002931		65249	Polar
100001856	402	42448	164202	Lipid	Phosphatidylethanolamine (PE)	2426	NAMED		O=C(CCCCCCC/C=C/CCCCCCCC)O[C@@H](COP(OCCN)(O)=O)COC(CCCCCCCCCCCCCCCCC)=O	1-stearoyl-2-oleoyl-GPE (18:0/18:1)	1-stearoyl-2-oleoyl-GPE (18:0/18:1)			HMDB0008993		9546742	Pos Late
100001859	305	37112	145854	Lipid	Inositol Metabolism	2203	NAMED	CDAISMWEOUEBRE-LKPKBOIGBG	O[C@@H]1[C@@H](O)[C@H](O)[C@@H](O)[C@@H](O)[C@@H]1O	chiro-inositol	chiro-inositol	643-12-9	10254647	HMDB0240209	C19891		Polar
100001868	209	37181	144354	Xenobiotics	Food Component/Plant	5089	NAMED		C=CCC1=CC=C(OS(=O)(O)=O)C=C1	4-allylphenol sulfate	4-allylphenol sulfate					66633409	Neg
100001869	402	42450	164205	Lipid	Phosphatidylcholine (PC)	2334	NAMED	PSVRFUPOQYJOOZ-QNPWAGBNBV	C[N+](C)(CCOP([O-])(OC[C@@]([H])(COC(CCCCCCCCCCCCCCCCC)=O)OC(CCC/C=C\C/C=C\C/C=C\C/C=C\CCCCC)=O)=O)C	1-stearoyl-2-arachidonoyl-GPC (18:0/20:4)	1-stearoyl-2-arachidonoyl-GPC (18:0/20:4)	35418-59-8	17347139	HMDB0008048		16219824	Pos Late
100001870	402	42449	164197	Lipid	Phosphatidylethanolamine (PE)	2411	NAMED	HBZNVZIRJWODIB-NHCUFCNUBC	O=C(CCCCCCC/C=C\C/C=C\CCCCC)O[C@@H](COP(OCCN)(O)=O)COC(CCCCCCCCCCCCCCC)=O	1-palmitoyl-2-linoleoyl-GPE (16:0/18:2)	1-palmitoyl-2-linoleoyl-GPE (16:0/18:2)		7825697	HMDB0005322		9546747	Pos Late
100001872	305	48502	154460	Lipid	Phosphatidylserine (PS)	2509	NAMED		O=C(CCCCCCCCCCCCCCCCC)OC[C@]([H])(COP(O)(OC[C@]([NH3+])(C([O-])=O)[H])=O)OC(CCC/C=C\C/C=C\C/C=C\C/C=C\CCCCC)=O	1-stearoyl-2-arachidonoyl-GPS (18:0/20:4)	1-stearoyl-2-arachidonoyl-GPS (18:0/20:4)			HMDB0012383		24779545	Polar
100001876	402	52605	165336	Lipid	Sphingolipid Synthesis	3002	NAMED	YHEDRJPUIRMZMP-UHFFFAOYAT	OP(O)(OCC(C(CCCCCCCCCCCCCCC)O)N)=O	sphinganine-1-phosphate	sphinganine-1-phosphate	19794-97-9	505	HMDB0001383		520	Pos Late
100001882	402	52234	164199	Lipid	Hexosylceramides (HCER)	3059	NAMED		OC1C(CO)OC(OC[C@H](NC(CCCCCCCCCCCCCCCCC)=O)[C@H](O)/C=C/CCCCCCCCCCCCC)C(O)C1O	glycosyl-N-stearoyl-sphingosine (d18:1/18:0)	glycosyl-N-stearoyl-sphingosine (d18:1/18:0)						Pos Late
100001925	400	37104	156323	Peptide	Dipeptide	762	NAMED	SZJNCZMRZAUNQT-IUCAKERBBA	O=C(N[C@H]1CC(C)C)[C@H]2N(CCC2)C1=O	cyclo(leu-pro)	cyclo(leu-pro)	2873-36-1	5428292	HMDB0034276		7074739	Pos Early
100001933	402	37033	158830	Xenobiotics	Drug - Neurological	5823	NAMED	FFGPTBGBLSHEPO-UHFFFAOYAM	O=C(N1C2=C(C=CC3=CC=CC=C13)C=CC=C2)N	carbamazepine	carbamazepine	298-46-4	2457	HMDB0014704	C06868,D00252	2554	Pos Late
100001935	305	37036	221516	Xenobiotics	Drug - Neurological	5833	NAMED	TZFWDZFKRBELIQ-UHFFFAOYAQ	ClC1=CC=C(OC2=O)C(N2)=C1	chlorzoxazone	chlorzoxazone	95-25-0	2632	HMDB0014500	D00771,C07931	2733	Polar
100001946	400	37077	156299	Peptide	Dipeptide	745	NAMED	OWOHLURDBZHNGG-YFKPBYRVBB	O=C(NC1)[C@H](CCC2)N2C1=O	cyclo(gly-pro)	cyclo(gly-pro)	3705-27-9	112149			193540	Pos Early
100001948	400	37058	156287	Energy	TCA Cycle	1448	NAMED		[O-]C(CC(C[N+](C)(C)C)OC(CCC(O)=O)=O)=O	succinylcarnitine (C4-DC)	succinylcarnitine (C4-DC)	256928-74-2	28639166	HMDB0061717		71464481	Pos Early
100001950	402	32586	158528	Cofactors and Vitamins	Hemoglobin and Porphyrin Metabolism	4410	NAMED	BPYKTIZUTYGOLE-BMNRKXREBL	CC(C(N/1)=O)=C(C=C)C1=C/C2=C(C)C(CCC(O)=O)=C(CC3=C(CCC(O)=O)C(C)=C(/C=C4NC(C(C=C)=C\4C)=O)N3)N2	bilirubin (E,E)*	bilirubin (E,E)*		4474753	HMDB0240584		129320511	Pos Late
100001951	402	47886	160233	Cofactors and Vitamins	Hemoglobin and Porphyrin Metabolism	4411	NAMED	BPYKTIZUTYGOLE-VVCLLGATBN	CC(C(N/1)=O)=C(C=C)C1=C/C2=C(C)C(CCC(O)=O)=C(CC3=C(CCC(O)=O)C(C)=C(/C=C4NC(C(C=C)=C/4C)=O)N3)N2	bilirubin (E,Z or Z,E)*	bilirubin (E,Z or Z,E)*		4705847	HMDB0000488	C00486	5799469	Pos Late
100001956	400	37431	156358	Amino Acid	Urea cycle; Arginine and Proline Metabolism	518	NAMED	CWLQUGTUXBXTLF-UHFFFAOYAJ	O=C(O)C1N(C)CCC1	N-methylproline	N-methylproline	475-11-6	541	HMDB0094696		643474	Pos Early
100001977	402	57591	211608	Cofactors and Vitamins	Vitamin A Metabolism	4436	NAMED	DMASLKHVQRHNES-QQGJMDNJBV	CC1=C(/C=C/C(C)=C/C=C/C(C)=C/C=C/C=C(C)/C=C/C=C(C)/C=C/C2=C(C)CCCC2(C)C)C(C)(C)CC(O)C1	beta-cryptoxanthin	beta-cryptoxanthin	472-70-8	4904571	HMDB0033844	C08591	5281235	Pos Late
100001987	209	37190	144226	Lipid	Androgenic Steroids	3387	NAMED		C[C@@]12[C@](CCC3C2CC[C@@]4(C)C3CC[C@@H]4OS(=O)(O)=O)([H])C[C@@H](OS(=O)(O)=O)CC1	5alpha-androstan-3beta,17beta-diol disulfate	5alpha-androstan-3beta,17beta-diol disulfate	571-20-0		HMDB00493	C12525	90186325	Neg
100001988	209	37198	144254	Lipid	Progestin Steroids	3281	NAMED		C[C@@]12[C@](CCC3C2CC[C@@]4(C)C3CCC4C(OS(=O)(O)=O)C)([H])C[C@@H](OS(=O)(O)=O)CC1	5alpha-pregnan-3beta,20alpha-diol disulfate	5alpha-pregnan-3beta,20alpha-diol disulfate			HMDB0094650		118703093	Neg
100001989	209	32599	142563	Lipid	Secondary Bile Acid Metabolism	3536	NAMED		O=S(OC1CCC2(C)C(CCC3C2CCC4(C)C3CCC4C(CCC(NCC(O)=O)=O)C)=C1)(O)=O	glycocholenate sulfate*	glycocholenate sulfate*						Neg
100001990	209	32807	142566	Lipid	Secondary Bile Acid Metabolism	3537	NAMED		O=S(OC1CCC2(C)C(CCC3C2CCC4(C)C3CCC4C(CCC(NCCS(=O)(O)=O)=O)C)=C1)(O)=O	taurocholenate sulfate*	taurocholenate sulfate*						Neg
100001992	209	37202	144229	Lipid	Androgenic Steroids	3364	NAMED		C[C@@]12C(CCC3C2CC[C@@]4(C)C3CC[C@@H]4OS(=O)(O)=O)=C[C@@H](OS(=O)(O)=O)CC1	androstenediol (3beta,17beta) disulfate (1)	androstenediol (3beta,17beta) disulfate (1)			HMDB0240313	C04295	87120982	Neg
100001993	209	32562	149820	Lipid	Pregnenolone Steroids	3261	NAMED		C[C@@]12C(CCC3C2CC[C@@]4(C)C3CCC4C(OS(=O)(O)=O)C)=CC(OS(=O)(O)=O)CC1	pregnenediol disulfate (C21H34O8S2)*	pregnen-diol disulfate*						Neg
100001994	209	37203	144269	Lipid	Androgenic Steroids	3365	NAMED		C[C@]12C(CCC3C1CC[C@]4(C3CC[C@@H]4OS(=O)(O)=O)C)=C[C@H](CC2)OS(=O)(O)=O	androstenediol (3beta,17beta) disulfate (2)	androstenediol (3beta,17beta) disulfate (2)			HMDB0240313		87120982	Neg
100001999	209	46115	143743	Lipid	Pregnenolone Steroids	3254	NAMED	CBOVWLYQUCVTFA-WPWXJNKXBZ	C[C@@]1([C@H]2[C@@](COS(=O)(O)=O)=O)[C@](CC2)([H])[C@@](CC=C3[C@@]4(CC[C@H](OS(=O)(O)=O)C3)C)([H])[C@@]4([H])CC1	21-hydroxypregnenolone disulfate	21-hydroxypregnenolone disulfate	1164-98-3	118625			134595	Neg
100002003	209	37174	144212	Lipid	Pregnenolone Steroids	3251	NAMED	YNTXPDSHGMGJJG-WPWXJNKXBJ	C[C@@]1([C@H]2[C@@](COS(=O)(O)=O)=O)[C@](CC2)([H])[C@@](CC=C3[C@@]4(CC[C@H](O)C3)C)([H])[C@@]4([H])CC1	21-hydroxypregnenolone monosulfate (1)	21-hydroxypregnenolone monosulfate (1)	88378-34-1	152343			174681	Neg
100002007	209	37182	144256	Lipid	Androgenic Steroids	3360	NAMED		O=S(O[C@H]1C2(C)C(CC1)C(CCC3C4(C)CC[C@@H](OS(=O)(O)=O)C3)C4CC2)(O)=O	5alpha-androstan-3alpha,17alpha-diol disulfate	5alpha-androstan-3alpha,17alpha-diol disulfate						Neg
100002008	209	37183	144260	Lipid	Androgenic Steroids	3359	NAMED		O[C@H]1C2(C)C(CC1)C(CCC3C4(C)CC[C@@H](OS(=O)(O)=O)C3)C4CC2	5alpha-androstan-3alpha,17alpha-diol monosulfate	5alpha-androstan-3alpha,17alpha-diol monosulfate			HMDB0000412			Neg
100002009	209	37196	144279	Lipid	Progestin Steroids	3272	NAMED		O[C@H]1CC[C@@]2(C)[C@](CCC3C2CC[C@@]4(C)C3CCC4C(C)OS(=O)(O)=O)([H])C1	5alpha-pregnan-3beta,20beta-diol monosulfate (1)	5alpha-pregnan-3beta,20beta-diol monosulfate (1)			HMDB0240580			Neg
100002014	209	37200	144283	Lipid	Progestin Steroids	3275	NAMED		C[C@@]12[C@](CCC3C2CC[C@@]4(C)C3CCC4[C@](C)([H])O)([H])C[C@@H](OS(=O)(O)=O)CC1	5alpha-pregnan-3beta,20alpha-diol monosulfate (2)	5alpha-pregnan-3beta,20alpha-diol monosulfate (2)						Neg
100002015	209	46172	144285	Lipid	Progestin Steroids	3282	NAMED	LSQGWMYMIHQKSA-UHFFFAOYAD	CC(OS(=O)(O)=O)C1CCC2C3CCC4CC(OS(=O)(O)=O)CCC4(C)C3CCC21C	5alpha-pregnan-diol disulfate	5alpha-pregnan-diol disulfate		4302261	HMDB0240581,HMDB0240582		3082277,5127902	Neg
100002017	209	37184	144264	Lipid	Androgenic Steroids	3381	NAMED		C[C@@]12[C@](CCC3C2CC[C@@]4(C)C3CC[C@@H]4OS(=O)(O)=O)([H])C[C@H](OS(=O)(O)=O)CC1	5alpha-androstan-3alpha,17beta-diol disulfate	5alpha-androstan-3alpha,17beta-diol disulfate			HMDB0094682		56639109	Neg
100002018	209	37186	144270	Lipid	Androgenic Steroids	3379	NAMED		C[C@@]12[C@](CCC3C2CC[C@@]4(C)C3CC[C@@H]4O)([H])C[C@H](OS(=O)(O)=O)CC1	5alpha-androstan-3alpha,17beta-diol monosulfate (1)	5alpha-androstan-3alpha,17beta-diol monosulfate (1)					121596226,121596225	Neg
100002021	209	37187	144291	Lipid	Androgenic Steroids	3390	NAMED		O=S(O[C@@H]1CCC2C3CC[C@@]4([H])C[C@@H](OS(=O)(O)=O)CC[C@]4(C)C3CC[C@@]21C)(O)=O	5alpha-androstan-3beta,17alpha-diol disulfate	5alpha-androstan-3beta,17alpha-diol disulfate			HMDB0094682		56639109	Neg
100002023	209	37191	144275	Lipid	Androgenic Steroids	3385	NAMED		O[C@H]1CCC2C3CC[C@@]4([H])C[C@@H](OS(=O)(O)=O)CC[C@]4(C)C3CC[C@@]21C	5alpha-androstan-3beta,17beta-diol monosulfate (1)	5alpha-androstan-3beta,17beta-diol monosulfate (1)						Neg
100002024	209	37192	144276	Lipid	Androgenic Steroids	3386	NAMED		O[C@H]1CC[C@@]2(C)[C@](CCC3C2CC[C@@]4(C)C3CC[C@@H]4OS(=O)(O)=O)([H])C1	5alpha-androstan-3beta,17beta-diol monosulfate (2)	5alpha-androstan-3beta,17beta-diol monosulfate (2)						Neg
100002026	209	37207	144213	Lipid	Androgenic Steroids	3368	NAMED		O[C@@H]1CCC2C3CCC4=C[C@H](OS(=O)(O)=O)CC[C@]4(C)C3CC[C@@]21C	androstenediol (3alpha, 17alpha) monosulfate (2)	androstenediol (3alpha, 17alpha) monosulfate (2)						Neg
100002027	209	37209	144214	Lipid	Androgenic Steroids	3369	NAMED		O[C@@H]1CCC2C3CCC4=CC(OS(=O)(O)=O)CC[C@]4(C)C3CC[C@@]21C	androstenediol (3alpha, 17alpha) monosulfate (3)	androstenediol (3alpha, 17alpha) monosulfate (3)						Neg
100002028	209	37211	144263	Lipid	Androgenic Steroids	3361	NAMED		O[C@H]1CCC2C3CCC4=C[C@@H](OS(=O)(O)=O)CC[C@]4(C)C3CC[C@@]21C	androstenediol (3beta,17beta) monosulfate (1)	androstenediol (3beta,17beta) monosulfate (1)	521-17-5		HMDB0240429		129670631,13847309	Neg
100002029	209	37210	144261	Lipid	Androgenic Steroids	3362	NAMED		O[C@H]1CC[C@@]2(C)C(CCC3C2CC[C@@]4(C)C3CC[C@@H]4OS(=O)(O)=O)=C1	androstenediol (3beta,17beta) monosulfate (2)	androstenediol (3beta,17beta) monosulfate (2)			HMDB0240429,HMDB0186954			Neg
100002035	209	37480	212653	Lipid	Progestin Steroids	3271	NAMED		C[C@@]12C(CCC2C(C)=O)C3CC[C@@]4([H])C[C@@H](OS(=O)(O)=O)CC[C@]4(C)C3CC1	5alpha-pregnan-3beta-ol,20-one sulfate	5alpha-pregnan-3beta-ol,20-one sulfate	7730-00-9					Neg
100002049	209	37445	151041	Xenobiotics	Drug - Cardiovascular	5656	NAMED	VXIXUWQIVKSKSA-UHFFFAOYAD	OC(C1=CC=CC=C1O2)=CC2=O	4-hydroxycoumarin	4-hydroxycoumarin	1076-38-6	10254753		C20414	54682930	Neg
100002067	209	32619	149838	Lipid	Pregnenolone Steroids	3260	NAMED		CC(C1CCC2C3CCC4CC(OS(O)(=O)=O)CCC4(C3CCC12C)C)=O	pregnenediol sulfate (C21H34O5S)*	pregnenediol sulfate (C21H34O5S)*	1247-64-9	13465233	HMDB0000774	C18044	105074	Neg
100002070	400	37253	156347	Lipid	Fatty Acid, Dicarboxylate	1664	NAMED	HWXBTNAVRSUOJR-UHFFFAOYAI	O=C(O)CCC(O)C(O)=O	2-hydroxyglutarate	2-hydroxyglutarate	40951-21-1	42	HMDB0059655	C02630	43	Pos Early
100002072	209	37236	221408	Xenobiotics	Drug - Analgesics, Anesthetics	5409	NAMED	HYWYRSMBCFDLJT-UHFFFAOYAR	[O-][N+](C1=CC=C(NS(=O)(C)=O)C(OC2=CC=CC=C2)=C1)=O	Nimesulide	Nimesulide	51803-78-2	4339		D01049	4495	Neg
100002094	209	44876	127733	Cofactors and Vitamins	Tocopherol Metabolism	4369	NAMED	VMJQLPNCUPGMNQ-UHFFFAOYAS	OC1=C(C)C(C)=C(OC(C)(CCC(O)=O)CC2)C2=C1	gamma-CEHC	gamma-CEHC	178167-75-4	117455	HMDB0001931		133098	Neg
100002102	209	37432	127667	Nucleotide	Pyrimidine Metabolism, Uracil containing	4242	NAMED	LJLLAWRMBZNPMO-UHFFFAOYAA	CC(NCCC(O)=O)=O	N-acetyl-beta-alanine	N-acetyl-beta-alanine	3025-95-4	68881	HMDB0061880	C01073	76406	Neg
100002106	402	37529	164200	Lipid	Sphingomyelins	3120	NAMED	NBEADXWAAWCCDG-QDDWGVBQBP	O=C(CCCCCCC/C=C\CCCCCCCC)N[C@@](COP([O-])(OCC[N+](C)(C)C)=O)([C@](O)(/C=C/CCCCCCCCCCCCC)[H])[H]	sphingomyelin (d18:1/18:1, d18:2/18:0)	sphingomyelin (d18:1/18:1, d18:2/18:0)	108392-10-5	4947837	HMDB0012101		6443882	Pos Late
100002107	402	37506	164195	Lipid	Sphingomyelins	3104	NAMED	RWKUXQNLWDTSLO-GWQJGLRPBP	CCCCCCCCCCCCCCCC(N[C@@](COP([O-])(OCC[N+](C)(C)C)=O)([C@](O)(/C=C/CCCCCCCCCCCCC)[H])[H])=O	palmitoyl sphingomyelin (d18:1/16:0)	palmitoyl sphingomyelin (d18:1/16:0)	6254-89-3	8115562	HMDB0010169		9939941	Pos Late
100002113	400	37443	156369	Amino Acid	Methionine, Cysteine, SAM and Taurine Metabolism	468	NAMED	ADVPTQAUNPRNPO-UHFFFAOYAU	O=C(C(CS(O)=O)N)O	cysteine sulfinic acid	cysteine sulfinic acid	207121-48-0	107	HMDB0000996	C00606	109	Pos Early
100002122	209	39600	141918	Xenobiotics	Benzoate Metabolism	4469	NAMED	XDOFWFNMYJRHEW-UHFFFAOYAF	O=C(C1=CC=CC(O)=C1)NCC(O)=O	3-hydroxyhippurate	3-hydroxyhippurate	1637-75-8	396603	HMDB0006116		450268	Neg
100002126	209	38168	143871	Lipid	Androgenic Steroids	3340	NAMED		O=C1[C@H](O)CC2C3CC=C4C[C@@H](OS(=O)(O)=O)CC[C@]4(C)C3CC[C@@]21C	16a-hydroxy DHEA 3-sulfate	16a-hydroxy DHEA 3-sulfate			HMDB0062544		20848950	Neg
100002128	209	37482	151073	Lipid	Pregnenolone Steroids	3248	NAMED	OMOKWYAQVYBHMG-QUPIPBJSBX	O=[C@@](C)[C@@]1(O)CC[C@@]2([H])[C@]3([H])CC=C4CC(OS(=O)(O)=O)CC[C@]4(C)[C@@]3([H])CC[C@]12C	17alpha-hydroxypregnenolone 3-sulfate	17alpha-hydroxypregnenolone 3-sulfate	28901-70-4	134824	HMDB00416		152971	Neg
100002129	209	38170	127723	Lipid	Pregnenolone Steroids	3244	NAMED	DIJBBUIOWGGQOP-QGVNFLHTBX	C[C@]12CC[C@H](OS(=O)(O)=O)CC1=CC[C@@]3([H])[C@]4([H])CC[C@H]([C@](C)=O)[C@](C)4CC[C@]23[H]	pregnenolone sulfate	pregnenolone sulfate	1247-64-9	94802	HMDB0000774	C18044	105074	Neg
100002152	209	32827	149822	Lipid	Androgenic Steroids	3394	NAMED		CC12CCC(O)CC1=CCC3C2CCC4(C)C3CC(OS(=O)(O)=O)C4=O	andro steroid monosulfate C19H28O6S (1)*	andro steroid monosulfate C19H28O6S (1)*			HMDB0002759		159663	Neg
100002154	400	37459	156384	Xenobiotics	Food Component/Plant	4894	NAMED	SSISHJJTAXXQAX-UHFFFAOYAO	S=C1NC(CC(C([O-])=O)[N+](C)(C)C)=CN1	ergothioneine	ergothioneine	58511-63-0	2297320	HMDB0003045	C05570	5351619	Pos Early
100002183	400	38127	156445	Amino Acid	Methionine, Cysteine, SAM and Taurine Metabolism	438	NAMED	YDBYJHTYSHBBAU-UHFFFAOYAF	NC(CC[S+](C)C)C([O-])=O	S-methylmethionine	S-methylmethionine	3493-12-7	8351775	HMDB0038670	C05319	458	Pos Early
100002185	209	38116	127709	Amino Acid	Tryptophan Metabolism	316	NAMED		O=C(C1=CNC2=C1C=CC=C2)O	indole-3-carboxylate	indole-3-carboxylate	771-50-6		HMDB0003320	C19837	69867	Neg
100002196	209	37752	145686	Lipid	Fatty Acid, Monohydroxy	2015	NAMED		OC(CCCCCCC/C=C\C=C\[C@H](CCCCC)O)=O	13-HODE + 9-HODE	13-HODE + 9-HODE			HMDB0004670,HMDB0004667	C14767,C14762	5312830,5282945,1424,5282947,5282944	Neg
100002199	209	62919	220775	Lipid	Fatty Acid, Dicarboxylate	1691	NAMED		O=C(O)CCCCCC/C=C/CCCC(O)=O	tridecenedioate (C13:1-DC)*	tridecenedioate (C13:1-DC)*						Neg
100002204	400	43256	156988	Amino Acid	Histidine Metabolism	75	NAMED	FKTXRTPBUWLETL-UHFFFAOYAZ	O=C(O)C(NC(C)=O)CC1=CN=CN1C	N-acetyl-3-methylhistidine*	N-acetyl-3-methylhistidine*	37841-04-6	19993498	HMDB0240341		193270	Pos Early
100002224	400	38122	156442	Xenobiotics	Tobacco Metabolite	4621	NAMED	MYKUKUCHPMASKF-UHFFFAOYAS	C1(C2CCCN2)=CC=CN=C1	nornicotine	nornicotine	5746-86-1	21108497	HMDB0001126		412	Pos Early
100002227	402	38125	164218	Lipid	Sterol	3220	NAMED	NYOXRYYXRWJDKP-UHFFFAOYAV	CC12C(CCC3C2CCC4(C)C3CCC4C(CCCC(C)C)C)=CC(CC1)=O	4-cholesten-3-one	4-cholesten-3-one	601-57-0	427	HMDB0000921	C00599	91477	Pos Late
100002249	400	43530	157031	Amino Acid	Lysine Metabolism	135	NAMED		O=C(C)NCCCCCN	N-acetyl-cadaverine	N-acetyl-cadaverine	32343-73-0		HMDB0002284		10374713	Pos Early
100002253	209	38637	141886	Xenobiotics	Food Component/Plant	4854	NAMED	YAADMLWHGMUGQL-VOTSOKGWBK	O=C(NCC(O)=O)/C=C/C1=CC=CC=C1	cinnamoylglycine	cinnamoylglycine	16534-24-0	618829	HMDB0011621		709625	Neg
100002254	402	38625	159084	Lipid	Endocannabinoid	2164	NAMED	OTGQIQQTPXJQRG-UHFFFAOYAF	OCCNC(CCCCCCCCCCCCCCCCC)=O	stearoyl ethanolamide	stearoyl ethanolamide	111-57-9	25958	HMDB0013078		27902	Pos Late
100002259	402	38178	159020	Lipid	Fatty Acid Metabolism (Acyl Carnitine, Monounsaturated)	1881	NAMED		O=C([O-])CC(OC(CC/C=C\CCCCC)=O)C[N+](C)(C)C	cis-4-decenoylcarnitine (C10:1)	cis-4-decenoylcarnitine (C10:1)	98930-66-6	28639171	HMDB0013205		57357170	Pos Late
100002284	305	62950	220825	Lipid	Fatty Acid, Dihydroxy	2034	NAMED	LOUGYXZSURQALL-GBXIJSLDBN	C[C@@H](O)[C@H](O)C(O)=O	2S,3R-dihydroxybutyrate	2S,3R-dihydroxybutyrate	5057-93-2	9139682	HMDB0002453		10964471	Polar
100002321	400	37020	156282	Xenobiotics	Drug - Neurological	5824	NAMED	ZRWWEEVEIOGMMT-UHFFFAOYAD	O=C(N1C2=C(C3C(O3)C4=CC=CC=C14)C=CC=C2)N	carbamazepine 10,11-epoxide	carbamazepine 10,11-epoxide	36507-30-9	2458	HMDB0060658	C07496	2555	Pos Early
100002322	209	37056	148433	Xenobiotics	Drug - Neurological	5825	NAMED		O=C(N1C2=C(C=CC3=CC=CC=C13)C=CC=C2)NC4OC(C(O)=O)C(O)C(O)C4O	carbamazepine glucuronide*	carbamazepine glucuronide*					83870	Neg
100002344	209	38293	141840	Lipid	Fatty Acid, Branched	1638	NAMED	ZOCYQVNGROEVLU-UHFFFAOYAB	CC(C)CCCCCCCCCCCC(O)=O	(12 or 13)-methylmyristate (a15:0 or i15:0)	(12 or 13)-methylmyristate (a15:0 or i15:0)	2485-71-4	133106	HMDB0061707		151014	Neg
100002356	209	38296	141846	Lipid	Fatty Acid, Branched	1649	NAMED	YETXGSGCWODRAA-UHFFFAOYAR	OC(CCCCCCCCCCCCCCCC(C)C)=O	(16 or 17)-methylstearate (a19:0 or i19:0)	(16 or 17)-methylstearate (a19:0 or i19:0)	2724-59-6	2340933	HMDB0037397		3083779	Neg
100002367	305	63109	221751	Lipid	Fatty Acid, Dihydroxy	2035	NAMED	LOUGYXZSURQALL-PWNYCUMCBK	OC([C@H](O)[C@H](O)C)=O	2R,3R-dihydroxybutyrate	2R,3R-dihydroxybutyrate	759-06-8	17215960	HMDB0000498		13120901	Polar
100002390	209	43592	152936	Xenobiotics	Chemical	6211	NAMED	JOXIMZWYDAKGHI-UHFFFAOYAG	CC1=CC=C(S(O)(=O)=O)C=C1	4-methylbenzenesulfonate	4-methylbenzenesulfonate	104-15-4	5876	HMDB0059933	C06677	85570	Neg
100002394	209	38140	153530	Xenobiotics	Drug - Other	5990	NAMED	SJJCQDRGABAVBB-UHFFFAOYAH	OC1=C(C(O)=O)C=CC2=C1C=CC=C2	1-hydroxy-2-naphthalenecarboxylate	1-hydroxy-2-naphthalenecarboxylate	86-48-6	6583		C03203	54675865	Neg
100002397	305	62101	218946	Amino Acid	Glutamate Metabolism	46	NAMED	COJBGNAUUSNXHX-UHFFFAOYAQ	NC(CCC(C(O)=O)=O)=O	alpha-ketoglutaramate*	alpha-ketoglutaramate*	18465-19-5		HMDB0001552	C00940	48	Polar
100002405	400	38306	156492	Xenobiotics	Drug - Metabolic	5755	NAMED	XZWYZXLIPXDOLR-UHFFFAOYAB	N=C(N(C)C)NC(N)=N	metformin	metformin	1115-70-4	3949	HMDB0001921	C07151	4091	Pos Early
100002406	209	38366	141868	Xenobiotics	Drug - Analgesics, Anesthetics	5400	NAMED	ABOLXXZAJIAUGR-JPMMFUSZBB	CC(C)CC1=CC=C(C(C(O[C@H]2[C@H](O)[C@@H](O)[C@H](O)[C@@H]([C@](O)=O)O2)=O)C)C=C1	ibuprofen acyl glucuronide	ibuprofen acyl glucuronide	115075-59-7	143793	HMDB0010343		163959	Neg
100002417	305	38276	152194	Xenobiotics	Food Component/Plant	4773	NAMED	JTEYKUFKXGDTEU-UHFFFAOYAT	OC(C(O)C(C)(O)C)=O	2,3-dihydroxyisovalerate	2,3-dihydroxyisovalerate	1756-18-9	657	HMDB0012141	C04039	677	Polar
100002454	209	38321	141858	Xenobiotics	Drug - Metabolic	5802	NAMED		O[C@@H]1[C@@H](CO)O[C@@H](N2C(N=CN=C3O)=C3C=N2)[C@@H]1O	allopurinol riboside	allopurinol riboside	16220-07-8		HMDB0000481		135407110	Neg
100002458	305	57747	213342	Amino Acid	Leucine, Isoleucine and Valine Metabolism	367	NAMED	WKRBKYFIJPGYQC-DUXPYHPUBK	OC(C/C(C)=C/C(O)=O)=O	3-methylglutaconate	3-methylglutaconate	5746-90-7	1267861	HMDB0000522		1551553	Polar
100002462	400	43582	208402	Amino Acid	Lysine Metabolism	120	NAMED		O[C@@H]1[C@@H](O)[C@@H](O)[C@@H](CO)OC1OC(CCC(N)C(O)=O)CN	5-(galactosylhydroxy)-L-lysine	5-(galactosylhydroxy)-L-lysine	32448-36-5				66995551	Pos Early
100002466	400	62103	218949	Amino Acid	Glutathione Metabolism	577	NAMED	ZHRLECIZINSPKL-AKGZTFGVBW	OC(CNC(C(N)CSSC[C@@H](C(O)=O)N)=O)=O	cysteinylglycine disulfide*	cysteinylglycine disulfide*	70555-24-7	17215992	HMDB0000709		22833544	Pos Early
100002488	209	57577	212130	Lipid	Secondary Bile Acid Metabolism	3510	NAMED	RUDATBOHQWOJDD-DNMBCGTGBA	O=C(O)CC[C@@H](C)[C@H]1CC[C@@]2([H])[C@]3([H])[C@@H](O)C[C@]4([H])C[C@@H](O)CC[C@]4(C)[C@@]3([H])CC[C@@]21C	isoursodeoxycholate	isoursodeoxycholate	78919-26-3	113205	HMDB0000686	C17662	127601	Neg
100002489	305	41726	147004	Xenobiotics	Drug - Metabolic	5803	NAMED	HXNFUBHNUDHIGC-UHFFFAOYAQ	O=C(N1)NC2=C(C=NN2)C1=O	oxypurinol	oxypurinol	2465-59-0	4483	HMDB0000786	D02365	135398752	Polar
100002500	400	43493	157017	Amino Acid	Histidine Metabolism	81	NAMED	NRXIKWMTVXPVEF-BYPYZUCNBD	OC([C@@H](NC=N)CCC(O)=O)=O	formiminoglutamate	formiminoglutamate	816-90-0	388370	HMDB0000854	C00439	439233	Pos Early
100002514	305	40473	152212	Amino Acid	Histidine Metabolism	77	NAMED	VWFWNXQAMGDPGG-UHFFFAOYAX	O=C1NC(C(CCC(O)=O)N1)=O	hydantoin-5-propionate	hydantoin-5-propionate	5624-26-0	761	HMDB0001212	C05565	782	Polar
100002528	209	46960	148213	Xenobiotics	Chemical	6087	NAMED	QAOWNCQODCNURD-UHFFFAOYAC	OS(O)(=O)=O	sulfate*	sulfate*	14808-79-8	1086	HMDB01448	C00059	5152822	Neg
100002537	305	40062	207371	Lipid	Fatty Acid, Dicarboxylate	1665	NAMED	WXSKVKPSMAHCSG-UHFFFAOYAL	OC(C(O)=O)CC(C(O)=O)=O	4-hydroxy-2-oxoglutaric acid	4-hydroxy-2-oxoglutaric acid	1187-99-1	579	HMDB0002070	C01127	599	Polar
100002544	400	40499	156749	Amino Acid	Glutamate Metabolism	51	NAMED	HBDWQSHEVMSFGY-SCQFTWEKBW	OC(C(O)=O)C[C@@H](C(O)=O)N	4-hydroxyglutamate	4-hydroxyglutamate	2485-33-8	388936	HMDB0001344	C03079	439902	Pos Early
100002568	402	40173	159259	Cofactors and Vitamins	Hemoglobin and Porphyrin Metabolism	4415	NAMED	TYOWQSLRVAUSMI-WKULSOCRBC	OC(CCC1=C(C(CC(C(C2C)CC)NC2=O)=N/C1=C/C(NC(CC(C(C3CC)C)NC3=O)=C4C)=C4CCC(O)=O)C)=O	L-urobilin	L-urobilin	34217-90-8	4444369	HMDB0004159	C05793	5280818	Pos Late
100002613	209	63061	221678	Cofactors and Vitamins	Pantothenate and CoA Metabolism	4336	NAMED	OTOIIPJYVQJATP-BYPYZUCNBD	OC([C@H](O)C(C)(C)CO)=O	pantoate	pantoate	470-29-1	388387	HMDB0240389	C00522	5289105	Neg
100002679	400	38754	156574	Amino Acid	Glutamate Metabolism	53	NAMED	UHBYWPGGCSDKFX-UHFFFAOYAH	OC(C(C(O)=O)CC(C(O)=O)N)=O	gamma-carboxyglutamate	gamma-carboxyglutamate	56271-99-9	37241	HMDB0041900		40772	Pos Early
100002715	400	57782	213835	Xenobiotics	Tobacco Metabolite	4620	NAMED	FXFANIORDKRCCA-UHFFFAOYAU	O=C1CCC(N1)C2=CN=CC=C2	norcotinine	norcotinine	17114-40-8	400	HMDB0001297		413	Pos Early
100002717	400	38661	156555	Xenobiotics	Tobacco Metabolite	4612	NAMED	XOKCJXZZNAUIQN-IENPIDJEBV	O=C1N(C)[C@H]([C@]2=CN=CC=C2)CC1O	hydroxycotinine	hydroxycotinine	34834-67-8	8395266	HMDB0001390		107963	Pos Early
100002719	400	38662	156556	Xenobiotics	Tobacco Metabolite	4613	NAMED	CIPULDKLIIVIER-VIFPVBQEBJ	O=C1N(C)[C@H]([C@]2=C[N+]([O-])=CC=C2)CC1	cotinine N-oxide	cotinine N-oxide	36508-80-2	7991264	HMDB0001411		9815514	Pos Early
100002725	209	38600	141876	Xenobiotics	Drug - Gastrointestinal	5746	NAMED	SUBDBMMJDZJVOS-UHFFFAOYAZ	O=S(C1=NC2=C(C=C(C=C2)OC)N1)CC3=NC=C(C(OC)=C3C)C	omeprazole	omeprazole	73590-58-6	4433	HMDB0001913	C07324	4594	Neg
100002726	400	38658	156554	Xenobiotics	Drug - Cardiovascular	5648	NAMED	METKIMKYRPQLGS-UHFFFAOYAT	OC(COC1=CC=C(CC(N)=O)C=C1)CNC(C)C	atenolol	atenolol	29122-68-7	2162	HMDB0001924	D00235	2249	Pos Early
100002734	209	39625	141926	Xenobiotics	Drug - Cardiovascular	5685	NAMED	JZUFKLXOESDKRF-UHFFFAOYAN	ClC1=C(C=C2S(=O)(NCNC2=C1)=O)S(=O)(N)=O	hydrochlorothiazide	hydrochlorothiazide	58-93-5	3513	HMDB0001928	C07041	3639	Neg
100002735	400	38595	156522	Xenobiotics	Drug - Gastrointestinal	5741	NAMED	VMXUWOKSQNHOCA-UKTHLTGXBF	[O-][N+](/C=C(NC)/NCCSCC1=CC=C(CN(C)C)O1)=O	ranitidine	ranitidine	66357-59-3	2272523	HMDB0001930	D00422	3001055	Pos Early
100002738	400	39586	156591	Xenobiotics	Drug - Respiratory	5952	NAMED	KWGRBVOPPLSCSI-WCBMZHEXBE	O[C@@H](C1=CC=CC=C1)[C@H](C)NC	pseudoephedrine	pseudoephedrine	90-82-4	6761	HMDB0001943	C02765	7028	Pos Early
100002749	209	39592	141914	Amino Acid	Methionine, Cysteine, SAM and Taurine Metabolism	457	NAMED	IDIDJDIHTAOVLG-VKHMYHEABD	OC([C@H](CSC)N)=O	S-methylcysteine	S-methylcysteine	1187-84-4	22826	HMDB0002108		24417,7058174,88180	Neg
100002761	209	61846	218457	Lipid	Androgenic Steroids	3341	NAMED	VFUIRAVTUVCQTF-BSOWLZGZBS	O[C@H]1[C@H](O)[C@@H]([C@](O)=O)O[C@@H](O[C@@H]2CC[C@@]3(C)[C@](CC[C@]4([H])[C@]3([H])CC[C@@]5(C)[C@@]4([H])CCC5=O)([H])C2)[C@@H]1O	androsterone glucuronide	androsterone glucuronide	1852-43-3	102793	HMDB0002829	C11135	114833	Neg
100002769	400	57461	211115	Amino Acid	Urea cycle; Arginine and Proline Metabolism	522	NAMED	BMFMQGXDDJALKQ-BYPYZUCNBB	N=C(N)NCCC[C@H](O)C(O)=O	argininate*	argininate*	157-07-3	140984	HMDB0003148		160437	Pos Early
100002784	400	55072	208196	Amino Acid	Urea cycle; Arginine and Proline Metabolism	491	NAMED	ARBHXJXXVVHMET-UHFFFAOYAC	OC(C(CCC/N=C(N)/N)=O)=O	2-oxoarginine*	2-oxoarginine*	3715-10-4	542	HMDB0004225	C03771	558	Pos Early
100002796	209	62873	220667	Lipid	Medium Chain Fatty Acid	1496	NAMED	XKZKQTCECFWKBN-SREVYHEPBE	OC(CC\C=C/CCCCC)=O	cis-4-decenoate (10:1n6)*	cis-4-decenoate (10:1n6)*	505-90-8	4471776	HMDB0004980		5282726	Neg
100002804	402	39757	159176	Xenobiotics	Drug - Psychoactive	5863	NAMED	VGKDLMBJGBXTGI-SJCJKPOMBV	ClC(C=[C@@](C=C1)[C@@H](C2=CC=CC=C32)CC[C@@H]3NC)=C1Cl	sertraline	sertraline	79559-97-0	61881	HMDB0005010	C07246	68617	Pos Late
100002805	209	38599	141874	Xenobiotics	Drug - Analgesics, Anesthetics	5411	NAMED	RZEKVGVHFLEQIL-UHFFFAOYAD	FC(F)(C1=NN(C(C=C2)=CC=C2S(=O)(N)=O)C(C3=CC=C(C)C=C3)=C1)F	celecoxib	celecoxib	169590-42-5	2562	HMDB0005014	D00567,C07589	2662	Neg
100002806	400	38686	156568	Xenobiotics	Drug - Neurological	5830	NAMED	UGJMXCAKCUNAIE-UHFFFAOYAG	NCC1(CCCCC1)CC(O)=O	gabapentin	gabapentin	60142-96-3	3328	HMDB0005015	D00332	3446	Pos Early
100002807	402	38623	159083	Xenobiotics	Drug - Psychoactive	5864	NAMED	PNVNVHUZROJLTJ-UHFFFAOYAJ	COC1=CC=C(C(C2(CCCCC2)O)CN(C)C)C=C1	venlafaxine	venlafaxine	93413-69-5	5454	HMDB0005016	C07187	5656	Pos Late
100002808	209	38609	153594	Xenobiotics	Drug - Gastrointestinal	5748	NAMED	IQPSEEYGBUAQFF-UHFFFAOYAJ	COC1=C(C(CS(C2=NC3=CC=C(C=C3N2)OC(F)F)=O)=NC=C1)OC	pantoprazole	pantoprazole	102625-70-7	4517	HMDB0005017	C11806	4679	Neg
100002809	402	39787	159189	Xenobiotics	Drug - Psychoactive	5891	NAMED	URKOMYMAXPYINW-UHFFFAOYAD	OCCOCCN1CCN(C2=NC3=CC=CC=C3SC4=CC=CC=C24)CC1	quetiapine	quetiapine	111974-69-7	4827	HMDB0005021	D08456, DG00899,C07397	5002	Pos Late
100002825	402	39760	159177	Cofactors and Vitamins	Vitamin A Metabolism	4429	NAMED	4000	O=C1CCC(C)(C)C(/C=C/C(C)=C/C=C/C(C)=C/C(O)=O)=C1C	4-oxo-retinoic acid	4-oxo-retinoic acid	38030-57-8	4941652	HMDB0006285		6437063	Pos Late
100002849	209	39603	141920	Xenobiotics	Chemical	6094	NAMED	IWJBVMJWSPZNJH-XWBUKDKVBJ	O[C@H]([C@H]1O)[C@@H]([C@@H]([C@](O)=O)OC1OCC)O	ethyl glucuronide	ethyl glucuronide	17685-04-0	134174	HMDB0010325		18392195	Neg
100002873	402	49617	161405	Lipid	Lysophospholipid	2650	NAMED	4000	CCCCCCCCCCCCCCCCCCCCCCCC(OC[C@H](COP([O-])(OCC[N+](C)(C)C)=O)O)=O	1-lignoceroyl-GPC (24:0)	1-lignoceroyl-GPC (24:0)	325171-59-3	24766539	HMDB0010405		24779481	Pos Late
100002875	402	52474	165152	Lipid	Lysoplasmalogen	2834	NAMED	HTZINLFNXLXRBC-CQLBIITFBS	CCCCCCCCCCCCCC/C=C\OC[C@H](COP([O-])(OCC[N+](C)(C)C)=O)O	1-(1-enyl-palmitoyl)-GPC (P-16:0)*	1-(1-enyl-palmitoyl)-GPC (P-16:0)*		9093054	HMDB0010407		10917802	Pos Late
100002910	400	62946	220814	Amino Acid	Histidine Metabolism	92	NAMED	UJCGYTCAMOHYCG-UHFFFAOYAA	O=C(O)CC1=CN=CN1C	1-methyl-5-imidazoleacetate	1-methyl-5-imidazoleacetate	4200-48-0	4954265	HMDB04988		6451814	Pos Early
100002911	209	39379	143714	Lipid	Secondary Bile Acid Metabolism	3515	NAMED	4000	[H][C@]1([C@H](C)CCC(NCC(O)=O)=O)CC[C@@]2([H])[C@]3([H])[C@@H](O)C[C@]4([H])C[C@H](O)CC[C@]4(C)[C@@]3([H])CC[C@@]21C	glycoursodeoxycholate	glycoursodeoxycholate	64480-66-6	19973534	HMDB0000708		12310288	Neg
100002914	209	39587	141912	Xenobiotics	Benzoate Metabolism	4574	NAMED	NMHMNPHRMNGLLB-UHFFFAOYAT	OC1=CC=C(CCC(O)=O)C=C1	3-(4-hydroxyphenyl)propionate	3-(4-hydroxyphenyl)propionate	501-97-3	9965	HMDB0002199	C01744	10394	Neg
100002927	400	43378	211502	Amino Acid	Methionine, Cysteine, SAM and Taurine Metabolism	458	NAMED	4000	NC(CS(C)=O)C(O)=O	S-methylcysteine sulfoxide	S-methylcysteine sulfoxide	6853-87-8	74136	HMDB0029432		82142	Pos Early
100002945	209	38768	143701	Lipid	Fatty Acid, Branched	1643	NAMED		CC(CCCCCCCCCCCCCC(O)=O)C	(14 or 15)-methylpalmitate (a17:0 or i17:0)	(14 or 15)-methylpalmitate (a17:0 or i17:0)			HMDB0061859	C16995	8181,17903417	Neg
100002951	209	39831	141952	Lipid	Fatty Acid, Dicarboxylate	1703	NAMED	JJOJFIHJIRWASH-UHFFFAOYAR	O=C(O)CCCCCCCCCCCCCCCCCCC(O)=O	eicosanedioate (C20-DC)	eicosanedioate (C20-DC)	2424-92-2	68030			75502	Neg
100002989	402	46798	165353	Lipid	Diacylglycerol	2927	NAMED	BLZVZPYMHLXLHG-RQOIEFAZBI	CCCCCCCC/C=C\CCCCCCCC(OCC(CO)OC(CCCCCCC/C=C\C/C=C\CCCCC)=O)=O	oleoyl-linoleoyl-glycerol (18:1/18:2) [1]	oleoyl-linoleoyl-glycerol (18:1/18:2) [1]	106292-55-1	23975985	HMDB0007219		14275396	Pos Late
100002990	402	46799	165354	Lipid	Diacylglycerol	2928	NAMED		CCCCCCCC/C=C\CCCCCCCC(OCC(COC(CCCCCCC/C=C\C/C=C\CCCCC)=O)O)=O	oleoyl-linoleoyl-glycerol (18:1/18:2) [2]	oleoyl-linoleoyl-glycerol (18:1/18:2) [2]	104346-53-4	29788004	HMDB0007219		71433693	Pos Late
100003000	402	39270	163991	Lipid	Lysoplasmalogen	2835	NAMED	QYTPGOPLNFESQC-RLHAVTDZBD	O=P(OCC[NH3+])([O-])OC[C@H](O)CO/C=C/CCCCCCCCCCCCCC	1-(1-enyl-palmitoyl)-GPE (P-16:0)*	1-(1-enyl-palmitoyl)-GPE (P-16:0)*		10471193	HMDB0011152			Pos Late
100003001	402	39271	180976	Lipid	Lysoplasmalogen	2839	NAMED		O=P(OCC[NH3+])([O-])OC[C@H](O)CO/C=C/CCCCCCCCCCCCCCCC	1-(1-enyl-stearoyl)-GPE (P-18:0)*	1-(1-enyl-stearoyl)-GPE (P-18:0)*			HMDB0240598			Pos Late
100003109	400	40479	156745	Xenobiotics	Food Component/Plant	4782	NAMED	ILGMGHZPXRDCCS-UHFFFAOYAC	O=C(NC1=C2C=CC=C1)C2CC(O)=O	2-oxindole-3-acetate	2-oxindole-3-acetate	2971-31-5	2338343	HMDB0035514		3080590	Pos Early
100003119	209	39732	143757	Lipid	Endocannabinoid	2173	NAMED	KOGRJTUIKPMZEJ-KTKRTIGZBU	O=C(CCCCCCC/C=C\CCCCCCCC)NCCS(O)(=O)=O	N-oleoyltaurine	N-oleoyltaurine	52514-04-2	4941625			6437033	Neg
100003151	402	46223	159669	Lipid	Fatty Acid Metabolism (Acyl Carnitine, Polyunsaturated)	1892	NAMED	MJLXQSQYKZWZCB-DQFWFXSYBW	[O-]C(C[C@H](C[N+](C)(C)C)OC(CCCCCCC/C=C\C/C=C\CCCCC)=O)=O	linoleoylcarnitine (C18:2)*	linoleoylcarnitine (C18:2)*	36816-10-1	4952667	HMDB0006469		6450015	Pos Late
100003169	209	40008	141960	Peptide	Dipeptide	853	NAMED	UCGDDTHMMVWVMV-UHFFFAOYAU	O=C(C(C(CC)C)N)NCC(O)=O	isoleucylglycine	isoleucylglycine	868-28-0	303621	HMDB0028907		342532	Neg
100003185	400	40045	156684	Peptide	Dipeptide	872	NAMED	LESXFEZIFXFIQR-UHFFFAOYAD	O=C(C(CC(C)C)N)NCC(O)=O	leucylglycine	leucylglycine	686-50-0	71402	HMDB0028929		79070	Pos Early
100003210	400	39994	156660	Peptide	Dipeptide	1037	NAMED	XCTHZFGSVQBHBW-UHFFFAOYAS	O=C(C(C(C)C)N)NC(CC(C)C)C(O)=O	valylleucine	valylleucine	22906-55-4	312586	HMDB0029131		352039	Pos Early
100003239	209	39835	141954	Lipid	Endocannabinoid	2175	NAMED	LPDJCYFKKSLKRO-UHFFFAOYAM	O=C(NCCS(=O)(O)=O)CCCCCCCCCCCCCCC	N-palmitoyltaurine	N-palmitoyltaurine	83982-06-3	14435932			14504290	Neg
100003240	209	39730	143759	Lipid	Endocannabinoid	2174	NAMED	LMIJIHJZVURGQK-UHFFFAOYAS	O=C(CCCCCCCCCCCCCCCCC)NCCS(=O)(O)=O	N-stearoyltaurine	N-stearoyltaurine	63155-80-6	147194			168274	Neg
100003258	209	63990	232911	Cofactors and Vitamins	Ascorbate and Aldarate Metabolism	4353	NAMED	RMHBODZVODTFAH-UHFFFAOYAP	OC1=C(OC)C(C(C(CO)O)O1)=O	2-O-methylascorbic acid	2-O-methylascorbic acid	17860-87-6	90149	HMDB0240294		54726398	Neg
100003260	400	40007	161438	Amino Acid	Glutamate Metabolism	58	NAMED	SRGQUICKDUQCKO-UHFFFAOYAD	O=C(CCCNCCC(O)=O)O	carboxyethyl-GABA	carboxyethyl-GABA	4386-03-2	2474	HMDB0002201		2572	Pos Early
100003271	400	54923	208440	Amino Acid	Glutamate Metabolism	56	NAMED	GAQNUGISBQJMKO-UHFFFAOYAK	OC(CC(C(NC(CCC(O)=O)C(O)=O)=O)(CC(O)=O)O)=O	beta-citrylglutamate	beta-citrylglutamate	73590-26-8	19992713		C20775	189741	Pos Early
100003397	400	40406	156717	Lipid	Phospholipid Metabolism	2244	NAMED	UYPYRKYUKCHHIB-UHFFFAOYAU	C[N+](C)([O-])C	trimethylamine N-oxide	trimethylamine N-oxide	1184-78-7	1113	HMDB0000925	C01104	1145	Pos Early
100003415	400	62860	220638	Amino Acid	Lysine Metabolism	114	NAMED	PQNASZJZHFPQLE-LURJTMIEBL	O=C([C@H](CCCCNC)N)O	N6-methyllysine	N6-methyllysine	1188-07-4	144469	HMDB0002038	C02728	164795	Pos Early
100003432	209	40481	143017	Xenobiotics	Food Component/Plant	4880	NAMED	BOLQJTPHPSDZHR-UHFFFAOYAM	O=C(CCC1=CC=C(O)C(OC)=C1)O	dihydroferulate	dihydroferulate	1135-23-5	13701	HMDB0062121		14340	Neg
100003434	400	40730	156802	Amino Acid	Histidine Metabolism	80	NAMED	ZCKYOWGFRHAZIQ-UHFFFAOYAI	OC(CCC1=CN=CN1)=O	imidazole propionate	imidazole propionate	1074-59-5	63798	HMDB0002271		70630	Pos Early
100003442	402	40461	159281	Xenobiotics	Drug - Psychoactive	5876	NAMED	AHOUBRCZNHFOSL-YOEHRIQHBL	FC1=CC=[C@]([C@@H]2CCNC[C@H]2COC3=CC(OCO4)=C4C=C3)C=C1	paroxetine	paroxetine	110429-49-8	39888	HMDB0014853	C07415,D02362	43815	Pos Late
100003444	402	40459	159280	Xenobiotics	Drug - Psychoactive	5878	NAMED	WSEQXVZVJXJVFP-FQEVSTJZBT	FC1=CC=[C@]([C@]2(CCCN(C)C)OCC3=C2C=CC(C#N)=C3)C=C1	citalopram/escitalopram	citalopram/escitalopram	219861-08-2	129277	HMDB0005028	D07913	146570	Pos Late
100003450	400	40437	221354	Xenobiotics	Drug - Psychoactive	5886	NAMED	RONZAEMNMFQXRA-UHFFFAOYAY	CN(CC1)CC(C2=C(C3)C=CC=C2)N1C4=C3C=CC=N4	mirtazapine	mirtazapine	61337-67-5	4060	HMDB0014514	C07570	4205	Pos Early
100003470	209	40708	143065	Lipid	Progestin Steroids	3284	NAMED	ZFFFJLDTCLJDHL-JQYCEVDMBA	[H][C@]12CC[C@]3([C@@]4(CC[C@]([C@@H](O)C)([C@]4(CC[C@@]3([C@]1(CC[C@@H](O[C@@H]5O[C@H]([C@](O)=O)[C@H]([C@@H]([C@H]5O)O)O)C2)C)[H])C)[H])[H])[H]	pregnanediol-3-glucuronide	pregnanediol-3-glucuronide	1852-49-9	110346	HMDB0010318		123796	Neg
100003473	400	41494	156849	Xenobiotics	Food Component/Plant	4817	NAMED	XUHLIQGRKRUKPH-ITZCMCNPBT	C=CCS(C[C@H](N)C(O)=O)=O	alliin	alliin	556-27-4	78760	HMDB0033592	C08265	87310	Pos Early
100003641	209	40475	143011	Peptide	Dipeptide	1034	NAMED	IOUPEELXVYPCPG-UHFFFAOYAB	O=C(C(C(C)C)N)NCC(O)=O	valylglycine	valylglycine	686-43-1	120256	HMDB0029127		136487	Neg
100003674	400	40703	156791	Peptide	Dipeptide	947	NAMED	RNKSNIBMTUYWSH-YFKPBYRVBZ	O=[C@]([C@H]1NCCC1)NCC(O)=O	prolylglycine	prolylglycine	2578-57-6	4932143	HMDB0011178		6426709	Pos Early
100003686	209	42092	143937	Lipid	Fatty Acid Metabolism (Acyl Glycine)	1824	NAMED	KVTFEOAKFFQCCX-UHFFFAOYAT	O=C(CCCCCCCCCCCCCCC)NCC(O)=O	N-palmitoylglycine	N-palmitoylglycine	2441-41-0	133100	HMDB0013034		151008	Neg
100003695	305	62864	220652	Xenobiotics	Food Component/Plant	4960	NAMED	RGHNJXZEOKUKBD-MBMOQRBOBN	O=C([C@H]([C@H]([C@@H]([C@@H](CO)O)O)O)O)O	mannonate*	mannonate*	642-99-9	2496757			3246006	Polar
100003696	209	41888	143923	Xenobiotics	Chemical	6200	NAMED	KZNICNPSHKQLFF-UHFFFAOYAV	O=C1NC(CC1)=O	succinimide	succinimide	123-56-8	10955		C07273	11439	Neg
100003769	402	37252	158892	Xenobiotics	Drug - Psychoactive	5861	NAMED	WIQRCHMSJFFONW-UHFFFAOYAX	NCCC(OC1=CC=C(C(F)(F)F)C=C1)C2=CC=CC=C2	norfluoxetine	norfluoxetine	83891-03-6	4382	HMDB0060551		4541	Pos Late
100003892	400	42002	156875	Amino Acid	Methionine, Cysteine, SAM and Taurine Metabolism	466	NAMED	DWPCPZJAHOETAG-IMJSIDKUBX	O=C([C@H](CSC[C@@H](C(O)=O)N)N)O	lanthionine	lanthionine	3183-08-2	88959			98504	Pos Early
100003901	209	41220	142786	Lipid	Lysophospholipid	2671	NAMED	KIHAGWUUUHJRMS-JOCHJYFZBB	OC[C@@H](OC(CCCCCCCCCCCCCCCCC)=O)COP(OCC[NH3+])([O-])=O	2-stearoyl-GPE (18:0)*	2-stearoyl-GPE (18:0)*		24769218	HMDB0011129		90658453,53480667	Neg
100003926	400	43264	156990	Lipid	Fatty Acid Metabolism (Acyl Carnitine, Hydroxy)	1920	NAMED		CC(CC(OC(C[N+](C)(C)C)CC([O-])=O)=O)O	(R)-3-hydroxybutyrylcarnitine	(R)-3-hydroxybutyrylcarnitine			HMDB0013127		53481617	Pos Early
100003940	209	43502	144003	Lipid	Fatty Acid Metabolism (Acyl Glycine)	1818	NAMED	SAVLIIGUQOSOEP-UHFFFAOYAG	O=C(CCCCCCC)NCC(O)=O	N-octanoylglycine	N-octanoylglycine	14246-53-8	76040	HMDB0000832		84290	Neg
100004028	402	42990	159514	Xenobiotics	Drug - Cardiovascular	5651	NAMED	SGTNSNPWRIOYBX-UHFFFAOYAY	N#CC(CCCN(C)CCC1=CC=C(C(OC)=C1)OC)(C(C)C)C2=CC=C(OC)C(OC)=C2	verapamil	verapamil	152-11-4	2425	HMDB0013962	D02356,C07188,DG00329	2520	Pos Late
100004046	305	43488	147010	Amino Acid	Histidine Metabolism	86	NAMED	BKAYIFDRRZZKNF-VIFPVBQEBE	OC([C@H](CC1=CN=CN1)NC(CCNC(C)=O)=O)=O	N-acetylcarnosine	N-acetylcarnosine	56353-15-2	8079136	HMDB0012881		9903482	Polar
100004054	402	57512	211213	Lipid	Fatty Acid Metabolism (Acyl Carnitine, Long Chain Saturated)	1866	NAMED		[O-]C(CC(C[N+](C)(C)C)OC(CCCCCCCCCCCCCCCC)=O)=O	margaroylcarnitine (C17)*	margaroylcarnitine (C17)*	106182-29-0	35015987	HMDB0006210		53477803	Pos Late
100004056	305	42989	180877	Amino Acid	Methionine, Cysteine, SAM and Taurine Metabolism	472	NAMED	SUZRRICLUFMAQD-UHFFFAOYAV	O=S(O)(CCNC)=O	N-methyltaurine	N-methyltaurine	107-68-6	7594			7882	Polar
100004059	400	62278	219251	Xenobiotics	Food Component/Plant	4932	NAMED	GPPYTCRVKHULJH-UHFFFAOYAG	C[N+](C)(C(C([O-])=O)CC1=CN=CN1)C	histidine betaine (hercynine)*	histidine betaine (hercynine)*	534-30-5	2340795	HMDB0029422		3083620	Pos Early
100004083	209	42574	143947	Lipid	Secondary Bile Acid Metabolism	3527	NAMED		C[C@@]([C@@]1([H])C[C@@H]2O)(CC2)[C@](CC3)([H])[C@]([C@H](O)[C@@H]1O)([H])[C@@](CC4)([H])[C@]3(C)[C@H]4[C@H](C)CCC(NCC(O)=O)=O	glycohyocholate	glycohyocholate			HMDB0000138		71361462	Neg
100004088	402	40807	159350	Cofactors and Vitamins	Vitamin A Metabolism	4438	NAMED	NCYCYZXNIZJOKI-OVSJKPMPBO	O=C([H])/C=C(C)/C=C/C=C(C)/C=C/C1=C(C)CCCC1(C)C	retinal	retinal		553582	HMDB0001358	C00376	638015	Pos Late
100004089	209	42489	144357	Lipid	Fatty Acid, Monohydroxy	1963	NAMED	GHPVDCPCKSNJDR-UHFFFAOYAC	OC(C(O)=O)CCCCCCCC	2-hydroxydecanoate	2-hydroxydecanoate	5393-81-7	20195	HMDB0094656		21488	Neg
100004111	209	46146	144253	Xenobiotics	Benzoate Metabolism	4506	NAMED		OC1=CC(C)=CC=C1OS(O)(=O)=O	4-methylcatechol sulfate	4-methylcatechol sulfate			HMDB0240459		54104170	Neg
100004112	209	46165	144278	Xenobiotics	Benzoate Metabolism	4503	NAMED		OC1=C(C)C=CC=C1OS(O)(=O)=O	3-methyl catechol sulfate (1)	3-methyl catechol sulfate (1)					118431379	Neg
100004169	209	43330	143981	Xenobiotics	Drug - Analgesics, Anesthetics	5396	NAMED		OC(C)(C)CC(C=C1)=CC=C1C(C(O)=O)C	2-hydroxyibuprofen	2-hydroxyibuprofen	51146-55-5		HMDB0060920		10443535	Neg
100004171	209	43333	143985	Xenobiotics	Drug - Analgesics, Anesthetics	5398	NAMED	DIVLBIVDYADZPL-UHFFFAOYAN	OC(C(CC1=CC=C(C(C(O)=O)C)C=C1)C)=O	carboxyibuprofen	carboxyibuprofen	15935-54-3	8619532	HMDB0060564		10444113	Neg
100004173	400	43334	156997	Xenobiotics	Drug - Psychoactive	5865	NAMED		CN(CC(C1(CCCCC1)O)C2=CC=C(C=C2)O)C	O-desmethylvenlafaxine	O-desmethylvenlafaxine	300827-87-6	111300	HMDB0015646	D07793	125017	Pos Early
100004175	209	43335	143989	Xenobiotics	Drug - Cardiovascular	5660	NAMED		O=C1C(C(C2=CC=CC=C2)CC(C)=O)=C(O)C(C=CC=C3)=C3O1	warfarin	warfarin	5543-57-7		HMDB0001935	DG00149,D08682,C01541	54678486	Neg
100004176	209	43579	145255	Xenobiotics	Drug - Metabolic	5772	NAMED		O=C1N([H])C(SC1CC(C=C2)=CC=C2OCCC3=NC=C(C(C)=O)C=C3)=O	ketopioglitazone	ketopioglitazone	146062-45-5				5201446	Neg
100004177	402	43580	159586	Xenobiotics	Drug - Metabolic	5773	NAMED		O=C1N([H])C(SC1CC(C=C2)=CC=C2OCCC(C=C3)=NC=C3C(C)O)=O	hydroxypioglitazone (M-IV)	hydroxypioglitazone (M-IV)	146062-44-4				4147757	Pos Late
100004182	209	43507	144005	Lipid	Secondary Bile Acid Metabolism	3540	NAMED	HIAJCGFYHIANNA-QIZZZRFXBQ	O[C@@H]1CC2=CC[C@@]([C@@]3([H])[C@@]2(C)CC1)([H])[C@@]4([H])[C@@](CC3)(C)[C@]([C@H](C)CCC(O)=O)([H])CC4	3b-hydroxy-5-cholenoic acid	3b-hydroxy-5-cholenoic acid	5255-17-4	83950	HMDB0000308		92997	Neg
100004208	209	46111	143736	Xenobiotics	Benzoate Metabolism	4502	NAMED	AQTYXAPIHMXAAV-UHFFFAOYAZ	COC1=C(OS(O)(=O)=O)C=CC=C1	guaiacol sulfate	guaiacol sulfate		21078	HMDB0060013		22473	Neg
100004227	209	43343	143991	Lipid	Fatty Acid, Amino	1756	NAMED	AKVBCGQVQXPRLD-UHFFFAOYAX	CCCCCCC(C(O)=O)N	2-aminooctanoate	2-aminooctanoate	644-90-6	62727	HMDB0000991		69522	Neg
100004241	209	43009	143973	Xenobiotics	Drug - Cardiovascular	5675	NAMED	ZZUFCTLCJUWOSV-UHFFFAOYAU	NS(=O)(C1=C(C=C(C(C(O)=O)=C1)NCC2=CC=CO2)Cl)=O	furosemide	furosemide	54-31-9	3322	HMDB0001933	D00331	3440	Neg
100004284	400	43424	157011	Xenobiotics	Chemical	6153	NAMED	HHVIBTZHLRERCL-UHFFFAOYAG	CS(C)(=O)=O	dimethyl sulfone	dimethyl sulfone	67-71-0	5978	HMDB0004983	C11142	6213	Pos Early
100004289	209	43420	221478	Xenobiotics	Drug - Gastrointestinal	5749	NAMED	MJIHNNLFOKEZEW-UHFFFAOYAS	CC1=C(C=CN=C1CS(C2=NC3=CC=CC=C3N2)=O)OCC(F)(F)F	lansoprazole	lansoprazole	103577-45-3	3746	HMDB0005008	D00355	3883	Neg
100004295	400	43400	157005	Xenobiotics	Food Component/Plant	4637	NAMED	XUWHAWMETYGRKB-UHFFFAOYAE	O=C1CCCCN1	2-piperidinone	2-piperidinone	675-20-7	12144	HMDB0011749		12665	Pos Early
100004299	400	43255	156987	Amino Acid	Histidine Metabolism	76	NAMED		OC(C(CC1=CN(C)C=N1)NC(C)=O)=O	N-acetyl-1-methylhistidine*	N-acetyl-1-methylhistidine*			HMDB0240340		53859791	Pos Early
100004318	400	43374	157003	Xenobiotics	Food Component/Plant	4939	NAMED	JYGFTBXVXVMTGB-UHFFFAOYAF	O=C1CC2=C(N1)C=CC=C2	indolin-2-one	indolin-2-one	59-48-3	284794		C12312	321710	Pos Early
100004321	209	48691	207569	Xenobiotics	Food Component/Plant	4778	NAMED		O=C1C=CC2=CC=CC(OS(=O)(O)=O)=C2N1	2,8-quinolinediol sulfate	2,8-quinolinediol sulfate			HMDB0240658			Neg
100004322	209	43266	143737	Xenobiotics	Food Component/Plant	5251	NAMED	VSTZVCJQGSLNLL-UHFFFAOYAM	NC1=CC=CC=C1OS(O)(=O)=O	2-aminophenol sulfate	2-aminophenol sulfate		158022	HMDB0061116		181670	Neg
100004326	209	48693	207571	Xenobiotics	Chemical	6108	NAMED	CGFRVKXGZRODPA-UHFFFAOYAL	CC(C1=CC=CC(OS(=O)(O)=O)=C1)=O	3-acetylphenol sulfate	3-acetylphenol sulfate		16230535				Neg
100004327	209	45966	148646	Lipid	Lysophospholipid	2703	NAMED	ZPDQFUYPBVXUKS-KEKNWZKVBV	O=P(O)(OCC(O)COC(CCCCCCCCCCCCCCCCC)=O)OC[C@@H](C(O)=O)N	1-stearoyl-GPS (18:0)*	1-stearoyl-GPS (18:0)*		7826051	HMDB0061698		74819135	Neg
100004328	402	42463	164531	Lipid	Sphingomyelins	3114	NAMED	KYICBZWZQPCUMO-PSALXKTOBW	CCCCCCCCCCCCCC(N[C@@](COP([O-])(OCC[N+](C)(C)C)=O)([C@](O)(/C=C/CCCCCCCCCCCCC)[H])[H])=O	sphingomyelin (d18:1/14:0, d16:1/16:0)*	sphingomyelin (d18:1/14:0, d16:1/16:0)*		9608732	HMDB0012097		11433862	Pos Late
100004329	402	42459	161023	Lipid	Sphingomyelins	3118	NAMED		CCCCC/C=C/CCCCCCCCC(N[C@@](COP([O-])(OCC[N+](C)(C)C)=O)([C@](O)(/C=C/CCCCCCCCCCCCC)[H])[H])=O	sphingomyelin (d18:2/16:0, d18:1/16:1)*	sphingomyelin (d18:2/16:0, d18:1/16:1)*			HMDB0240638,HMDB0240613			Pos Late
100004494	209	43470	151111	Xenobiotics	Tobacco Metabolite	4615	NAMED	WALNNKZUGHYSCT-MGKNELHOBT	CN(C1=O)[C@@H](C[C@H]1O[C@@H]2O[C@H](C(O)=O)[C@@H](O)[C@H](O)[C@H]2O)C3=CN=CC=C3	3-hydroxycotinine glucuronide	3-hydroxycotinine glucuronide	132929-88-5	159230	HMDB0001204		53477725	Neg
100004499	209	43231	143979	Amino Acid	Lysine Metabolism	133	NAMED	FZXCPFJMYOQZCA-UHFFFAOYAC	OC(C1CCCC(N1)=O)=O	6-oxopiperidine-2-carboxylate	6-oxopiperidine-2-carboxylate	34622-39-4	2282737	HMDB0061705		3014237	Neg
100004509	400	43239	156985	Xenobiotics	Food Component/Plant	5045	NAMED	ZFAHNWWNDFHPOH-UHFFFAOYAF	OC(C(CSCC=C)N)=O	S-allylcysteine	S-allylcysteine	21593-77-1	88744	HMDB0034323		98280	Pos Early
100004523	209	43249	124707	Amino Acid	Urea cycle; Arginine and Proline Metabolism	508	NAMED	SRXKAYJJGAAOBP-UHFFFAOYAF	CC(NCCCC(N)C(O)=O)=O	N-delta-acetylornithine	N-delta-acetylornithine		8096135	HMDB0003357	C00437	9920500	Neg
100004541	209	43258	144587	Amino Acid	Polyamine Metabolism	551	NAMED	OAUYENAPBFTAQT-UHFFFAOYAN	O=C1N(CCCN([H])C(C)=O)CCC1	acisoga	acisoga	106692-36-8	114601	HMDB0061384		129397	Neg
100004542	400	43761	157045	Lipid	Fatty Acid, Amino	1751	NAMED	RDFMDVXONNIGBC-UHFFFAOYAG	OC(C(CCCCC)N([H])[H])=O	2-aminoheptanoate	2-aminoheptanoate	1115-90-8	198338	HMDB0094649		227939	Pos Early
100004561	209	43549	212072	Amino Acid	Tryptophan Metabolism	274	NAMED	LLLPDUXGHXIXIW-UHFFFAOYAW	OC(C1=CC=CC=C1N([H])C=O)=O	N-formylanthranilic acid	N-formylanthranilic acid	3342-77-6	91624	HMDB0004089	C05653	101399	Neg
100004575	209	43591	153118	Amino Acid	Urea cycle; Arginine and Proline Metabolism	510	NAMED	XUYANFPPYJSBPU-UHFFFAOYAB	OC(C(CCCNC(C)=O)N([H])C(C)=O)=O	N2,N5-diacetylornithine	N2,N5-diacetylornithine	39825-23-5	8573834	HMDB0240345		65977	Neg
100004601	209	57783	213695	Xenobiotics	Bacterial/Fungal	5328	NAMED	KNSAWRXCIVESQC-UHFFFAOYAV	O=C(O)CC1=C2C(C=CN2)=CC=C1	1H-indole-7-acetic acid	1H-indole-7-acetic acid	39689-63-9	13535457			18356439	Neg
100004634	209	44618	143738	Amino Acid	Tyrosine Metabolism	206	NAMED	ORZHQEJEAKXCJA-UHFFFAOYAN	NCCC1=CC(OC)=C(OS(=O)(O)=O)C=C1	3-methoxytyramine sulfate	3-methoxytyramine sulfate		21233674			54133459	Neg
100004635	400	44878	157087	Amino Acid	Methionine, Cysteine, SAM and Taurine Metabolism	439	NAMED	UCUNFLYVYCGDHP-UHFFFAOYAG	O=S(C)(CCC(N)C(O)=O)=O	methionine sulfone	methionine sulfone	820-10-0	63154	HMDB0062174		69961	Pos Early
100005350	402	45951	159653	Lipid	Lysophospholipid	2619	NAMED		C[N+](CCOP(OCC(O)COC(CCCCCCC/C=C/C/C=C/C/C=C/CC)=O)([O-])=O)(C)C	1-linolenoyl-GPC (18:3)*	1-linolenoyl-GPC (18:3)*			HMDB0010388	C04100		Pos Late
100005367	400	45404	157091	Xenobiotics	Food Component/Plant	4818	NAMED		C=CCS(C[C@H](NC(C)=O)C(O)=O)=O	N-acetylalliin	N-acetylalliin						Pos Early
100005372	402	44621	163990	Lipid	Lysoplasmalogen	2837	NAMED		O=P(OCC[NH3+])([O-])OC[C@H](O)CO/C=C/CCCCCC/C=C/CCCCCCCC	1-(1-enyl-oleoyl)-GPE (P-18:1)*	1-(1-enyl-oleoyl)-GPE (P-18:1)*						Pos Late
100005373	400	46227	221883	Amino Acid	Lysine Metabolism	121	NAMED	BFSYFTQDGRDJNV-QCNRFFRDBO	OC[C@@H](O)[C@@H](O)[C@H](O)C(CNCCCC[C@@H](N)C(O)=O)=O	fructosyllysine	fructosyllysine	21291-40-7	110281	HMDB0034879		9839580	Pos Early
100005383	400	47101	157354	Xenobiotics	Bacterial/Fungal	5329	NAMED	BPSLZWSRHTULGU-ZCFIWIBFBM	CN1[C@@H](C(O)=O)CCCC1	N-methylpipecolate	N-methylpipecolate	41447-17-0	9461516			11286529	Pos Early
100005384	209	45413	143779	Xenobiotics	Chemical	6090	NAMED	CIQHWLTYGMYQQR-QMMMGPOBBK	OS(OC1=CC=C(C[C@H](N)C(O)=O)C=C1)(=O)=O	O-sulfo-L-tyrosine	O-sulfo-L-tyrosine		448617	HMDB0155722		514186	Neg
100005389	209	47114	149387	Xenobiotics	Food Component/Plant	4902	NAMED	PZPATWACAAOHTJ-HWKANZROBD	COC1=C(OS(O)(=O)=O)C=CC(/C=C/C(O)=O)=C1	ferulic acid 4-sulfate	ferulic acid 4-sulfate	86321-29-1	4878542	HMDB0029200		6305574	Neg
100005391	209	45415	153117	Xenobiotics	Benzoate Metabolism	4569	NAMED	IQWLPDPKVFZEOK-UHFFFAOYAQ	OS(OC1=CC=CC(CCC(O)=O)=C1)(=O)=O	3-(3-hydroxyphenyl)propionate sulfate	3-(3-hydroxyphenyl)propionate sulfate	86321-32-6	162993	HMDB0094710		187488	Neg
100005396	209	47132	149409	Lipid	Androgenic Steroids	3382	NAMED		O[C@@H]1CC[C@]2(C)[C@]3([H])[C@](CCC2C1)([H])[C@@](CC4)([H])[C@@](CC3)(C)[C@H]4O[C@@H]([C@@H]([C@H]5O)O)O[C@H](C(O)=O)[C@H]5O	5alpha-androstan-3alpha,17beta-diol 17-glucuronide	5alpha-androstan-3alpha,17beta-diol 17-glucuronide						Neg
100005402	209	47135	149413	Lipid	Androgenic Steroids	3337	NAMED		O=C1C2[C@](CC[C@H]3OC4[C@H](O)[C@@H](O)[C@H](O)[C@@H](C(O)=O)O4)(C)[C@](C3)([H])CCC2C(CCC5=O)[C@]5(C)C1	11-ketoetiocholanolone glucuronide	11-ketoetiocholanolone glucuronide	17181-16-7					Neg
100005403	209	47112	149383	Lipid	Androgenic Steroids	3354	NAMED		O=C1[C@](CC2)(C)C(CC1)C3C2[C@](CC[C@H]4OC5[C@H](O)[C@@H](O)[C@H](O)[C@@H](C(O)=O)O5)(C)[C@](C4)([H])CC3	etiocholanolone glucuronide	etiocholanolone glucuronide	3602-09-3		HMDB0004484		270605	Neg
100005418	209	47403	149441	Lipid	Pregnenolone Steroids	3249	NAMED		O=C(C)[C@]1(O)[C@]2(C)C(CC1)C3C(CC2)[C@](CC[C@@H](OC4[C@H](O)[C@@H](O)[C@H](O)[C@@H]([C@@](O)=O)O4)C5)(C)[C@@]5([H])CC3	17alpha-hydroxypregnanolone glucuronide	17alpha-hydroxypregnanolone glucuronide						Neg
100005466	209	48187	153116	Amino Acid	Methionine, Cysteine, SAM and Taurine Metabolism	473	NAMED	CXJAAWRLVGAKDV-UHFFFAOYAS	O=S(CCNC(C)=O)(O)=O	N-acetyltaurine	N-acetyltaurine		140553	HMDB0240253		159864	Neg
100005716	209	45968	144192	Lipid	Lysophospholipid	2714	NAMED		O[C@H](COC(CCCCCCC/C=C\CCCCCCCC)=O)COP(OCC(O)CO)(O)=O	1-oleoyl-GPG (18:1)*	1-oleoyl-GPG (18:1)*		34999689	HMDB0240602			Neg
100005717	209	45970	144193	Lipid	Lysophospholipid	2709	NAMED	BVJSKAUUFXBDOB-UHFFFAOYAJ	O=P(OCC(O)CO)(O)OCC(O)COC(CCCCCCCCCCCCCCC)=O	1-palmitoyl-GPG (16:0)*	1-palmitoyl-GPG (16:0)*		2548639	HMDB0240601		3300276	Neg
100005814	209	61826	218246	Lipid	Endocannabinoid	2178	NAMED		CCCCC/C=C\C/C=C\CCCCCCCC(NCCS(=O)(O)=O)=O	N-linoleoyltaurine*	N-linoleoyltaurine*					52922081	Neg
100005834	209	47120	149393	Lipid	Fatty Acid, Monohydroxy	2003	NAMED	RKHXDCVAPIMDMG-UHFFFAOYAA	OC(CCCCCCCC(O)=O)CCCCCCCCC	9-hydroxystearate	9-hydroxystearate	25498-28-6	7844595	HMDB0061661		9570127	Neg
100005850	400	46548	157257	Amino Acid	Leucine, Isoleucine and Valine Metabolism	375	NAMED	HFCPFJNSBPQJDP-UHFFFAOYAE	[O-]C(CC(C[N+](C)(C)C)OC(CC(C)CC(O)=O)=O)=O	3-methylglutarylcarnitine (2)	3-methylglutarylcarnitine (2)		113619	HMDB0000552		128145	Pos Early
100005864	209	46144	144231	Xenobiotics	Food Component/Plant	5091	NAMED		O[C@H]1[C@@H]([C@H]([C@H](O[C@@H]1CO)OC)O)O	methyl glucopyranoside (alpha + beta)	methyl glucopyranoside (alpha + beta)			HMDB0029965		445238,3036743,2108	Neg
100005946	305	48141	160468	Xenobiotics	Food Component/Plant	5130	NAMED	WPAMZTWLKIDIOP-WVZVXSGGBW	OC[C@@H](O)[C@@H](O)CC(C(O)=O)=O	2-keto-3-deoxy-gluconate	2-keto-3-deoxy-gluconate	17510-99-5	141630	HMDB0001353	C00204	161227	Polar
100005952	209	48143	151145	Xenobiotics	Drug - Neurological	5819	NAMED	UMYDNZXEHYSVFY-UHFFFAOYAS	OC(C(CC=C)CCC)=O	2-propyl-4-pentenoate (4-ene-valproate)	2-propyl-4-pentenoate (4-ene-valproate)	1575-72-0	94669			104896	Neg
100005972	209	47666	153114	Cofactors and Vitamins	Tocopherol Metabolism	4372	NAMED		CC1=C(OS(O)(=O)=O)C(C)=C2C(OC(C)(CCC(O)=O)CC2)=C1C	alpha-CEHC sulfate	alpha-CEHC sulfate						Neg
100005977	209	63926	223841	Cofactors and Vitamins	Tocopherol Metabolism	4360	NAMED		OC(C1C(O)C(O)C(O)C(OC2=C(C)C(C)=C(OC(C)(CCCC(C)C(O)=O)CC3)C3=C2C)O1)=O	alpha-CMBHC glucuronide	alpha-CMBHC glucuronide						Neg
100005985	402	47154	164532	Lipid	Sphingomyelins	3115	NAMED		CCCC/C=C/CCCCCCCC(N[C@@](COP([O-])(OCC[N+](C)(C)C)=O)([C@](O)(/C=C/CCCCCCCCCCCCC)[H])[H])=O	sphingomyelin (d18:2/14:0, d18:1/14:1)*	sphingomyelin (d18:2/14:0, d18:1/14:1)*			HMDB0240637,HMDB0240612			Pos Late
100005986	402	47153	164529	Lipid	Sphingomyelins	3130	NAMED	WKZHECFHXLTOLJ-QYKFWSDSBN	O[C@H](/C=C/CCCCCCCCCCCCC)[C@H](CO[P](OCC[N+](C)(C)C)([O-])=O)NC(CCCCCCCCCCCCC/C=C\CCCCCCCC)=O	sphingomyelin (d18:1/24:1, d18:2/24:0)*	sphingomyelin (d18:1/24:1, d18:2/24:0)*	94359-13-4	24846874	HMDB0012107		44260126	Pos Late
100005996	402	61865	218582	Lipid	Fatty Acid Metabolism (Acyl Carnitine, Dicarboxylate)	1919	NAMED	CYPBWZKNUDFJJE-PLNGDYQABU	O=C(CCCCCCC/C=C\CCCCCCCC(O)=O)OC(CC([O-])=O)C[N+](C)(C)C	octadecenedioylcarnitine (C18:1-DC)*	octadecenedioylcarnitine (C18:1-DC)*	251981-06-3	28639201				Pos Late
100005998	402	61867	218585	Lipid	Fatty Acid Metabolism (Acyl Carnitine, Dicarboxylate)	1918	NAMED	ULCCGBCYWCYNIC-UHFFFAOYAW	O=C(CCCCCCCCCCCCCCCCC(O)=O)OC(CC([O-])=O)C[N+](C)(C)C	octadecanedioylcarnitine (C18-DC)*	octadecanedioylcarnitine (C18-DC)*	123233-50-1	28639203				Pos Late
100006005	209	37185	144272	Lipid	Androgenic Steroids	3380	NAMED		C[C@@]12[C@](CCC3C2CC[C@@]4(C)C3CC[C@@H]4O)([H])C[C@H](OS(=O)(O)=O)CC1	5alpha-androstan-3alpha,17beta-diol monosulfate (2)	5alpha-androstan-3alpha,17beta-diol monosulfate (2)					121596225	Neg
100006051	402	48182	160274	Lipid	Fatty Acid Metabolism (Acyl Carnitine, Monounsaturated)	1885	NAMED		O=C(CCCCCCC/C=C\CCCC)O[C@H](CC([O-])=O)C[N+](C)(C)C	myristoleoylcarnitine (C14:1)*	myristoleoylcarnitine (C14:1)*	889848-55-9	34999520	HMDB0240588		129691961	Pos Late
100006056	209	48433	155077	Amino Acid	Tyrosine Metabolism	227	NAMED	NSTPXGARCQOSAU-VIFPVBQEBQ	OC([C@@H](NC=O)CC1=CC=CC=C1)=O	N-formylphenylalanine	N-formylphenylalanine	13200-85-6	663938	HMDB0240317		759256,7064571	Neg
100006082	209	48441	154475	Xenobiotics	Chemical	6214	NAMED	MDQKYGOECVSPIW-UHFFFAOYAI	ClC1=C(C#N)C(Cl)=C(Cl)C(O)=C1C#N	4-hydroxychlorothalonil	4-hydroxychlorothalonil	28343-61-5	31530	HMDB0240624		34217	Neg
100006089	209	48997	160593	Xenobiotics	Food Component/Plant	5132	NAMED		C/C=C/C1=CC(OC)=C(OS(O)(=O)=O)C=C1	isoeugenol sulfate	isoeugenol sulfate		157181			122198202	Neg
100006092	209	48408	155063	Amino Acid	Tyrosine Metabolism	226	NAMED	DYDUXGMDSXJQFT-UHFFFAOYAH	NCCC1=CC=C(OS(O)(=O)=O)C=C1	tyramine O-sulfate	tyramine O-sulfate	30223-92-8	134849	HMDB0006409		153005	Neg
100006098	209	48448	155087	Xenobiotics	Chemical	6222	NAMED		O=S(OC1=CC=CN=C1)(O)=O	3-hydroxypyridine sulfate	3-hydroxypyridine sulfate	1955-23-3	16232314				Neg
100006104	209	48417	219296	Amino Acid	Tyrosine Metabolism	171	NAMED		[H]N([H])CCC1=CC(OS(=O)(O)=O)=CC=C1	m-tyramine sulfate	m-tyramine sulfate	175727-14-7					Neg
100006105	209	48418	219297	Xenobiotics	Benzoate Metabolism	4501	NAMED		CC1=CC=C(OS(=O)(O)=O)C(OC)=C1	4-methylguaiacol sulfate	4-methylguaiacol sulfate	756760-43-7					Neg
100006106	209	48696	222424	Xenobiotics	Food Component/Plant	4630	NAMED		O=C1C=COC(C)=C1OS(=O)(O)=O	maltol sulfate	maltol sulfate						Neg
100006108	400	48425	157774	Peptide	Acetylated Peptides	1184	NAMED		O=C(CC1=CC=CC=C1)O[C@H](CC([O-])=O)C[N+](C)(C)C	phenylacetylcarnitine	phenylacetylcarnitine	287108-21-8				101724840	Pos Early
100006115	305	48255	153226	Carbohydrate	Pentose Metabolism	1283	NAMED		OC([C@H]([C@@H]([C@@H](CO)O)O)O)=O	arabonate/xylonate	arabonate/xylonate			HMDB0000539	C00502,C05411	122045,6602431	Polar
100006116	209	48429	155073	Xenobiotics	Benzoate Metabolism	4545	NAMED		O=C(OC)C1=CC=C(OS(=O)(O)=O)C=C1	methyl-4-hydroxybenzoate sulfate	methyl-4-hydroxybenzoate sulfate			HMDB0041646		10657183	Neg
100006121	209	48341	153390	Lipid	Monoacylglycerol	2862	NAMED		OCC(O)COC(CCCCCC/C=C\C/C=C\C/C=C\CCCCC)=O	1-dihomo-linolenylglycerol (20:3)	1-dihomo-linolenylglycerol (20:3)			HMDB0011577			Neg
100006123	400	48679	157822	Amino Acid	Histidine Metabolism	101	NAMED	XJWPISBUKWZALE-UHFFFAOYAX	O=C(C)NCCC1=CNC=N1	N-acetylhistamine	N-acetylhistamine	673-49-4	62805	HMDB0013253	C05135	69602	Pos Early
100006125	209	48733	155115	Amino Acid	Tyrosine Metabolism	228	NAMED		OCC1=CC(OC)=C(OS(O)(=O)=O)C=C1	vanillic alcohol sulfate	vanillic alcohol sulfate	754920-02-0		HMDB0041788			Neg
100006126	209	48442	155083	Xenobiotics	Food Component/Plant	5117	NAMED		COC1=C(OS(O)(=O)=O)C=CC(C=C)=C1	4-vinylguaiacol sulfate	4-vinylguaiacol sulfate			HMDB0127980		53803570	Neg
100006129	209	54910	208290	Amino Acid	Tyrosine Metabolism	201	NAMED	SVYIZYRTOYHQRE-UHFFFAOYAV	OC1=C(OC)C=C(CC(C(O)=O)O)C=C1	vanillactate	vanillactate	2475-56-1	141152	HMDB0000913		160637	Neg
100006171	209	48715	155107	Xenobiotics	Food Component/Plant	5123	NAMED	XWAZTQUZONPJEW-UHFFFAOYAI	COC1=CC(CC=C)=CC=C1OS(=O)(O)=O	eugenol sulfate	eugenol sulfate	95480-60-7	157181	HMDB0135245		180632	Neg
100006173	209	48394	154288	Lipid	Progestin Steroids	3289	NAMED		C[C@]12C(C3CC[C@@]4(C[C@@H](CC[C@@]4(C3CC2)C)OS(=O)(O)=O)[H])CCC1C(C)=O	pregnanolone/allopregnanolone sulfate	pregnanolone/allopregnanolone sulfate			HMDB0240591,HMDB0062782	C05480	31402,129699967	Neg
100006181	209	54784	207669	Xenobiotics	Drug - Cardiovascular	5694	NAMED	JIVPVXMEBJLZRO-UHFFFAOYAN	OC(N1)(C2=CC(S(N)(=O)=O)=C(Cl)C=C2)C(C=CC=C3)=C3C1=O	chlorthalidone	chlorthalidone	77-36-1	2631	HMDB0014455	D00272	2732	Neg
100006184	209	48445	155085	Xenobiotics	Chemical	6221	NAMED		OC1=CC=CC(OS(=O)(O)=O)=C1OC	2-methoxyresorcinol sulfate	2-methoxyresorcinol sulfate	1446269-78-8					Neg
100006187	209	54749	207609	Xenobiotics	Drug - Cardiovascular	5695	NAMED	HTQMVQVXFRQIKW-UHFFFAOYAS	O=C(C1=CC=CC2=C1N(CC(C=C3)=CC=C3C4=CC=CC=C4C5=NN=NN5)C(OCC)=N2)O	candesartan	candesartan	139481-59-7	2445	HMDB0014934	C07468	2541	Neg
100006190	209	48580	155103	Xenobiotics	Food Component/Plant	5250	NAMED	JCVGTUVGDOWZJE-UHFFFAOYAS	CC(NC(C=CC=C1)=C1OS(=O)(O)=O)=O	2-acetamidophenol sulfate	2-acetamidophenol sulfate	40712-60-5	158023			181671	Neg
100006191	209	48841	155015	Amino Acid	Tyrosine Metabolism	225	NAMED	JPAUCQAJHLSMQW-XPORZQOIBX	O[C@H]([C@@H](O)[C@@H]1O)[C@@H](O[C@@H]1C(O)=O)OC2=CC=C(C)C=C2	p-cresol glucuronide*	p-cresol glucuronide*	17680-99-8	135751	HMDB0011686		154035	Neg
100006203	209	48569	179131	Xenobiotics	Food Component/Plant	5044	NAMED		CC1=CC(NS(O1)(=O)=O)=O	acesulfame	acesulfame	55589-62-3	33607	HMDB0033585		36573	Neg
100006205	209	48480	179127	Xenobiotics	Benzoate Metabolism	4546	NAMED	QELSKZZBTMNZEB-UHFFFAOYAD	OC1=CC=C(C(OCCC)=O)C=C1	propyl 4-hydroxybenzoate	propyl 4-hydroxybenzoate	94-13-3	6907	HMDB0032574	D01422	7175	Neg
100006232	209	48566	179129	Xenobiotics	Drug - Cardiovascular	5698	NAMED	ACWBQPMHZXGDFX-UHFFFAOYAP	O=C(O)C(C(C)C)N(C(CCCC)=O)CC1=CC=C(C2=CC=CC=C2C3=NN=NN3)C=C1	valsartan	valsartan	137862-53-4	5448	HMDB0014323		60846	Neg
100006237	402	52372	165077	Xenobiotics	Drug - Cardiovascular	5710	NAMED	IPVQLZZIHOAWMC-QXKUPLGCBD	O=C([C@H](C)N[C@@H](CCC)C(OCC)=O)N1[C@](CCCC2)([H])[C@]2([H])C[C@H]1C(O)=O	perindopril	perindopril	82834-16-0	96956	HMDB0014928	C07706	107807	Pos Late
100006239	209	53256	179177	Xenobiotics	Drug - Cardiovascular	5699	NAMED	VTRAEEWXHOVJFV-UHFFFAOYAY	OC(C)(C)C1=C(C(O)=O)N(CC(C=C2)=CC=C2C(C=CC=C3)=C3C4=NN=NN4)C(CCC)=N1	olmesartan	olmesartan	144689-24-7	139674	HMDB0014420	D05246	158781	Neg
100006260	209	48698	166006	Xenobiotics	Chemical	6236	NAMED		O=S(OC1=CC=C2C=CNC2=C1)(O)=O	6-hydroxyindole sulfate	6-hydroxyindole sulfate			HMDB0000682		122198196	Neg
100006262	209	48457	219302	Amino Acid	Tyrosine Metabolism	193	NAMED		COC1=CC=C(OS(=O)(O)=O)C=C1	4-methoxyphenol sulfate	4-methoxyphenol sulfate	3233-60-1					Neg
100006263	209	48459	219304	Xenobiotics	Chemical	6268	NAMED	XEBCTJAOHUUGHB-UHFFFAOYAI	ClC1=CC(Cl)=C(OS(=O)(O)=O)C=C1	2,4-dichlorophenol sulfate	2,4-dichlorophenol sulfate	3233-63-4	8013417			9837697	Neg
100006264	209	48460	155097	Xenobiotics	Benzoate Metabolism	4547	NAMED		CCCOC(C1=CC=C(OS(=O)(O)=O)C=C1)=O	propyl 4-hydroxybenzoate sulfate	propyl 4-hydroxybenzoate sulfate	162338-10-5	48063224	HMDB0135261		131838881	Neg
100006282	209	48674	155105	Xenobiotics	Food Component/Plant	5120	NAMED	LJOOSFYJELZGMR-UHFFFAOYAS	O=C1C=CC2=CC=C(OS(=O)(O)=O)C=C2O1	umbelliferone sulfate	umbelliferone sulfate	69526-88-1	114800	HMDB0240565		129659	Neg
100006290	402	48490	164042	Lipid	Sphingomyelins	3122	NAMED	AADLTHQNYQJHQV-SVLGDMRNBJ	CCCCCCCCCCCCC/C=C/[C@@H](O)[C@@H](NC(CCCCCCCCCCCCCCCCCCC)=O)COP([O-])(OCC[N+](C)(C)C)=O	sphingomyelin (d18:1/20:0, d16:1/22:0)*	sphingomyelin (d18:1/20:0, d16:1/22:0)*		23113477	HMDB0012102		44260124	Pos Late
100006292	402	48491	164534	Lipid	Sphingomyelins	3123	NAMED		CCCCCCCCCCCCC/C=C/[C@@H](O)[C@@H](NC(CCCCCCCCC/C=C/CCCCCCCC)=O)COP([O-])(OCC[N+](C)(C)C)=O	sphingomyelin (d18:1/20:1, d18:2/20:0)*	sphingomyelin (d18:1/20:1, d18:2/20:0)*	222403-67-0		HMDB0240610,HMDB0240632			Pos Late
100006293	402	57481	211144	Lipid	Sphingomyelins	3124	NAMED		CCCCCCCCCCCCC/C=C/[C@@H](O)[C@@H](NC(CCCCCCCCC/C=C/C/C=C/CCCCC)=O)COP([O-])(OCC[N+](C)(C)C)=O	sphingomyelin (d18:1/20:2, d18:2/20:1, d16:1/22:2)*	sphingomyelin (d18:1/20:2, d18:2/20:1, d16:1/22:2)*						Pos Late
100006294	402	48492	164533	Lipid	Sphingomyelins	3107	NAMED		CCCCCCCCCCCCC/C=C/[C@@H](O)[C@@H](NC(CCCCCCCCCCCCCCCCCCCCC)=O)COP([O-])(OCC[N+](C)(C)C)=O	behenoyl sphingomyelin (d18:1/22:0)*	behenoyl sphingomyelin (d18:1/22:0)*		24846873	HMDB0012103		44260125	Pos Late
100006295	402	48493	164535	Lipid	Sphingomyelins	3127	NAMED	VBFKEZGCUWHGSK-ADSSWVSQBB	CCCCCCCCCCCCC/C=C/[C@@H](O)[C@@H](NC(CCCCCCCCCCC/C=C\CCCCCCCC)=O)COP([O-])(OCC[N+](C)(C)C)=O	sphingomyelin (d18:1/22:1, d18:2/22:0, d16:1/24:1)*	sphingomyelin (d18:1/22:1, d18:2/22:0, d16:1/24:1)*		29368329	HMDB0012104			Pos Late
100006296	402	57477	211140	Lipid	Sphingomyelins	3128	NAMED		CCCCCCCCCCCCC/C=C/[C@@H](O)[C@@H](NC(CCCCCCCCCCC/C=C/C/C=C/CCCCC)=O)COP([O-])(OCC[N+](C)(C)C)=O	sphingomyelin (d18:1/22:2, d18:2/22:1, d16:1/24:2)*	sphingomyelin (d18:1/22:2, d18:2/22:1, d16:1/24:2)*			HMDB0240670,HMDB0240672,HMDB0240669			Pos Late
100006298	402	57330	210828	Lipid	Sphingomyelins	3109	NAMED	QEDPUVGSSDPBMD-XTAIVQBEBF	CCCCCCCCCCCCC/C=C/[C@@H](O)[C@@H](NC(CCCCCCCCCCCCCCCCCCCCCCC)=O)COP([O-])(OCC[N+](C)(C)C)=O	lignoceroyl sphingomyelin (d18:1/24:0)	lignoceroyl sphingomyelin (d18:1/24:0)	60037-60-7	24846875	HMDB0011697			Pos Late
100006314	402	52433	164557	Lipid	Sphingomyelins	3116	NAMED	LQINJRUGTUOHGS-YPDYIYJKBT	CCCCCCCCCCCCC/C=C/[C@@H](O)[C@@H](NC(CCCCCCCCCCCCCC)=O)COP([O-])(OCC[N+](C)(C)C)=O	sphingomyelin (d17:1/16:0, d18:1/15:0, d16:1/17:0)*	sphingomyelin (d17:1/16:0, d18:1/15:0, d16:1/17:0)*	121999-58-4	28532779	HMDB0240617,HMDB0240608			Pos Late
100006360	209	48406	155059	Amino Acid	Tyrosine Metabolism	223	NAMED	DEKNNWJXAQTLFA-UHFFFAOYAD	O=S(OC1=CC=C(CCN)C=C1O)(O)=O	dopamine 4-sulfate	dopamine 4-sulfate		110461	HMDB0004148	C13691	68517194	Neg
100006361	209	48407	155061	Amino Acid	Tyrosine Metabolism	224	NAMED	NZKRYJGNYPYXJZ-UHFFFAOYAU	NCCC1=CC(OS(=O)(O)=O)=C(O)C=C1	dopamine 3-O-sulfate	dopamine 3-O-sulfate		108936	HMDB0006275	C13690	122136	Neg
100006363	209	48728	155111	Xenobiotics	Food Component/Plant	5121	NAMED		OC1=CC2=C(C(C(C3=CC=C(OS(=O)(O)=O)C=C3)=CO2)=O)C=C1	daidzein sulfate (2)	daidzein sulfate (2)					12114465	Neg
100006367	209	53230	179135	Lipid	Fatty Acid, Monohydroxy	1980	NAMED	HPMGFDVTYHWBAG-UHFFFAOYAJ	CCCC(O)CC(O)=O	3-hydroxyhexanoate	3-hydroxyhexanoate	10191-24-9	133518	HMDB0061652,HMDB0010718		151492	Neg
100006369	400	52340	164887	Amino Acid	Alanine and Aspartate Metabolism	35	NAMED	LUSWEUMSEVLFEQ-UHFFFAOYAR	O=C(C(C)NC(N)=O)O	N-carbamoylalanine	N-carbamoylalanine	77340-50-2	377278			426409	Pos Early
100006370	209	54805	207701	Lipid	Sterol	3210	NAMED		C[C@@H]([C@H]1CC[C@@H]2[C@]1(C)CC[C@H]3[C@H]2CC=C4[C@]3(C)CC[C@H](O)C4)CCCC(C(O)=O)C	3beta-hydroxy-5-cholestenoate	3beta-hydroxy-5-cholestenoate	6561-58-6		HMDB0012453	C17333	165511	Neg
100006373	209	48761	155123	Xenobiotics	Chemical	6227	NAMED		OC1=C(O)C(OS(=O)(O)=O)=CC=C1	1,2,3-benzenetriol sulfate (1)	1,2,3-benzenetriol sulfate (1)						Neg
100006374	209	48762	155125	Xenobiotics	Chemical	6219	NAMED		OC1=C(O)C(OS(=O)(O)=O)=CC=C1	1,2,3-benzenetriol sulfate (2)	1,2,3-benzenetriol sulfate (2)			HMDB0060018,HMDB0060016		92013662,54110629	Neg
100006375	209	48763	155127	Xenobiotics	Benzoate Metabolism	4542	NAMED		OC1=C(C=CC=C1OS(=O)(O)=O)OC	3-methoxycatechol sulfate (1)	3-methoxycatechol sulfate (1)					129892430	Neg
100006376	209	48752	155119	Xenobiotics	Benzoate Metabolism	4543	NAMED		OC1=C(OC)C=CC=C1OS(=O)(O)=O	3-methoxycatechol sulfate (2)	3-methoxycatechol sulfate (2)						Neg
100006378	400	48757	157826	Amino Acid	Tryptophan Metabolism	270	NAMED		OC([C@@H](NC(C)=O)CC(C1=CC=CC=C1N)=O)=O	N-acetylkynurenine (2)	N-acetylkynurenine (2)			HMDB0240342		73817779	Pos Early
100006379	209	48782	155139	Amino Acid	Tryptophan Metabolism	261	NAMED	CPXSBHKDEPPWIX-RAYCSJGIBM	N[C@H](C(O)=O)CC1=C([C@H]([C@H]([C@@H](O)[C@@H]2O)O)O[C@@H]2CO)NC3=CC=CC=C13	C-glycosyltryptophan	C-glycosyltryptophan	180509-18-6	9157171	HMDB0240296		10981970	Neg
100006381	400	53241	179295	Xenobiotics	Drug - Analgesics, Anesthetics	5436	NAMED	TVYLLZQTGLZFBW-ZBFHGGJFBS	CN(C[C@H]1CCCC[C@]1(O)C2=CC(OC)=CC=C2)C	tramadol	tramadol	27203-92-5	31105	HMDB0014339	C07153	33741	Pos Early
100006382	400	53239	179291	Xenobiotics	Drug - Analgesics, Anesthetics	5437	NAMED		OC1(CCCCC1CN(C)C)c2cccc(O)c2	O-desmethyltramadol	O-desmethyltramadol	73986-53-5	115703	HMDB0060997		9838803	Pos Early
100006385	400	54738	207475	Xenobiotics	Drug - Cardiovascular	5644	NAMED	OFRYBPCSEMMZHR-UHFFFAOYAO	CC(NCC(O)COC1=CC=C(C(O)COC)C=C1)C	alpha-hydroxymetoprolol	alpha-hydroxymetoprolol	56392-16-6	102899	HMDB0060994		114962	Pos Early
100006430	305	48885	160479	Carbohydrate	Pentose Metabolism	1277	NAMED		OC[C@@H](C([C@H](CO)O)O)O	arabitol/xylitol	arabitol/xylitol			HMDB0001851,HMDB0000568,HMDB0002917	C00379,C00542,C01904	94154,6912	Polar
100006435	400	46539	166536	Carbohydrate	Aminosugar Metabolism	1434	NAMED		O[C@@H]1[C@H]([C@@H](O[C@@H]([C@H]1O)CO)O)NC(C)=O	N-acetylglucosamine/N-acetylgalactosamine	N-acetylglucosamine/N-acetylgalactosamine			HMDB0000212,HMDB0000215	C01074	439174,84265	Pos Early
100006614	400	52988	166228	Lipid	Fatty Acid Metabolism (Acyl Carnitine, Dicarboxylate)	1908	NAMED	BSVHAXJKBCWVDA-UHFFFAOYAF	[O-]C(CC(OC(CCCCC(O)=O)=O)C[N+](C)(C)C)=O	adipoylcarnitine (C6-DC)	adipoylcarnitine (C6-DC)		28540385	HMDB0061677		71296139	Pos Early
100006619	400	52932	166188	Amino Acid	Tyrosine Metabolism	180	NAMED		[O-]C(CC(OC(CC1=CC=C(C=C1)O)=O)C[N+](C)(C)C)=O	4-hydroxyphenylacetoylcarnitine	4-hydroxyphenylacetoylcarnitine						Pos Early
100006620	402	61775	218145	Lipid	Fatty Acid Metabolism (Acyl Carnitine, Medium Chain)	1858	NAMED	MPSPNFAQQQMFLK-UHFFFAOYAZ	[O-]C(CC(OC(CCCCCCCC)=O)C[N+](C)(C)C)=O	nonanoylcarnitine (C9)	nonanoylcarnitine (C9)		28533402	HMDB0013288		91825642	Pos Late
100006627	400	52990	166232	Lipid	Fatty Acid Metabolism (Acyl Carnitine, Dicarboxylate)	1916	NAMED		[O-]C(CC(OC(CCCCCCC(O)=O)=O)C[N+](C)(C)C)=O	suberoylcarnitine (C8-DC)	suberoylcarnitine (C8-DC)						Pos Early
100006641	209	52974	166124	Lipid	Primary Bile Acid Metabolism	3475	NAMED		OS(OC1C[C@]2([H])C(CC1)(C)[C@@H]3[C@@]([C@@](CC4)([H])[C@@](CC3)(C)[C@H]4[C@H](C)CCC(NCC(O)=O)=O)([H])[C@H](O)C2)(=O)=O	glycochenodeoxycholate 3-sulfate	glycochenodeoxycholate 3-sulfate			HMDB0002409,HMDB0002496,HMDB0002497		21116917,21125002,11954205	Neg
100006642	209	52975	166126	Lipid	Secondary Bile Acid Metabolism	3541	NAMED		OS(OC1CC[C@@]2(C)[C@@](CC[C@]3([H])[C@]2([H])C[C@H](O)[C@@]4(C)[C@]3(CC[C@@H]4[C@H](C)CCC(NCC(O)=O)=O)[H])([H])C1)(=O)=O	glycodeoxycholate 3-sulfate	glycodeoxycholate 3-sulfate					101602538	Neg
100006644	209	62889	220740	Lipid	Secondary Bile Acid Metabolism	3491	NAMED		C[C@@]12[C@@](CCC3C2C[C@H](O)[C@@]4(C)C3CC[C@@H]4[C@@H](CCC(NCCS(O)(=O)=O)=O)C)([H])C[C@H](OS(O)(=O)=O)CC1	taurodeoxycholic acid 3-sulfate	taurodeoxycholic acid 3-sulfate						Neg
100006679	209	52747	166417	Amino Acid	Tyrosine Metabolism	191	NAMED	WVHAUDNUGBNUDZ-GOVZDWNOBK	O[C@H]1[C@H](OC2=CC=CC=C2)O[C@H](C(O)=O)[C@@H](O)[C@@H]1O	phenol glucuronide	phenol glucuronide	17685-05-1	78692	HMDB0060014		87235	Neg
100006726	209	52608	166573	Lipid	Endocannabinoid	2183	NAMED	KQXDGUVSAAQARU-HZJYTTRNBB	CCCCC/C=C\C/C=C\CCCCCCCC(NCCO)=O	linoleoyl ethanolamide	linoleoyl ethanolamide	68171-52-8	4446566	HMDB0012252		5283446	Neg
100008903	402	52603	165331	Lipid	Phosphatidylcholine (PC)	2360	NAMED	FVXDQWZBHIXIEJ-LNDKUQBDBA	CCCCC/C=C\C/C=C\CCCCCCCC(OC[C@@H](OC(CCCCCCC/C=C\C/C=C\CCCCC)=O)COP([O-])(OCC[N+](C)(C)C)=O)=O	1,2-dilinoleoyl-GPC (18:2/18:2)	1,2-dilinoleoyl-GPC (18:2/18:2)	998-06-1	4450312	HMDB0008138		5288075	Pos Late
100008904	402	52438	164562	Lipid	Phosphatidylcholine (PC)	2323	NAMED	ATHVAWFAEPLPPQ-VRDBWYNSBX	O=C(CCCCCCCCCCCCCCCCC)OC[C@]([H])(COP(OCC[N+](C)(C)C)([O-])=O)OC(CCCCCCC/C=C\CCCCCCCC)=O	1-stearoyl-2-oleoyl-GPC (18:0/18:1)	1-stearoyl-2-oleoyl-GPC (18:0/18:1)	56421-10-4	24766704	HMDB0008038		24778825	Pos Late
100008914	402	52462	165128	Lipid	Phosphatidylcholine (PC)	2298	NAMED	IIZPXYDJLKNOIY-JXPKJXOSBS	CCCCCCCCCCCCCCCC(OC[C@@]([H])(OC(CCC/C=C\C/C=C\C/C=C\C/C=C\CCCCC)=O)COP([O-])(OCC[N+](C)(C)C)=O)=O	1-palmitoyl-2-arachidonoyl-GPC (16:0/20:4n6)	1-palmitoyl-2-arachidonoyl-GPC (16:0/20:4n6)	35418-58-7	8923140	HMDB0007982	C05208	10747814	Pos Late
100008915	402	52610	165342	Lipid	Phosphatidylcholine (PC)	2304	NAMED	IESVDEZGAHUQJU-ZLBXKVHBBA	CCCCCCCCCCCCCCCC(OC[C@](OC(CC/C=C\C/C=C\C/C=C\C/C=C\C/C=C\C/C=C\CC)=O)([H])COP([O-])(OCC[N+](C)(C)C)=O)=O	1-palmitoyl-2-docosahexaenoyl-GPC (16:0/22:6)	1-palmitoyl-2-docosahexaenoyl-GPC (16:0/22:6)	59403-54-2	4946007	HMDB0007991		6441886	Pos Late
100008916	402	52611	165343	Lipid	Phosphatidylcholine (PC)	2340	NAMED		O=C(CC/C=C\C/C=C\C/C=C\C/C=C\C/C=C\C/C=C\CC)O[C@H](COC(CCCCCCCCCCCCCCCCC)=O)CO[P](OCC[N+](C)(C)C)([O-])=O	1-stearoyl-2-docosahexaenoyl-GPC (18:0/22:6)	1-stearoyl-2-docosahexaenoyl-GPC (18:0/22:6)	59403-52-0		HMDB0008057		24778876	Pos Late
100008919	402	52614	165346	Lipid	Plasmalogen	2810	NAMED	XVYPOHCSLJZFED-QZEVRULJBC	[H][C@@](COP([O-])(OCC[NH3+])=O)(OC(CCCCCCC/C=C\CCCCCCCC)=O)CO/C=C\CCCCCCCCCCCCCCCC	1-(1-enyl-stearoyl)-2-oleoyl-GPE (P-18:0/18:1)	1-(1-enyl-stearoyl)-2-oleoyl-GPE (P-18:0/18:1)	144371-68-6	24769260	HMDB0011375		42607457	Pos Late
100008920	402	52615	165347	Lipid	Sphingomyelins	3119	NAMED		O=C(N[C@@]([C@]([H])(O)/C=C/CCCCCCCCCCCCC)([H])COP([O-])(OCC[N+](C)(C)C)=O)CCCCCCCCCCCCCCCC	sphingomyelin (d18:1/17:0, d17:1/18:0, d19:1/16:0)	sphingomyelin (d18:1/17:0, d17:1/18:0, d19:1/16:0)	121999-64-2		HMDB0240620,HMDB0240609,HMDB0240622		46891763	Pos Late
100008921	402	52616	165348	Lipid	Phosphatidylcholine (PC)	2282	NAMED	PZNPLUBHRSSFHT-RRHRGVEJBV	O=C(CCCCCCCCCCCCCCC)OC[C@]([H])(COP(OCC[N+](C)(C)C)([O-])=O)OC(CCCCCCCCCCCCCCCCC)=O	1-palmitoyl-2-stearoyl-GPC (16:0/18:0)	1-palmitoyl-2-stearoyl-GPC (16:0/18:0)	59403-51-9	24766643	HMDB0007970	C03889	24778686	Pos Late
100008928	305	52281	164309	Amino Acid	Glutathione Metabolism	582	NAMED		CCC(O)C(O)=O	2-hydroxybutyrate/2-hydroxyisobutyrate	2-hydroxybutyrate/2-hydroxyisobutyrate			HMDB0000729,HMDB00008	C21297,C05984	440864,4277439	Polar
100008929	209	52282	164310	Energy	TCA Cycle	1461	NAMED		CC(C(O)=O)C(C(O)=O)(O)CC(O)=O	2-methylcitrate/homocitrate	2-methylcitrate/homocitrate			HMDB0003518,HMDB0000379	C01251	439459,515	Neg
100008930	209	52285	164313	Lipid	Long Chain Monounsaturated Fatty Acid	1534	NAMED		OC(CCCCCCC/C=C\CCCCCCCC)=O	oleate/vaccenate (18:1)	oleate/vaccenate (18:1)			HMDB0003231,HMDB0000573,HMDB0240219,HMDB0000207	C21944,C08367,C01712,C00712	5282761,637517,5281127,445639	Neg
100008933	209	52938	166054	Lipid	Fatty Acid, Monohydroxy	1990	NAMED	POMQYTSPMKEQNB-UHFFFAOYAI	OC(CC(O)CCCCCCCCCCCCCCC)=O	3-hydroxystearate	3-hydroxystearate	45261-96-9	4446034	HMDB10737		5282907	Neg
100008934	209	52916	166016	Lipid	Fatty Acid, Monohydroxy	1967	NAMED	YDZIJQXINJLRLL-UHFFFAOYAT	OC(C(O)CCCCCCCCCC)=O	2-hydroxylaurate	2-hydroxylaurate	2984-55-6	88259			97783	Neg
100008943	209	52913	166010	Xenobiotics	Drug - Neurological	5847	NAMED	AYXYPKUFHZROOJ-UHFFFAOYAW	CC(C)CC(CN)CC(O)=O	pregabalin	pregabalin	148553-50-8	3902475	HMDB0014375		5486971	Neg
100008950	209	52958	166094	Xenobiotics	Drug - Cardiovascular	5666	NAMED	KGFYHTZWPPHNLQ-UHFFFAOYAK	O=C1N(C2=CC=C(N3CC(CNC(C4=CC=C(Cl)S4)=O)OC3=O)C=C2)CCOC1	rivaroxaban	rivaroxaban	366789-02-8	4938307			9875401	Neg
100008952	209	52431	164555	Lipid	Monoacylglycerol	2853	NAMED		CCCCCC/C=C/CCCCCCCC(OCC(O)CO)=O	1-palmitoleoylglycerol (16:1)*	1-palmitoleoylglycerol (16:1)*			HMDB0011565			Neg
100008954	402	52434	164558	Lipid	Dihydrosphingomyelins	3100	NAMED	QHZIGNLCLJPLCU-QPPIDDCLBH	[H][C@](NC(CCCCCCCCCCCCCCC)=O)(COP(OCC[N+](C)(C)C)([O-])=O)[C@@](O)([H])CCCCCCCCCCCCCCC	palmitoyl dihydrosphingomyelin (d18:0/16:0)*	palmitoyl dihydrosphingomyelin (d18:0/16:0)*		8115586	HMDB0010168		9939965	Pos Late
100008955	402	52436	164560	Lipid	Sphingomyelins	3108	NAMED		[H][C@](NC(CCCCCCCCCCCCCCCCCCCCCC)=O)(COP(OCC[N+](C)(C)C)([O-])=O)[C@@](O)([H])/C=C/CCCCCCCCCCCCC	tricosanoyl sphingomyelin (d18:1/23:0)*	tricosanoyl sphingomyelin (d18:1/23:0)*			HMDB0012105			Pos Late
100008956	402	52435	164559	Lipid	Sphingomyelins	3129	NAMED		[H][C@](NC(CCCCCCCCCCCCCCCCCCCCCC)=O)(COP(OCC[N+](C)(C)C)([O-])=O)[C@@](O)([H])/C=C/CCCCCCCC/C=C\CCC	sphingomyelin (d18:2/23:0, d18:1/23:1, d17:1/24:1)*	sphingomyelin (d18:2/23:0, d18:1/23:1, d17:1/24:1)*			HMDB0240634,HMDB0011696,HMDB0240614		134757653	Pos Late
100008957	402	52437	164561	Lipid	Sphingomyelins	3131	NAMED		[H][C@](NC(CCCCCCCCCCCCC/C=C\CCCCCCCC)=O)(COP(OCC[N+](C)(C)C)([O-])=O)[C@@](O)([H])/C=C/CCCCCCCC/C=C\CCC	sphingomyelin (d18:2/24:1, d18:1/24:2)*	sphingomyelin (d18:2/24:1, d18:1/24:2)*			HMDB0240636,HMDB0240615		85336023	Pos Late
100008961	209	52931	166040	Xenobiotics	Drug - Analgesics, Anesthetics	5417	NAMED		OC(CC1=CC=CC=C1NC2=C(Cl)C=CC=C2Cl)=O	diclofenac	diclofenac	15307-86-5		HMDB0014724	D07816,DG00441,C01690	3033	Neg
100008964	209	52954	166086	Xenobiotics	Drug - Metabolic	5765	NAMED	MFFMDFFZMYYVKS-UHFFFAOYAG	FC1=CC(CC(N)CC(N2CC3=NN=C(C(F)(F)F)N3CC2)=O)=C(F)C=C1F	sitagliptin	sitagliptin	486460-32-6	9481667	HMDB0015390	DG00118,D08516	4369359	Neg
100008973	402	53001	166336	Xenobiotics	Drug - Other	5968	NAMED	FBOUYBDGKBSUES-UHFFFAOYAW	O=C(O[C@H]1C[N@]2CC[C@@H]1CC2)N3CCC4=CC=CC=C4C3C5=CC=CC=C5	solifenacin	solifenacin	180468-39-7	8060993			154059	Pos Late
100008974	209	52950	166078	Xenobiotics	Drug - Cardiovascular	5707	NAMED	WOXKDUGGOYFFRN-UHFFFAOYAB	O=C(CN1C)N2C(C3=CC=C(OCO4)C4=C3)C5=C(C(C=CC=C6)=C6N5)CC2C1=O	tadalafil	tadalafil	171596-29-5	3875386	HMDB0014958		110635	Neg
100008976	402	52446	165108	Lipid	Phosphatidylethanolamine (PE)	2430	NAMED	YDTWOEYVDRKKCR-KNERPIHHBL	O=C(CCCCCCCCCCCCCCCCC)OC[C@]([H])(COP(OCCN)(O)=O)OC(CCCCCCC/C=C\C/C=C\CCCCC)=O	1-stearoyl-2-linoleoyl-GPE (18:0/18:2)*	1-stearoyl-2-linoleoyl-GPE (18:0/18:2)*		7825699	HMDB0008994		9546749	Pos Late
100008977	402	52447	165110	Lipid	Phosphatidylethanolamine (PE)	2439	NAMED	ANRKEHNWXKCXDB-BHFWLYLHBY	O=C(CCCCCCCCCCCCCCCCC)OC[C@]([H])(COP(OCCN)(O)=O)OC(CCC/C=C\C/C=C\C/C=C\C/C=C\CCCCC)=O	1-stearoyl-2-arachidonoyl-GPE (18:0/20:4)	1-stearoyl-2-arachidonoyl-GPE (18:0/20:4)		4451158	HMDB0009003	C05210	5289133	Pos Late
100008980	402	52452	165115	Lipid	Phosphatidylcholine (PC)	2326	NAMED		CCCCCCCCCCCCCCCCCC(OCC(OC(CCCCCCC/C=C/C/C=C/CCCCC)=O)COP([O-])(OCC[N+](C)(C)C)=O)=O	1-stearoyl-2-linoleoyl-GPC (18:0/18:2)*	1-stearoyl-2-linoleoyl-GPC (18:0/18:2)*			HMDB0008039		6441487	Pos Late
100008984	402	52470	165143	Lipid	Phosphatidylcholine (PC)	2280	NAMED		CCCCCCCCCCCCCCCC(OCC(OC(CCCCCCC/C=C/CCCCCC)=O)COP([O-])(OCC[N+](C)(C)C)=O)=O	1-palmitoyl-2-palmitoleoyl-GPC (16:0/16:1)*	1-palmitoyl-2-palmitoleoyl-GPC (16:0/16:1)*			HMDB0007969		6443788	Pos Late
100008985	402	52454	165119	Lipid	Phosphatidylcholine (PC)	2294	NAMED		CCCCCCCCCCCCCCCC(OC[C@@H](OC(CCCCCC/C=C\C/C=C\C/C=C\CCCCC)=O)COP([O-])(OCC[N+](C)(C)C)=O)=O	1-palmitoyl-2-dihomo-linolenoyl-GPC (16:0/20:3n3 or 6)*	1-palmitoyl-2-dihomo-linolenoyl-GPC (16:0/20:3n3 or 6)*						Pos Late
100008990	402	52464	165131	Lipid	Phosphatidylethanolamine (PE)	2417	NAMED	DRIVXEVMDWCWLI-CAQMIEAIBF	O=C(CCCCCCCCCCCCCCC)OC[C@]([H])(COP(OCCN)(O)=O)OC(CCC/C=C\C/C=C\C/C=C\C/C=C\CCCCC)=O	1-palmitoyl-2-arachidonoyl-GPE (16:0/20:4)*	1-palmitoyl-2-arachidonoyl-GPE (16:0/20:4)*		7825750	HMDB0005323	C05210	9546800	Pos Late
100008991	402	52465	165133	Lipid	Phosphatidylethanolamine (PE)	2419	NAMED	MPWUZHVZZKSTPV-MADBQMNMBW	O=C(CCCCCCCCCCCCCCC)OC[C@]([H])(COP(OCCN)(O)=O)OC(CC/C=C\C/C=C\C/C=C\C/C=C\C/C=C\C/C=C\CC)=O	1-palmitoyl-2-docosahexaenoyl-GPE (16:0/22:6)*	1-palmitoyl-2-docosahexaenoyl-GPE (16:0/22:6)*		7825749	HMDB0008946		9546799	Pos Late
100008992	402	52466	165134	Lipid	Phosphatidylethanolamine (PE)	2443	NAMED	XYYHNDVKALDFHQ-OXHZBIAZBI	O=C(CCCCCCCCCCCCCCCCC)OC[C@]([H])(COP(OCCN)(O)=O)OC(CC/C=C\C/C=C\C/C=C\C/C=C\C/C=C\C/C=C\CC)=O	1-stearoyl-2-docosahexaenoyl-GPE (18:0/22:6)*	1-stearoyl-2-docosahexaenoyl-GPE (18:0/22:6)*		7825748	HMDB0009012		9546798	Pos Late
100008993	402	52467	208085	Lipid	Phosphatidylinositol (PI)	2540	NAMED	KIQYUSYSJTUGFZ-GWAZTMTOBN	O=C(CCCCCCCCCCCCCCC)OC[C@@]([H])(OC(CCC/C=C\C/C=C\C/C=C\C/C=C\CCCCC)=O)COP(O[C@H]1[C@H](O)[C@@H](O)[C@H](O)[C@@H](O)[C@H]1O)(O)=O	1-palmitoyl-2-arachidonoyl-GPI (16:0/20:4)*	1-palmitoyl-2-arachidonoyl-GPI (16:0/20:4)*		24767674	HMDB0009789			Pos Late
100008994	402	52468	208084	Lipid	Phosphatidylinositol (PI)	2544	NAMED	KZVRAFHIKMDULK-PDPKURFXBD	O=C(CCCCCCCCCCCCCCCCC)OC[C@@]([H])(OC(CCCCCCC/C=C\C/C=C\CCCCC)=O)COP(O[C@H]1[C@H](O)[C@@H](O)[C@H](O)[C@@H](O)[C@H]1O)(O)=O	1-stearoyl-2-linoleoyl-GPI (18:0/18:2)	1-stearoyl-2-linoleoyl-GPI (18:0/18:2)		24767694	HMDB0009809			Pos Late
100008998	402	52473	165151	Cofactors and Vitamins	Tocopherol Metabolism	4383	NAMED		CC1=C(C(CC2)=CC(O)=C1C)O[C@@]2(CCC[C@@H](CCC[C@@H](CCCC(C)C)C)C)C	gamma-tocopherol/beta-tocopherol	gamma-tocopherol/beta-tocopherol			HMDB0006335,HMDB0001492	C14152,C02483		Pos Late
100008999	402	52475	165154	Lipid	Plasmalogen	2819	NAMED	URPXXNCTXCOATD-FXMFQVEGBH	[H][C@](OC(CCC/C=C\C/C=C\C/C=C\C/C=C\CCCCC)=O)(COP(OCCN)(O)=O)CO/C=C\CCCCCCCCCCCCCCCC	1-(1-enyl-stearoyl)-2-arachidonoyl-GPE (P-18:0/20:4)*	1-(1-enyl-stearoyl)-2-arachidonoyl-GPE (P-18:0/20:4)*		7826008	HMDB0005779		9547058	Pos Late
100009002	402	52673	165435	Lipid	Plasmalogen	2805	NAMED	UUYSKERSKRMYME-MAIXUNBTBG	[H][C@](OC(CCC/C=C\C/C=C\C/C=C\C/C=C\CCCCC)=O)(COP(OCCN)(O)=O)CO/C=C\CCCCCCCCCCCCCC	1-(1-enyl-palmitoyl)-2-arachidonoyl-GPE (P-16:0/20:4)*	1-(1-enyl-palmitoyl)-2-arachidonoyl-GPE (P-16:0/20:4)*		24769238	HMDB0011352		52925126	Pos Late
100009005	402	52477	165158	Lipid	Plasmalogen	2801	NAMED	ZVVYJAAMWXATNY-PRWZWGSOBE	[H][C@](OC(CCCCCCC/C=C\CCCCCCCC)=O)(COP(OCCN)(O)=O)CO/C=C\CCCCCCCCCCCCCC	1-(1-enyl-palmitoyl)-2-oleoyl-GPE (P-16:0/18:1)*	1-(1-enyl-palmitoyl)-2-oleoyl-GPE (P-16:0/18:1)*		24769228	HMDB0011342		52925128	Pos Late
100009007	402	52478	165160	Lipid	Plasmalogen	2807	NAMED		[H][C@](OC(CCCCCCC/C=C\CCCCCCCC)=O)(CO[P-](OCC[N+](C)(C)C)([O])=O)CO/C=C\CCCCCCCCCCCCCC	1-(1-enyl-palmitoyl)-2-oleoyl-GPC (P-16:0/18:1)*	1-(1-enyl-palmitoyl)-2-oleoyl-GPC (P-16:0/18:1)*			HMDB0007996		34779384	Pos Late
100009009	402	52682	165449	Lipid	Plasmalogen	2815	NAMED	QLEHHUPUHJPURI-PWYDUFMYBJ	[H][C@](OC(CCCCCCC/C=C\C/C=C\CCCCC)=O)(COP(OCC[N+](C)(C)C)([O-])=O)CO/C=C\CCCCCCCCCCCCCC	1-(1-enyl-palmitoyl)-2-linoleoyl-GPC (P-16:0/18:2)*	1-(1-enyl-palmitoyl)-2-linoleoyl-GPC (P-16:0/18:2)*		24767486	HMDB0011211		24779386	Pos Late
100009014	402	52689	165459	Lipid	Plasmalogen	2814	NAMED	IOYKZPNDXIIXLN-LOQSCQKMBD	[H][C@](OC(CCC/C=C\C/C=C\C/C=C\C/C=C\CCCCC)=O)(COP(OCC[N+](C)(C)C)([O-])=O)CO/C=C\CCCCCCCCCCCCCC	1-(1-enyl-palmitoyl)-2-arachidonoyl-GPC (P-16:0/20:4)*	1-(1-enyl-palmitoyl)-2-arachidonoyl-GPC (P-16:0/20:4)*		24767495	HMDB0011220			Pos Late
100009025	402	52495	165187	Lipid	Sphingomyelins	3125	NAMED		[H][C@](NC(CCCCCCCCCCCCCCCCCCCC)=O)(COP(OCC[N+](C)(C)C)([O-])=O)[C@@](O)([H])/C=C/CCCCCCCCCCCCC	sphingomyelin (d18:1/21:0, d17:1/22:0, d16:1/23:0)*	sphingomyelin (d18:1/21:0, d17:1/22:0, d16:1/23:0)*			HMDB0240619,HMDB0240611,HMDB0240621			Pos Late
100009026	402	57331	210829	Lipid	Dihydrosphingomyelins	3101	NAMED	FONAXCRWZQFJHY-JCGOJSMZBF	[H][C@](NC(CCCCCCCCCCCCCCCCCCCCC)=O)(COP(OCC[N+](C)(C)C)([O-])=O)[C@@](O)([H])CCCCCCCCCCCCCCC	behenoyl dihydrosphingomyelin (d18:0/22:0)*	behenoyl dihydrosphingomyelin (d18:0/22:0)*		24846880	HMDB0012091		44260132	Pos Late
100009027	402	57473	211136	Lipid	Dihydrosphingomyelins	3102	NAMED		[H][C@](NC(CCCCCCCCCCCCCCCCC)=O)(COP(OCC[N+](C)(C)C)([O-])=O)[C@@](O)([H])CCCCCCCCCCCCCCC	sphingomyelin (d18:0/18:0, d19:0/17:0)*	sphingomyelin (d18:0/18:0, d19:0/17:0)*		24846878	HMDB0012087		44260130	Pos Late
100009028	402	52604	165334	Lipid	Dihydroceramides	3010	NAMED	GCGTXOVNNFGTPQ-JHOUSYSJBP	[H][C@](NC(CCCCCCCCCCCCCCC)=O)(CO)[C@@](O)([H])CCCCCCCCCCCCCCC	N-palmitoyl-sphinganine (d18:0/16:0)	N-palmitoyl-sphinganine (d18:0/16:0)	5966-29-0	4446685	HMDB11760		5283572	Pos Late
100009030	402	53010	166340	Lipid	Lactosylceramides (LCER)	3088	NAMED		O=C(CCCCCCCCCCCCCCC)N[C@@]([C@]([H])(O)/C=C/CCCCCCCCCCCCC)([H])CO[C@H](O1)[C@H](O)[C@@H](O)[C@@H]([C@H]1CO)O[C@H](O2)[C@H](O)[C@@H](O)[C@H]([C@H]2CO)O	lactosyl-N-palmitoyl-sphingosine (d18:1/16:0)	lactosyl-N-palmitoyl-sphingosine (d18:1/16:0)	4201-62-1		HMDB0006750		53477895	Pos Late
100009034	402	54745	207413	Xenobiotics	Drug - Respiratory	5935	NAMED	ZKLPARSLTMPFCP-UHFFFAOYAC	ClC1=CC=C(C=C1)C(C2=CC=CC=C2)N3CCN(CCOCC(O)=O)CC3	cetirizine	cetirizine	83881-51-0	2577	HMDB0005032	C07778	2678	Pos Late
100009038	402	57365	210891	Lipid	Dihydrosphingomyelins	3099	NAMED		[H][C@](NC(CCCCCCCCCCCCC)=O)(COP(OCC[N+](C)(C)C)([O-])=O)[C@@](O)([H])CCCCCCCCCCCCCCC	myristoyl dihydrosphingomyelin (d18:0/14:0)*	myristoyl dihydrosphingomyelin (d18:0/14:0)*		24846886	HMDB0012085		44260138	Pos Late
100009042	209	52914	166012	Amino Acid	Tryptophan Metabolism	320	NAMED		OS(OC1=CC=C2C(C=CN2)=C1)(=O)=O	5-hydroxyindole sulfate	5-hydroxyindole sulfate						Neg
100009043	209	52915	166014	Amino Acid	Tryptophan Metabolism	321	NAMED		O=S(OC1=C2C(C=CN2)=CC=C1)(O)=O	7-hydroxyindole sulfate	7-hydroxyindole sulfate						Neg
100009045	209	52925	166034	Peptide	Acetylated Peptides	1186	NAMED	PTSRBZOZSRJCKX-JTQLQIEIBG	O=C(N[C@H](C(O)=O)CCC(O)=O)CC1=CC=CC=C1	phenylacetylglutamate	phenylacetylglutamate		9754592	HMDB0059772		11579826	Neg
100009052	402	52633	165386	Lipid	Diacylglycerol	2907	NAMED	SVXWJFFKLMLOHO-YAIZGCQRBM	OC[C@]([H])(OC(CCCCCCC/C=C\C/C=C\CCCCC)=O)COC(CCCCCCCCCCCCCCC)=O	palmitoyl-linoleoyl-glycerol (16:0/18:2) [1]*	palmitoyl-linoleoyl-glycerol (16:0/18:2) [1]*		7822645	HMDB0007103		9543695	Pos Late
100009055	402	52634	165387	Lipid	Diacylglycerol	2908	NAMED		CCCCCCCCCCCCCCCC(OCC(O)COC(CCCCCCC/C=C\C/C=C\CCCCC)=O)=O	palmitoyl-linoleoyl-glycerol (16:0/18:2) [2]*	palmitoyl-linoleoyl-glycerol (16:0/18:2) [2]*			HMDB0007103		131801744	Pos Late
100009066	305	52669	165429	Lipid	Phosphatidylinositol (PI)	2535	NAMED		O=C(CCCCCCCCCCCCCCC)OC[C@@]([H])(OC(CCCCCCC/C=C\CCCCCCCC)=O)COP(O[C@H]1[C@H](O)[C@@H](O)[C@H](O)[C@@H](O)[C@H]1O)(O)=O	1-palmitoyl-2-oleoyl-GPI (16:0/18:1)*	1-palmitoyl-2-oleoyl-GPI (16:0/18:1)*		24767668	HMDB0009783		71296232	Polar
100009069	402	52677	165443	Lipid	Plasmalogen	2802	NAMED		[H][C@](OC(CCCCCCC/C=C\C/C=C\CCCCC)=O)(COP(OCCN)(O)=O)CO/C=C\CCCCCCCCCCCCCC	1-(1-enyl-palmitoyl)-2-linoleoyl-GPE (P-16:0/18:2)*	1-(1-enyl-palmitoyl)-2-linoleoyl-GPE (P-16:0/18:2)*		24769229	HMDB0011343		52925127	Pos Late
100009078	402	52687	165457	Lipid	Phosphatidylethanolamine (PE)	2445	NAMED		O=C(CCCCCCC/C=C\CCCCCCCC)OC[C@]([H])(COP(OCCN)(O)=O)OC(CCCCCCC/C=C\C/C=C\CCCCC)=O	1-oleoyl-2-linoleoyl-GPE (18:1/18:2)*	1-oleoyl-2-linoleoyl-GPE (18:1/18:2)*		7825703	HMDB0005349		9546753	Pos Late
100009082	209	52690	165460	Lipid	Lysophospholipid	2588	NAMED		O=C(CCCCCCC/C=C\C/C=C\CCCCC)OC[C@]([H])(COP(O)(O)=O)O	1-linoleoyl-GPA (18:2)*	1-linoleoyl-GPA (18:2)*		24766514	HMDB0007856			Neg
100009130	402	52697	165470	Lipid	Phosphatidylcholine (PC)	2359	NAMED		O=C(CCCCCCC/C=C\CCCCCCCC)OC[C@]([H])(COP(OCC[N+](C)(C)C)([O-])=O)OC(CC/C=C\C/C=C\C/C=C\C/C=C\C/C=C\C/C=C\CC)=O	1-oleoyl-2-docosahexaenoyl-GPC (18:1/22:6)*	1-oleoyl-2-docosahexaenoyl-GPC (18:1/22:6)*		24766785	HMDB0008123		24778955	Pos Late
100009131	402	52710	165488	Lipid	Phosphatidylcholine (PC)	2366	NAMED		O=C(CCCCCCC/C=C\C/C=C\CCCCC)OC[C@]([H])(COP(OCC[N+](C)(C)C)([O-])=O)OC(CCC/C=C\C/C=C\C/C=C\C/C=C\CCCCC)=O	1-linoleoyl-2-arachidonoyl-GPC (18:2/20:4n6)*	1-linoleoyl-2-arachidonoyl-GPC (18:2/20:4n6)*		24766809	HMDB0008147	C05208	24778979	Pos Late
100009139	402	53195	166625	Lipid	Phosphatidylcholine (PC)	2267	NAMED		O=C(CCCCCCCCCCCCC)OC[C@]([H])(COP(OCC[N+](C)(C)C)([O-])=O)OC(CCC/C=C\C/C=C\C/C=C\C/C=C\CCCCC)=O	1-myristoyl-2-arachidonoyl-GPC (14:0/20:4)*	1-myristoyl-2-arachidonoyl-GPC (14:0/20:4)*		24766559	HMDB0007883		24778634	Pos Late
100009160	402	52713	165492	Lipid	Plasmalogen	2804	NAMED		[H][C@](OC(CCCCCCC/C=C\CCCCCC)=O)(COP(OCC[N+](C)(C)C)([O-])=O)CO/C=C\CCCCCCCCCCCCCC	1-(1-enyl-palmitoyl)-2-palmitoleoyl-GPC (P-16:0/16:1)*	1-(1-enyl-palmitoyl)-2-palmitoleoyl-GPC (P-16:0/16:1)*		24767482	HMDB0011207		52923882	Pos Late
100009162	402	52716	165495	Lipid	Plasmalogen	2803	NAMED		[H][C@](OC(CCCCCCCCCCCCCCC)=O)(COP(OCC[N+](C)(C)C)([O-])=O)CO/C=C\CCCCCCCCCCCCCC	1-(1-enyl-palmitoyl)-2-palmitoyl-GPC (P-16:0/16:0)*	1-(1-enyl-palmitoyl)-2-palmitoyl-GPC (P-16:0/16:0)*		9322076	HMDB0011206		11146967	Pos Late
100009181	402	52726	210892	Lipid	Phosphatidylinositol (PI)	2543	NAMED		O=C(CCCCCCCCCCCCCCCCC)OC[C@@]([H])(OC(CCCCCCC/C=C\CCCCCCCC)=O)COP(O[C@H]1[C@H](O)[C@@H](O)[C@H](O)[C@@H](O)[C@H]1O)(O)=O	1-stearoyl-2-oleoyl-GPI (18:0/18:1)*	1-stearoyl-2-oleoyl-GPI (18:0/18:1)*			HMDB0240667			Pos Late
100009204	402	57341	210842	Lipid	Phosphatidylethanolamine (PE)	2405	NAMED		O=C(CCCCCCCCCCCCCCC)OC[C@]([H])(COP(OCCN)(O)=O)OC(CCCCCCCCCCCCCCC)=O	1,2-dipalmitoyl-GPE (16:0/16:0)*	1,2-dipalmitoyl-GPE (16:0/16:0)*		393103	HMDB0008923		445468	Pos Late
100009205	402	57388	210931	Lipid	Phosphatidylethanolamine (PE)	2408	NAMED		O=C(CCCCCCCCCCCCCCC)OC[C@]([H])(COP(OCCN)(O)=O)OC(CCCCCCCCCCCCCCCCC)=O	1-palmitoyl-2-stearoyl-GPE (16:0/18:0)*	1-palmitoyl-2-stearoyl-GPE (16:0/18:0)*		4484107	HMDB08925		5326793	Pos Late
100009217	402	53174	166599	Lipid	Phosphatidylethanolamine (PE)	2453	NAMED		O=C(CCCCCCC/C=C\C/C=C\CCCCC)OC[C@]([H])(COP(OCCN)(O)=O)OC(CCCCCCC/C=C\C/C=C\CCCCC)=O	1,2-dilinoleoyl-GPE (18:2/18:2)*	1,2-dilinoleoyl-GPE (18:2/18:2)*		7825762	HMDB0009093		9546812	Pos Late
100009219	402	55041	210837	Lipid	Phosphatidylethanolamine (PE)	2448	NAMED		O=C(CCCCCCC/C=C\CCCCCCCC)OC[C@]([H])(COP(OCCN)(O)=O)OC(CCC/C=C\C/C=C\C/C=C\C/C=C\CCCCC)=O	1-oleoyl-2-arachidonoyl-GPE (18:1/20:4)*	1-oleoyl-2-arachidonoyl-GPE (18:1/20:4)*		24768534	HMDB0009069		348281223	Pos Late
100009220	402	53209	166647	Lipid	Phosphatidylethanolamine (PE)	2452	NAMED		O=C(CCCCCCC/C=C\CCCCCCCC)OC[C@]([H])(COP(OCCN)(O)=O)OC(CC/C=C\C/C=C\C/C=C\C/C=C\C/C=C\C/C=C\CC)=O	1-oleoyl-2-docosahexaenoyl-GPE (18:1/22:6)*	1-oleoyl-2-docosahexaenoyl-GPE (18:1/22:6)*		24768542	HMDB0009078		52922113	Pos Late
100009225	402	52748	165539	Lipid	Plasmalogen	2811	NAMED		[H][C@](OC(CCCCCCC/C=C\C/C=C\CCCCC)=O)(COP(OCCN)(O)=O)CO/C=C\CCCCCCCCCCCCCCCC	1-(1-enyl-stearoyl)-2-linoleoyl-GPE (P-18:0/18:2)*	1-(1-enyl-stearoyl)-2-linoleoyl-GPE (P-18:0/18:2)*		24769261	HMDB0011376			Pos Late
100009227	209	54885	207774	Lipid	Lysophospholipid	2716	NAMED		[H][C@@](CO)(O)COP(OC[C@]([H])(O)COC(CCCCCCC/C=C\C/C=C\CCCCC)=O)(O)=O	1-linoleoyl-GPG (18:2)*	1-linoleoyl-GPG (18:2)*			HMDB0240600			Neg
100009232	400	53231	179281	Xenobiotics	Chemical	6240	NAMED	DZLNHFMRPBPULJ-VKHMYHEABX	O=C(O)[C@]1(NCSC1)[H]	thioproline	thioproline	34592-47-4	84120	HMDB0062164		93176	Pos Early
100009233	402	52944	166270	Lipid	Fatty Acid Metabolism (Acyl Choline)	1944	NAMED		C[N+](C)(C)CCOC(CCCCCCCCCCCCCC[CH2-])=O	palmitoylcholine	palmitoylcholine		133731	HMDB0240592		151731	Pos Late
100009246	400	53229	179277	Amino Acid	Glycine, Serine and Threonine Metabolism	16	NAMED	CDUUKBXTEOFITR-UHFFFAOYAW	OCC(N)(C)C(O)=O	2-methylserine	2-methylserine		85112		C02115	94309	Pos Early
100009264	209	52983	166140	Lipid	Primary Bile Acid Metabolism	3473	NAMED		O[C@H]1[C@@]2([C@@]([H])([C@]3(CC[C@H](C[C@]3(C1)[H])O[C@H]4[C@@H]([C@H]([C@@H]([C@H](O4)C(O)=O)O)O)O)C)CC[C@]5([C@]2(CC[C@@H]5[C@@H](CCC(NCC(O)=O)=O)C)[H])C)[H]	glycochenodeoxycholate glucuronide (1)	glycochenodeoxycholate glucuronide (1)			HMDB0002579		44263370	Neg
100009266	305	52982	166380	Lipid	Secondary Bile Acid Metabolism	3546	NAMED		O=C(CC[C@H]([C@@H]1[C@]2([C@H](C[C@@]3([C@]4(CC[C@H](C[C@]4(CC[C@]3([C@@]2(CC1)[H])[H])[H])O[C@H]5[C@@H]([C@H]([C@@H]([C@H](O5)C(O)=O)O)O)O)C)[H])O)C)C)NCC(O)=O	glycodeoxycholate glucuronide (1)	glycodeoxycholate glucuronide (1)						Polar
100009271	400	52984	166220	Lipid	Fatty Acid Metabolism (Acyl Carnitine, Hydroxy)	1921	NAMED		CC(O)CC(OC(C[N+](C)(C)C)CC([O-])=O)=O	(S)-3-hydroxybutyrylcarnitine	(S)-3-hydroxybutyrylcarnitine			HMDB0013127		71464477	Pos Early
100009272	402	53013	166346	Lipid	Hexosylceramides (HCER)	3058	NAMED		[H][C@](O)([C@@](NC(CCCCCCCCCCCCCCC)=O)(CO[C@@H]1O[C@H](CO)[C@@H](O)[C@H](O)[C@H]1O)[H])/C=C/CCCCCCCCCCCCC	glycosyl-N-palmitoyl-sphingosine (d18:1/16:0)	glycosyl-N-palmitoyl-sphingosine (d18:1/16:0)						Pos Late
100009275	400	53031	166248	Amino Acid	Leucine, Isoleucine and Valine Metabolism	411	NAMED		[O-]C(CC(C[N+](C)(C)C)OC(CC(C(O)=O)C)=O)=O	methylsuccinoylcarnitine	methylsuccinoylcarnitine						Pos Early
100009328	209	54795	207689	Xenobiotics	Food Component/Plant	5160	NAMED		OS(OC1=C(C)OC(C)C1=O)(=O)=O	furaneol sulfate	furaneol sulfate					59815364	Neg
100009329	305	63590	222872	Cofactors and Vitamins	Ascorbate and Aldarate Metabolism	4349	NAMED	SKKZOYBAANIUOV-ZAFYKAAXBH	O[C@@H](CO)[C@@](C1=O)([H])OC(O)=C1OS(O)(=O)=O	ascorbic acid 2-sulfate	ascorbic acid 2-sulfate		77998	HMDB0060649		54676864	Polar
100009331	402	53260	179345	Lipid	Fatty Acid Metabolism (Acyl Choline)	1945	NAMED		O=C(CCCCCCC/[C-]=C/CCCCCCCC)OCC[N+](C)(C)C	oleoylcholine	oleoylcholine			HMDB0240596		59040790	Pos Late
100009332	402	53261	179347	Lipid	Fatty Acid Metabolism (Acyl Choline)	1953	NAMED		O=C(CCC/[C-]=C/C/C=C/C/C=C/C/C=C/CCCCC)OCC[N+](C)(C)C	arachidonoylcholine	arachidonoylcholine			HMDB0240583		122198216	Pos Late
100009333	402	53263	179351	Lipid	Fatty Acid Metabolism (Acyl Choline)	1952	NAMED		O=C(CC/C=[C-]/C/C=C/C/C=C/C/C=C/C/C=C/C/C=C/CC)OCC[N+](C)(C)C	docosahexaenoylcholine	docosahexaenoylcholine			HMDB0240647			Pos Late
100009334	402	53257	179341	Lipid	Fatty Acid Metabolism (Acyl Choline)	1946	NAMED		O=C(CCCCCCC/[C-]=C/CCCCCC)OCC[N+](C)(C)C	palmitoloelycholine	palmitoloelycholine			HMDB0013208			Pos Late
100009335	402	53262	179349	Lipid	Fatty Acid Metabolism (Acyl Choline)	1948	NAMED		O=C(CCCCCC/C=[C-]/C/C=C/C/C=C/CCCCC)OCC[N+](C)(C)C	dihomo-linolenoyl-choline	dihomo-linolenoyl-choline			HMDB0240646			Pos Late
100009336	402	53258	179343	Lipid	Fatty Acid Metabolism (Acyl Choline)	1954	NAMED		O=C(CCC/[C-]=C/C/C=C/C/C=C/C/C=C/C/C=C/CC)OCC[N+](C)(C)C	eicosapentaenoylcholine	eicosapentaenoylcholine						Pos Late
100009337	209	53254	179173	Xenobiotics	Food Component/Plant	5204	NAMED	SNVAIAITQIIEMQ-DUXPYHPUBQ	OS(OC1=CC=C(C=C1O)/C=C/C(O)=O)(=O)=O	caffeic acid sulfate	caffeic acid sulfate		30777608	HMDB0041708		21668705	Neg
100009343	402	53176	166602	Lipid	Phosphatidylcholine (PC)	2361	NAMED		O=C(CCCCCCC/C=C\C/C=C\CCCCC)OC[C@]([H])(COP(OCC[N+](C)(C)C)([O-])=O)OC(CCCCCCC/C=C\C/C=C\C/C=C\CC)=O	1-linoleoyl-2-linolenoyl-GPC (18:2/18:3)*	1-linoleoyl-2-linolenoyl-GPC (18:2/18:3)*		24766802	HMDB0008141		52922731	Pos Late
100009345	402	53180	166609	Lipid	Phosphatidylcholine (PC)	2311	NAMED		O=C(CCCCCCC/C=C\CCCCCC)OC[C@]([H])(COP(OCC[N+](C)(C)C)([O-])=O)OC(CCCCCCC/C=C\C/C=C\C/C=C\CC)=O	1-palmitoleoyl-2-linolenoyl-GPC (16:1/18:3)*	1-palmitoleoyl-2-linolenoyl-GPC (16:1/18:3)*		24766677	HMDB0008008		52922452	Pos Late
100009390	400	54762	207493	Xenobiotics	Drug - Neurological	5831	NAMED	PYZRQGJRPPTADH-UHFFFAOYAN	NC1=NN=C(C2=C(Cl)C(Cl)=CC=C2)C(N)=N1	lamotrigine	lamotrigine		3741	HMDB0014695	D00354	3878	Pos Early
100009394	209	57652	212703	Lipid	Long Chain Polyunsaturated Fatty Acid (n3 and n6)	1567	NAMED	WPJGPAAPSBVXNU-HZJYTTRNBL	CCCCC/C=C\C/C=C\CCCCCC(O)=O	hexadecadienoate (16:2n6)	hexadecadienoate (16:2n6)	28290-73-5	13628094	HMDB0000477		13932172	Neg
100009406	402	53223	178791	Lipid	Fatty Acid Metabolism (Acyl Carnitine, Monounsaturated)	1886	NAMED	JFAGPSOZZSTLRF-KHPPLWFEBO	O=C(OC(CC([O-])=O)C[N+](C)(C)C)CCCCCCC/C=C\CCCCCC	palmitoleoylcarnitine (C16:1)*	palmitoleoylcarnitine (C16:1)*		28639183	HMDB0013207		71464547	Pos Late
100009407	400	53224	178792	Lipid	Fatty Acid Metabolism (Acyl Carnitine, Dicarboxylate)	1915	NAMED		[O-]C(CC(C[N+](C)(C)C)OC(CCCCCC(O)=O)=O)=O	pimeloylcarnitine/3-methyladipoylcarnitine (C7-DC)	pimeloylcarnitine/3-methyladipoylcarnitine (C7-DC)						Pos Early
100010850	209	55017	208352	Peptide	Acetylated Peptides	1189	NAMED		O=C(N[C@@H](CCC(N)=O)C(O)=O)CC(C=C1)=CC=C1O	4-hydroxyphenylacetylglutamine	4-hydroxyphenylacetylglutamine						Neg
100010869	209	57547	212076	Amino Acid	Leucine, Isoleucine and Valine Metabolism	429	NAMED	AOWPAWLEXIYETE-UHFFFAOYAH	OC(C)(C(O)=O)C(C)O	2,3-dihydroxy-2-methylbutyrate	2,3-dihydroxy-2-methylbutyrate	14868-24-7	266858	HMDB0029576		301941	Neg
100010895	400	57554	211532	Nucleotide	Pyrimidine Metabolism, Cytidine containing	4265	NAMED	RFCQJGFZUQFYRF-ZOQUXTDFBZ	O=C1N(C=CC(N)=N1)[C@@H]([C@H](OC)[C@@H]2O)O[C@@H]2CO	2'-O-methylcytidine	2'-O-methylcytidine	2140-72-9	133067			150971	Pos Early
100010896	209	57655	212709	Nucleotide	Pyrimidine Metabolism, Uracil containing	4224	NAMED	SXUXMRMBWZCMEN-ZOQUXTDFBL	CO[C@@H]1[C@@H]([C@H](O[C@H]1N2C=CC(NC2=O)=O)CO)O	2'-O-methyluridine	2'-O-methyluridine	2140-76-3	92343	HMDB0240328		102212	Neg
100010898	209	54924	208318	Xenobiotics	Food Component/Plant	4973	NAMED		O=C1C2=C(O)C=C(OC3C(O)C(O)C(O)C(C(O)=O)O3)C=C2OC(C4=CC=C(O)C=C4)C1	naringenin 7-glucuronide	naringenin 7-glucuronide						Neg
100010901	400	55015	208464	Peptide	Gamma-glutamyl Amino Acid	640	NAMED	LNLLNTMHVMIMOG-YUMQZZPRBS	O=C(N[C@@H](CCCCN)C(O)=O)CC[C@H](N)C(O)=O	gamma-glutamyl-alpha-lysine	gamma-glutamyl-alpha-lysine		58747			65254	Pos Early
100010919	402	54946	208031	Lipid	Diacylglycerol	2925	NAMED		OCC(OC(CCCCCCC/C=C\CCCCCCCC)=O)COC(CCCCCCC/C=C\CCCCCCCC)=O	oleoyl-oleoyl-glycerol (18:1/18:1) [2]*	oleoyl-oleoyl-glycerol (18:1/18:1) [2]*			HMDB0007218		9543716	Pos Late
100010922	402	54955	208040	Lipid	Diacylglycerol	2942	NAMED		OC[C@](OC(CCC/C=C\C/C=C\C/C=C\C/C=C\CCCCC)=O)(COC(CCCCCCC/C=C\C/C=C\CCCCC)=O)[H]	linoleoyl-arachidonoyl-glycerol (18:2/20:4) [1]*	linoleoyl-arachidonoyl-glycerol (18:2/20:4) [1]*			HMDB0007257		9543796	Pos Late
100010923	402	54956	208041	Lipid	Diacylglycerol	2943	NAMED		OC[C@](COC(CCCCCCC/C=C\C/C=C\CCCCC)=O)([H])OC(CCC/C=C\C/C=C\C/C=C\C/C=C\CCCCC)=O	linoleoyl-arachidonoyl-glycerol (18:2/20:4) [2]*	linoleoyl-arachidonoyl-glycerol (18:2/20:4) [2]*			HMDB0007257		9543796	Pos Late
100010928	402	54949	208034	Lipid	Diacylglycerol	2946	NAMED		CCCCC/C=C/C/C=C/CCCCCCCC(OCC(OC(CC/C=C/C/C=C/C/C=C/C/C=C/C/C=C/C/C=C/CC)=O)CO)=O	linoleoyl-docosahexaenoyl-glycerol (18:2/22:6) [1]*	linoleoyl-docosahexaenoyl-glycerol (18:2/22:6) [1]*			HMDB0007266		9543899	Pos Late
100010930	402	54967	208052	Lipid	Diacylglycerol	2912	NAMED		CCCCCC/C=C/CCCCCCCC(OCC(OC(CCCCCCC/C=C/C/C=C/CCCCC)=O)CO)=O	palmitoleoyl-linoleoyl-glycerol (16:1/18:2) [1]*	palmitoleoyl-linoleoyl-glycerol (16:1/18:2) [1]*			HMDB0007132		9543699	Pos Late
100010936	402	54960	208045	Lipid	Diacylglycerol	2940	NAMED		CCCCCCCC/C=C/CCCCCCCC(OCC(OC(CCC/C=C/C/C=C/C/C=C/C/C=C/CCCCC)=O)CO)=O	oleoyl-arachidonoyl-glycerol (18:1/20:4) [1]*	oleoyl-arachidonoyl-glycerol (18:1/20:4) [1]*			HMDB0007228		9543786	Pos Late
100010937	402	54961	208046	Lipid	Diacylglycerol	2941	NAMED		CCCCCCCC/C=C/CCCCCCCC(OCC(OC(CCC/C=C/C/C=C/C/C=C/C/C=C/CCCCC)=O)CO)=O	oleoyl-arachidonoyl-glycerol (18:1/20:4) [2]*	oleoyl-arachidonoyl-glycerol (18:1/20:4) [2]*			HMDB0007228		9543786	Pos Late
100010941	402	54968	208053	Lipid	Diacylglycerol	2932	NAMED		CCCCC/C=C/C/C=C/CCCCCCCC(OCC(OC(CCCCCCC/C=C/C/C=C/CCCCC)=O)CO)=O	linoleoyl-linoleoyl-glycerol (18:2/18:2) [1]*	linoleoyl-linoleoyl-glycerol (18:2/18:2) [1]*			HMDB0007248		9543729	Pos Late
100010955	209	57564	212104	Xenobiotics	Chemical	6191	NAMED	YFSUTJLHUFNCNZ-UHFFFAOYAS	O=S(C(F)(F)C(F)(F)C(F)(F)C(F)(F)C(F)(F)C(F)(F)C(F)(F)C(F)(F)F)(O)=O	perfluorooctanesulfonate (PFOS)	perfluorooctanesulfonate (PFOS)	1763-23-1	67068	HMDB0059586	C18142	74483	Neg
100015609	402	57416	211068	Lipid	Ceramides	3032	NAMED		[H][C@](NC(CCCCCCCCCCCCCCC)=O)(CO)[C@@](O)([H])/C=C/CCCCCCCC/C=C\CCC	N-palmitoyl-sphingadienine (d18:2/16:0)*	N-palmitoyl-sphingadienine (d18:2/16:0)*			HMDB0240686			Pos Late
100015618	402	57373	210900	Lipid	Diacylglycerol	2917	NAMED		CCCCCCCCCCCCCCCC(OCC(OC(CC/C=C/C/C=C/C/C=C/C/C=C/C/C=C/C/C=C/CC)=O)CO)=O	palmitoyl-docosahexaenoyl-glycerol (16:0/22:6) [1]*	palmitoyl-docosahexaenoyl-glycerol (16:0/22:6) [1]*			HMDB0007121		9543827	Pos Late
100015620	402	57370	210897	Lipid	Lactosylceramides (LCER)	3092	NAMED	MKOKWBRPIBQYJJ-VMHDMWLQBO	[H][C@](NC(CCCCCCCCCCCCC/C=C\CCCCCCCC)=O)(CO[C@H]1[C@H](O)[C@@H](O)[C@H](O[C@H]2[C@H](O)[C@@H](O)[C@@H](O)[C@H](O2)CO)[C@H](O1)CO)[C@@](O)([H])/C=C/CCCCCCCCCCCCC	lactosyl-N-nervonoyl-sphingosine (d18:1/24:1)*	lactosyl-N-nervonoyl-sphingosine (d18:1/24:1)*		24846896	HMDB0004872			Pos Late
100015623	402	57422	211075	Lipid	Lactosylceramides (LCER)	3091	NAMED	QYWVASPEUXEHSY-DYGYHFHFBF	[H][C@](NC(CCCCCCCCCCCCCCCCCCCCC)=O)(CO[C@H]1[C@H](O)[C@@H](O)[C@H](O[C@H]2[C@H](O)[C@@H](O)[C@@H](O)[C@H](O2)CO)[C@H](O1)CO)[C@@](O)([H])/C=C/CCCCCCCCCCCCC	lactosyl-N-behenoyl-sphingosine (d18:1/22:0)*	lactosyl-N-behenoyl-sphingosine (d18:1/22:0)*		24846893	HMDB0011594		44260143	Pos Late
100015624	402	57372	210899	Lipid	Ceramides	3034	NAMED		[H][C@](NC(CCCCCCCCCCCCCCCCCCCCC)=O)(CO)[C@@](O)([H])/C=C/CCCCCCCC/C=C\CCC	N-behenoyl-sphingadienine (d18:2/22:0)*	N-behenoyl-sphingadienine (d18:2/22:0)*						Pos Late
100015625	402	57421	211074	Lipid	Hexosylceramides (HCER)	3069	NAMED		[H][C@](NC(CCCCCCCCCCCCCCCCCCCCC)=O)(CO[C@H]1[C@H](O)[C@@H](O)[C@@H](O)[C@@H](CO)O1)[C@@](O)([H])/C=C/CCCCCCCC/C=C\CCC	glycosyl-N-behenoyl-sphingadienine (d18:2/22:0)*	glycosyl-N-behenoyl-sphingadienine (d18:2/22:0)*						Pos Late
100015632	402	57417	211069	Lipid	Ceramides	3033	NAMED		CCCCCCCCCCCCCCCCCC(NC(C(O)/C=C/CCCCCCCC/C=C/CCC)CO)=O	N-stearoyl-sphingadienine (d18:2/18:0)*	N-stearoyl-sphingadienine (d18:2/18:0)*			HMDB0240362		132282053	Pos Late
100015637	209	57663	212725	Lipid	Fatty Acid, Monohydroxy	1975	NAMED	RPGJJWLCCOPDAZ-UHFFFAOYAL	CCCCCCCCCCCCCCCCCCCCC(O)C(O)=O	2-hydroxybehenate	2-hydroxybehenate		167899	HMDB0061660		193484	Neg
100015638	209	61698	217999	Lipid	Fatty Acid, Monohydroxy	1977	NAMED	UFOOFOUFKSIFCD-KTKRTIGZBH	OC(C(O)=O)CCCCCCCCCCCC/C=C\CCCCCCCC	2-hydroxynervonate*	2-hydroxynervonate*		4472208			5312783	Neg
100015641	209	57664	212727	Lipid	Endocannabinoid	2197	NAMED	MBDKGXAMSZIDKF-KTKRTIGZBQ	CCCCCCCC/C=C\CCCCCCCC(NC(C(O)=O)CO)=O	N-oleoylserine	N-oleoylserine		21466990			44190514	Neg
100015643	402	57426	211079	Lipid	Sphingolipid Synthesis	3003	NAMED	KWDXKYNWAKMLKK-YQMRQDNGBF	OC(/C=C/CCCCCCCC/C=C\CCC)C(CO)N([H])[H]	sphingadienine	sphingadienine	25696-03-1	4952479			6449795	Pos Late
100015683	402	57407	211056	Lipid	Diacylglycerol	2899	NAMED		OCC(OC(CCCCCCCCCCCCC)=O)COC(CCCCCCC/C=C\C/C=C\CCCCC)=O	myristoyl-linoleoyl-glycerol (14:0/18:2) [1]*	myristoyl-linoleoyl-glycerol (14:0/18:2) [1]*			HMDB0007016		14275352	Pos Late
100015723	402	57428	211081	Lipid	Sphingosines	3168	NAMED	BTUSGZZCQZACPT-YYZTVXDQBI	OC[C@H](N)[C@H](O)/C=C/CCCCCCCCCCC	hexadecasphingosine (d16:1)*	hexadecasphingosine (d16:1)*		28533427			14767871	Pos Late
100015727	402	57437	211091	Lipid	Ceramides	3052	NAMED		OC(/C=C/CCCCCCCCCCC)C(CO)NC(CCCCCCCCCCCCC/C=C\CCCCCCCC)=O	ceramide (d16:1/24:1, d18:1/22:1)*	ceramide (d16:1/24:1, d18:1/22:1)*						Pos Late
100015731	402	57430	211083	Lipid	Ceramides	3044	NAMED		OC(/C=C/CCCCCCCCCCCC)C(CO)NC(CCCCCCCCCCCCCCC)=O	N-palmitoyl-heptadecasphingosine (d17:1/16:0)*	N-palmitoyl-heptadecasphingosine (d17:1/16:0)*			HMDB0240685			Pos Late
100015744	402	57443	211097	Lipid	Ceramides	3053	NAMED		CCCCCCCCCCCCC/C=C/C(O)C(NC(CCC/C=C/CC/C=C/CCCCCCCCCCCCCC)=O)CO	ceramide (d18:2/24:1, d18:1/24:2)*	ceramide (d18:2/24:1, d18:1/24:2)*			HMDB0240679,HMDB0240680			Pos Late
100015745	402	57453	211107	Lipid	Hexosylceramides (HCER)	3083	NAMED		OC(/C=C/CCCCCCCC/C=C\CCC)C(COC1C(O)C(O)C(O)C(CO)O1)NC(CCCCCCCCCCCCC/C=C\CCCCCCCC)=O	glycosyl ceramide (d18:2/24:1, d18:1/24:2)*	glycosyl ceramide (d18:2/24:1, d18:1/24:2)*						Pos Late
100015748	402	57445	211099	Lipid	Hexosylceramides (HCER)	3070	NAMED		[H][C@](NC(CCCCCCCCCCCCCCCCCCCCCC)=O)(CO[C@H]1[C@H](O)[C@@H](O)[C@@H](O)[C@@H](CO)O1)[C@@](O)([H])/C=C/CCCCCCCC/C=C\CCC	glycosyl-N-tricosanoyl-sphingadienine (d18:2/23:0)*	glycosyl-N-tricosanoyl-sphingadienine (d18:2/23:0)*						Pos Late
100015752	402	57444	211098	Lipid	Hexosylceramides (HCER)	3065	NAMED		O=C(C(O)CCCCCCCCCCCC/C=C\CCCCCCCC)NC(COC1OC(CO)C(O)C(O)C1O)C(O)/C=C/CCCCCCCCCCCCC	glycosyl-N-(2-hydroxynervonoyl)-sphingosine (d18:1/24:1(2OH))*	glycosyl-N-(2-hydroxynervonoyl)-sphingosine (d18:1/24:1(2OH))*						Pos Late
100015755	402	57440	211094	Lipid	Ceramides	3051	NAMED		OC(/C=C/CCCCCCCCCCCCC)C(CO)NC(CCCCCCCCCCCCCCCCCCC)=O	ceramide (d18:1/20:0, d16:1/22:0, d20:1/18:0)*	ceramide (d18:1/20:0, d16:1/22:0, d20:1/18:0)*			HMDB0240684,HMDB0240682,HMDB0004951			Pos Late
100015759	402	57464	211120	Lipid	Fatty Acid Metabolism (Acyl Choline)	1951	NAMED		C[N+](C)(C)C[CH-]OC(CCCCCCCCCCCCCCCCC)=O	stearoylcholine*	stearoylcholine*			HMDB0240648		90111	Pos Late
100015760	402	57463	211119	Lipid	Fatty Acid Metabolism (Acyl Choline)	1949	NAMED		C[N+](C)(C)C[CH-]OC(CCCCCCC/C=C/C/C=C/CCCCC)=O	linoleoylcholine*	linoleoylcholine*			HMDB0013213		53481656	Pos Late
100015772	402	61505	217727	Lipid	Lysophospholipid	2658	NAMED	WSDKRPCAPHRNNZ-MGBGTMOVBI	C[N+](C)(CCOP([O-])(OC[C@@](O)([H])COC(CCCCCCCCCCCCCCCCCCCCCCCCC)=O)=O)C	1-cerotoyl-GPC (26:0)*	1-cerotoyl-GPC (26:0)*		35032836	HMDB29205			Pos Late
100015783	400	57691	213109	Xenobiotics	Drug - Psychoactive	5889	NAMED	PHLBKPHSAVXXEF-UHFFFAOYAD	O=c1n(cccc2)c2nn1CCCN3CCN(c4cc(Cl)ccc4)CC3	trazadone	trazadone	19794-93-5	5332	HMDB0014794	C07156,D08626	5533	Pos Early
100015786	402	57476	211139	Lipid	Dihydrosphingomyelins	3103	NAMED		CCCCCCCCCCCCCCC[C@@H](O)[C@@H](NC(CCCCCCCCCCCCCCCCCCC)=O)COP([O-])(OCC[N+](C)(C)C)=O	sphingomyelin (d18:0/20:0, d16:0/22:0)*	sphingomyelin (d18:0/20:0, d16:0/22:0)*			HMDB0012090			Pos Late
100015787	402	57475	211138	Lipid	Sphingomyelins	3121	NAMED		CCCCCCCCCCCCCCCCCCC(N[C@H]([C@H](O)/C=C/CCCCCCCCCCCCC)COP([O-])(OCC[N+](C)(C)C)=O)=O	sphingomyelin (d18:1/19:0, d19:1/18:0)*	sphingomyelin (d18:1/19:0, d19:1/18:0)*						Pos Late
100015788	402	57474	211137	Lipid	Sphingomyelins	3110	NAMED		[H][C@](NC(CCCCCCC/C=C\CCCCCCCC)=O)(COP(OCC[N+](C)(C)C)([O-])=O)[C@@](O)([H])/C=C/CCCCCCCC/C=C\CCC	sphingomyelin (d18:2/18:1)*	sphingomyelin (d18:2/18:1)*			HMDB0001348		52931155	Pos Late
100015789	402	57479	211142	Lipid	Sphingomyelins	3112	NAMED		CCC/C=C/CCCCCCCC/C=C/[C@@H](O)[C@@H](NC(CCCCCCCCCCCCCCCC/C=C/C/C=C/CC)=O)COP([O-])(OCC[N+](C)(C)C)=O	sphingomyelin (d18:2/24:2)*	sphingomyelin (d18:2/24:2)*			HMDB0240644			Pos Late
100015790	402	57480	211143	Lipid	Sphingomyelins	3126	NAMED		CCC/C=C/CCCCCCCC/C=C/[C@@H](O)[C@@H](NC(CCCCCCCCCCCCCCCCCCCC)=O)COP([O-])(OCC[N+](C)(C)C)=O	sphingomyelin (d18:2/21:0, d16:2/23:0)*	sphingomyelin (d18:2/21:0, d16:2/23:0)*			HMDB0240676			Pos Late
100015791	402	57482	211145	Lipid	Sphingomyelins	3111	NAMED		CCC/C=C/CCCCCCCC/C=C/[C@@H](O)[C@@H](NC(CCCCCCCCCCCCCCCCC/C=C/CCC)=O)COP([O-])(OCC[N+](C)(C)C)=O	sphingomyelin (d18:2/23:1)*	sphingomyelin (d18:2/23:1)*			HMDB0240668			Pos Late
100015792	402	57478	211141	Lipid	Sphingomyelins	3132	NAMED	JONXXLXMISNQNG-BXMSAMRLBO	[H][C@](NC(CCCCCCCCCCCCCCCCCCCCCCCC)=O)(COP(OCC[N+](C)(C)C)([O-])=O)[C@@](O)([H])/C=C/CCCCCCCCCCCCC	sphingomyelin (d18:1/25:0, d19:0/24:1, d20:1/23:0, d19:1/24:0)*	sphingomyelin (d18:1/25:0, d19:0/24:1, d20:1/23:0, d19:1/24:0)*		24846885	HMDB0240675,HMDB0240674,HMDB0240673,HMDB0240671			Pos Late
100015793	402	57483	211146	Lipid	Sphingomyelins	3117	NAMED		[H][C@](NC(CCCCCCCCCCCCCC)=O)(COP(OCC[N+](C)(C)C)([O-])=O)[C@@](O)([H])/C=C/CCCCCCCC/C=C\CCC	sphingomyelin (d17:2/16:0, d18:2/15:0)*	sphingomyelin (d17:2/16:0, d18:2/15:0)*			HMDB0240677			Pos Late
100015794	402	57668	213161	Xenobiotics	Drug - Gastrointestinal	5750	NAMED	MJIHNNLFOKEZEW-RUZDIDTEBU	CC1=C(OCC(F)(F)F)C=CN=C1C[S@](C2=NC3=CC=CC=C3N2)=O	dexlansoprazole	dexlansoprazole	138530-94-6	7852369		D08903	9578005	Pos Late
100015797	209	57658	212715	Lipid	Long Chain Polyunsaturated Fatty Acid (n3 and n6)	1562	NAMED	OQOCQFSPEWCSDO-JLNKQSITBZ	OC(CCCC/C=C\C/C=C\C/C=C\C/C=C\C/C=C\CC)=O	heneicosapentaenoate (21:5n3)	heneicosapentaenoate (21:5n3)	24257-10-1	10171040			11998573	Neg
100015831	402	57511	211212	Lipid	Fatty Acid Metabolism (Acyl Carnitine, Polyunsaturated)	1893	NAMED		O=C(OC(C[N+](C)(C)C)CC([O-])=O)CCCCCCC/C=C\C/C=C\C/C=C\CC	linolenoylcarnitine (C18:3)*	linolenoylcarnitine (C18:3)*						Pos Late
100015832	402	57514	211215	Lipid	Fatty Acid Metabolism (Acyl Carnitine, Long Chain Saturated)	1869	NAMED	IUMXSSOVGPXXJL-UHFFFAOYAY	O=C(OC(C[N+](C)(C)C)CC([O-])=O)CCCCCCCCCCCCCCCCCCCCC	behenoylcarnitine (C22)*	behenoylcarnitine (C22)*		28639204	HMDB0062468		71464577	Pos Late
100015833	402	57513	211214	Lipid	Fatty Acid Metabolism (Acyl Carnitine, Long Chain Saturated)	1868	NAMED	SVJLJQBGUITFLI-UHFFFAOYAV	O=C(OC(C[N+](C)(C)C)CC([O-])=O)CCCCCCCCCCCCCCCCCCC	arachidoylcarnitine (C20)*	arachidoylcarnitine (C20)*		28639199	HMDB0006460		53477833	Pos Late
100015834	402	57515	211216	Lipid	Fatty Acid Metabolism (Acyl Carnitine, Long Chain Saturated)	1870	NAMED		O=C(CCCCCCCCCCCCCCCCCCCCCCC)OC(C[N+](C)(C)C)CC([O-])=O	lignoceroylcarnitine (C24)*	lignoceroylcarnitine (C24)*			HMDB0240665			Pos Late
100015835	402	57516	211217	Lipid	Fatty Acid Metabolism (Acyl Carnitine, Long Chain Saturated)	1871	NAMED	KOCKWDDTAHPJSX-UHFFFAOYAQ	[O-]C(CC(C[N+](C)(C)C)OC(CCCCCCCCCCCCCCCCCCCCCCCCC)=O)=O	cerotoylcarnitine (C26)*	cerotoylcarnitine (C26)*		35015992	HMDB0006347		53477828	Pos Late
100015836	402	57517	211218	Lipid	Fatty Acid Metabolism (Acyl Carnitine, Monounsaturated)	1891	NAMED		O=C(OC(C[N+](C)(C)C)CC([O-])=O)CCC/C=C/CCCCCCCCCCCCCCCCCCCC	ximenoylcarnitine (C26:1)*	ximenoylcarnitine (C26:1)*						Pos Late
100015837	402	57518	211219	Lipid	Fatty Acid Metabolism (Acyl Carnitine, Polyunsaturated)	1895	NAMED		CCCCC/C=C\C/C=C\C/C=C\C/C=C\CCCC(OC(C[N+](C)(C)C)CC([O-])=O)=O	arachidonoylcarnitine (C20:4)	arachidonoylcarnitine (C20:4)			HMDB0006455		136212424	Pos Late
100015838	402	57519	211220	Lipid	Fatty Acid Metabolism (Acyl Carnitine, Monounsaturated)	1888	NAMED		O=C(OC(CC([O-])=O)C[N+](C)(C)C)CCCCCCCCC/C=C/CCCCCCCC	eicosenoylcarnitine (C20:1)*	eicosenoylcarnitine (C20:1)*						Pos Late
100015839	402	57520	211221	Lipid	Fatty Acid Metabolism (Acyl Carnitine, Polyunsaturated)	1894	NAMED		O=C(CCCCCCCCC/C=C\C/C=C\CCCCC)OC(C[N+](C)(C)C)CC([O-])=O	dihomo-linoleoylcarnitine (C20:2)*	dihomo-linoleoylcarnitine (C20:2)*						Pos Late
100015840	402	57521	211222	Lipid	Fatty Acid Metabolism (Acyl Carnitine, Polyunsaturated)	1896	NAMED		O=C(CCCCCC/C=C/C/C=C/C/C=C/CCCCC)OC(CC([O-])=O)C[N+](C)(C)C	dihomo-linolenoylcarnitine (C20:3n3 or 6)*	dihomo-linolenoylcarnitine (C20:3n3 or 6)*						Pos Late
100015841	402	57525	211226	Lipid	Fatty Acid Metabolism (Acyl Carnitine, Monounsaturated)	1889	NAMED		O=C(CCCCCCCCCCC/C=C\CCCCCCCC)OC(CC([O-])=O)C[N+](C)(C)C	erucoylcarnitine (C22:1)*	erucoylcarnitine (C22:1)*						Pos Late
100015845	402	57523	211224	Lipid	Fatty Acid Metabolism (Acyl Carnitine, Polyunsaturated)	1903	NAMED		O=C(CC/C=C\C/C=C\C/C=C\C/C=C\C/C=C\C/C=C\CC)OC(C[N+](C)(C)C)CC([O-])=O	docosahexaenoylcarnitine (C22:6)*	docosahexaenoylcarnitine (C22:6)*						Pos Late
100015846	402	57531	211232	Lipid	Fatty Acid Metabolism (Acyl Carnitine, Monounsaturated)	1890	NAMED		O=C(CCCCCCCCCCCCC/C=C\CCCCCCCC)OC(C[N+](C)(C)C)CC([O-])=O	nervonoylcarnitine (C24:1)*	nervonoylcarnitine (C24:1)*			HMDB0006509			Pos Late
100015850	402	57528	211229	Lipid	Fatty Acid Metabolism (Acyl Carnitine, Polyunsaturated)	1900	NAMED		O=C(OC(CC([O-])=O)C[N+](C)(C)C)CCCCC/C=C\C/C=C\C/C=C\C/C=C\CCCCC	adrenoylcarnitine (C22:4)*	adrenoylcarnitine (C22:4)*						Pos Late
100015873	209	57641	212681	Xenobiotics	Drug - Neurological	5832	NAMED	HPHUVLMMVZITSG-LURJTMIEBE	CC[C@H](N1CCCC1=O)C(N)=O	levetiracetam	levetiracetam	102767-28-2	4447633	HMDB0015333	C07841	5284583	Neg
100015882	402	57595	212143	Lipid	Hexosylceramides (HCER)	3079	NAMED		OCC(NC(CCCCCCCCCCCCCCCCCCC)=O)C(OC1OC(CO)C(O)C(O)C1O)/C=C/CCCCCCCCCCCCC	glycosyl ceramide (d18:1/20:0, d16:1/22:0)*	glycosyl ceramide (d18:1/20:0, d16:1/22:0)*						Pos Late
100015962	400	57687	213101	Amino Acid	Lysine Metabolism	138	NAMED	CDLVFVFTRQPQFU-UHFFFAOYAF	C[N+](C)(C)CCCCC([O-])=O	N,N,N-trimethyl-5-aminovalerate	N,N,N-trimethyl-5-aminovalerate		34236878			14274897	Pos Early
100015965	400	63152	221889	Xenobiotics	Food Component/Plant	5090	NAMED	WYUFTYLVLQZQNH-UHFFFAOYAZ	CCOC1C(O)C(O)C(O)C(CO)O1	ethyl alpha-glucopyranoside	ethyl alpha-glucopyranoside	34625-23-5	378664	HMDB0029968		11127487	Pos Early
100015966	402	57635	212257	Cofactors and Vitamins	Vitamin A Metabolism	4432	NAMED		CC1=C(/C=C/C(C)=C/C=C/C(C)=C/C=C/C=C(C)/C=C/C=C(C)/C=C/C2=C(C)CC(O)CC2(C)C)C(C)(C)CC(O)C1	carotene diol (1)	carotene diol (1)						Pos Late
100015967	402	57636	212258	Cofactors and Vitamins	Vitamin A Metabolism	4433	NAMED		CC1=C(/C=C/C(C)=C/C=C/C(C)=C/C=C/C=C(C)/C=C/C=C(C)/C=C/C2=C(C)CC(O)CC2(C)C)C(C)(C)CC(O)C1	carotene diol (2)	carotene diol (2)						Pos Late
100015968	402	57637	212259	Cofactors and Vitamins	Vitamin A Metabolism	4434	NAMED		CC1=C(/C=C/C(C)=C/C=C/C(C)=C/C=C/C=C(C)/C=C/C=C(C)/C=C/C2=C(C)CC(O)CC2(C)C)C(C)(C)CC(O)C1	carotene diol (3)	carotene diol (3)						Pos Late
100015971	209	57699	212775	Lipid	Corticosteroids	3327	NAMED		O[C@H]([C@]([C@]([C@]1([H])[C@@](CC2)([H])[C@@]3([H])[C@]([C@@]2([H])C[C@@H]4OC5C(O)C(O)C(O)C(C(O)=O)O5)(CC4)C)(CC3=O)C)(CC1)O)CO	cortolone glucuronide (1)	cortolone glucuronide (1)						Neg
100015972	209	57707	212491	Xenobiotics	Drug - Antibiotic	5515	NAMED		Fc1ccc(C(Cn2ncnc2)(O)Cn3ncnc3)c(F)c1	fluconazole	fluconazole	86386-73-4	3248	HMDB0014342	C07002	3365	Neg
100015977	209	57781	213691	Xenobiotics	Drug - Neurological	5815	NAMED	LLPFTSMZBSRZDV-UHFFFAOYAW	OC(CC)C(CCC)C(O)=O	3-hydroxyvalproate	3-hydroxyvalproate	58888-84-9	118522	HMDB0013899	C16651	134459	Neg
100015980	400	61832	218513	Xenobiotics	Drug - Neurological	5816	NAMED	ZIWBCJXKYKOLJK-UHFFFAOYAJ	O=C(C(CCC)CCCO)O	5-hydroxyvalproate	5-hydroxyvalproate	53660-23-4	119147	HMDB0013898	C16650	135244	Pos Early
100015981	209	57778	213685	Xenobiotics	Drug - Neurological	5818	NAMED	ZKNJEOBYOLUGKJ-FNORWQNLBB	O=C(/C(CCC)=C/CC)O	2-propyl-2-pentenoate (2-ene-valproate)	2-propyl-2-pentenoate (2-ene-valproate)	60218-41-9	4941657	HMDB13902	C16653	6437068	Neg
100015982	400	57788	213845	Xenobiotics	Drug - Neurological	5827	NAMED	QQCFBZCATDIWTH-UHFFFAOYAY	O=C(N)N1C2=CC(O)=CC=C2C=CC3=CC=CC=C13	3-hydroxycarbamazepine	3-hydroxycarbamazepine	68011-67-6	119184	HMDB0060653	C16602	135290	Pos Early
100015983	400	57789	213847	Xenobiotics	Drug - Neurological	5826	NAMED	VPZIYMMSJFWLSP-UHFFFAOYAG	O=C(N)N(C1=CC=CC=C1C=CC2=C3)C2=CC=C3O	2-hydroxycarbamazepine	2-hydroxycarbamazepine	68011-66-5	114505	HMDB0060651	C16601	129274	Pos Early
100016038	400	57814	213597	Amino Acid	Polyamine Metabolism	550	NAMED		CC(NCCCNCCCCN)=O	(N(1) + N(8))-acetylspermidine	(N(1) + N(8))-acetylspermidine			HMDB0002189,HMDB0001276	C01029,C00612	496,123689	Pos Early
100016069	402	61769	218137	Lipid	Fatty Acid Metabolism (Acyl Carnitine, Monounsaturated)	1883	NAMED		CCCCCC/C=C\CCCC(O[C@@H](C[N+](C)(C)C)CC([O-])=O)=O	5-dodecenoylcarnitine (C12:1)	5-dodecenoylcarnitine (C12:1)			HMDB13326		91825571	Pos Late
100016110	209	61785	218163	Lipid	Fatty Acid Metabolism (Acyl Glycine)	1829	NAMED	WWJXRJJBIVSSNF-NSCUHMNNBT	OC(CN([H])C(/C=C/C)=O)=O	2-butenoylglycine	2-butenoylglycine	71428-89-2	4877902			6303498	Neg
100019794	209	62277	219248	Lipid	Fatty Acid, Dicarboxylate	1707	NAMED		CCC(O)C1=C(C)C(C(O)=O)=C(CCC(O)=O)O1	hydroxy-CMPF*	hydroxy-CMPF*						Neg
100019801	402	61840	218539	Lipid	Fatty Acid Metabolism (Acyl Carnitine, Hydroxy)	1930	NAMED	YBCVTTMMURGSEY-LMLDZDDJBA	CCCCCCCC/C=C\CCCCCC(O)CC(O[C@@H](C[N+](C)(C)C)CC([O-])=O)=O	3-hydroxyoleoylcarnitine	3-hydroxyoleoylcarnitine		48061587			129637446	Pos Late
100019831	209	62733	220257	Peptide	Acetylated Peptides	1188	NAMED	LZJXOHRONRTVRW-JTQLQIEIBS	OC1=CC(CC(N[C@H](C(O)=O)CCC(N)=O)=O)=CC=C1	3-hydroxyphenylacetoylglutamine	3-hydroxyphenylacetoylglutamine		38532062				Neg
100019892	209	61700	218003	Lipid	Fatty Acid, Monohydroxy	1974	NAMED	CPLYLXYEVLGWFJ-UHFFFAOYAX	CCCCCCCCCCCCCCCCCCC(O)C(O)=O	2-hydroxyarachidate*	2-hydroxyarachidate*		4395406			5225199	Neg
100019957	209	61822	218242	Lipid	Endocannabinoid	2198	NAMED	CLHUCXCVFSEJRR-UHFFFAOYAZ	CCCCCCCCCCCCCCCCCC(NC(C(O)=O)CO)=O	N-stearoylserine*	N-stearoylserine*		15545488				Neg
100019966	209	61843	218451	Lipid	Fatty Acid, Monohydroxy	1991	NAMED		CCCCCCCC/C=C/CCCCCC(O)CC(O)=O	3-hydroxyoleate*	3-hydroxyoleate*						Neg
100019968	305	61858	218556	Carbohydrate	Pentose Metabolism	1290	NAMED		OC[C@H](O)[C@@H](O)[C@@H](O)C(O)=O	lyxonate	lyxonate			HMDB0060255			Polar
100019972	209	61864	218581	Lipid	Fatty Acid, Dicarboxylate	1689	NAMED		OC(CCC/C=C/CCCCCC(O)=O)=O	dodecenedioate (C12:1-DC)*	dodecenedioate (C12:1-DC)*			HMDB0000933		5283028	Neg
100019975	209	61862	218579	Lipid	Fatty Acid, Dicarboxylate	1697	NAMED		O=C(O)CCCCCCCCCCCC/C=C/C(O)=O	hexadecenedioate (C16:1-DC)*	hexadecenedioate (C16:1-DC)*						Neg
100019978	209	61861	218578	Lipid	Fatty Acid, Dicarboxylate	1700	NAMED		O=C(O)CCCCCCCCCCCCCC/C=C/C(O)=O	octadecenedioate (C18:1-DC)	octadecenedioate (C18:1-DC)					9543674	Neg
100019981	305	61866	218583	Lipid	Fatty Acid, Dicarboxylate	1675	NAMED		OC(CCC/C=C/C(O)=O)=O	heptenedioate (C7:1-DC)*	heptenedioate (C7:1-DC)*						Polar
100019982	209	61860	218580	Lipid	Fatty Acid, Dicarboxylate	1701	NAMED		O=C(O)CCCCCCCCCCCC/C=C/C=C/C(O)=O	octadecadienedioate (C18:2-DC)*	octadecadienedioate (C18:2-DC)*						Neg
100019984	209	61874	218624	Partially Characterized Molecules	Partially Characterized Molecules	6390	NAMED			glucuronide of C12H22O4 (1)*	glucuronide of C12H22O4 (1)*						Neg
100019986	209	61876	218626	Partially Characterized Molecules	Partially Characterized Molecules	6395	NAMED			glucuronide of C14H26O4 (1)*	glucuronide of C14H26O4 (1)*						Neg
100019990	209	61881	218632	Partially Characterized Molecules	Partially Characterized Molecules	6372	NAMED			glucuronide of C10H18O2 (1)*	glucuronide of C10H18O2 (1)*						Neg
100020004	209	61871	218621	Lipid	Fatty Acid, Dicarboxylate	1708	NAMED		OC(C1=C(CCC(O)=O)OC(CCCCC)=C1C)=O	3-carboxy-4-methyl-5-pentyl-2-furanpropionate (3-CMPFP)**	3-carboxy-4-methyl-5-pentyl-2-furanpropionate (3-CMPFP)**		168762	HMDB0061643		194501	Neg
100020005	209	61872	218622	Xenobiotics	Chemical	6173	NAMED		CC1=C(OS(=O)(O)=O)C=CC2=CC=CC=C21	methylnaphthyl sulfate (1)*	methylnaphthyl sulfate (1)*						Neg
100020006	209	61873	218623	Xenobiotics	Chemical	6174	NAMED		CC1=C(OS(=O)(O)=O)C=CC2=CC=CC=C21	methylnaphthyl sulfate (2)*	methylnaphthyl sulfate (2)*						Neg
100020014	209	61887	218638	Partially Characterized Molecules	Partially Characterized Molecules	6378	NAMED			glucuronide of C10H18O2 (7)*	glucuronide of C10H18O2 (7)*						Neg
100020015	209	61888	218639	Partially Characterized Molecules	Partially Characterized Molecules	6379	NAMED			glucuronide of C10H18O2 (8)*	glucuronide of C10H18O2 (8)*						Neg
100020203	400	62062	218866	Xenobiotics	Food Component/Plant	5065	NAMED	DJMIFDZBCUUQJN-NTSWFWBYBE	O[C@@H]1[C@H](C([O-])=O)[N+](C)(C)CC1	3-hydroxystachydrine*	3-hydroxystachydrine*		391002		C10151	46173781	Pos Early
100020204	209	62059	218862	Lipid	Fatty Acid, Amino	1757	NAMED		OC(C(CCCCCC)N([H])C(C)=O)=O	N-acetyl-2-aminooctanoate*	N-acetyl-2-aminooctanoate*		86248	HMDB0059745		95555	Neg
100020205	400	62060	218876	Amino Acid	Alanine and Aspartate Metabolism	43	NAMED	ZBYVTTSIVDYQSO-REOHCLBHBO	O=C(O)[C@@H](N)CC(NO)=O	hydroxyasparagine**	hydroxyasparagine**		88149	HMDB32332	C20631	15991574	Pos Early
100020207	209	62061	218865	Xenobiotics	Food Component/Plant	4875	NAMED		O=C1C(C(O)=C2)=C(C=C2OS(=O)(O)=O)OC=C1C(C=C3)=CC=C3O	genistein sulfate*	genistein sulfate*						Neg
100020208	305	62071	221701	Xenobiotics	Chemical	6242	NAMED	SNGREZUHAYWORS-UHFFFAOYAQ	OC(C(F)(F)C(F)(F)C(F)(F)C(F)(F)C(F)(F)C(F)(F)C(F)(F)F)=O	perfluorooctanoate (PFOA)	perfluorooctanoate (PFOA)		9180	HMDB0059587		9554	Polar
100020211	400	62064	218870	Lipid	Fatty Acid Metabolism (Acyl Glycine)	1832	NAMED		O=C(CC(O)C)NCC(O)=O	3-hydroxybutyroylglycine**	3-hydroxybutyroylglycine**						Pos Early
100020214	209	62066	218872	Lipid	Primary Bile Acid Metabolism	3470	NAMED		CC(C1CCC2C3[C@H]([C@H]([C@@]4(C[C@@H](CC[C@@]4(C3CC[C@]12C)C)O)[H])O)O)CCC(NCC(O)=O)=O	glyco-beta-muricholate**	glyco-beta-muricholate**						Neg
100020215	400	62068	218877	Amino Acid	Urea cycle; Arginine and Proline Metabolism	512	NAMED		OC1CN(C)C(C(O)=O)C1	N-methylhydroxyproline**	N-methylhydroxyproline**					9860390	Pos Early
100020217	400	62947	220818	Amino Acid	Urea cycle; Arginine and Proline Metabolism	519	NAMED		O=C(C([N+](C)(C)C)C)N1CCCC1C([O-])=O	N,N,N-trimethyl-alanylproline betaine (TMAP)	N,N,N-trimethyl-alanylproline betaine (TMAP)			HMDB0240365			Pos Early
100020219	400	62863	220648	Xenobiotics	Food Component/Plant	4786	NAMED	OLNJUISKUQQNIM-UHFFFAOYAL	O=CC1=CNC2=CC=CC=C12	3-formylindole	3-formylindole	487-89-8	9838	HMDB29737	C08493	10256	Pos Early
100020241	400	62104	218950	Peptide	Gamma-glutamyl Amino Acid	649	NAMED		NC(C(O)=O)CCC(NC(CCCNC(N)=O)C(O)=O)=O	gamma-glutamylcitrulline*	gamma-glutamylcitrulline*						Pos Early
100020254	209	62146	219038	Partially Characterized Molecules	Partially Characterized Molecules	6419	NAMED			glycine conjugate of C10H14O2 (1)*	glycine conjugate of C10H14O2 (1)*						Neg
100020259	400	63658	223042	Partially Characterized Molecules	Partially Characterized Molecules	6402	NAMED			glutamine conjugate of C7H12O2*	glutamine conjugate of C7H12O2*						Pos Early
100020261	400	63657	223047	Partially Characterized Molecules	Partially Characterized Molecules	6400	NAMED			glutamine conjugate of C6H10O2 (1)*	glutamine conjugate of C6H10O2 (1)*						Pos Early
100020262	209	63660	223046	Partially Characterized Molecules	Partially Characterized Molecules	6401	NAMED			glutamine conjugate of C6H10O2 (2)*	glutamine conjugate of C6H10O2 (2)*						Neg
100020272	209	62857	220633	Xenobiotics	Food Component/Plant	4881	NAMED	UMCDODPBPQMWQP-UHFFFAOYAJ	COC1=C(OS(=O)(O)=O)C=CC(CCC(O)=O)=C1	dihydroferulic acid sulfate	dihydroferulic acid sulfate		162994	HMDB0041724		187489	Neg
100020273	209	62883	220730	Xenobiotics	Drug - Neurological	5817	NAMED	XXKSYIHWRBBHIC-JVWRJRKNBN	CCCC(C(O[C@H]1[C@H](O)[C@@H](O)[C@H](O)[C@@H](C(O)=O)O1)=O)CCC	valproic acid glucuronide	valproic acid glucuronide		79488	HMDB0000901		88111	Neg
100020276	402	62152	219058	Lipid	Sphingomyelins	3113	NAMED		CCCCCCCCCCC/C=C/[C@@H](O)[C@@H](NC(CCCCCCCCCCCCCC)=O)COP(OCC[N+](C)(C)C)([O-])=O	sphingomyelin (d17:1/14:0, d16:1/15:0)*	sphingomyelin (d17:1/14:0, d16:1/15:0)*						Pos Late
100020343	209	62850	220619	Lipid	Long Chain Polyunsaturated Fatty Acid (n3 and n6)	1551	NAMED	HXHZGHRLVRFQDR-HZJYTTRNBB	OC(CCC/C=C\C/C=C\CCCCC)=O	tetradecadienoate (14:2)*	tetradecadienoate (14:2)*	39039-37-7	4471834	HMDB0000560		5312409	Neg
100020351	209	62852	220621	Amino Acid	Leucine, Isoleucine and Valine Metabolism	419	NAMED	JDXMIYHOSFNZKO-UHFFFAOYAU	OC(C(C(C)C)NC(N)=O)=O	N-carbamoylvaline	N-carbamoylvaline	26081-00-5	4324497			448879	Neg
100020360	209	62955	220839	Amino Acid	Tryptophan Metabolism	279	NAMED	BXZSKDOPGDPDEG-UHFFFAOYAJ	OC1=CC(C(O)=O)=NC(C1=CC=C2)=C2OC	8-methoxykynurenate	8-methoxykynurenate	2929-14-8	68710	HMDB0060426	C05830	76230	Neg
100020361	400	62853	220624	Amino Acid	Urea cycle; Arginine and Proline Metabolism	489	NAMED	YCCMTCQQDULIFE-UHFFFAOYAX	NC1CCCNC1=O	3-amino-2-piperidone	3-amino-2-piperidone	1892-22-4	4371576	HMDB0000323		5200225	Pos Early
100020371	400	63151	221884	Amino Acid	Alanine and Aspartate Metabolism	33	NAMED	QCYOIFVBYZNUNW-BYPYZUCNBG	C[C@@](C(O)=O)(N(C)C)[H]	N,N-dimethylalanine	N,N-dimethylalanine	2812-31-9	4589713			5488191	Pos Early
100020372	209	63583	222852	Xenobiotics	Food Component/Plant	5215	NAMED	DWLVFWDCSFTDOD-UHFFFAOYAW	OC(C(C1=CNC2=C1C=CC=C2)=O)=O	3-indoleglyoxylic acid	3-indoleglyoxylic acid	1477-49-2	66497			73863	Neg
100020373	209	62885	220736	Xenobiotics	Chemical	6247	NAMED	KGRVJHAUYBGFFP-UHFFFAOYAD	CC1=CC(C(C)(C)C)=C(C(CC2=C(C(C(C)(C)C)=CC(C)=C2)O)=C1)O	2,2'-Methylenebis(6-tert-butyl-p-cresol)	2,2'-Methylenebis(6-tert-butyl-p-cresol)	119-47-1	8092			8398	Neg
100020377	209	64131	233912	Xenobiotics	Food Component/Plant	5225	NAMED	WYUFTYLVLQZQNH-JAJWTYFOBO	O[C@H]([C@H]1O)[C@@H]([C@@H](CO)O[C@H]1OCC)O	ethyl beta-glucopyranoside	ethyl beta-glucopyranoside		108559	HMDB0029968		121667	Neg
100020378	209	63357	222415	Lipid	Fatty Acid, Dicarboxylate	1710	NAMED	LPIOYESQKJFWPQ-UHFFFAOYAM	OC(C(O)=O)CCCCCCCC(O)=O	2-hydroxysebacate	2-hydroxysebacate	103963-71-9	113866	HMDB0000424		128458	Neg
100020407	209	64041	233186	Xenobiotics	Food Component/Plant	4889	NAMED		O=C([C@@]1(CC2=CC(OS(=O)(O)=O)=CC=C2)[H])OC[C@@]1(CC3=CC(O)=CC=C3)[H]	enterolactone sulfate	enterolactone sulfate			HMDB0240506,HMDB0240505			Neg
100020409	305	63687	223113	Cofactors and Vitamins	Ascorbate and Aldarate Metabolism	4350	NAMED	FBFZPSQPKNIVMT-ZAFYKAAXBA	O=C1O[C@@]([C@@H](O)CO)([H])C(OS(=O)(O)=O)=C1O	ascorbic acid 3-sulfate*	ascorbic acid 3-sulfate*		9600241			11425365	Polar
100020410	209	62530	219863	Xenobiotics	Benzoate Metabolism	4470	NAMED	SBLCKJXUMHOIBU-UHFFFAOYAN	O=C(NCC(O)=O)C1=CC(OS(=O)(O)=O)=CC=C1	3-hydroxyhippurate sulfate	3-hydroxyhippurate sulfate		161984			186339	Neg
100020414	209	62503	219798	Amino Acid	Tryptophan Metabolism	327	NAMED		Brc1ccc2c(CC(N)C(O)=O)c[nH]c2c1	6-bromotryptophan	6-bromotryptophan					9856996	Neg
100020416	209	62287	219260	Cofactors and Vitamins	Tocopherol Metabolism	4377	NAMED	BNVXCCQXUZCRSR-UHFFFAOYAT	OC1=CC2=C(C(C)=C1)OC(CCC(O)=O)(C)CC2	delta-CEHC	delta-CEHC	84599-16-6	9710906			35027084	Neg
100020417	400	62862	220645	Amino Acid	Lysine Metabolism	115	NAMED	XXEWFEBMSGLYBY-ZETCQYMHBT	OC([C@@H](N)CCCCN(C)C)=O	N6,N6-dimethyllysine	N6,N6-dimethyllysine	2259-86-1	167778	HMDB0013287	C05545	193344	Pos Early
100020419	209	62566	219917	Amino Acid	Phenylalanine Metabolism	146	NAMED		O=C(O)C(NC(C)C(O)=O)CC1=CC=CC=C1	1-carboxyethylphenylalanine	1-carboxyethylphenylalanine		19276386			59100900	Neg
100020421	209	62564	219915	Amino Acid	Tyrosine Metabolism	164	NAMED		O=C(O)C(NC(C)C(O)=O)CC1=CC=C(O)C=C1	1-carboxyethyltyrosine	1-carboxyethyltyrosine						Neg
100020423	209	62562	219913	Amino Acid	Leucine, Isoleucine and Valine Metabolism	420	NAMED		CC(C)C(NC(C)C(O)=O)C(O)=O	1-carboxyethylvaline	1-carboxyethylvaline						Neg
100020425	209	62559	219910	Amino Acid	Leucine, Isoleucine and Valine Metabolism	340	NAMED		O=C(O)C(NC(C)C(O)=O)CC(C)C	1-carboxyethylleucine	1-carboxyethylleucine						Neg
100020427	209	62558	219909	Amino Acid	Leucine, Isoleucine and Valine Metabolism	391	NAMED		O=C(O)C(C(C)CC)NC(C)C(O)=O	1-carboxyethylisoleucine	1-carboxyethylisoleucine						Neg
100020478	209	62276	219247	Lipid	Fatty Acid, Dicarboxylate	1690	NAMED		CCCCC/C=C\C/C=C\CC(O)=O	dodecadienoate (12:2)*	dodecadienoate (12:2)*					25480	Neg
100020479	400	62279	219252	Amino Acid	Tryptophan Metabolism	319	NAMED		O=C(OC(C[N+](C)(C)C)CC([O-])=O)CC1=CNC2=CC=CC=C12	indoleacetoylcarnitine*	indoleacetoylcarnitine*						Pos Early
100020487	400	62309	219289	Amino Acid	Polyamine Metabolism	544	NAMED		O=C(C)NCCCNCCCC(O)=O	N-acetyl-isoputreanine	N-acetyl-isoputreanine					131802901	Pos Early
100020491	209	62290	219263	Xenobiotics	Food Component/Plant	5009	NAMED			glucuronide of piperine metabolite C17H21NO3 (3)*	glucuronide of piperine metabolite C17H21NO3 (3)*						Neg
100020492	209	62291	219264	Xenobiotics	Food Component/Plant	5010	NAMED			glucuronide of piperine metabolite C17H21NO3 (4)*	glucuronide of piperine metabolite C17H21NO3 (4)*						Neg
100020493	209	62292	219265	Xenobiotics	Food Component/Plant	5011	NAMED			glucuronide of piperine metabolite C17H21NO3 (5)*	glucuronide of piperine metabolite C17H21NO3 (5)*						Neg
100020496	209	62295	219274	Xenobiotics	Food Component/Plant	5018	NAMED			sulfate of piperine metabolite C16H19NO3 (2)*	sulfate of piperine metabolite C16H19NO3 (2)*						Neg
100020497	209	62296	219275	Xenobiotics	Food Component/Plant	5019	NAMED			sulfate of piperine metabolite C16H19NO3 (3)*	sulfate of piperine metabolite C16H19NO3 (3)*						Neg
100020502	209	62297	219276	Xenobiotics	Food Component/Plant	5024	NAMED			sulfate of piperine metabolite C18H21NO3 (1)*	sulfate of piperine metabolite C18H21NO3 (1)*						Neg
100020504	209	62299	219278	Xenobiotics	Food Component/Plant	5026	NAMED			sulfate of piperine metabolite C18H21NO3 (3)*	sulfate of piperine metabolite C18H21NO3 (3)*						Neg
100020514	400	62711	220227	Xenobiotics	Food Component/Plant	5076	NAMED		O=C(NCC)CC[C@@H](C(O)=O)NC(C)=O	N-acetyltheanine	N-acetyltheanine						Pos Early
100020515	209	62520	219835	Xenobiotics	Chemical	6176	NAMED	HXEZIDSFDHEIIQ-UHFFFAOYAY	O=S(OC1=CC=C(C=CC=C2)C2=C1)(O)=O	2-naphthol sulfate	2-naphthol sulfate		67020			74428	Neg
100020519	209	62533	219867	Xenobiotics	Food Component/Plant	5203	NAMED		CC1=CC=C(C)C(OS(=O)(O)=O)=C1	(2,4 or 2,5)-dimethylphenol sulfate	(2,4 or 2,5)-dimethylphenol sulfate						Neg
100020536	209	63072	221702	Xenobiotics	Benzoate Metabolism	4505	NAMED		OC1=CC=C(CC)C=C1OS(=O)(O)=O	4-ethylcatechol sulfate	4-ethylcatechol sulfate						Neg
100020541	209	63251	222126	Lipid	Androgenic Steroids	3402	NAMED		C[C@]12CC[C@@H](OC3C(O)C(O)C(O)C(C(O)=O)O3)C[C@]1([H])CC[C@]4([H])[C@]2([H])[C@@H](O)C[C@@]5(C)[C@@]4([H])CCC5=O	11beta-hydroxyandrosterone glucuronide	11beta-hydroxyandrosterone glucuronide			HMDB0010351			Neg
100020542	209	64418	237607	Lipid	Androgenic Steroids	3358	NAMED		O[C@@H]1[C@@]2([H])[C@](CCC3[C@]2(C)CC[C@H](O[C@@H]4O[C@H](C(O)=O)[C@@H](O)[C@H](O)[C@H]4O)C3)([H])[C@@]5([H])[C@](C(CC5)=O)(C)C1	11beta-hydroxyetiocholanolone glucuronide*	11beta-hydroxyetiocholanolone glucuronide*	17181-15-6					Neg
100020545	400	63254	222161	Amino Acid	Lysine Metabolism	110	NAMED		OC([C@@H](NC(C)=O)CCCCN(C)C)=O	N2-acetyl,N6,N6-dimethyllysine	N2-acetyl,N6,N6-dimethyllysine						Pos Early
100020546	400	62954	220835	Amino Acid	Lysine Metabolism	109	NAMED		OC([C@@H](NC(C)=O)CCCCNC)=O	N2-acetyl,N6-methyllysine	N2-acetyl,N6-methyllysine						Pos Early
100020549	209	62571	219957	Lipid	Primary Bile Acid Metabolism	3472	NAMED		O[C@H]1[C@@]2([H])[C@]3([H])CC[C@H]([C@H](C)CCC(O)=O)[C@@]3(C)[C@@H](O)C[C@]2([H])[C@@]4(C)CC[C@@H](OC5C(O)C(O)C(O)C(C(O)=O)O5)CC4C1	cholic acid glucuronide	cholic acid glucuronide			HMDB0002577		21252309	Neg
100020550	209	63610	222934	Lipid	Secondary Bile Acid Metabolism	3485	NAMED		O[C@H]1C[C@]2([H])[C@@]3(C)CC[C@@H](OC4C(O)C(O)C(O)C(C(O)=O)O4)CC3CC[C@@]2([H])[C@]5([H])CC[C@H]([C@H](C)CCC(O)=O)[C@@]15C	deoxycholic acid glucuronide	deoxycholic acid glucuronide						Neg
100020578	209	63597	222898	Xenobiotics	Benzoate Metabolism	4507	NAMED		OS(OC1=CC=C(CC=C)C=C1O)(=O)=O	4-allylcatechol sulfate	4-allylcatechol sulfate						Neg
100020585	209	62528	219861	Xenobiotics	Tobacco Metabolite	4625	NAMED		O=S(OC1=CC=C2C(CC3=C2C=CC=C3)=C1)(O)=O	2-hydroxyfluorene sulfate	2-hydroxyfluorene sulfate						Neg
100020622	209	63857	223472	Xenobiotics	Food Component/Plant	5217	NAMED		OS(OC1=CC=C(C(OC)=O)C=C1OC)(=O)=O	methyl vanillate sulfate	methyl vanillate sulfate						Neg
100020631	209	62735	220261	Lipid	Fatty Acid Metabolism (Acyl Glutamine)	1785	NAMED		CCC(C)CCC(NC(CCC(N)=O)C(O)=O)=O	4-methylhexanoylglutamine	4-methylhexanoylglutamine						Neg
100020790	402	62477	219743	Xenobiotics	Drug - Psychoactive	5872	NAMED	PTJADDMMFYXMMG-UHFFFAOYAG	FC1=CC=C(C=C1)C2(CCCNC)OCC3=C2C=CC(C#N)=C3	desmethylcitalopram*	desmethylcitalopram*		142424	HMDB0014021	C16608	162180	Pos Late
100020792	402	62476	219742	Xenobiotics	Drug - Psychoactive	5870	NAMED	DIOGFDCEWUUSBQ-UHFFFAOYAV	FC1=CC=C(C=C1)C2(CCC[N+](C)(C)[O-])OCC3=C2C=CC(C#N)=C3	citalopram N-oxide*	citalopram N-oxide*		8243682	HMDB0060654	C16607	10068142	Pos Late
100020793	209	62479	219745	Xenobiotics	Drug - Psychoactive	5871	NAMED	JSYNRZJODZWUKX-UHFFFAOYAB	FC1=CC=C(C=C1)C2(CCC(O)=O)OCC3=C2C=CC(C#N)=C3	citalopram propionate*	citalopram propionate*		8578612	HMDB60463	C16610	10403174	Neg
100020796	209	62480	219746	Xenobiotics	Drug - Psychoactive	5881	NAMED	OBIZFSZXDHWUJZ-ANUWOGMRBD	O=C(O)[C@H]1O[C@H]([C@H](O)[C@@H](O)[C@@H]1O)OC2=CC=C(C3=CC=CC=C23)O[C@](CCNC)([H])C4=CC=CS4	4-hydroxy duloxetine glucuronide*	4-hydroxy duloxetine glucuronide*		28516882	HMDB0060763		29981512	Neg
100020798	209	62481	219747	Xenobiotics	Drug - Psychoactive	5882	NAMED	XYZBSFYKOKLCKI-INIZCTEOBI	CNCC[C@@H](C1=CC=CS1)OC2=CC=CC3=C(C(OC)=CC=C23)OS(=O)(O)=O	5-hydroxy-6-methoxy duloxetine sulfate*	5-hydroxy-6-methoxy duloxetine sulfate*		25061067				Neg
100020805	402	62484	219752	Xenobiotics	Drug - Psychoactive	5893	NAMED		N1(C2=NC3=C(SC4=C2C=CC=C4)C=CC=C3)CCNCC1	N-desalkylquetiapine*	N-desalkylquetiapine*		9544835			11369918	Pos Late
100020811	209	62970	221490	Xenobiotics	Drug - Cardiovascular	5665	NAMED	BPZSPAZBZFZZBN-UHFFFAOYAH	O=C1OC(C=CC=C2)=C2C(O)=C1C(C3=CC=CC=C3)C(O)C(C)=O	10-hydroxywarfarin	10-hydroxywarfarin		19983904	HMDB0013884		54692492	Neg
100020813	209	62972	221494	Xenobiotics	Drug - Cardiovascular	5664	NAMED	SKFYEJMLNMTTJA-UHFFFAOYAU	O=C1OC(C=C(O)C=C2)=C2C(O)=C1C(C3=CC=CC=C3)CC(C)=O	7-hydroxywarfarin	7-hydroxywarfarin		20129467	HMDB0013886		54682507,54732122	Neg
100020814	209	62973	221496	Xenobiotics	Drug - Cardiovascular	5663	NAMED	IQWPEJBUOJQPDE-UHFFFAOYAN	O=C1C(C(C2=CC=CC=C2)CC(C)=O)=C(O)C(C=C3O)=C(C=C3)O1	6-hydroxywarfarin	6-hydroxywarfarin		10533313	HMDB0013883,HMDB0013880		54682459	Neg
100020819	209	63731	223256	Lipid	Secondary Bile Acid Metabolism	3518	NAMED		[H][C@@]12[C@@]3(C)CC[C@@H](OS(=O)(O)=O)C[C@@]3([H])C[C@H](O)[C@@]1([H])[C@]4([H])CC[C@]([H])([C@H](C)CCC(NCC(O)=O)=O)[C@@]4(C)CC2	glycoursodeoxycholic acid sulfate (1)	glycoursodeoxycholic acid sulfate (1)						Neg
100020822	209	62524	219856	Xenobiotics	Food Component/Plant	4835	NAMED		OC1=CC(CCC(O)=O)=CC=C1OS(O)(=O)=O	dihydrocaffeate sulfate (2)	dihydrocaffeate sulfate (2)						Neg
100020823	209	62526	219859	Lipid	Secondary Bile Acid Metabolism	3498	NAMED		[H][C@@]12[C@@]3(C)CC[C@@H](OS(=O)(O)=O)C[C@@]3([H])CC[C@@]1([H])[C@]4([H])CC[C@]([H])([C@H](C)CCC(O)=O)[C@@]4(C)CC2	lithocholate sulfate (1)	lithocholate sulfate (1)					451489	Neg
100020824	209	62527	219860	Lipid	Secondary Bile Acid Metabolism	3499	NAMED		[H][C@@]12[C@@]3(C)CC[C@@H](OS(=O)(O)=O)C[C@@]3([H])CC[C@@]1([H])[C@]4([H])CC[C@]([H])([C@H](C)CCC(O)=O)[C@@]4(C)CC2	lithocholic acid sulfate (2)	lithocholic acid sulfate (2)						Neg
100020825	400	62557	219908	Lipid	Fatty Acid Metabolism (Acyl Carnitine, Hydroxy)	1922	NAMED		C[N+](C)(C)CC(OC(CC(O)CCC)=O)CC([O-])=O	3-hydroxyhexanoylcarnitine (1)	3-hydroxyhexanoylcarnitine (1)						Pos Early
100020827	209	62567	219930	Xenobiotics	Drug - Analgesics, Anesthetics	5387	NAMED		CSC1=CC(NC(C)=O)=CC=C1OS(O)(=O)=O	3-(methylthio)acetaminophen sulfate*	3-(methylthio)acetaminophen sulfate*						Neg
100020833	209	63120	221782	Amino Acid	Leucine, Isoleucine and Valine Metabolism	348	NAMED	GPPUPQFYDYLTIY-UHFFFAOYAA	CCCCCCC(C(O)=O)=O	2-ketocaprylate	2-ketocaprylate	328-51-8	60921	HMDB13211		67600	Neg
100020837	209	63042	221621	Xenobiotics	Drug - Topical Agents	5962	NAMED	AKEUNCKRJATALU-UHFFFAOYAG	OC(C1=C(O)C=CC=C1O)=O	2,6-dihydroxybenzoic acid	2,6-dihydroxybenzoic acid	303-07-1	8974	HMDB0013676		9338	Neg
100020842	400	62819	220461	Amino Acid	Lysine Metabolism	137	NAMED		CN(C)CCCCC(O)=O	N,N-dimethyl-5-aminovalerate	N,N-dimethyl-5-aminovalerate						Pos Early
100020848	209	62793	220408	Lipid	Corticosteroids	3312	NAMED		[H][C@@]12[C@@]3(C)CC[C@@H](OS(=O)(O)=O)C[C@@]3([H])CC[C@@]1([H])[C@]4([H])CC[C@](O)(C(CO)=O)[C@@]4(C)C[C@@H]2O	tetrahydrocortisol sulfate (1)	tetrahydrocortisol sulfate (1)						Neg
100020851	209	62796	220411	Xenobiotics	Food Component/Plant	4898	NAMED		CCC1=C(OS(=O)(O)=O)C(O)=CC=C1	3-ethylcatechol sulfate (1)	3-ethylcatechol sulfate (1)						Neg
100020853	209	62798	220413	Xenobiotics	Food Component/Plant	4813	NAMED		OC1=CC=C(C(C)=O)C=C1OS(=O)(O)=O	4-acetylcatechol sulfate (1)	4-acetylcatechol sulfate (1)						Neg
100020866	400	62783	220397	Amino Acid	Urea cycle; Arginine and Proline Metabolism	526	NAMED		O=C(O)C(CCCNC(N(C)C)=N)=O	dimethylguanidino valeric acid (DMGV)*	dimethylguanidino valeric acid (DMGV)*		58779677			101535539	Pos Early
100020877	400	64125	235107	Xenobiotics	Drug - Neurological	5850	NAMED	ADEBPBSSDYVVLD-UHFFFAOYAW	COc1c(OC)cc(C(C(CC2CCN(Cc3ccccc3)CC2)C4)=O)c4c1	donepezil	donepezil	120014-06-4	3040	HMDB0005041	D07869	3152	Pos Early
100020887	402	64082	234949	Xenobiotics	Drug - Metabolic	5762	NAMED	OELFLUMRDSZNSF-BRWVUGGUBB	CC(C)[C@H]1CC[C@H](C(N[C@H](Cc2ccccc2)C(O)=O)=O)CC1	nateglinide	nateglinide	105816-04-4	10482084	HMDB0014869	C12508,D01111	5311309	Pos Late
100020892	402	64124	235003	Xenobiotics	Drug - Respiratory	5944	NAMED	UCHDWCPVSPXUMX-TZIWLTJVBD	CC(c1c(CC[C@@H](SCC2(CC(O)=O)CC2)c3cc(/C=C/c(cc4)nc5c4ccc(Cl)c5)ccc3)cccc1)(O)C	montelukast	montelukast	158966-92-8	4444507	HMDB0014614	C07482	5281040	Pos Late
100020893	209	62805	220431	Amino Acid	Methionine, Cysteine, SAM and Taurine Metabolism	448	NAMED		OC(C(O)=O)C(O)/C=C/SC	2,3-dihydroxy-5-methylthio-4-pentenoate (DMTPA)*	2,3-dihydroxy-5-methylthio-4-pentenoate (DMTPA)*			HMDB0240388			Neg
100020902	209	62809	220436	Peptide	Fibrinogen Cleavage Peptide	1158	NAMED		OCC(C(NCC(NC(CCC(O)=O)C(NCC(NC(CC(O)=O)C(NC(CC1=CC=CC=C1)C(NC(CC(C)C)C(NC(C)C(NC(CCC(O)=O)C(NCC(NCC(NCC(NC(C(C)C)C(O)=O)=O)=O)=O)=O)=O)=O)=O)=O)=O)=O)=O)=O)NC(C(CC(O)=O)N)=O	Fibrinopeptide A (2-15)**	Fibrinopeptide A (2-15)**					25078015	Neg
100020903	209	62811	220439	Peptide	Fibrinogen Cleavage Peptide	1161	NAMED		NC(CO)C(NCC(NC(CCC(O)=O)C(NCC(NC(CC(O)=O)C(NC(CC1=CC=CC=C1)C(NC(CC(C)C)C(NC(C)C(NC(CCC(O)=O)C(NCC(NCC(NCC(NC(C(C)C)C(NC(CCCNC(N)=N)C(O)=O)=O)=O)=O)=O)=O)=O)=O)=O)=O)=O)=O)=O)=O	Fibrinopeptide A (3-16)**	Fibrinopeptide A (3-16)**					25078015	Neg
100020908	209	62813	220443	Peptide	Fibrinogen Cleavage Peptide	1180	NAMED		OC(C(C)NC(C(CO)NC(C(CC1=CC=CC=C1)NC(C(CC2=CC=CC=C2)NC(CNC(C(CCC(O)=O)NC(C(CCC(O)=O)NC(C(CC(N)=O)NC(C(CC(O)=O)NC(C(CC(N)=O)NC(C(C(C)C)NC(CNC(C(CC3)NC3=O)=O)=O)=O)=O)=O)=O)=O)=O)=O)=O)=O)=O)=O	Fibrinopeptide B (1-13)**	Fibrinopeptide B (1-13)**						Neg
100020920	209	63283	222263	Xenobiotics	Drug - Antiviral	5575	NAMED	SGOIRFVFHAKUTI-ZCFIWIBFBA	C[C@@H](OCP(O)(O)=O)Cn1c2ncnc(N)c2nc1	tenofovir	tenofovir	147127-20-6	408154	HMDB0014445	C17407	464205	Neg
100020973	209	63230	222087	Xenobiotics	Chemical	6253	NAMED		CC1=NC=C(OS(=O)(O)=O)C=C1	5-hydroxy-2-methylpyridine sulfate	5-hydroxy-2-methylpyridine sulfate						Neg
100020975	209	63227	222084	Xenobiotics	Chemical	6255	NAMED		CC1=NC=CC=C1OS(=O)(O)=O	3-hydroxy-2-methylpyridine sulfate	3-hydroxy-2-methylpyridine sulfate						Neg
100021000	402	62851	220620	Lipid	Sphingomyelins	3105	NAMED		CCCCCCCCCCCCCCC(O)C(N[C@@H](COP([O-])(OCC[N+](C)(C)C)=O)[C@@H](/C=C/CCCCCCCCCCCCC)O)=O	hydroxypalmitoyl sphingomyelin (d18:1/16:0(OH))**	hydroxypalmitoyl sphingomyelin (d18:1/16:0(OH))**						Pos Late
100021093	209	62890	220741	Lipid	Secondary Bile Acid Metabolism	3542	NAMED	IJHJZQKOSUFQCX-WZJRQFJBBW	[H][C@@](CCC(NCCS(O)(=O)=O)=O)([C@]1(CC[C@]2([C@@]3([C@@H](C[C@@]4(C[C@H](S(O)(=O)=O)CC[C@@]4([C@]3(C[C@H]([C@]12C)O)[H])C)[H])O)[H])[H])[H])C	taurochenodeoxycholic acid 3-sulfate	taurochenodeoxycholic acid 3-sulfate		24850141	HMDB0002486		52931550	Neg
100021100	209	62918	220774	Lipid	Fatty Acid, Dicarboxylate	1695	NAMED		O=C(O)CCC/C=C\C/C=C\CCCCC(O)=O	tetradecadienedioate (C14:2-DC)*	tetradecadienedioate (C14:2-DC)*					86018718	Neg
100021103	209	62922	220778	Lipid	Pregnenolone Steroids	3262	NAMED		O[C@H]1C2=C[C@@H](OS(=O)(O)=O)CC[C@]2(C)C3CC[C@@]4(C)C(CCC4[C@H](O)C)C3C1	pregnenetriol sulfate*	pregnenetriol sulfate*					129671303	Neg
100021104	209	62921	220777	Lipid	Pregnenolone Steroids	3263	NAMED		C[C@]12CC[C@H](OS(=O)(O)=O)C=C1[C@H](OS(=O)(O)=O)CC3C2CC[C@@]4(C)C3CCC4[C@H](O)C	pregnenetriol disulfate*	pregnenetriol disulfate*						Neg
100021105	209	62923	220779	Lipid	Fatty Acid, Dicarboxylate	1704	NAMED		OC(CCCCCCCCC/C=C\CCCCCCCC(O)=O)=O	eicosenedioate (C20:1-DC)*	eicosenedioate (C20:1-DC)*						Neg
100021123	400	62959	220848	Amino Acid	Lysine Metabolism	117	NAMED		[O-]C([C@@H](N)C(O)CCC[N+](C)(C)C)=O	hydroxy-N6,N6,N6-trimethyllysine*	hydroxy-N6,N6,N6-trimethyllysine*						Pos Early
100021131	402	63613	222938	Lipid	Fatty Acid Metabolism (Acyl Carnitine, Monounsaturated)	1882	NAMED		CCCCCCCC/C=C/C(OC(CC([O-])=O)C[N+](C)(C)C)=O	undecenoylcarnitine (C11:1)	undecenoylcarnitine (C11:1)						Pos Late
100021136	402	63361	222432	Lipid	Fatty Acid Metabolism (Acyl Carnitine, Monounsaturated)	1880	NAMED		O=C(C/C([H])=C(CCCCCC)\[H])OC(CC([O-])=O)C[N+](C)(C)C	3-decenoylcarnitine	3-decenoylcarnitine						Pos Late
100021138	402	63612	222937	Lipid	Fatty Acid Metabolism (Acyl Carnitine, Medium Chain)	1859	NAMED		CC(CCCCC)CCC(OC(CC([O-])=O)C[N+](C)(C)C)=O	4-methylnonanoylcarnitine	4-methylnonanoylcarnitine						Pos Late
100021140	400	63359	222427	Xenobiotics	Food Component/Plant	4750	NAMED		CC(CCC(OC(CC([O-])=O)C[N+](C)(C)C)=O)=O	levulinoylcarnitine	levulinoylcarnitine						Pos Early
100021141	402	63358	222426	Lipid	Fatty Acid Metabolism (Acyl Carnitine, Hydroxy)	1928	NAMED	VCRSQDIROUELAR-UHFFFAOYAT	OC(CCCCCCC)CC(OC(CC([O-])=O)C[N+](C)(C)C)=O	3-hydroxydecanoylcarnitine	3-hydroxydecanoylcarnitine		59664325	HMDB0061636		121454166	Pos Late
100021162	402	62984	221101	Lipid	Ceramide PEs	3135	NAMED		CCCCCCCCCCCCC/C=C/[C@@]([H])(O)[C@@]([H])(NC(CCCCCCCCCCCCCCC)=O)COP(O)(OCCN)=O	palmitoyl-sphingosine-phosphoethanolamine (d18:1/16:0)	palmitoyl-sphingosine-phosphoethanolamine (d18:1/16:0)						Pos Late
100021198	209	63057	221668	Lipid	Fatty Acid Metabolism (Acyl Glycine)	1838	NAMED	MNYZGNSHBPLAFN-UHFFFAOYAS	O=C(C1=CC=CC=N1)N([H])CC(O)=O	picolinoylglycine	picolinoylglycine	5616-29-5	9963296	HMDB0059766		11788622	Neg
100021208	209	64579	238261	Xenobiotics	Benzoate Metabolism	4531	NAMED		C=CC(C=C1O)=CC=C1OS(=O)(O)=O	4-vinylcatechol sulfate	4-vinylcatechol sulfate						Neg
100021210	209	63845	223414	Xenobiotics	Bacterial/Fungal	5334	NAMED	MHBWCULXQBVPQT-KSPMYQCIBX	O=C(O1)C2=C(C3=C1C=C(O[C@](O[C@](C(O)=O)([C@@](O)([C@@]4(O)[H])[H])[H])([C@@]4(O)[H])[H])C=C3)C=CC=C2	Urolithin B glucuronide	Urolithin B glucuronide		30777654	HMDB41787			Neg
100021220	305	63678	223092	Amino Acid	Methionine, Cysteine, SAM and Taurine Metabolism	476	NAMED		OC(CCC(NCCS(=O)(O)=O)=O)=O	succinoyltaurine	succinoyltaurine		20509456				Polar
100021238	209	63039	221212	Peptide	Dipeptide	933	NAMED		NC(CC1=CC=CC=C1)C(N2C(C(O)=O)CC(O)C2)=O	phenylalanylhydroxyproline*	phenylalanylhydroxyproline*		35032073	HMDB0011176		53480675	Neg
100021324	209	63589	222869	Xenobiotics	Chemical	6260	NAMED		ClC1=C(O)C(C(O)=O)=C(O)C(Cl)=C1	3,5-dichloro-2,6-dihydroxybenzoic acid	3,5-dichloro-2,6-dihydroxybenzoic acid		24339141			24721632	Neg
100021331	209	63153	221892	Partially Characterized Molecules	Partially Characterized Molecules	6423	NAMED		CC1(C)C(OS(O)(=O)=O)CCC2(C)C1CC[C@]3(C)[C@H]2CC[C@@H]3C4(C)OC(CC4)=O	metabolonic lactone sulfate	metabolonic lactone sulfate						Neg
100021363	209	63853	223434	Xenobiotics	Food Component/Plant	5219	NAMED	LOODYTDRRBLQNH-UHFFFAOYAZ	OC1=CC=C(C=C1OC)C(NCC(O)=O)=O	vanillic acid glycine	vanillic acid glycine		2340857	HMDB0060026		3083688	Neg
100021372	305	63739	223275	Amino Acid	Methionine, Cysteine, SAM and Taurine Metabolism	449	NAMED		CSCCC(O)C(O)=O	2-hydroxy-4-(methylthio)butanoic acid	2-hydroxy-4-(methylthio)butanoic acid	583-91-5		HMDB0037115		11427	Polar
100021374	209	63191	221986	Lipid	Fatty Acid, Dicarboxylate	1694	NAMED		CCCCCC(CCCC(O)=O)CCCC(O)=O	branched chain 14:0 dicarboxylic acid**	branched chain 14:0 dicarboxylic acid**						Neg
100021467	305	63264	222194	Partially Characterized Molecules	Partially Characterized Molecules	6424	NAMED			pentose acid*	pentose acid*			HMDB0000892	C00803	7991	Polar
100021478	400	64596	238817	Amino Acid	Histidine Metabolism	93	NAMED	MXETUSMIYKMMAT-UHFFFAOYAG	CN1C=NC=C1CC(O)C(O)=O	1-methyl-5-imidazolelactate	1-methyl-5-imidazolelactate	2022510-60-5	65563369				Pos Early
100021502	209	63436	222605	Lipid	Medium Chain Fatty Acid	1499	NAMED		CCCCCCC/C=C/C(O)=O	(2 or 3)-decenoate (10:1n7 or n8)	(2 or 3)-decenoate (10:1n7 or n8)						Neg
100021530	400	64177	236998	Amino Acid	Methionine, Cysteine, SAM and Taurine Metabolism	460	NAMED	CAMXXPUSAROUCX-BYPYZUCNBD	SC[C@@H](C(O)=O)NCCC(O)=O	S-carboxyethylcysteine	S-carboxyethylcysteine	4033-46-9	19955529				Pos Early
100021650	209	63607	222931	Lipid	Primary Bile Acid Metabolism	3458	NAMED		O[C@H]1[C@]2([H])[C@@](CC[C@@]3(C)[C@@]2([H])CC[C@]3([H])[C@H](C)CCC(O)=O)([H])[C@@]4(C)CC[C@@H](OS(=O)(O)=O)C[C@@]4([H])C1	chenodeoxycholic acid sulfate (1)	chenodeoxycholic acid sulfate (1)			HMDB0002522		21252308	Neg
100021666	209	63615	222957	Partially Characterized Molecules	Partially Characterized Molecules	6431	NAMED		CC(C)CCCC/C=C/C(O)=O	branched-chain, straight-chain, or cyclopropyl 10:1 fatty acid (1)*	branched-chain, straight-chain, or cyclopropyl 10:1 fatty acid (1)*						Neg
100021667	209	63616	222958	Partially Characterized Molecules	Partially Characterized Molecules	6432	NAMED		CC(C)CCCC/C=C/C(O)=O	branched-chain, straight-chain, or cyclopropyl 10:1 fatty acid (2)*	branched-chain, straight-chain, or cyclopropyl 10:1 fatty acid (2)*						Neg
100021686	209	64042	233187	Xenobiotics	Food Component/Plant	5223	NAMED		CCC1=CC(OC)=C(OS(=O)(O)=O)C=C1	4-ethyl-2-methoxyphenol sulfate	4-ethyl-2-methoxyphenol sulfate						Neg
100021707	209	63681	223106	Xenobiotics	Chemical	6261	NAMED		OC(C1=C(O)C(Cl)=CC(Br)=C1O)=O	3-bromo-5-chloro-2,6-dihydroxybenzoic acid*	3-bromo-5-chloro-2,6-dihydroxybenzoic acid*					134581543	Neg
100021709	209	63683	223108	Partially Characterized Molecules	Partially Characterized Molecules	6434	NAMED		OC(/C=C/CCCC(C)CCCC)=O	branched-chain, straight-chain, or cyclopropyl 12:1 fatty acid*	branched-chain, straight-chain, or cyclopropyl 12:1 fatty acid*						Neg
100021711	209	63685	223110	Lipid	Fatty Acid, Dicarboxylate	1683	NAMED		OC(/C=C/C=C/CCCCC(O)=O)=O	decadienedioic acid (C10:2-DC)**	decadienedioic acid (C10:2-DC)**					17789717	Neg
100021712	209	63688	223114	Lipid	Secondary Bile Acid Metabolism	3483	NAMED		O[C@H]1C[C@]2([H])[C@]([C@@]3([H])C[C@H](OS(O)(=O)=O)[C@@]4(C)[C@](CC[C@@]4([C@H](C)CCC(O)=O)[H])([H])[C@]3([H])CC2)(C)CC1	deoxycholic acid 12-sulfate*	deoxycholic acid 12-sulfate*						Neg
100021726	209	63699	223153	Partially Characterized Molecules	Partially Characterized Molecules	6436	NAMED			GlcNAc sulfate conjugate of C21H34O2 steroid**	GlcNAc sulfate conjugate of C21H34O2 steroid**						Neg
100021727	209	64390	237469	Lipid	Fatty Acid, Branched	1644	NAMED		O=C(C[C@@]1([H])[C@@](C1)([H])CCC)O	cis-3,4-methyleneheptanoate	cis-3,4-methyleneheptanoate						Neg
100021728	402	64389	237480	Lipid	Fatty Acid Metabolism (Acyl Carnitine, Medium Chain)	1857	NAMED		O=C(C[C@@]1([H])[C@@](C1)([H])CCC)OC(CC([O-])=O)C[N+](C)(C)C	cis-3,4-methyleneheptanoylcarnitine	cis-3,4-methyleneheptanoylcarnitine						Pos Late
100021748	209	63734	223265	Xenobiotics	Drug - Metabolic	5804	NAMED	BQSJTQLCZDPROO-UHFFFAOYAV	CC1=C(C(O)=O)SC(C2=CC(C#N)=C(OCC(C)C)C=C2)=N1	febuxostat	febuxostat	144060-53-7	118173		DG02878,D01206	134018	Neg
100021760	400	63920	223830	Amino Acid	Lysine Metabolism	139	NAMED	FTTGAAZKBNZDCZ-LURJTMIEBH	CC(N[C@@](CCCC(O)=O)(C(O)=O)[H])=O	N-acetyl-2-aminoadipate	N-acetyl-2-aminoadipate		392027		C12986	443992	Pos Early
100021782	402	64199	237116	Xenobiotics	Drug - Respiratory	5936	NAMED		ClC1=CC=C([C@@H](C2=CC=CC=C2)N3CCN(CC(O)=O)CC3)C=C1	De(carboxymethoxy) cetirizine acetic acid	De(carboxymethoxy) cetirizine acetic acid	942193-17-1					Pos Late
100021796	209	64209	236786	Xenobiotics	Drug - Cardiovascular	5691	NAMED		CC1Cc2c(N1NC(c3cc(S(=O)(N)=O)c(Cl)cc3)=O)cccc2	indapamide	indapamide	26807-65-8					Neg
100021839	209	64049	233195	Xenobiotics	Benzoate Metabolism	4585	NAMED		OC1=CC=C(OS(=O)(O)=O)C=C1OC	2-methoxyhydroquinone sulfate (1)	2-methoxyhydroquinone sulfate (1)						Neg
100021840	209	64050	233196	Xenobiotics	Benzoate Metabolism	4586	NAMED		OC1=CC=C(OS(=O)(O)=O)C(OC)=C1	2-methoxyhydroquinone sulfate (2)	2-methoxyhydroquinone sulfate (2)						Neg
100021902	402	64527	238637	Xenobiotics	Drug - Psychoactive	5914	NAMED		CN1c2c(C(c3ccccc3)=NCC1=O)cc(Cl)cc2	diazepam	diazepam			HMDB0014967	D00293	3016	Pos Late
100021907	402	64525	238633	Xenobiotics	Drug - Psychoactive	5924	NAMED		CN1CCN=C(c2ccccc2)c3cc(Cl)ccc31	medazepam	medazepam	2898-12-6			D01292	4041	Pos Late
100021918	209	64328	237314	Xenobiotics	Chemical	6178	NAMED		CC(C)(c1cc(C(C)(C)C)c(O)cc1)C	2,4-di-tert-butylphenol	2,4-di-tert-butylphenol	96-76-4					Neg
100021947	402	64330	237327	Xenobiotics	Drug - Metabolic	5757	NAMED		O=C(NS(C1=CC=C(C)C=C1)(=O)=O)NN2CC3CCCC3C2	Gliclazide	Gliclazide	21187-98-4					Pos Late
100021948	400	64332	237329	Xenobiotics	Drug - Metabolic	5767	NAMED		O=C(CNC12CC3CC(CC(C2)(O)C3)C1)N4C(C#N)CCC4	vildagliptin	vildagliptin	274901-16-5					Pos Early
100021990	400	64393	237477	Lipid	Fatty Acid Metabolism (Acyl Carnitine, Hydroxy)	1925	NAMED		[O-]C(CC(OC(C(O)CCCCCC)=O)C[N+](C)(C)C)=O	3-hydroxyoctanoylcarnitine (1)	3-hydroxyoctanoylcarnitine (1)						Pos Early
100021991	400	64394	237478	Lipid	Fatty Acid Metabolism (Acyl Carnitine, Hydroxy)	1926	NAMED		[O-]C(CC(OC(C(O)CCCCCC)=O)C[N+](C)(C)C)=O	3-hydroxyoctanoylcarnitine (2)	3-hydroxyoctanoylcarnitine (2)						Pos Early
100022003	209	64403	237531	Partially Characterized Molecules	Partially Characterized Molecules	6444	NAMED			bilirubin degradation product, C16H18N2O5 (1)**	bilirubin degradation product, C16H18N2O5 (1)**						Neg
100022004	209	64404	237533	Partially Characterized Molecules	Partially Characterized Molecules	6445	NAMED			bilirubin degradation product, C16H18N2O5 (2)**	bilirubin degradation product, C16H18N2O5 (2)**						Neg
100022005	209	64409	237542	Partially Characterized Molecules	Partially Characterized Molecules	6446	NAMED			bilirubin degradation product, C17H18N2O4 (1)**	bilirubin degradation product, C17H18N2O4 (1)**						Neg
100022006	209	64407	237539	Partially Characterized Molecules	Partially Characterized Molecules	6447	NAMED			bilirubin degradation product, C17H18N2O4 (2)**	bilirubin degradation product, C17H18N2O4 (2)**						Neg
100022007	209	64408	237541	Partially Characterized Molecules	Partially Characterized Molecules	6448	NAMED			bilirubin degradation product, C17H18N2O4 (3)**	bilirubin degradation product, C17H18N2O4 (3)**						Neg
100022008	209	64405	237535	Partially Characterized Molecules	Partially Characterized Molecules	6449	NAMED			bilirubin degradation product, C17H20N2O5 (1)**	bilirubin degradation product, C17H20N2O5 (1)**						Neg
100022009	209	64406	237537	Partially Characterized Molecules	Partially Characterized Molecules	6450	NAMED			bilirubin degradation product, C17H20N2O5 (2)**	bilirubin degradation product, C17H20N2O5 (2)**						Neg
100022013	209	64411	237545	Lipid	Corticosteroids	3311	NAMED		[H][C@@]12[C@@]3(C)CC[C@@H](OC4OC(C(O)=O)C(O)C(O)C4O)C[C@@]3([H])CC[C@@]1([H])[C@]5([H])CC[C@@](C(CO)=O)(O)[C@@]5(C)C[C@@H]2O	tetrahydrocortisol glucuronide	tetrahydrocortisol glucuronide						Neg
100022014	209	64414	237567	Partially Characterized Molecules	Partially Characterized Molecules	6451	NAMED			bilirubin degradation product, C16H18N2O5 (3)**	bilirubin degradation product, C16H18N2O5 (3)**						Neg
100022015	209	64415	237569	Partially Characterized Molecules	Partially Characterized Molecules	6452	NAMED			bilirubin degradation product, C16H18N2O5 (4)**	bilirubin degradation product, C16H18N2O5 (4)**						Neg
100022041	400	64571	238237	Peptide	Modified Peptides	1219	NAMED		O=C(N1CCCC1C([O-])=O)C2CCC[N+]2(C)C	N,N-dimethyl-pro-pro	N,N-dimethyl-pro-pro						Pos Early
100022120	400	64568	238235	Amino Acid	Tryptophan Metabolism	263	NAMED		OC(C(N)(C)N(C1=C(C2)C=CC=C1)C2=O)=O	oxindolylalanine	oxindolylalanine					20977764	Pos Early
100022127	209	64591	238327	Lipid	Corticosteroids	3324	NAMED		[H][C@@]12C[C@H](OC3C(O)C(O)C(O)C(C(O)=O)O3)CC[C@]1(C)[C@@]([C@@]4([H])CC2)([H])C(C[C@@]5(C)[C@@]4([H])CC[C@]5(O)C(CO)=O)=O	tetrahydrocortisone glucuronide (5)	tetrahydrocortisone glucuronide (5)						Neg
100022172	209	64623	239167	Xenobiotics	Chemical	6349	NAMED		FC(F)(F)C(F)(F)C(F)(F)C(F)(F)C(F)(F)C(F)(F)S(=O)(O)=O	perfluorohexanesulfonate (PFHxS)	perfluorohexanesulfonate (PFHxS)	355-46-4		HMDB0094700			Neg

## Sheet: Raw data v1
Patient ID	35	50	55	62	71	93	98	111	112	117	132	136	144	158	171	179	180	181	182	189	192	194	197	207	208	209	212	213	215	229	231	234	235	240	241	244	249	250	252	254	266	267	272	273	275	278	279	297	302
TR10001	1.87638	1.49911	1.41257	0.136451	1.79772	0.908777	1.49461	0.782101	1.70337	0.944356	0.0889577	2.12595	1.03859	1.30128	0.879691	0.477775	0.836154	0.918423	1.49556	1.32624	1.71423	1.31933	1.22412	1.60175	0.0497695	0.107139	1.68501	2.29912	0.133215	2.7439	1.36418	0.526411	0.961749	1.49974	1.33694	0.809141	1.11722	2.37258	0.921421	0.882862	1.50275	0.561405	1.63455	1.54246	1.33445	0.718049	1.88115	0.20853	0.0937828
TR10002	0.870135	0.335634	0.697246	0.136451	0.803716	1.02123	0.637586	0.103553	0.861881	1.28145	0.0609481	0.338273	0.807434	0.788022	0.241076	0.143661	1.84354	5.27746	1.04784	0.680354	1.05646	0.951505	0.513543	0.739992	0.0389519	0.0372035	1.38133	1.0416	0.133215	2.58707	1.01418	0.262177	0.570195	0.391679	0.473209	0.537398	0.160143	2.59501	0.967919	13.9836	1.60308	0.432249	0.526041	0.862978	0.801072	0.496089	1.06432	0.175143	0.703697
TR10004	1.21908	0.547764	1.08674	0.389284	1.04155	1.28776	1.57057	1.11529	1.23293	1.09893	0.0609481	0.979834	4.61386	2.08115	0.598541	0.553185	1.97919	1.12542	1.70307	1.26703	1.10732	1.25963	1.07732	1.0639	0.0389519	0.0990095	1.72571	0.423579	0.133215	1.79372	1.19314	0.899884	1.29877	2.0858	1.1111	1.0934	1.29629	1.97099	1.05426	1.61714	1.21989	0.431202	0.297168	1.09929	1.29328	0.482934	2.15457	0.41336	0.0937828
TR10005	0.601068	1.0662	1	0.289884	0.741918	1.2861	0.841365	0.103553	0.842491	0.764781	0.0609481	0.311825	0.296938	1.14589	0.754324	0.572348	2.26054	1.37319	1.12352	0.918185	1.20654	1.0676	0.441201	1.13978	0.464234	1.3775	1.25985	0.423579	0.133215	2.10829	1.20602	0.558785	0.246167	0.824603	0.80672	0.662755	0.822701	1.91188	0.946024	27.1446	2.33094	0.471283	1.36133	1.22266	0.900534	0.119245	1.33205	0.296226	0.0937828
TR10006	1.36642	0.497218	0.535672	0.136451	0.78197	1.0077	1.2137	0.647549	0.906098	1.01181	0.0609481	1.69489	0.870157	0.925861	0.451632	0.143661	1.64777	1.26487	1.5764	1.18818	0.784103	1.089	0.805651	1.05921	0.0389519	0.100583	0.886294	0.541182	0.133215	2.30264	0.892232	0.549895	0.843746	0.783754	1.00244	0.597682	0.22723	1.08784	0.935008	1.38539	1.93221	0.242728	2.50582	0.727589	1.08055	0.110063	1.25851	0.281913	0.162238
TR10008	1.5737	0.652592	0.925267	0.664417	1.2799	0.698711	0.920395	1.61673	0.867744	3.95884	0.0706544	0.844508	0.869249	1.41025	0.763164	0.558766	1.79437	1.09614	0.802948	1.11069	0.881152	1.63848	1.03412	1.6305	0.0389519	0.240704	1.91275	1.40131	0.133215	1.75458	1.07449	1.21966	1.90135	1.02831	1.82088	0.744992	0.160143	1.61002	0.773664	3.11778	2.00825	0.327976	1.49949	1.27004	1.25166	0.328408	1.89756	0.398253	0.209335
TR10011	1.04673	0.814525	0.993189	0.325425	1.25181	0.834428	1.23523	0.5672	1.00199	0.949594	0.190448	1.09191	1.52572	1.4546	0.868702	0.647819	0.958823	0.895566	1.19222	0.903617	1.71374	1.23647	0.681626	1.00421	0.0389519	0.0986831	1.99783	1.7883	0.133215	1.61279	0.910364	0.576156	0.779494	0.804494	1.01042	0.843671	0.262845	1.58937	1.05154	0.690779	1.91092	0.558155	0.945481	0.837799	1.13853	0.445973	1.21842	0.28395	0.639563
TR10012	1.10379	0.573711	1.54677	0.599095	1.34596	1.71071	0.784336	2.00001	1.26855	3.64496	0.0609481	0.489802	2.07835	1.06464	0.682228	0.502362	1.23897	0.99663	1.77927	1.11435	1.4389	1.07805	1.11273	0.960195	0.0389519	0.0338609	1.35817	1.89088	0.133215	1.52541	1.04603	0.28215	2.60787	0.665042	0.943914	0.832198	0.197483	1.90939	1.32066	5.27745	1.39058	0.314895	1.39078	0.902855	1.38394	0.580961	1.46004	0.151046	0.180924
TR10013	1.26164	0.919023	1.7751	0.136451	1.10603	0.75742	1.06116	0.98561	1.09374	1.21157	0.171128	3.167	1.6314	1.66748	0.693617	2.46918	0.644493	0.589357	1.76417	1.70635	1.1021	1.43599	0.73745	1.11475	0.0389519	0.0888339	1.72422	1.15763	0.133215	1.13413	1.05065	0.784898	1.34451	1.18175	1.16994	1.19577	1.38755	1.19212	0.0562946	1.27067	1.16297	0.608971	0.297168	1.63849	1.20682	1.17616	0.890199	0.266872	0.900142
TR10014	1.12516	1.10288	1.21036	0.725618	1.42917	0.743856	1.1837	0.103553	1.02591	1.51509	0.0630613	8.30969	1.12455	1.04459	0.788751	0.561413	1.33272	1.18672	0.998763	1.51478	1.12187	1.63025	0.74671	1.60272	0.0389519	0.316886	1.45088	1.7386	0.133215	1.81338	1.50071	0.571116	0.999448	0.735334	0.736476	0.786052	0.319498	2.15786	0.0560655	3.98553	2.76815	0.809611	1.816	2.20369	1.22831	0.0912636	1.9284	0.441168	0.0937828
TR10015	1.5783	0.503646	1.4204	0.136451	1.05694	0.946053	1.02724	0.564336	1.71585	0.885103	0.117789	0.512372	0.962235	1.60155	0.747982	0.967375	1.04145	0.584718	1.67355	1.00231	0.984824	1.35034	1.38329	0.88329	0.0389519	0.0781589	1.41484	1.063	0.133215	0.897471	1.03788	0.612008	1.31058	0.867915	0.600766	0.920004	0.396224	3.03962	0.122896	0.868831	0.679972	0.453276	0.98303	0.544449	1.01335	0.743287	1.31169	0.166831	0.0937828
TR10016	0.88235	0.816624	0.902889	0.451231	0.405946	0.690565	1.22789	1.78149	0.764963	1	0.188216	0.685983	1.31928	0.842128	0.688865	0.459588	1.0977	1.1923	0.902346	0.759179	1.46236	1.1613	0.859458	1.10907	0.0389519	0.108639	1.46801	1.30139	0.133215	1.41623	0.970364	0.893391	1.60751	0.846395	1.06367	1.15977	0.160143	1.62909	0.897153	2.83033	0.763433	0.762338	0.870013	1.27578	1.11012	1.09237	0.850888	0.206723	2.12692
TR10018	1.80919	0.915515	0.656924	0.936865	1.30004	0.877846	1.41096	1.50514	1.04788	1.28618	0.211321	0.618829	0.969867	0.845488	1.35579	1	1.30243	1.72168	1.8072	1.37249	1.5765	1.50926	1.33685	1.38861	0.0389519	0.194006	1.63584	1.55616	0.133215	1.66691	1.40313	0.896803	0.848103	1.3072	1.12935	0.828547	0.751	2.09878	1.17109	1.42689	2.08558	0.548071	0.9628	1.14372	1.16215	0.242455	1.45922	0.4089	0.251923
TR10020	0.976583	0.636547	1.24267	0.845052	1.20579	1.15022	1.60395	1.99891	1.44568	0.904541	0.0609481	0.272796	0.951653	0.995902	0.816342	1.5892	2.17705	1.37103	1.98424	0.919604	1.12405	1.65927	1.02821	0.989334	0.0836057	0.129487	1.3595	1.8769	0.133215	1.52486	0.859749	0.476882	1.12289	1.29387	0.518046	1.15935	0.605831	1.41923	1.39845	3.61146	1.14003	0.382074	0.910145	0.775295	1.12375	0.562379	1.22497	0.192301	0.0937828
TR10021	1.07598	0.397131	0.815394	0.136451	0.846193	1.20318	1.15554	1.25008	1.08359	0.431719	0.0952354	1.13905	0.672794	1.2438	0.481813	0.652658	0.978806	0.935946	1.61469	1.59064	1.92828	0.835714	0.928358	0.769765	0.0389519	0.0375201	2.01136	1.9516	0.133215	1.48277	1.04209	0.845538	3.21109	0.996366	1.15685	0.868857	0.913461	0.557242	1.19855	1.01209	1.1037	0.374702	1.48736	0.715111	0.95687	0.400337	1.40796	0.331709	1.45244
TR10023	0.856139	0.782722	0.203596	0.442596	1.43205	1.12783	1.61083	0.811831	0.828806	1.19321	0.17603	13.6052	1.12251	1.62407	1.01287	1.11434	1.57306	1.20337	1.36366	1.11423	1.09744	1.21423	0.841765	1.22687	0.0389519	0.0743052	1.74447	0.423579	0.133215	0.874939	0.960062	1.04829	1.50478	1.08019	1.49596	0.661242	0.420705	1.54222	0.723182	1.30589	1.06179	0.594287	0.306617	0.157117	1.03784	0.746401	1.28449	0.1332	1.72725
TR10024	0.630016	1.00468	0.793321	1.02683	1.04852	1.74644	1.70124	1.1342	1.02112	0.653622	0.0609481	0.214105	0.488155	1.05946	0.823237	1.34084	2.25967	2.79216	1.26008	0.883863	0.685433	0.979369	0.6547	1.05502	0.124169	0.30148	1.23078	0.778162	0.133215	3.19337	1.15824	0.536821	1.10941	1.35423	1.22702	1.34498	0.773692	1.63331	0.965202	1.98974	1.36315	0.903493	1.51192	2.72955	0.956717	0.919477	0.637241	0.1332	0.130517
TR10026	0.709209	0.404118	0.374105	0.3664	0.775059	0.769229	1.23799	0.444636	0.758865	0.745777	0.101129	0.552501	1.61066	0.820601	0.628784	0.846166	1.33447	1.23661	1.34827	0.919054	0.951599	0.860828	0.507666	0.76293	0.0389519	0.100258	1.02004	0.60919	0.133215	1.28478	1.136	0.772231	2.34859	1.64375	1.95438	0.678922	0.160143	0.705191	0.874627	1.0388	1.25375	0.45691	0.657515	1.01784	0.875607	0.838116	1.05391	0.1332	0.195727
TR10027	1.05259	0.812691	0.377177	0.369206	0.672444	1.30237	1.23593	1.42359	1.06306	0.197125	0.140573	4.05502	0.242031	0.791891	0.510477	0.940778	0.879374	0.952909	1.20031	1.12931	0.752559	1.06379	0.510342	0.938142	0.0389519	0.120764	1.12468	0.423579	0.133215	0.785702	0.957593	0.689031	0.908186	0.671223	0.896367	0.61783	0.470492	0.810137	0.961827	2.59381	1.61407	0.856565	0.297168	1.61329	0.840789	0.743846	0.577148	0.1332	0.521451
TR10030	0.929611	0.526028	0.205877	0.751495	0.795186	0.855167	0.98498	0.747821	1.20979	0.996947	0.0864125	0.265617	0.828136	1.33625	0.593458	0.808963	1.94144	1.01852	1.08106	1.25126	1.09029	1.11614	0.818113	1.02217	0.0389519	0.196262	1.09742	1.18509	0.133215	1.85815	0.971596	0.685496	0.724896	0.814533	0.710769	1.08958	0.877241	1.00075	0.976972	1.42043	1.07652	0.431404	0.826952	0.157117	1.19971	0.936115	1.23984	0.1332	0.841345
TR10031	0.853915	0.566717	0.245107	0.136451	0.405946	0.77973	1.05255	2.09895	0.896669	0.447074	0.143362	0.35602	0.242031	0.989783	0.702636	0.362056	0.776858	0.759954	0.880778	0.32239	1.3515	0.986266	0.483606	0.602563	0.0389519	0.0642677	0.90112	1.55427	0.133215	0.869196	0.651292	0.845874	0.768168	1.21364	0.631079	0.944271	0.486013	1.31045	1.24472	1.67654	0.996003	0.646018	0.797658	0.42376	1.06466	0.90574	0.750721	0.194158	0.729048
TR10032	1.13882	0.692467	0.265003	0.336371	0.405946	0.624656	0.620163	0.588245	0.932292	0.197125	0.190833	1.697	0.242031	1.14887	0.47863	0.422925	0.773589	0.838866	0.941684	0.754216	0.887385	0.721642	0.441201	0.828106	0.0389519	0.0704382	1.13658	1.32956	0.133215	0.974191	1.21996	0.525967	0.329764	0.463183	0.403256	0.756206	0.160143	2.41919	0.871766	0.874134	0.710995	0.664066	2.16407	0.437922	1.03089	1.0445	1.14767	0.1332	0.481839
TR10033	1.18915	0.567959	0.543941	0.136451	0.871822	0.940555	1.00682	0.759505	0.971898	0.650874	0.307602	1.37303	1.52317	0.871643	0.577942	0.271755	0.980889	0.677316	1.13902	1.08118	0.863375	1.04196	0.808797	0.871652	0.0389519	0.258203	1.03333	0.423579	0.133215	0.955761	0.701788	1.09014	0.892917	0.597367	0.909244	0.483963	0.160143	2.89758	0.877031	0.827081	1.39026	0.745912	0.54191	1.05059	0.942253	0.678087	1.03369	0.240415	0.739079
TR10034	1.15766	0.496494	0.448597	0.798699	1.13783	0.919806	1.19731	0.788358	1.56235	1.00592	0.154177	27.5097	1.21963	0.517507	0.440118	1.43835	0.772637	0.90511	1.01067	2.09188	0.626897	0.771058	0.441201	0.717844	0.0389519	0.056581	0.923249	0.423579	0.133215	0.724186	1.03483	0.403232	1.07543	1.0787	2.08778	1.1522	0.338256	0.932957	0.915197	0.426346	1.62471	0.624575	0.32929	1.12029	0.916823	0.64629	0.801646	0.228829	4.65128
TR10035	1.22844	0.708267	0.698988	0.272469	1.13221	0.901872	1.21759	0.430783	0.552447	1.16367	0.0609481	0.434742	0.814687	0.849377	0.548636	0.50645	1.3917	0.929841	0.750478	1.30017	1.26967	1.31535	0.696967	0.932665	0.0389519	0.0778639	1.29828	0.966662	0.133215	1.04086	1.32512	0.422463	1.02251	1.12667	1.18081	1.2846	0.160143	1.45223	0.947923	0.731906	1.36064	0.59927	0.297168	1.1704	1.20956	0.786129	1.03133	0.1332	0.207312
TR10036	1.61705	0.592584	0.531191	0.341112	0.405946	1.02874	1.28571	0.973435	0.393263	0.705855	0.0609481	0.173626	0.725358	0.637617	0.551302	0.499897	2.0927	1.01836	0.675411	0.805092	0.957569	0.799634	0.598601	0.97406	0.0389519	0.103505	1.33963	0.423579	0.133215	1.47602	1.01791	0.959396	0.512943	0.778102	1.10803	0.660071	0.398911	2.02421	0.743725	0.910445	1.75457	0.702425	0.297168	0.718941	1.03293	0.787873	0.990727	0.1332	0.394101
TR10037	0.869996	0.821965	0.611728	1.47396	1.16686	1.18227	1.12303	1.66449	1.83298	1.17562	0.0609481	0.245996	0.242031	1.02049	0.735537	1.18264	2.39533	2.14318	1.18457	0.860444	0.911435	1.0614	0.766784	0.961734	0.0389519	0.204546	1.18173	0.682919	0.133215	1.67716	0.939043	0.588272	1.09189	1.24393	0.652489	0.820456	0.160143	1.56498	0.99958	2.48199	1.08098	0.515	0.297168	1.30483	0.961325	0.589494	0.835447	0.1332	0.0937828
TR20001	1.17745	0.659599	0.637038	1.12183	1.17871	1.79632	1.36526	0.103553	1.92677	0.856525	0.181174	7.29427	3.1478	1.49042	0.752675	0.94142	2.34625	0.999833	2.47907	0.925307	1.46227	1.07389	0.612493	0.89886	0.0389519	0.219616	1.75726	1.73723	0.133215	3.46586	1.12702	0.504682	0.544903	0.87442	0.601092	0.662094	0.498442	1.17389	1.68478	5.1767	0.918132	0.59958	1.53132	0.792466	0.79928	0.427291	2.14522	0.311041	2.07239
TR20005	1.42194	0.739156	0.927648	0.388721	1.00256	1.37396	1.02129	0.697099	0.969013	1.00402	0.211679	5.53934	0.537047	1.2615	0.679218	0.281884	2.05853	0.971232	1.56448	0.990259	1.45661	1.01096	0.441201	1.19569	0.0389519	0.0831476	1.3806	1.63419	0.133215	2.27906	1.00196	0.37156	0.862401	1.27563	0.388738	0.843788	0.160143	1.12742	1.34302	1.48021	1.34421	0.454795	0.376815	0.756957	0.963349	0.658045	1.70539	0.381939	0.514878
TR20007	0.541904	2.88985	0.367478	0.990703	0.755346	0.562549	1.42729	0.417569	0.424135	0.464956	0.748664	0.142067	7.22378	1.09686	1.12028	1.15737	0.445783	0.796942	1.06668	1.75658	1.64023	1.00965	1.32935	1.4528	0.567022	0.517283	0.533664	0.423579	1.14433	0.254009	1.06834	1.28561	0.715793	1.5478	1.18594	0.978088	0.671055	1.38527	0.594146	0.167252	1.3473	0.897845	1.41586	1.00788	1.14644	1.10642	1.14864	0.732848	0.465099
TR20013	0.977898	0.74707	0.370419	0.376009	1.26555	0.828204	0.497215	1.34243	1.18215	0.601859	0.328766	17.8491	1.7935	0.857365	0.812236	2.11717	1.58759	0.800536	2.15646	0.377326	1.2546	0.983117	1.19114	1.267	0.298225	0.432742	1.03953	0.910329	0.133215	1.58563	0.895032	0.870465	2.47355	0.827121	0.703915	1.14222	0.353459	0.746813	1.10783	2.48435	0.835393	0.631452	0.297168	0.592403	1.2162	0.502938	1.16703	0.267341	7.11929
TR20014	1.25328	0.575023	0.0856734	0.627563	0.405946	0.804632	1.1979	1.67208	0.902951	0.291747	0.121704	0.45629	0.302097	0.891955	0.605027	1.03869	2.77094	1.43482	0.725971	0.993446	0.918847	0.652864	0.477555	0.865261	0.0389519	0.219095	1.1173	1.18571	0.133215	2.92943	1.05231	0.455089	0.368438	0.838386	0.600095	0.948268	0.439643	1.46449	0.924792	3.05075	1.28728	0.469539	1.19158	0.862362	0.980284	0.717451	0.775716	0.1332	0.177948
TR20015	0.946263	0.521653	0.0861041	0.412753	0.641263	0.726125	1.10084	0.726814	0.833361	0.197125	0.129352	9.24091	0.468732	1.26961	0.814451	0.460512	1.00611	0.662861	1.4656	3.37654	0.797075	0.976292	0.441201	0.886705	0.0389519	0.103543	1.35546	1.18402	0.133215	1.63566	0.992391	0.622201	0.31901	0.994516	0.546416	0.835862	1.04442	0.611108	0.688733	0.416193	1.14234	0.343373	0.543379	0.616918	0.788506	0.930036	0.852873	0.260612	0.0937828
TR20016	0.8142	0.72443	0.71177	0.517238	0.980353	1.57956	1.14644	0.942828	1.87697	0.587271	0.216245	0.790998	1.5643	0.815809	1.99112	0.440098	1.27707	1.28601	1.21895	0.936098	0.977504	1.28519	0.84827	0.964901	0.0389519	0.28895	1.26478	0.423579	0.133215	0.881079	0.854984	0.679383	0.924538	1.04747	0.893766	0.860644	0.381718	0.922669	0.98644	1.12157	1.3779	0.710481	1.0084	1.36841	0.904045	0.564561	1.0959	0.195165	0.459431
TR20017	1.44566	1.16414	0.78058	0.556236	0.405946	1.6981	1.5659	0.451586	1.61326	1.22416	0.201244	0.670813	1.19319	1.0146	1.79885	0.61242	1.38588	0.650174	1.79527	0.752326	1.05719	1.3317	0.974068	1.10469	0.206729	0.451926	1.66333	0.423579	0.133215	2.15767	1.21425	0.775293	2.03262	1.22552	1.10814	0.949666	0.160143	0.602295	1.3378	0.946714	1.68336	0.869071	0.801823	1.36826	1.18337	0.731247	1.34092	0.230607	0.543335
TR20019	0.893347	1.15847	0.224957	1.07977	1.25127	1.36533	1.02386	0.999295	1.33594	2.09997	0.213824	23.5144	4.3936	0.876168	0.888089	1.58798	1.9656	1.13282	0.983529	1.31051	0.968273	1.29128	0.808687	1.20039	0.368143	0.44006	1.1811	0.476185	0.133215	1.44961	1.11978	0.634662	1.5019	0.950533	1.0611	0.467107	0.160143	2.13945	1.13517	1.25945	1.61653	0.677066	2.31665	1.46003	1.05834	0.873552	0.929012	0.341023	6.4361
TR20020	0.785671	0.476164	0.318446	0.933603	1.17926	1.10995	0.907707	0.507799	1.1664	1.53419	0.206438	0.13436	0.563154	1.05111	0.609016	1.45834	1.64776	0.968124	0.75154	0.826267	0.83205	1.11549	0.441201	1.02299	0.0389519	0.426262	1.30532	0.423579	0.133215	1.02953	0.995599	0.86242	1.14014	1.2359	0.893489	1.28389	0.508306	1.31444	0.841649	0.627283	1.41222	0.59261	0.297168	1.05746	0.846384	0.930962	0.897057	0.236753	1.39242
TR20021	1.66516	0.725971	0.158106	1.99159	1.36388	1.03379	1.61373	1.04878	1.29464	1.21846	0.26041	14.7029	2.44531	1.12206	0.398696	1	0.320156	0.61157	0.886346	0.268141	0.946971	1.24187	0.940571	0.591047	0.0389519	0.310246	1.21382	0.423579	0.133215	0.484342	0.586474	0.735038	1.90579	1.56403	1.22474	0.821533	1.36258	0.853501	1.1055	1.07075	1.14799	0.600625	0.297168	0.556419	0.832813	0.779309	1.04065	0.415826	1.44659
TR20022	0.654281	1.09832	0.13902	0.136451	0.682809	1.22982	0.602636	1.28822	0.283257	0.597444	0.0609481	0.201119	1.06055	0.980676	0.880854	0.143661	0.754906	0.537606	0.555925	0.614298	0.968308	0.69241	0.441201	0.721793	0.0389519	0.45754	0.833886	0.423579	0.133215	0.943533	1.10775	0.904145	0.955201	0.626492	0.94598	1.06069	1.15611	0.753031	0.788351	1.15377	1.10212	0.837998	0.494205	1.16615	0.863461	0.861749	0.878703	0.512952	0.54814
TR20023	1.27503	0.79284	0.331071	0.479252	1.35047	1.04365	0.981177	0.474268	1.96507	1.21364	0.0609481	0.780078	5.44963	0.899375	0.941431	0.678993	0.700016	0.443286	1.80914	1.36449	1.44701	1.26106	1.00693	0.846772	0.0389519	0.315098	1.39065	0.859014	0.133215	1.07148	1.06447	0.578285	0.871989	1.17787	0.82231	0.958126	0.160143	0.457625	1.0999	0.282392	1.3543	0.587783	2.84925	1.02706	1.18695	0.808563	1.12572	0.439544	0.517468
TR20025	1.31058	0.737508	0.124093	0.454425	1.22239	0.715093	1.26467	0.651457	1.65021	1.49192	0.29243	2.06639	0.578157	1.19232	0.779999	1.62062	1.65166	0.846031	1.44425	0.629847	1.24832	1.06208	0.998347	1.16754	0.0389519	0.187014	1.90237	1.47557	0.133215	1.80419	0.831925	0.631952	1.23036	1.05718	0.808748	0.753148	0.18143	1.6324	0.676046	0.759412	0.891432	0.6778	0.922937	0.875465	1.31425	0.875858	1.18971	0.212736	1.37996
TR20028	1.53065	0.784549	0.281261	0.525564	0.63678	0.872572	0.825113	0.606702	1.34859	1.07093	0.478614	10.985	2.67474	1.39793	0.524212	0.400565	0.315565	0.221047	2.1275	1.58521	1.62523	1.19112	1.14267	1.07387	0.261506	0.702542	1.54401	1.81229	0.133215	1.04398	1.28385	1.38506	1.06077	1.38364	1.26575	1.25503	0.737749	1.48991	0.714479	0.538398	0.892518	0.780759	0.297168	0.525434	1.31531	1.61758	1.04776	0.538715	4.22685
TR20029	0.759401	0.606244	0.595268	1.26377	1.47773	0.906895	0.940133	1.97478	1.16726	1.8226	0.225912	5.00032	0.98319	1.23175	0.972751	1.30078	1.73344	0.885931	1.42297	1.11907	1.024	1.16949	0.962223	1.03649	0.209963	0.467518	1.28704	1.79605	0.133215	2.05492	1.05157	0.73219	0.943958	0.758523	0.921792	0.669134	0.439025	1.28921	0.914647	2.20131	0.900027	0.364275	1.13773	0.860091	0.941071	0.937662	1.08137	0.284719	0.622847
TR20032	1.48274	0.589681	0.549078	1.38799	2.49982	1.29809	1.5922	1.04847	1.69501	2.4809	0.129042	0.0980562	1.22098	0.861395	0.415244	0.537438	1.04585	1.55667	2.39305	1.90182	2.38941	1.4874	0.92895	1.02806	0.0389519	0.203838	2.15291	0.71447	0.133215	0.960636	1.10257	0.682847	1.13891	1.19126	0.888402	0.84625	0.160143	0.589067	1.0484	1.0912	1.48072	0.757227	0.297168	0.705271	1.08231	0.467245	1.50001	0.364838	1.24998
TR20034	0.912616	0.714667	1.06958	1.02163	1.89985	1.38687	1.66981	0.756759	1.86255	1.8161	0.270489	0.645299	2.5954	1.749	0.887828	0.356124	1.69472	0.877073	4.48346	1.473	1.29371	1.68542	1.38602	1.15314	0.524925	0.658069	1.58595	1.34079	0.133215	1.14919	0.926446	0.704022	2.32449	1.28233	0.72082	1.08038	0.478227	1.0603	1.41577	1.12766	1.64775	0.808816	0.5615	1.07689	1.31538	0.343583	1.27323	0.931269	0.449584
TR20037	1.0188	0.928857	0.660575	0.979845	0.866618	1.25914	0.803873	1.6819	1.43637	0.955364	0.34077	0.27072	3.21266	1.44845	0.70395	1.07758	1.86329	1.18998	1.32178	1.34791	1.70555	1.08605	0.818633	1.2146	0.0389519	0.981096	1.0077	1.2281	0.133215	1.61267	0.969092	1.02637	0.927779	0.979272	0.573308	0.884458	1.28053	1.25268	1.63936	4.99904	1.34929	0.715721	0.297168	0.855908	1.38042	0.621805	1.16279	0.629405	1.43836
TR20041	1.85682	0.480834	1.35018	2.72523	1.7809	0.783793	0.898945	0.491666	1.33257	2.22105	0.395881	1.37938	1.17487	1.54802	0.490635	1.69803	0.400431	0.284144	1.83534	1.62551	0.948742	1.19369	0.952993	0.871204	0.19795	1.03058	1.26594	1.56318	0.440859	0.985997	1.01195	0.881313	0.885703	0.957354	1.22859	1.09864	0.463267	0.353285	0.937721	0.642259	1.04929	0.802915	0.297168	0.790018	1.19254	0.380527	1.10442	0.649268	4.19198
TR20042	1.26578	0.494734	0.624117	0.166824	1.26726	1.12823	1.25756	0.787009	1.41344	1.79283	0.105461	2.74001	2.60381	1.46181	0.78504	0.208168	1.08791	0.548242	2.36058	1.49573	1.62621	1.1887	0.819712	0.913359	0.0389519	0.0460477	1.68963	1.55716	0.133215	1.17856	0.85831	0.511511	1.09529	1.31297	0.691314	1.06752	0.160143	0.575735	1.17571	0.806411	1.25338	0.373979	0.297168	0.634437	1.20364	1.04616	1.37161	0.281062	0.946039
TR20044	1.73301	1.21561	0.806549	2.11959	1.28494	1.43154	1.60873	2.17307	1.40205	1.30194	0.218707	1.65321	1.14	1.6789	0.775203	1.30974	1.88778	1.70771	1.91104	1.39316	0.973262	1.21188	0.896388	1.20609	0.0389519	0.365534	1.8241	1.84273	0.332412	0.852992	1.2604	0.627082	1.23599	2.04072	1.00353	0.96885	0.380365	1.58703	1.40128	7.40767	1.01035	0.870806	1.40362	1.59463	1.10481	1.26586	1.0273	0.542455	0.646039
TR20045	1.19436	0.443654	0.602809	2.36433	2.57813	2.95965	2.75721	2.289	7.84757	1.89049	0.226039	0.271728	2.15082	0.929877	0.385087	1.00813	0.854108	1.68487	4.2947	0.294915	1.15937	2.0046	2.26746	1.28268	0.0389519	0.43604	2.12788	0.423579	0.133215	0.630038	0.536627	0.970561	2.35999	1.93489	0.569844	1.48568	0.915982	0.593725	1.98582	3.3929	1.52378	0.609091	0.297168	0.917556	1.25188	0.665716	1.83206	0.344111	0.988615
TR20048	1.56314	0.807847	0.242028	0.671667	1.09564	1.05061	1.90818	0.979036	1.81197	0.372531	0.386669	15.5236	4.13849	0.792794	0.606488	0.753688	1.69382	1.10345	1.77428	1.8235	1.11111	1.14751	1.12204	1.0246	0.453336	1.1269	1.71456	1.2952	0.223864	2.45345	1.15612	1.31347	1.02731	1.13105	0.546836	1.32852	1.64204	0.95066	1.52141	1.27986	1.49021	0.766158	0.297168	0.48718	1.27675	0.275075	1.80882	0.45067	2.56289
TR20060	1.4898	0.62603	0.494476	0.475214	1.92209	1.25215	1.80823	0.719022	1.57859	1.21654	0.0911527	9.88768	1.1455	1.10938	0.798547	0.532997	0.80062	0.683427	1.96067	3.25818	1.52055	1.60727	1.22923	1.43347	0.0389519	0.140389	2.06598	1.0084	0.133215	1.16299	1.08245	0.475923	1.1241	1.323	0.715834	1.59356	0.459965	1.25285	1.02856	0.558917	1.2373	0.269818	0.297168	0.851666	1.53005	1.13964	2.03972	0.324652	1.30678
TR20064	1.25077	1.29165	0.491658	1.42544	1.7384	1.88943	1.57412	0.937041	2.72933	0.80998	0.18991	7.10734	1.07731	2.84498	1.04135	1.33776	1.29246	1.01303	2.71037	1.69372	1.95963	2.49341	1.62285	2.11162	0.0389519	0.148725	1.99292	1.37542	0.133215	1.56669	1.16422	0.474533	0.86842	1.84417	1.6109	1.08454	1.24511	2.28282	1.38349	1.44083	1.10992	0.281323	1.75379	1.66956	1.38296	2.35711	1.25544	0.328013	1.0567
TR20066	2.99879	0.591338	1.32334	2.97055	4.8431	1.60546	2.55741	0.969072	2.05586	1.76355	0.196039	4.32936	1.85524	1.65262	0.715742	2.39439	0.765048	0.700268	3.78269	1.86495	1.86107	1.81087	1.83752	1.65748	0.0389519	0.251003	3.03178	2.41067	0.133215	1.15933	1.67339	0.986819	1.49102	1.2183	2.05303	0.814586	1.78185	2.70716	1.11613	0.581279	1.40589	0.335976	0.297168	1.20845	1.48722	1.84208	1.68294	0.410372	4.10133
TR20068	1.31201	0.749401	0.4241	0.879581	1.23026	1.36424	0.697708	0.588112	1.53936	1.5283	0.273156	1.43082	1.24724	1.30527	0.503004	1.63994	1.92355	1.67643	1.24756	0.495071	1.13498	1.18674	0.603024	1.22729	0.0389519	0.359394	1.62505	1.34941	0.133215	2.35962	0.888583	0.551786	0.666836	1.14271	1.07424	1.00095	0.160143	2.65073	1.5129	0.660153	1	0.636232	2.16066	1.41971	1	2.23657	1.30824	0.310855	0.842926
TR20069	2.77664	0.3438	0.727286	4.09485	2.35662	1.22373	2.12748	0.905854	1.88594	1.60182	0.188773	6.64385	2.77221	1.53174	1.26199	5.87418	0.968835	0.902423	2.07185	1.26478	1.44399	2.22751	1.29518	1.21508	0.0389519	0.459148	2.34539	1.31841	0.133215	2.27995	1.31893	1.10643	1.52667	2.04963	2.16602	1.08138	0.926489	0.8851	0.0721776	1.1946	1.39849	0.871342	1.22865	1.49946	1.14375	0.947109	2.37839	0.426939	0.953166
TR20075	1.29335	0.561865	0.346502	3.31665	2.2938	1.93913	1.91064	1.58453	2.93562	0.922774	0.242309	2.17105	0.70965	1.07449	0.72521	5.08167	0.825336	0.867037	1.69321	1.12965	1.52204	1.22906	0.871364	0.987312	0.198062	0.291383	1.15116	2.10868	0.133215	0.854471	1.2596	0.70102	1.41516	1.10637	0.971312	1.27714	1.48678	0.798111	1.24095	0.901371	0.859685	0.689529	1.08456	0.632449	1.07946	1.03923	0.908525	0.271367	0.442962
TR20076	1.7393	0.570286	0.860202	2.97315	1.47637	1.47637	1.65967	1.56918	1.84269	2.23178	0.194415	1.1625	2.47508	1.19472	1.39992	5.00797	0.78318	1.00749	1.7435	1.8115	2.76714	1.63959	1.64246	1.28314	0.0389519	0.235387	1.9776	2.43449	0.133215	1.87622	1.33775	0.834594	1.72535	1.16115	1.38088	1.04333	0.502585	1.22605	1.17949	1.35047	1.65235	0.760908	0.297168	0.702684	1.69153	1.62366	2.14845	0.43074	1.73679
TR20077	1.56246	0.397947	0.179337	1.90833	1.27929	1.62592	1.2717	0.661087	1.09765	2.50645	0.13767	0.94761	2.92027	1.15611	0.700285	0.901138	0.14922	0.695586	1.63341	0.932203	1.11542	1.80769	0.977599	1.33439	0.0389519	0.0969212	1.24588	0.624273	0.133215	0.437788	0.954949	0.581978	1.46478	1.13409	1.88017	1.13255	0.384987	0.482742	0.763608	0.632291	1.197	0.635754	1.8517	1.89334	0.998668	0.972789	1.1181	0.1332	1.31806
TR20079	1.93001	0.390964	0.327266	1.2676	0.823024	1.52522	1.20573	1.32028	1.29336	1.53108	0.128066	0.0976332	1.65531	1.28815	0.463976	1.91753	0.564113	0.669375	2.03591	1.27745	0.816913	1.18957	0.645448	0.736054	0.0389519	0.0850335	1.13077	0.423579	0.133215	0.65103	1.0705	1.23757	1.2341	2.17009	2.08387	0.757807	1.04405	0.815415	0.668623	1.01468	1.03187	0.472287	0.297168	0.157117	1.08201	1.16564	1.05811	0.1332	1.25319
TR20080	1.1985	0.501532	0.117752	1.29752	0.987434	1.20615	2.11145	0.755309	0.985517	1.20594	0.165131	3.37906	1.10514	1.00741	0.392515	0.785571	1.49943	1.35521	1.03062	1.03545	1.00098	1.25107	0.441201	1.0732	0.0389519	0.0962721	1.39094	0.423579	0.133215	1.35833	1.35289	0.541385	1.13309	0.928419	1.13743	1.68725	0.424109	0.351872	0.818953	1.03466	1.54006	0.759202	0.567548	0.774723	1.06089	1.29502	1.30615	0.1332	1.82876
TR20081	1.85088	0.36571	0.121456	1.42826	1.82737	1.67547	1.41037	0.340966	1.27456	0.225258	0.176882	0.705608	1.89166	1.04594	0.344072	1.13414	0.721059	0.781553	1.34584	0.897069	0.999023	1.94023	0.885724	1.25137	0.0389519	0.455142	1.49574	0.423579	0.133215	2.63651	0.991679	0.411251	0.912176	1.26765	1.77179	0.701378	0.160143	0.311423	1.27977	0.197487	1.30432	0.506897	0.297168	0.78918	0.797217	0.566299	1.44662	0.1332	0.57962
TR20082	1.58673	0.413598	0.189489	2.85953	2.5222	1.01332	1.23259	0.951611	1.17411	0.197125	0.314934	31.5203	0.583535	0.643919	1.08103	2.25987	0.283947	0.672356	1.20513	1.05276	1.03963	1.07344	0.810811	0.959989	0.149177	0.15292	1.13398	1.32702	0.133215	0.714558	1.21667	1.12361	0.72122	1.16751	1.18005	0.84426	0.505159	0.948814	0.82331	0.917722	1.45815	0.580086	0.323598	1.02946	1.00483	0.913733	1.16251	0.272416	2.67902
TR20083	1.20951	0.32939	0.151215	0.835142	1.45053	0.944029	0.958052	0.525645	1.43669	0.811823	0.175245	0.206036	0.670989	1.04901	0.587967	0.271699	1.20714	1.16607	0.910892	0.945601	1.40207	1.28504	0.615454	1.01279	0.0389519	0.199589	1.07454	0.85015	0.133215	3.41617	0.97633	0.479256	0.688017	0.776299	0.575045	0.993456	0.160143	0.36004	0.943609	0.571148	1.62814	0.583532	0.297168	0.259684	0.867938	0.965031	1.0758	0.204024	0.272407
TR20084	1.03986	0.420651	0.166729	1.00251	6.40837	1.51972	1.52121	2.11077	2.62635	1.87815	0.329461	0.188737	2.1882	0.538273	0.949069	0.143661	1.20435	0.701204	1.13117	0.324385	1.72535	1.54943	1.01248	1.53381	0.172365	0.270808	1.35633	1.40895	0.133215	1.70107	1.27548	1.03533	1.49805	1.05782	1.21655	2.13686	0.936466	0.419719	1.07261	2.25413	1.53916	1.17466	1.00464	1.08748	1.04191	1.27539	1.06702	0.146203	1
TR20086	1.25352	0.599584	0.333861	1.53029	1.47317	0.901395	1.06524	1.22535	1.30177	0.859713	0.43695	0.576429	1.00999	0.770231	1.00889	1.58034	0.697936	0.633551	1.56252	0.812609	1.0307	1.03834	0.441201	0.745509	0.128424	0.288736	1.30197	1.21137	0.133215	1.01087	1.28516	0.843937	0.998907	1.18409	0.932902	1.34586	0.991965	0.329613	0.905788	1.00216	1.10379	1.72335	0.47621	0.61183	0.784544	1.0165	1.13044	0.347438	3.34717
TR20087	1.47811	0.449886	0.240593	0.376325	0.989998	0.808244	1.25442	1.24161	1.52195	0.641313	0.208971	0.396399	1.63001	0.940497	0.516622	0.347606	0.327729	0.651854	4.43044	1.16065	1.16361	1.16979	1.05507	1.11422	0.0389519	0.143007	1.76136	1.09512	0.133215	0.410622	1.12223	1.21474	1.1997	1.33777	0.7145	0.983886	0.160143	0.473964	1.19656	0.670549	0.880922	0.556468	0.297168	0.448079	1.00819	0.978037	1.07395	0.1332	0.227372
TR20090	1.34781	0.418937	0.254131	1.216	0.797964	1.1196	1.08449	0.887738	0.61249	0.897041	0.0609481	43.2438	0.484087	1.42041	0.845415	1.66408	2.19572	1.98864	1.04866	0.971235	0.709745	0.857785	0.441201	0.792029	0.0389519	0.22065	0.934847	0.423579	0.133215	1.94221	1.07375	0.983401	1.04814	0.740669	0.919487	0.788971	0.160143	1.45362	0.82775	2.01925	1.39484	0.568643	1.79914	1.43567	0.862488	1.81986	0.891162	0.256088	2.23989
TR20091	0.80597	0.493625	0.265093	0.510578	1.23122	1.52154	1.03573	1.03475	1.20182	0.912135	0.0609481	0.0972984	0.363273	1.33157	1.03363	0.789249	1.66946	1.20437	1.17617	1.10186	1.17606	1.04602	0.821363	1.12152	0.0389519	0.0882939	1.09325	0.423579	0.133215	1.62432	0.833087	0.572237	1.46725	0.877317	0.885705	1.26759	0.160143	2.13012	0.919363	2.15254	1.33845	0.527824	0.680635	1.05731	1.02789	1.73798	1.26234	0.1332	0.146464
TR20092	0.902964	0.696914	0.456242	0.358367	0.881813	1.51181	1.26279	0.842348	0.464616	1.23898	0.194651	0.199113	0.377239	1.38893	0.774534	0.849015	1.64951	1.15952	1.01126	0.977638	1.1053	0.998188	0.441201	0.839063	0.0389519	0.121114	1.78976	1.07022	0.133215	1.46548	0.97981	0.796622	0.832598	1.21606	0.884693	1.64305	0.294322	1.33893	1.14235	0.618836	1.50445	0.714309	0.508715	1.13805	1.00085	2.46405	0.811209	0.1332	0.10467
TR20093	1.29161	0.871016	0.162875	2.45011	0.999565	1.05933	0.647704	0.271857	1.66235	0.971405	0.261382	1.19393	0.97227	0.837068	0.668237	1.13409	0.18854	0.428669	0.593621	1.10597	1.42227	1.06845	0.816744	0.873052	0.0389519	0.241931	1.21526	1.04938	0.133215	0.906452	0.927832	0.65811	1.16123	1.1617	0.907053	1.0138	3.00281	1.70703	0.935194	0.250082	0.780397	0.565786	0.653138	1.01395	1.08571	2.23534	1.0587	0.271942	0.71135
TR20094	1.19425	0.530951	0.338439	0.965293	0.718979	1.43625	1.21639	0.655254	0.765421	0.682258	0.152839	4.14523	1.15542	0.864088	0.842865	0.601769	0.507766	0.419744	2.15924	0.895337	1.13673	1.10344	0.939586	1.13172	0.0389519	0.375224	1.99125	1.17366	0.133215	1.87782	1.07256	1.16489	0.5786	1.05776	1.66907	1.41968	0.160143	0.475349	0.851899	0.524417	1.30855	0.468019	1.00568	1.0271	0.903029	2.55383	1.17075	0.378475	1.32
TR20095	0.904336	0.806226	0.236475	3.92096	1.02388	1.76861	1.18788	2.30688	1.81381	1.35625	0.294647	39.853	10.9464	0.659396	0.964668	3.28112	0.652141	0.529401	1.15418	1.39442	2.46691	1.33406	1.10996	0.82839	0.0389519	0.367025	1.2979	1.7976	0.133215	0.86404	1.01431	0.829527	1.29288	1.04768	0.919393	1.04418	1.90032	0.770946	0.975259	3.51413	1.06463	0.854235	0.462419	0.640711	1.29554	2.46919	0.930019	0.30192	3.89102
TR20096	1.01744	0.639288	0.732693	0.521963	0.935787	1.10076	1.02254	1.48041	0.557637	1.15638	0.149989	2.36031	0.242031	0.987026	0.979016	1.09444	0.67012	1.39114	1.77069	1.44551	0.950741	0.935646	0.780992	1.00196	0.0389519	0.15991	1.62834	1.01653	0.133215	0.651693	1.30418	1.23829	1.05198	0.834408	1.15166	0.987644	0.160143	1.59803	0.937466	0.933384	0.365248	0.364418	0.879776	1.55829	1.03304	2.0616	1.2799	0.1332	1.65598
TR20098	2.1118	0.681364	0.534775	0.379519	1.23043	0.838093	1.682	0.934751	1.09864	0.956772	0.196791	3.64605	1.05924	1.35262	0.947759	0.291221	1.25722	0.450191	1.63322	1.5415	1.7298	1.11181	1.21942	1.06596	0.116418	0.463026	1.66263	1.82481	0.133215	1.88977	1.60481	0.717551	0.941485	1.66285	1.12036	0.894453	0.45963	1.99011	1.12739	0.460421	1.17813	0.559279	0.297168	0.584429	1.43099	0.890592	1.65321	0.414969	1.93763
TR20101	1.19884	0.82413	0.307422	1.81013	1.22605	1.37842	0.767647	1.07777	1.39198	1.40373	0.336777	4.51255	3.7552	1.32594	1.3435	4.64041	0.838286	0.895621	1.63953	1.28743	1.14964	0.960267	1.50911	1.13363	0.0389519	2.47934	2.03227	1.03297	0.133215	1.41975	0.963983	1.2753	1.04148	1.41114	0.91183	2.56058	2.54216	2.72059	0.996905	1.62913	1.54432	0.722127	0.297168	0.854051	1.02883	1.10003	1.30608	0.688005	1.80784
TR20102	1.72868	0.547631	0.448382	0.136451	1.31387	1.00366	0.631426	1.28842	2.18279	1.00073	0.367424	6.56856	1.4727	1.33607	0.791301	0.143661	0.928807	0.54284	1.63783	0.281471	0.998404	1.12147	1.28452	2.43784	0.0389519	0.221371	2.11043	1.04725	0.133215	1.5496	0.793459	0.995328	1.11875	1.00919	0.381599	0.224566	0.160143	0.661504	1.10138	1.18513	0.852752	0.672336	0.501063	0.941719	0.91351	0.897733	1.06327	0.255604	7.09121
TR20103	1.82171	0.331526	0.812096	0.921869	1.33781	0.930246	1.13422	0.505116	0.962918	2.05943	0.179229	0.868704	1.47031	0.740346	0.74098	0.557869	0.63103	0.452887	1.51083	0.904131	1.37317	1.13876	0.441201	1.26102	0.0389519	0.733936	1.35323	0.423579	0.133215	1.08235	1.37364	0.595213	1.47525	1.25385	0.778434	1.16179	0.160143	0.880685	1.18335	0.526737	1.60097	0.589928	0.297168	1.10454	0.896305	0.725601	1.06051	0.402282	2.72704
TR20104	0.905383	0.198376	1.38753	2.24826	1.84341	1.16225	1.34979	2.76343	1.29415	0.876254	0.129546	5.73253	3.35128	0.737584	0.720009	1.80065	2.40492	2.79695	1.36142	0.789609	1.51202	1.0213	0.441201	0.889527	0.0389519	0.0846722	1.00003	1.52729	0.133215	0.935978	0.94386	0.73891	1.28059	0.90639	0.72053	0.759711	0.236908	0.694712	0.887051	5.3709	1.4291	0.600376	0.297168	0.570061	0.937511	0.671453	0.706988	0.224792	0.471544
TR20105	1.85118	0.347981	0.482778	0.644442	1.77954	1.45679	1.07546	0.849532	1.60213	5.21209	0.165987	0.328035	1.9069	0.880905	0.975408	0.513439	0.854228	0.834008	1.44513	1.49248	1.09178	1.32275	0.813007	1.07311	0.0389519	0.27452	2.10058	1.68678	0.133215	1.92368	1.1997	0.712061	0.954033	1.38589	1.25411	0.974575	0.160143	0.722651	1.4107	0.8616	1.58845	0.499534	0.297168	0.706259	1.02023	1.37895	1.54051	0.452347	7.15571
TR20106	1.52242	0.566166	0.973342	0.61977	9.25804	1.00487	1.80549	0.870497	1.20057	1.05533	0.135307	4.43331	0.894277	1.25422	0.404708	1.13457	0.816643	0.873394	2.02108	1.42576	1.20512	1.07224	0.441201	1.27065	0.0389519	0.208397	3.03954	1.06042	0.133215	1.4001	1.61426	0.816075	2.48269	1.63145	1.17806	0.942397	0.160143	1.12317	1.06553	0.637178	1.34501	0.571773	0.297168	0.678946	0.993954	1	0.859696	0.248261	0.0937828
TR20107	2.16357	0.581377	2.68575	0.136451	0.953521	0.776886	0.511239	0.417194	1.01697	2.20236	0.175713	0.488339	1.72345	1.40407	0.704741	0.143661	0.616786	0.426152	1.20367	0.90924	1.22126	1.46871	0.811193	1.08005	0.0389519	0.127406	1.20297	1.62107	0.133215	1.34024	1.07535	0.876859	1.13769	0.732478	0.803879	1.09412	0.801215	1.43709	0.998161	0.471582	1.33727	0.702149	0.297168	0.521785	1.20449	1.52641	2.02297	0.306762	1.20867
TR20109	1.44928	0.204549	0.689665	0.423149	1.38309	0.729367	1.39525	0.529066	1.88492	1.4293	0.122509	0.856732	0.799547	1.17699	0.448566	0.456267	0.645985	0.299206	1.31313	0.999509	1.07585	0.81761	0.441201	1.1429	0.0389519	0.0712441	1.65507	0.719881	0.133215	1.87837	1.01894	0.487162	1.01355	0.974773	0.98697	0.615399	0.352415	0.316132	0.0556917	0.257641	0.972094	0.468165	0.297168	0.481739	0.847578	1.67011	1.29311	0.24566	1.60576
TR20114	1.25867	0.367133	0.388669	3.09353	2.5058	1.35801	0.946663	0.589195	1.55544	5.09622	0.110244	2.85061	1.35153	1.03152	0.354079	2.03537	0.546583	0.39479	2.03993	1.48044	1.34408	1.83864	1.01783	0.99286	0.0389519	0.299657	1.81898	1.19199	0.133215	0.898667	1.03915	0.738765	2.95186	1.79589	1.59072	0.665396	0.160143	1.00142	0.945649	0.562458	1.47055	0.409528	0.297168	0.890384	0.968403	0.764389	1.11081	0.265915	1.78694
TR20117	1.99382	0.816452	0.183912	3.79928	1.03895	1.26943	0.88695	0.865824	1.69007	0.662591	0.194481	23.8916	1.82026	1.26712	0.787188	1.86959	0.190539	0.374147	1.16842	1.1182	1.54267	1.55454	0.441201	1.09554	0.0779749	0.130785	1.78423	0.604321	0.133215	0.427476	1.00003	0.539454	1.1383	1.02569	0.892708	1.57425	0.160143	4.45925	1.0845	1.15738	0.83489	0.474965	0.72822	1.001	1.06099	0.637082	1.27451	0.189791	1.05408
TR20118	1.31152	0.526193	0.639411	0.903282	1.03653	1.64292	1.07252	0.742731	1.10449	1.15249	0.0609481	1.06292	0.589403	1.0553	0.564433	1.58944	1.03974	0.764028	1.4099	0.773804	1.03389	1.20864	0.68601	1.04808	0.0389519	0.0589572	1.40053	1.0223	0.133215	1.07931	1.00987	0.338371	0.671134	1.54985	1.02061	1.02577	0.5066	1.92898	1.30774	0.804484	1.02631	0.395406	0.611131	0.827451	0.952716	1.00755	1.01764	0.180716	0.300493
TR20119	2.38973	0.498	0.283965	9.47382	1.42417	1.07816	1.28344	1.38525	2.61812	1.39394	0.113574	127.525	6.94045	1.25064	0.48247	13.2097	0.44687	0.976975	1.37832	0.996412	0.840101	0.962663	0.991241	0.799558	0.0389519	0.039324	1.76856	1.1561	0.133215	0.655393	1.46158	1.28453	0.730076	1.2635	1.56948	1.54823	0.860259	4.59223	1.0434	1.01301	0.791878	0.368423	0.297168	1.04425	1.00791	0.90522	1.19447	0.2356	13.9803
[truncated: 1,093 more columns]

## Sheet: Metabolomics_v1
Patient ID	S-1-pyrroline-5-carboxylate	spermidine	1-methylnicotinamide	12,13-DiHOME	5-hydroxyindoleacetate	alpha-ketoglutarate	kynurenate	3-hydroxyisobutyrate	3-hydroxy-3-methylglutarate	homovanillate (HVA)	3-phosphoglycerate	cholate	4-hydroxyphenylacetate	5,6-dihydrothymine	hypoxanthine	9,10-DiHOME	linoleate (18:2n6)	laurate (12:0)	quinolinate	N6,N6,N6-trimethyllysine	N-acetylputrescine	N-formylmethionine	S-adenosylhomocysteine (SAH)	adenosine 3',5'-cyclic monophosphate (cAMP)	adenosine 5'-diphosphate (ADP)	adenosine 5'-monophosphate (AMP)	5-methylthioadenosine (MTA)	N6-methyladenosine	adenosine 5'-diphosphoribose (ADP-ribose)	arachidonate (20:4n6)	arginine	aspartate	2-hydroxyphenylacetate	3-(4-hydroxyphenyl)lactate	phenylpyruvate	beta-alanine	carnosine	biliverdin	succinate	3-hydroxybutyrate (BHBA)	cholesterol	choline phosphate	corticosterone	cortisone	creatinine	cysteinylglycine	cystine	sphingosine	deoxycholate
TR10001	1.87638	1.49911	1.41257	0.136451	1.79772	0.908777	1.49461	0.782101	1.70337	0.944356	0.0889577	2.12595	1.03859	1.30128	0.879691	0.477775	0.836154	0.918423	1.49556	1.32624	1.71423	1.31933	1.22412	1.60175	0.0497695	0.107139	1.68501	2.29912	0.133215	2.7439	1.36418	0.526411	0.961749	1.49974	1.33694	0.809141	1.11722	2.37258	0.921421	0.882862	1.50275	0.561405	1.63455	1.54246	1.33445	0.718049	1.88115	0.20853	0.0937828
TR10002	0.870135	0.335634	0.697246	0.136451	0.803716	1.02123	0.637586	0.103553	0.861881	1.28145	0.0609481	0.338273	0.807434	0.788022	0.241076	0.143661	1.84354	5.27746	1.04784	0.680354	1.05646	0.951505	0.513543	0.739992	0.0389519	0.0372035	1.38133	1.0416	0.133215	2.58707	1.01418	0.262177	0.570195	0.391679	0.473209	0.537398	0.160143	2.59501	0.967919	13.9836	1.60308	0.432249	0.526041	0.862978	0.801072	0.496089	1.06432	0.175143	0.703697
TR10004	1.21908	0.547764	1.08674	0.389284	1.04155	1.28776	1.57057	1.11529	1.23293	1.09893	0.0609481	0.979834	4.61386	2.08115	0.598541	0.553185	1.97919	1.12542	1.70307	1.26703	1.10732	1.25963	1.07732	1.0639	0.0389519	0.0990095	1.72571	0.423579	0.133215	1.79372	1.19314	0.899884	1.29877	2.0858	1.1111	1.0934	1.29629	1.97099	1.05426	1.61714	1.21989	0.431202	0.297168	1.09929	1.29328	0.482934	2.15457	0.41336	0.0937828
TR10005	0.601068	1.0662	1	0.289884	0.741918	1.2861	0.841365	0.103553	0.842491	0.764781	0.0609481	0.311825	0.296938	1.14589	0.754324	0.572348	2.26054	1.37319	1.12352	0.918185	1.20654	1.0676	0.441201	1.13978	0.464234	1.3775	1.25985	0.423579	0.133215	2.10829	1.20602	0.558785	0.246167	0.824603	0.80672	0.662755	0.822701	1.91188	0.946024	27.1446	2.33094	0.471283	1.36133	1.22266	0.900534	0.119245	1.33205	0.296226	0.0937828
TR10006	1.36642	0.497218	0.535672	0.136451	0.78197	1.0077	1.2137	0.647549	0.906098	1.01181	0.0609481	1.69489	0.870157	0.925861	0.451632	0.143661	1.64777	1.26487	1.5764	1.18818	0.784103	1.089	0.805651	1.05921	0.0389519	0.100583	0.886294	0.541182	0.133215	2.30264	0.892232	0.549895	0.843746	0.783754	1.00244	0.597682	0.22723	1.08784	0.935008	1.38539	1.93221	0.242728	2.50582	0.727589	1.08055	0.110063	1.25851	0.281913	0.162238
TR10008	1.5737	0.652592	0.925267	0.664417	1.2799	0.698711	0.920395	1.61673	0.867744	3.95884	0.0706544	0.844508	0.869249	1.41025	0.763164	0.558766	1.79437	1.09614	0.802948	1.11069	0.881152	1.63848	1.03412	1.6305	0.0389519	0.240704	1.91275	1.40131	0.133215	1.75458	1.07449	1.21966	1.90135	1.02831	1.82088	0.744992	0.160143	1.61002	0.773664	3.11778	2.00825	0.327976	1.49949	1.27004	1.25166	0.328408	1.89756	0.398253	0.209335
TR10011	1.04673	0.814525	0.993189	0.325425	1.25181	0.834428	1.23523	0.5672	1.00199	0.949594	0.190448	1.09191	1.52572	1.4546	0.868702	0.647819	0.958823	0.895566	1.19222	0.903617	1.71374	1.23647	0.681626	1.00421	0.0389519	0.0986831	1.99783	1.7883	0.133215	1.61279	0.910364	0.576156	0.779494	0.804494	1.01042	0.843671	0.262845	1.58937	1.05154	0.690779	1.91092	0.558155	0.945481	0.837799	1.13853	0.445973	1.21842	0.28395	0.639563
TR10012	1.10379	0.573711	1.54677	0.599095	1.34596	1.71071	0.784336	2.00001	1.26855	3.64496	0.0609481	0.489802	2.07835	1.06464	0.682228	0.502362	1.23897	0.99663	1.77927	1.11435	1.4389	1.07805	1.11273	0.960195	0.0389519	0.0338609	1.35817	1.89088	0.133215	1.52541	1.04603	0.28215	2.60787	0.665042	0.943914	0.832198	0.197483	1.90939	1.32066	5.27745	1.39058	0.314895	1.39078	0.902855	1.38394	0.580961	1.46004	0.151046	0.180924
TR10013	1.26164	0.919023	1.7751	0.136451	1.10603	0.75742	1.06116	0.98561	1.09374	1.21157	0.171128	3.167	1.6314	1.66748	0.693617	2.46918	0.644493	0.589357	1.76417	1.70635	1.1021	1.43599	0.73745	1.11475	0.0389519	0.0888339	1.72422	1.15763	0.133215	1.13413	1.05065	0.784898	1.34451	1.18175	1.16994	1.19577	1.38755	1.19212	0.0562946	1.27067	1.16297	0.608971	0.297168	1.63849	1.20682	1.17616	0.890199	0.266872	0.900142
TR10014	1.12516	1.10288	1.21036	0.725618	1.42917	0.743856	1.1837	0.103553	1.02591	1.51509	0.0630613	8.30969	1.12455	1.04459	0.788751	0.561413	1.33272	1.18672	0.998763	1.51478	1.12187	1.63025	0.74671	1.60272	0.0389519	0.316886	1.45088	1.7386	0.133215	1.81338	1.50071	0.571116	0.999448	0.735334	0.736476	0.786052	0.319498	2.15786	0.0560655	3.98553	2.76815	0.809611	1.816	2.20369	1.22831	0.0912636	1.9284	0.441168	0.0937828
TR10015	1.5783	0.503646	1.4204	0.136451	1.05694	0.946053	1.02724	0.564336	1.71585	0.885103	0.117789	0.512372	0.962235	1.60155	0.747982	0.967375	1.04145	0.584718	1.67355	1.00231	0.984824	1.35034	1.38329	0.88329	0.0389519	0.0781589	1.41484	1.063	0.133215	0.897471	1.03788	0.612008	1.31058	0.867915	0.600766	0.920004	0.396224	3.03962	0.122896	0.868831	0.679972	0.453276	0.98303	0.544449	1.01335	0.743287	1.31169	0.166831	0.0937828
TR10016	0.88235	0.816624	0.902889	0.451231	0.405946	0.690565	1.22789	1.78149	0.764963	1	0.188216	0.685983	1.31928	0.842128	0.688865	0.459588	1.0977	1.1923	0.902346	0.759179	1.46236	1.1613	0.859458	1.10907	0.0389519	0.108639	1.46801	1.30139	0.133215	1.41623	0.970364	0.893391	1.60751	0.846395	1.06367	1.15977	0.160143	1.62909	0.897153	2.83033	0.763433	0.762338	0.870013	1.27578	1.11012	1.09237	0.850888	0.206723	2.12692
TR10018	1.80919	0.915515	0.656924	0.936865	1.30004	0.877846	1.41096	1.50514	1.04788	1.28618	0.211321	0.618829	0.969867	0.845488	1.35579	1	1.30243	1.72168	1.8072	1.37249	1.5765	1.50926	1.33685	1.38861	0.0389519	0.194006	1.63584	1.55616	0.133215	1.66691	1.40313	0.896803	0.848103	1.3072	1.12935	0.828547	0.751	2.09878	1.17109	1.42689	2.08558	0.548071	0.9628	1.14372	1.16215	0.242455	1.45922	0.4089	0.251923
TR10020	0.976583	0.636547	1.24267	0.845052	1.20579	1.15022	1.60395	1.99891	1.44568	0.904541	0.0609481	0.272796	0.951653	0.995902	0.816342	1.5892	2.17705	1.37103	1.98424	0.919604	1.12405	1.65927	1.02821	0.989334	0.0836057	0.129487	1.3595	1.8769	0.133215	1.52486	0.859749	0.476882	1.12289	1.29387	0.518046	1.15935	0.605831	1.41923	1.39845	3.61146	1.14003	0.382074	0.910145	0.775295	1.12375	0.562379	1.22497	0.192301	0.0937828
TR10021	1.07598	0.397131	0.815394	0.136451	0.846193	1.20318	1.15554	1.25008	1.08359	0.431719	0.0952354	1.13905	0.672794	1.2438	0.481813	0.652658	0.978806	0.935946	1.61469	1.59064	1.92828	0.835714	0.928358	0.769765	0.0389519	0.0375201	2.01136	1.9516	0.133215	1.48277	1.04209	0.845538	3.21109	0.996366	1.15685	0.868857	0.913461	0.557242	1.19855	1.01209	1.1037	0.374702	1.48736	0.715111	0.95687	0.400337	1.40796	0.331709	1.45244
TR10023	0.856139	0.782722	0.203596	0.442596	1.43205	1.12783	1.61083	0.811831	0.828806	1.19321	0.17603	13.6052	1.12251	1.62407	1.01287	1.11434	1.57306	1.20337	1.36366	1.11423	1.09744	1.21423	0.841765	1.22687	0.0389519	0.0743052	1.74447	0.423579	0.133215	0.874939	0.960062	1.04829	1.50478	1.08019	1.49596	0.661242	0.420705	1.54222	0.723182	1.30589	1.06179	0.594287	0.306617	0.157117	1.03784	0.746401	1.28449	0.1332	1.72725
TR10024	0.630016	1.00468	0.793321	1.02683	1.04852	1.74644	1.70124	1.1342	1.02112	0.653622	0.0609481	0.214105	0.488155	1.05946	0.823237	1.34084	2.25967	2.79216	1.26008	0.883863	0.685433	0.979369	0.6547	1.05502	0.124169	0.30148	1.23078	0.778162	0.133215	3.19337	1.15824	0.536821	1.10941	1.35423	1.22702	1.34498	0.773692	1.63331	0.965202	1.98974	1.36315	0.903493	1.51192	2.72955	0.956717	0.919477	0.637241	0.1332	0.130517
TR10026	0.709209	0.404118	0.374105	0.3664	0.775059	0.769229	1.23799	0.444636	0.758865	0.745777	0.101129	0.552501	1.61066	0.820601	0.628784	0.846166	1.33447	1.23661	1.34827	0.919054	0.951599	0.860828	0.507666	0.76293	0.0389519	0.100258	1.02004	0.60919	0.133215	1.28478	1.136	0.772231	2.34859	1.64375	1.95438	0.678922	0.160143	0.705191	0.874627	1.0388	1.25375	0.45691	0.657515	1.01784	0.875607	0.838116	1.05391	0.1332	0.195727
TR10027	1.05259	0.812691	0.377177	0.369206	0.672444	1.30237	1.23593	1.42359	1.06306	0.197125	0.140573	4.05502	0.242031	0.791891	0.510477	0.940778	0.879374	0.952909	1.20031	1.12931	0.752559	1.06379	0.510342	0.938142	0.0389519	0.120764	1.12468	0.423579	0.133215	0.785702	0.957593	0.689031	0.908186	0.671223	0.896367	0.61783	0.470492	0.810137	0.961827	2.59381	1.61407	0.856565	0.297168	1.61329	0.840789	0.743846	0.577148	0.1332	0.521451
TR10030	0.929611	0.526028	0.205877	0.751495	0.795186	0.855167	0.98498	0.747821	1.20979	0.996947	0.0864125	0.265617	0.828136	1.33625	0.593458	0.808963	1.94144	1.01852	1.08106	1.25126	1.09029	1.11614	0.818113	1.02217	0.0389519	0.196262	1.09742	1.18509	0.133215	1.85815	0.971596	0.685496	0.724896	0.814533	0.710769	1.08958	0.877241	1.00075	0.976972	1.42043	1.07652	0.431404	0.826952	0.157117	1.19971	0.936115	1.23984	0.1332	0.841345
TR10031	0.853915	0.566717	0.245107	0.136451	0.405946	0.77973	1.05255	2.09895	0.896669	0.447074	0.143362	0.35602	0.242031	0.989783	0.702636	0.362056	0.776858	0.759954	0.880778	0.32239	1.3515	0.986266	0.483606	0.602563	0.0389519	0.0642677	0.90112	1.55427	0.133215	0.869196	0.651292	0.845874	0.768168	1.21364	0.631079	0.944271	0.486013	1.31045	1.24472	1.67654	0.996003	0.646018	0.797658	0.42376	1.06466	0.90574	0.750721	0.194158	0.729048
TR10032	1.13882	0.692467	0.265003	0.336371	0.405946	0.624656	0.620163	0.588245	0.932292	0.197125	0.190833	1.697	0.242031	1.14887	0.47863	0.422925	0.773589	0.838866	0.941684	0.754216	0.887385	0.721642	0.441201	0.828106	0.0389519	0.0704382	1.13658	1.32956	0.133215	0.974191	1.21996	0.525967	0.329764	0.463183	0.403256	0.756206	0.160143	2.41919	0.871766	0.874134	0.710995	0.664066	2.16407	0.437922	1.03089	1.0445	1.14767	0.1332	0.481839
TR10033	1.18915	0.567959	0.543941	0.136451	0.871822	0.940555	1.00682	0.759505	0.971898	0.650874	0.307602	1.37303	1.52317	0.871643	0.577942	0.271755	0.980889	0.677316	1.13902	1.08118	0.863375	1.04196	0.808797	0.871652	0.0389519	0.258203	1.03333	0.423579	0.133215	0.955761	0.701788	1.09014	0.892917	0.597367	0.909244	0.483963	0.160143	2.89758	0.877031	0.827081	1.39026	0.745912	0.54191	1.05059	0.942253	0.678087	1.03369	0.240415	0.739079
TR10034	1.15766	0.496494	0.448597	0.798699	1.13783	0.919806	1.19731	0.788358	1.56235	1.00592	0.154177	27.5097	1.21963	0.517507	0.440118	1.43835	0.772637	0.90511	1.01067	2.09188	0.626897	0.771058	0.441201	0.717844	0.0389519	0.056581	0.923249	0.423579	0.133215	0.724186	1.03483	0.403232	1.07543	1.0787	2.08778	1.1522	0.338256	0.932957	0.915197	0.426346	1.62471	0.624575	0.32929	1.12029	0.916823	0.64629	0.801646	0.228829	4.65128
TR10035	1.22844	0.708267	0.698988	0.272469	1.13221	0.901872	1.21759	0.430783	0.552447	1.16367	0.0609481	0.434742	0.814687	0.849377	0.548636	0.50645	1.3917	0.929841	0.750478	1.30017	1.26967	1.31535	0.696967	0.932665	0.0389519	0.0778639	1.29828	0.966662	0.133215	1.04086	1.32512	0.422463	1.02251	1.12667	1.18081	1.2846	0.160143	1.45223	0.947923	0.731906	1.36064	0.59927	0.297168	1.1704	1.20956	0.786129	1.03133	0.1332	0.207312
TR10036	1.61705	0.592584	0.531191	0.341112	0.405946	1.02874	1.28571	0.973435	0.393263	0.705855	0.0609481	0.173626	0.725358	0.637617	0.551302	0.499897	2.0927	1.01836	0.675411	0.805092	0.957569	0.799634	0.598601	0.97406	0.0389519	0.103505	1.33963	0.423579	0.133215	1.47602	1.01791	0.959396	0.512943	0.778102	1.10803	0.660071	0.398911	2.02421	0.743725	0.910445	1.75457	0.702425	0.297168	0.718941	1.03293	0.787873	0.990727	0.1332	0.394101
TR10037	0.869996	0.821965	0.611728	1.47396	1.16686	1.18227	1.12303	1.66449	1.83298	1.17562	0.0609481	0.245996	0.242031	1.02049	0.735537	1.18264	2.39533	2.14318	1.18457	0.860444	0.911435	1.0614	0.766784	0.961734	0.0389519	0.204546	1.18173	0.682919	0.133215	1.67716	0.939043	0.588272	1.09189	1.24393	0.652489	0.820456	0.160143	1.56498	0.99958	2.48199	1.08098	0.515	0.297168	1.30483	0.961325	0.589494	0.835447	0.1332	0.0937828
TR20001	1.17745	0.659599	0.637038	1.12183	1.17871	1.79632	1.36526	0.103553	1.92677	0.856525	0.181174	7.29427	3.1478	1.49042	0.752675	0.94142	2.34625	0.999833	2.47907	0.925307	1.46227	1.07389	0.612493	0.89886	0.0389519	0.219616	1.75726	1.73723	0.133215	3.46586	1.12702	0.504682	0.544903	0.87442	0.601092	0.662094	0.498442	1.17389	1.68478	5.1767	0.918132	0.59958	1.53132	0.792466	0.79928	0.427291	2.14522	0.311041	2.07239
TR20005	1.42194	0.739156	0.927648	0.388721	1.00256	1.37396	1.02129	0.697099	0.969013	1.00402	0.211679	5.53934	0.537047	1.2615	0.679218	0.281884	2.05853	0.971232	1.56448	0.990259	1.45661	1.01096	0.441201	1.19569	0.0389519	0.0831476	1.3806	1.63419	0.133215	2.27906	1.00196	0.37156	0.862401	1.27563	0.388738	0.843788	0.160143	1.12742	1.34302	1.48021	1.34421	0.454795	0.376815	0.756957	0.963349	0.658045	1.70539	0.381939	0.514878
TR20007	0.541904	2.88985	0.367478	0.990703	0.755346	0.562549	1.42729	0.417569	0.424135	0.464956	0.748664	0.142067	7.22378	1.09686	1.12028	1.15737	0.445783	0.796942	1.06668	1.75658	1.64023	1.00965	1.32935	1.4528	0.567022	0.517283	0.533664	0.423579	1.14433	0.254009	1.06834	1.28561	0.715793	1.5478	1.18594	0.978088	0.671055	1.38527	0.594146	0.167252	1.3473	0.897845	1.41586	1.00788	1.14644	1.10642	1.14864	0.732848	0.465099
TR20013	0.977898	0.74707	0.370419	0.376009	1.26555	0.828204	0.497215	1.34243	1.18215	0.601859	0.328766	17.8491	1.7935	0.857365	0.812236	2.11717	1.58759	0.800536	2.15646	0.377326	1.2546	0.983117	1.19114	1.267	0.298225	0.432742	1.03953	0.910329	0.133215	1.58563	0.895032	0.870465	2.47355	0.827121	0.703915	1.14222	0.353459	0.746813	1.10783	2.48435	0.835393	0.631452	0.297168	0.592403	1.2162	0.502938	1.16703	0.267341	7.11929
TR20014	1.25328	0.575023	0.0856734	0.627563	0.405946	0.804632	1.1979	1.67208	0.902951	0.291747	0.121704	0.45629	0.302097	0.891955	0.605027	1.03869	2.77094	1.43482	0.725971	0.993446	0.918847	0.652864	0.477555	0.865261	0.0389519	0.219095	1.1173	1.18571	0.133215	2.92943	1.05231	0.455089	0.368438	0.838386	0.600095	0.948268	0.439643	1.46449	0.924792	3.05075	1.28728	0.469539	1.19158	0.862362	0.980284	0.717451	0.775716	0.1332	0.177948
TR20015	0.946263	0.521653	0.0861041	0.412753	0.641263	0.726125	1.10084	0.726814	0.833361	0.197125	0.129352	9.24091	0.468732	1.26961	0.814451	0.460512	1.00611	0.662861	1.4656	3.37654	0.797075	0.976292	0.441201	0.886705	0.0389519	0.103543	1.35546	1.18402	0.133215	1.63566	0.992391	0.622201	0.31901	0.994516	0.546416	0.835862	1.04442	0.611108	0.688733	0.416193	1.14234	0.343373	0.543379	0.616918	0.788506	0.930036	0.852873	0.260612	0.0937828
TR20016	0.8142	0.72443	0.71177	0.517238	0.980353	1.57956	1.14644	0.942828	1.87697	0.587271	0.216245	0.790998	1.5643	0.815809	1.99112	0.440098	1.27707	1.28601	1.21895	0.936098	0.977504	1.28519	0.84827	0.964901	0.0389519	0.28895	1.26478	0.423579	0.133215	0.881079	0.854984	0.679383	0.924538	1.04747	0.893766	0.860644	0.381718	0.922669	0.98644	1.12157	1.3779	0.710481	1.0084	1.36841	0.904045	0.564561	1.0959	0.195165	0.459431
TR20017	1.44566	1.16414	0.78058	0.556236	0.405946	1.6981	1.5659	0.451586	1.61326	1.22416	0.201244	0.670813	1.19319	1.0146	1.79885	0.61242	1.38588	0.650174	1.79527	0.752326	1.05719	1.3317	0.974068	1.10469	0.206729	0.451926	1.66333	0.423579	0.133215	2.15767	1.21425	0.775293	2.03262	1.22552	1.10814	0.949666	0.160143	0.602295	1.3378	0.946714	1.68336	0.869071	0.801823	1.36826	1.18337	0.731247	1.34092	0.230607	0.543335
TR20019	0.893347	1.15847	0.224957	1.07977	1.25127	1.36533	1.02386	0.999295	1.33594	2.09997	0.213824	23.5144	4.3936	0.876168	0.888089	1.58798	1.9656	1.13282	0.983529	1.31051	0.968273	1.29128	0.808687	1.20039	0.368143	0.44006	1.1811	0.476185	0.133215	1.44961	1.11978	0.634662	1.5019	0.950533	1.0611	0.467107	0.160143	2.13945	1.13517	1.25945	1.61653	0.677066	2.31665	1.46003	1.05834	0.873552	0.929012	0.341023	6.4361
TR20020	0.785671	0.476164	0.318446	0.933603	1.17926	1.10995	0.907707	0.507799	1.1664	1.53419	0.206438	0.13436	0.563154	1.05111	0.609016	1.45834	1.64776	0.968124	0.75154	0.826267	0.83205	1.11549	0.441201	1.02299	0.0389519	0.426262	1.30532	0.423579	0.133215	1.02953	0.995599	0.86242	1.14014	1.2359	0.893489	1.28389	0.508306	1.31444	0.841649	0.627283	1.41222	0.59261	0.297168	1.05746	0.846384	0.930962	0.897057	0.236753	1.39242
TR20021	1.66516	0.725971	0.158106	1.99159	1.36388	1.03379	1.61373	1.04878	1.29464	1.21846	0.26041	14.7029	2.44531	1.12206	0.398696	1	0.320156	0.61157	0.886346	0.268141	0.946971	1.24187	0.940571	0.591047	0.0389519	0.310246	1.21382	0.423579	0.133215	0.484342	0.586474	0.735038	1.90579	1.56403	1.22474	0.821533	1.36258	0.853501	1.1055	1.07075	1.14799	0.600625	0.297168	0.556419	0.832813	0.779309	1.04065	0.415826	1.44659
TR20022	0.654281	1.09832	0.13902	0.136451	0.682809	1.22982	0.602636	1.28822	0.283257	0.597444	0.0609481	0.201119	1.06055	0.980676	0.880854	0.143661	0.754906	0.537606	0.555925	0.614298	0.968308	0.69241	0.441201	0.721793	0.0389519	0.45754	0.833886	0.423579	0.133215	0.943533	1.10775	0.904145	0.955201	0.626492	0.94598	1.06069	1.15611	0.753031	0.788351	1.15377	1.10212	0.837998	0.494205	1.16615	0.863461	0.861749	0.878703	0.512952	0.54814
TR20023	1.27503	0.79284	0.331071	0.479252	1.35047	1.04365	0.981177	0.474268	1.96507	1.21364	0.0609481	0.780078	5.44963	0.899375	0.941431	0.678993	0.700016	0.443286	1.80914	1.36449	1.44701	1.26106	1.00693	0.846772	0.0389519	0.315098	1.39065	0.859014	0.133215	1.07148	1.06447	0.578285	0.871989	1.17787	0.82231	0.958126	0.160143	0.457625	1.0999	0.282392	1.3543	0.587783	2.84925	1.02706	1.18695	0.808563	1.12572	0.439544	0.517468
TR20025	1.31058	0.737508	0.124093	0.454425	1.22239	0.715093	1.26467	0.651457	1.65021	1.49192	0.29243	2.06639	0.578157	1.19232	0.779999	1.62062	1.65166	0.846031	1.44425	0.629847	1.24832	1.06208	0.998347	1.16754	0.0389519	0.187014	1.90237	1.47557	0.133215	1.80419	0.831925	0.631952	1.23036	1.05718	0.808748	0.753148	0.18143	1.6324	0.676046	0.759412	0.891432	0.6778	0.922937	0.875465	1.31425	0.875858	1.18971	0.212736	1.37996
TR20028	1.53065	0.784549	0.281261	0.525564	0.63678	0.872572	0.825113	0.606702	1.34859	1.07093	0.478614	10.985	2.67474	1.39793	0.524212	0.400565	0.315565	0.221047	2.1275	1.58521	1.62523	1.19112	1.14267	1.07387	0.261506	0.702542	1.54401	1.81229	0.133215	1.04398	1.28385	1.38506	1.06077	1.38364	1.26575	1.25503	0.737749	1.48991	0.714479	0.538398	0.892518	0.780759	0.297168	0.525434	1.31531	1.61758	1.04776	0.538715	4.22685
TR20029	0.759401	0.606244	0.595268	1.26377	1.47773	0.906895	0.940133	1.97478	1.16726	1.8226	0.225912	5.00032	0.98319	1.23175	0.972751	1.30078	1.73344	0.885931	1.42297	1.11907	1.024	1.16949	0.962223	1.03649	0.209963	0.467518	1.28704	1.79605	0.133215	2.05492	1.05157	0.73219	0.943958	0.758523	0.921792	0.669134	0.439025	1.28921	0.914647	2.20131	0.900027	0.364275	1.13773	0.860091	0.941071	0.937662	1.08137	0.284719	0.622847
TR20032	1.48274	0.589681	0.549078	1.38799	2.49982	1.29809	1.5922	1.04847	1.69501	2.4809	0.129042	0.0980562	1.22098	0.861395	0.415244	0.537438	1.04585	1.55667	2.39305	1.90182	2.38941	1.4874	0.92895	1.02806	0.0389519	0.203838	2.15291	0.71447	0.133215	0.960636	1.10257	0.682847	1.13891	1.19126	0.888402	0.84625	0.160143	0.589067	1.0484	1.0912	1.48072	0.757227	0.297168	0.705271	1.08231	0.467245	1.50001	0.364838	1.24998
TR20034	0.912616	0.714667	1.06958	1.02163	1.89985	1.38687	1.66981	0.756759	1.86255	1.8161	0.270489	0.645299	2.5954	1.749	0.887828	0.356124	1.69472	0.877073	4.48346	1.473	1.29371	1.68542	1.38602	1.15314	0.524925	0.658069	1.58595	1.34079	0.133215	1.14919	0.926446	0.704022	2.32449	1.28233	0.72082	1.08038	0.478227	1.0603	1.41577	1.12766	1.64775	0.808816	0.5615	1.07689	1.31538	0.343583	1.27323	0.931269	0.449584
TR20037	1.0188	0.928857	0.660575	0.979845	0.866618	1.25914	0.803873	1.6819	1.43637	0.955364	0.34077	0.27072	3.21266	1.44845	0.70395	1.07758	1.86329	1.18998	1.32178	1.34791	1.70555	1.08605	0.818633	1.2146	0.0389519	0.981096	1.0077	1.2281	0.133215	1.61267	0.969092	1.02637	0.927779	0.979272	0.573308	0.884458	1.28053	1.25268	1.63936	4.99904	1.34929	0.715721	0.297168	0.855908	1.38042	0.621805	1.16279	0.629405	1.43836
TR20041	1.85682	0.480834	1.35018	2.72523	1.7809	0.783793	0.898945	0.491666	1.33257	2.22105	0.395881	1.37938	1.17487	1.54802	0.490635	1.69803	0.400431	0.284144	1.83534	1.62551	0.948742	1.19369	0.952993	0.871204	0.19795	1.03058	1.26594	1.56318	0.440859	0.985997	1.01195	0.881313	0.885703	0.957354	1.22859	1.09864	0.463267	0.353285	0.937721	0.642259	1.04929	0.802915	0.297168	0.790018	1.19254	0.380527	1.10442	0.649268	4.19198
TR20042	1.26578	0.494734	0.624117	0.166824	1.26726	1.12823	1.25756	0.787009	1.41344	1.79283	0.105461	2.74001	2.60381	1.46181	0.78504	0.208168	1.08791	0.548242	2.36058	1.49573	1.62621	1.1887	0.819712	0.913359	0.0389519	0.0460477	1.68963	1.55716	0.133215	1.17856	0.85831	0.511511	1.09529	1.31297	0.691314	1.06752	0.160143	0.575735	1.17571	0.806411	1.25338	0.373979	0.297168	0.634437	1.20364	1.04616	1.37161	0.281062	0.946039
TR20044	1.73301	1.21561	0.806549	2.11959	1.28494	1.43154	1.60873	2.17307	1.40205	1.30194	0.218707	1.65321	1.14	1.6789	0.775203	1.30974	1.88778	1.70771	1.91104	1.39316	0.973262	1.21188	0.896388	1.20609	0.0389519	0.365534	1.8241	1.84273	0.332412	0.852992	1.2604	0.627082	1.23599	2.04072	1.00353	0.96885	0.380365	1.58703	1.40128	7.40767	1.01035	0.870806	1.40362	1.59463	1.10481	1.26586	1.0273	0.542455	0.646039
TR20045	1.19436	0.443654	0.602809	2.36433	2.57813	2.95965	2.75721	2.289	7.84757	1.89049	0.226039	0.271728	2.15082	0.929877	0.385087	1.00813	0.854108	1.68487	4.2947	0.294915	1.15937	2.0046	2.26746	1.28268	0.0389519	0.43604	2.12788	0.423579	0.133215	0.630038	0.536627	0.970561	2.35999	1.93489	0.569844	1.48568	0.915982	0.593725	1.98582	3.3929	1.52378	0.609091	0.297168	0.917556	1.25188	0.665716	1.83206	0.344111	0.988615
TR20048	1.56314	0.807847	0.242028	0.671667	1.09564	1.05061	1.90818	0.979036	1.81197	0.372531	0.386669	15.5236	4.13849	0.792794	0.606488	0.753688	1.69382	1.10345	1.77428	1.8235	1.11111	1.14751	1.12204	1.0246	0.453336	1.1269	1.71456	1.2952	0.223864	2.45345	1.15612	1.31347	1.02731	1.13105	0.546836	1.32852	1.64204	0.95066	1.52141	1.27986	1.49021	0.766158	0.297168	0.48718	1.27675	0.275075	1.80882	0.45067	2.56289
TR20060	1.4898	0.62603	0.494476	0.475214	1.92209	1.25215	1.80823	0.719022	1.57859	1.21654	0.0911527	9.88768	1.1455	1.10938	0.798547	0.532997	0.80062	0.683427	1.96067	3.25818	1.52055	1.60727	1.22923	1.43347	0.0389519	0.140389	2.06598	1.0084	0.133215	1.16299	1.08245	0.475923	1.1241	1.323	0.715834	1.59356	0.459965	1.25285	1.02856	0.558917	1.2373	0.269818	0.297168	0.851666	1.53005	1.13964	2.03972	0.324652	1.30678
TR20064	1.25077	1.29165	0.491658	1.42544	1.7384	1.88943	1.57412	0.937041	2.72933	0.80998	0.18991	7.10734	1.07731	2.84498	1.04135	1.33776	1.29246	1.01303	2.71037	1.69372	1.95963	2.49341	1.62285	2.11162	0.0389519	0.148725	1.99292	1.37542	0.133215	1.56669	1.16422	0.474533	0.86842	1.84417	1.6109	1.08454	1.24511	2.28282	1.38349	1.44083	1.10992	0.281323	1.75379	1.66956	1.38296	2.35711	1.25544	0.328013	1.0567
TR20066	2.99879	0.591338	1.32334	2.97055	4.8431	1.60546	2.55741	0.969072	2.05586	1.76355	0.196039	4.32936	1.85524	1.65262	0.715742	2.39439	0.765048	0.700268	3.78269	1.86495	1.86107	1.81087	1.83752	1.65748	0.0389519	0.251003	3.03178	2.41067	0.133215	1.15933	1.67339	0.986819	1.49102	1.2183	2.05303	0.814586	1.78185	2.70716	1.11613	0.581279	1.40589	0.335976	0.297168	1.20845	1.48722	1.84208	1.68294	0.410372	4.10133
TR20068	1.31201	0.749401	0.4241	0.879581	1.23026	1.36424	0.697708	0.588112	1.53936	1.5283	0.273156	1.43082	1.24724	1.30527	0.503004	1.63994	1.92355	1.67643	1.24756	0.495071	1.13498	1.18674	0.603024	1.22729	0.0389519	0.359394	1.62505	1.34941	0.133215	2.35962	0.888583	0.551786	0.666836	1.14271	1.07424	1.00095	0.160143	2.65073	1.5129	0.660153	1	0.636232	2.16066	1.41971	1	2.23657	1.30824	0.310855	0.842926
TR20069	2.77664	0.3438	0.727286	4.09485	2.35662	1.22373	2.12748	0.905854	1.88594	1.60182	0.188773	6.64385	2.77221	1.53174	1.26199	5.87418	0.968835	0.902423	2.07185	1.26478	1.44399	2.22751	1.29518	1.21508	0.0389519	0.459148	2.34539	1.31841	0.133215	2.27995	1.31893	1.10643	1.52667	2.04963	2.16602	1.08138	0.926489	0.8851	0.0721776	1.1946	1.39849	0.871342	1.22865	1.49946	1.14375	0.947109	2.37839	0.426939	0.953166
TR20075	1.29335	0.561865	0.346502	3.31665	2.2938	1.93913	1.91064	1.58453	2.93562	0.922774	0.242309	2.17105	0.70965	1.07449	0.72521	5.08167	0.825336	0.867037	1.69321	1.12965	1.52204	1.22906	0.871364	0.987312	0.198062	0.291383	1.15116	2.10868	0.133215	0.854471	1.2596	0.70102	1.41516	1.10637	0.971312	1.27714	1.48678	0.798111	1.24095	0.901371	0.859685	0.689529	1.08456	0.632449	1.07946	1.03923	0.908525	0.271367	0.442962
TR20076	1.7393	0.570286	0.860202	2.97315	1.47637	1.47637	1.65967	1.56918	1.84269	2.23178	0.194415	1.1625	2.47508	1.19472	1.39992	5.00797	0.78318	1.00749	1.7435	1.8115	2.76714	1.63959	1.64246	1.28314	0.0389519	0.235387	1.9776	2.43449	0.133215	1.87622	1.33775	0.834594	1.72535	1.16115	1.38088	1.04333	0.502585	1.22605	1.17949	1.35047	1.65235	0.760908	0.297168	0.702684	1.69153	1.62366	2.14845	0.43074	1.73679
TR20077	1.56246	0.397947	0.179337	1.90833	1.27929	1.62592	1.2717	0.661087	1.09765	2.50645	0.13767	0.94761	2.92027	1.15611	0.700285	0.901138	0.14922	0.695586	1.63341	0.932203	1.11542	1.80769	0.977599	1.33439	0.0389519	0.0969212	1.24588	0.624273	0.133215	0.437788	0.954949	0.581978	1.46478	1.13409	1.88017	1.13255	0.384987	0.482742	0.763608	0.632291	1.197	0.635754	1.8517	1.89334	0.998668	0.972789	1.1181	0.1332	1.31806
TR20079	1.93001	0.390964	0.327266	1.2676	0.823024	1.52522	1.20573	1.32028	1.29336	1.53108	0.128066	0.0976332	1.65531	1.28815	0.463976	1.91753	0.564113	0.669375	2.03591	1.27745	0.816913	1.18957	0.645448	0.736054	0.0389519	0.0850335	1.13077	0.423579	0.133215	0.65103	1.0705	1.23757	1.2341	2.17009	2.08387	0.757807	1.04405	0.815415	0.668623	1.01468	1.03187	0.472287	0.297168	0.157117	1.08201	1.16564	1.05811	0.1332	1.25319
TR20080	1.1985	0.501532	0.117752	1.29752	0.987434	1.20615	2.11145	0.755309	0.985517	1.20594	0.165131	3.37906	1.10514	1.00741	0.392515	0.785571	1.49943	1.35521	1.03062	1.03545	1.00098	1.25107	0.441201	1.0732	0.0389519	0.0962721	1.39094	0.423579	0.133215	1.35833	1.35289	0.541385	1.13309	0.928419	1.13743	1.68725	0.424109	0.351872	0.818953	1.03466	1.54006	0.759202	0.567548	0.774723	1.06089	1.29502	1.30615	0.1332	1.82876
TR20081	1.85088	0.36571	0.121456	1.42826	1.82737	1.67547	1.41037	0.340966	1.27456	0.225258	0.176882	0.705608	1.89166	1.04594	0.344072	1.13414	0.721059	0.781553	1.34584	0.897069	0.999023	1.94023	0.885724	1.25137	0.0389519	0.455142	1.49574	0.423579	0.133215	2.63651	0.991679	0.411251	0.912176	1.26765	1.77179	0.701378	0.160143	0.311423	1.27977	0.197487	1.30432	0.506897	0.297168	0.78918	0.797217	0.566299	1.44662	0.1332	0.57962
TR20082	1.58673	0.413598	0.189489	2.85953	2.5222	1.01332	1.23259	0.951611	1.17411	0.197125	0.314934	31.5203	0.583535	0.643919	1.08103	2.25987	0.283947	0.672356	1.20513	1.05276	1.03963	1.07344	0.810811	0.959989	0.149177	0.15292	1.13398	1.32702	0.133215	0.714558	1.21667	1.12361	0.72122	1.16751	1.18005	0.84426	0.505159	0.948814	0.82331	0.917722	1.45815	0.580086	0.323598	1.02946	1.00483	0.913733	1.16251	0.272416	2.67902
TR20083	1.20951	0.32939	0.151215	0.835142	1.45053	0.944029	0.958052	0.525645	1.43669	0.811823	0.175245	0.206036	0.670989	1.04901	0.587967	0.271699	1.20714	1.16607	0.910892	0.945601	1.40207	1.28504	0.615454	1.01279	0.0389519	0.199589	1.07454	0.85015	0.133215	3.41617	0.97633	0.479256	0.688017	0.776299	0.575045	0.993456	0.160143	0.36004	0.943609	0.571148	1.62814	0.583532	0.297168	0.259684	0.867938	0.965031	1.0758	0.204024	0.272407
TR20084	1.03986	0.420651	0.166729	1.00251	6.40837	1.51972	1.52121	2.11077	2.62635	1.87815	0.329461	0.188737	2.1882	0.538273	0.949069	0.143661	1.20435	0.701204	1.13117	0.324385	1.72535	1.54943	1.01248	1.53381	0.172365	0.270808	1.35633	1.40895	0.133215	1.70107	1.27548	1.03533	1.49805	1.05782	1.21655	2.13686	0.936466	0.419719	1.07261	2.25413	1.53916	1.17466	1.00464	1.08748	1.04191	1.27539	1.06702	0.146203	1
TR20086	1.25352	0.599584	0.333861	1.53029	1.47317	0.901395	1.06524	1.22535	1.30177	0.859713	0.43695	0.576429	1.00999	0.770231	1.00889	1.58034	0.697936	0.633551	1.56252	0.812609	1.0307	1.03834	0.441201	0.745509	0.128424	0.288736	1.30197	1.21137	0.133215	1.01087	1.28516	0.843937	0.998907	1.18409	0.932902	1.34586	0.991965	0.329613	0.905788	1.00216	1.10379	1.72335	0.47621	0.61183	0.784544	1.0165	1.13044	0.347438	3.34717
TR20087	1.47811	0.449886	0.240593	0.376325	0.989998	0.808244	1.25442	1.24161	1.52195	0.641313	0.208971	0.396399	1.63001	0.940497	0.516622	0.347606	0.327729	0.651854	4.43044	1.16065	1.16361	1.16979	1.05507	1.11422	0.0389519	0.143007	1.76136	1.09512	0.133215	0.410622	1.12223	1.21474	1.1997	1.33777	0.7145	0.983886	0.160143	0.473964	1.19656	0.670549	0.880922	0.556468	0.297168	0.448079	1.00819	0.978037	1.07395	0.1332	0.227372
TR20090	1.34781	0.418937	0.254131	1.216	0.797964	1.1196	1.08449	0.887738	0.61249	0.897041	0.0609481	43.2438	0.484087	1.42041	0.845415	1.66408	2.19572	1.98864	1.04866	0.971235	0.709745	0.857785	0.441201	0.792029	0.0389519	0.22065	0.934847	0.423579	0.133215	1.94221	1.07375	0.983401	1.04814	0.740669	0.919487	0.788971	0.160143	1.45362	0.82775	2.01925	1.39484	0.568643	1.79914	1.43567	0.862488	1.81986	0.891162	0.256088	2.23989
TR20091	0.80597	0.493625	0.265093	0.510578	1.23122	1.52154	1.03573	1.03475	1.20182	0.912135	0.0609481	0.0972984	0.363273	1.33157	1.03363	0.789249	1.66946	1.20437	1.17617	1.10186	1.17606	1.04602	0.821363	1.12152	0.0389519	0.0882939	1.09325	0.423579	0.133215	1.62432	0.833087	0.572237	1.46725	0.877317	0.885705	1.26759	0.160143	2.13012	0.919363	2.15254	1.33845	0.527824	0.680635	1.05731	1.02789	1.73798	1.26234	0.1332	0.146464
TR20092	0.902964	0.696914	0.456242	0.358367	0.881813	1.51181	1.26279	0.842348	0.464616	1.23898	0.194651	0.199113	0.377239	1.38893	0.774534	0.849015	1.64951	1.15952	1.01126	0.977638	1.1053	0.998188	0.441201	0.839063	0.0389519	0.121114	1.78976	1.07022	0.133215	1.46548	0.97981	0.796622	0.832598	1.21606	0.884693	1.64305	0.294322	1.33893	1.14235	0.618836	1.50445	0.714309	0.508715	1.13805	1.00085	2.46405	0.811209	0.1332	0.10467
TR20093	1.29161	0.871016	0.162875	2.45011	0.999565	1.05933	0.647704	0.271857	1.66235	0.971405	0.261382	1.19393	0.97227	0.837068	0.668237	1.13409	0.18854	0.428669	0.593621	1.10597	1.42227	1.06845	0.816744	0.873052	0.0389519	0.241931	1.21526	1.04938	0.133215	0.906452	0.927832	0.65811	1.16123	1.1617	0.907053	1.0138	3.00281	1.70703	0.935194	0.250082	0.780397	0.565786	0.653138	1.01395	1.08571	2.23534	1.0587	0.271942	0.71135
TR20094	1.19425	0.530951	0.338439	0.965293	0.718979	1.43625	1.21639	0.655254	0.765421	0.682258	0.152839	4.14523	1.15542	0.864088	0.842865	0.601769	0.507766	0.419744	2.15924	0.895337	1.13673	1.10344	0.939586	1.13172	0.0389519	0.375224	1.99125	1.17366	0.133215	1.87782	1.07256	1.16489	0.5786	1.05776	1.66907	1.41968	0.160143	0.475349	0.851899	0.524417	1.30855	0.468019	1.00568	1.0271	0.903029	2.55383	1.17075	0.378475	1.32
TR20095	0.904336	0.806226	0.236475	3.92096	1.02388	1.76861	1.18788	2.30688	1.81381	1.35625	0.294647	39.853	10.9464	0.659396	0.964668	3.28112	0.652141	0.529401	1.15418	1.39442	2.46691	1.33406	1.10996	0.82839	0.0389519	0.367025	1.2979	1.7976	0.133215	0.86404	1.01431	0.829527	1.29288	1.04768	0.919393	1.04418	1.90032	0.770946	0.975259	3.51413	1.06463	0.854235	0.462419	0.640711	1.29554	2.46919	0.930019	0.30192	3.89102
TR20096	1.01744	0.639288	0.732693	0.521963	0.935787	1.10076	1.02254	1.48041	0.557637	1.15638	0.149989	2.36031	0.242031	0.987026	0.979016	1.09444	0.67012	1.39114	1.77069	1.44551	0.950741	0.935646	0.780992	1.00196	0.0389519	0.15991	1.62834	1.01653	0.133215	0.651693	1.30418	1.23829	1.05198	0.834408	1.15166	0.987644	0.160143	1.59803	0.937466	0.933384	0.365248	0.364418	0.879776	1.55829	1.03304	2.0616	1.2799	0.1332	1.65598
TR20098	2.1118	0.681364	0.534775	0.379519	1.23043	0.838093	1.682	0.934751	1.09864	0.956772	0.196791	3.64605	1.05924	1.35262	0.947759	0.291221	1.25722	0.450191	1.63322	1.5415	1.7298	1.11181	1.21942	1.06596	0.116418	0.463026	1.66263	1.82481	0.133215	1.88977	1.60481	0.717551	0.941485	1.66285	1.12036	0.894453	0.45963	1.99011	1.12739	0.460421	1.17813	0.559279	0.297168	0.584429	1.43099	0.890592	1.65321	0.414969	1.93763
TR20101	1.19884	0.82413	0.307422	1.81013	1.22605	1.37842	0.767647	1.07777	1.39198	1.40373	0.336777	4.51255	3.7552	1.32594	1.3435	4.64041	0.838286	0.895621	1.63953	1.28743	1.14964	0.960267	1.50911	1.13363	0.0389519	2.47934	2.03227	1.03297	0.133215	1.41975	0.963983	1.2753	1.04148	1.41114	0.91183	2.56058	2.54216	2.72059	0.996905	1.62913	1.54432	0.722127	0.297168	0.854051	1.02883	1.10003	1.30608	0.688005	1.80784
TR20102	1.72868	0.547631	0.448382	0.136451	1.31387	1.00366	0.631426	1.28842	2.18279	1.00073	0.367424	6.56856	1.4727	1.33607	0.791301	0.143661	0.928807	0.54284	1.63783	0.281471	0.998404	1.12147	1.28452	2.43784	0.0389519	0.221371	2.11043	1.04725	0.133215	1.5496	0.793459	0.995328	1.11875	1.00919	0.381599	0.224566	0.160143	0.661504	1.10138	1.18513	0.852752	0.672336	0.501063	0.941719	0.91351	0.897733	1.06327	0.255604	7.09121
TR20103	1.82171	0.331526	0.812096	0.921869	1.33781	0.930246	1.13422	0.505116	0.962918	2.05943	0.179229	0.868704	1.47031	0.740346	0.74098	0.557869	0.63103	0.452887	1.51083	0.904131	1.37317	1.13876	0.441201	1.26102	0.0389519	0.733936	1.35323	0.423579	0.133215	1.08235	1.37364	0.595213	1.47525	1.25385	0.778434	1.16179	0.160143	0.880685	1.18335	0.526737	1.60097	0.589928	0.297168	1.10454	0.896305	0.725601	1.06051	0.402282	2.72704
TR20104	0.905383	0.198376	1.38753	2.24826	1.84341	1.16225	1.34979	2.76343	1.29415	0.876254	0.129546	5.73253	3.35128	0.737584	0.720009	1.80065	2.40492	2.79695	1.36142	0.789609	1.51202	1.0213	0.441201	0.889527	0.0389519	0.0846722	1.00003	1.52729	0.133215	0.935978	0.94386	0.73891	1.28059	0.90639	0.72053	0.759711	0.236908	0.694712	0.887051	5.3709	1.4291	0.600376	0.297168	0.570061	0.937511	0.671453	0.706988	0.224792	0.471544
TR20105	1.85118	0.347981	0.482778	0.644442	1.77954	1.45679	1.07546	0.849532	1.60213	5.21209	0.165987	0.328035	1.9069	0.880905	0.975408	0.513439	0.854228	0.834008	1.44513	1.49248	1.09178	1.32275	0.813007	1.07311	0.0389519	0.27452	2.10058	1.68678	0.133215	1.92368	1.1997	0.712061	0.954033	1.38589	1.25411	0.974575	0.160143	0.722651	1.4107	0.8616	1.58845	0.499534	0.297168	0.706259	1.02023	1.37895	1.54051	0.452347	7.15571
TR20106	1.52242	0.566166	0.973342	0.61977	9.25804	1.00487	1.80549	0.870497	1.20057	1.05533	0.135307	4.43331	0.894277	1.25422	0.404708	1.13457	0.816643	0.873394	2.02108	1.42576	1.20512	1.07224	0.441201	1.27065	0.0389519	0.208397	3.03954	1.06042	0.133215	1.4001	1.61426	0.816075	2.48269	1.63145	1.17806	0.942397	0.160143	1.12317	1.06553	0.637178	1.34501	0.571773	0.297168	0.678946	0.993954	1	0.859696	0.248261	0.0937828
TR20107	2.16357	0.581377	2.68575	0.136451	0.953521	0.776886	0.511239	0.417194	1.01697	2.20236	0.175713	0.488339	1.72345	1.40407	0.704741	0.143661	0.616786	0.426152	1.20367	0.90924	1.22126	1.46871	0.811193	1.08005	0.0389519	0.127406	1.20297	1.62107	0.133215	1.34024	1.07535	0.876859	1.13769	0.732478	0.803879	1.09412	0.801215	1.43709	0.998161	0.471582	1.33727	0.702149	0.297168	0.521785	1.20449	1.52641	2.02297	0.306762	1.20867
TR20109	1.44928	0.204549	0.689665	0.423149	1.38309	0.729367	1.39525	0.529066	1.88492	1.4293	0.122509	0.856732	0.799547	1.17699	0.448566	0.456267	0.645985	0.299206	1.31313	0.999509	1.07585	0.81761	0.441201	1.1429	0.0389519	0.0712441	1.65507	0.719881	0.133215	1.87837	1.01894	0.487162	1.01355	0.974773	0.98697	0.615399	0.352415	0.316132	0.0556917	0.257641	0.972094	0.468165	0.297168	0.481739	0.847578	1.67011	1.29311	0.24566	1.60576
TR20114	1.25867	0.367133	0.388669	3.09353	2.5058	1.35801	0.946663	0.589195	1.55544	5.09622	0.110244	2.85061	1.35153	1.03152	0.354079	2.03537	0.546583	0.39479	2.03993	1.48044	1.34408	1.83864	1.01783	0.99286	0.0389519	0.299657	1.81898	1.19199	0.133215	0.898667	1.03915	0.738765	2.95186	1.79589	1.59072	0.665396	0.160143	1.00142	0.945649	0.562458	1.47055	0.409528	0.297168	0.890384	0.968403	0.764389	1.11081	0.265915	1.78694
TR20117	1.99382	0.816452	0.183912	3.79928	1.03895	1.26943	0.88695	0.865824	1.69007	0.662591	0.194481	23.8916	1.82026	1.26712	0.787188	1.86959	0.190539	0.374147	1.16842	1.1182	1.54267	1.55454	0.441201	1.09554	0.0779749	0.130785	1.78423	0.604321	0.133215	0.427476	1.00003	0.539454	1.1383	1.02569	0.892708	1.57425	0.160143	4.45925	1.0845	1.15738	0.83489	0.474965	0.72822	1.001	1.06099	0.637082	1.27451	0.189791	1.05408
TR20118	1.31152	0.526193	0.639411	0.903282	1.03653	1.64292	1.07252	0.742731	1.10449	1.15249	0.0609481	1.06292	0.589403	1.0553	0.564433	1.58944	1.03974	0.764028	1.4099	0.773804	1.03389	1.20864	0.68601	1.04808	0.0389519	0.0589572	1.40053	1.0223	0.133215	1.07931	1.00987	0.338371	0.671134	1.54985	1.02061	1.02577	0.5066	1.92898	1.30774	0.804484	1.02631	0.395406	0.611131	0.827451	0.952716	1.00755	1.01764	0.180716	0.300493
TR20119	2.38973	0.498	0.283965	9.47382	1.42417	1.07816	1.28344	1.38525	2.61812	1.39394	0.113574	127.525	6.94045	1.25064	0.48247	13.2097	0.44687	0.976975	1.37832	0.996412	0.840101	0.962663	0.991241	0.799558	0.0389519	0.039324	1.76856	1.1561	0.133215	0.655393	1.46158	1.28453	0.730076	1.2635	1.56948	1.54823	0.860259	4.59223	1.0434	1.01301	0.791878	0.368423	0.297168	1.04425	1.00791	0.90522	1.19447	0.2356	13.9803
[truncated: 1,093 more columns]

## Sheet: Metabolomics_v3
Patient ID	S-1-pyrroline-5-carboxylate	spermidine	1-methylnicotinamide	12,13-DiHOME	5-hydroxyindoleacetate	alpha-ketoglutarate	kynurenate	3-hydroxyisobutyrate	3-hydroxy-3-methylglutarate	homovanillate (HVA)	3-phosphoglycerate	cholate	4-hydroxyphenylacetate	5,6-dihydrothymine	hypoxanthine	9,10-DiHOME	linoleate (18:2n6)	laurate (12:0)	quinolinate	N6,N6,N6-trimethyllysine	N-acetylputrescine	N-formylmethionine	S-adenosylhomocysteine (SAH)	adenosine 3',5'-cyclic monophosphate (cAMP)	adenosine 5'-diphosphate (ADP)	adenosine 5'-monophosphate (AMP)	5-methylthioadenosine (MTA)	N6-methyladenosine	adenosine 5'-diphosphoribose (ADP-ribose)	arachidonate (20:4n6)	arginine	aspartate	2-hydroxyphenylacetate	3-(4-hydroxyphenyl)lactate	phenylpyruvate	beta-alanine	carnosine	biliverdin	succinate	3-hydroxybutyrate (BHBA)	cholesterol	choline phosphate	corticosterone	cortisone	creatinine	cysteinylglycine	cystine	sphingosine	deoxycholate
TR10001	1.43578	0.882287	0.776708	0.136451	1.79419	1.06358	2.00906	0.898666	1.63581	1.17557	0.0813981	3.28392	0.917009	1.44102	0.669318	0.55183	0.873977	0.875872	3.12602	1.11378	1.66632	1.20861	1.32631	1.28488	0.0389519	0.094506	1.41153	2.36122	0.133215	2.52077	1.1238	0.654122	0.870574	1.41171	1.3481	1.23379	0.468907	2.3378	0.783721	0.790118	1.33203	0.479385	2.12095	0.976352	1.27738	0.78916	1.15171	0.20949	0.0937828
TR10002	1.61868	0.455134	29.1823	0.738428	0.405946	1.28036	0.361462	2.46426	0.787285	1.36825	0.0609481	0.965041	0.787077	0.939667	0.51264	1.3117	1.13407	1.3974	0.797074	0.68882	1.07428	1.09615	0.745956	0.959864	0.0389519	0.0454094	1.28252	1.64893	0.133215	1.62061	1.03256	0.229044	0.747138	0.604271	0.587232	0.617881	0.160143	2.68223	1.57645	4.76813	2.19701	0.451702	1.21377	1.52298	0.810313	0.313326	1.08037	0.283689	0.742754
TR10006	1.74766	0.739505	0.706667	1.02304	0.961085	1.01981	1.10919	1.29132	0.994409	1.69493	0.0818393	9.20504	1.11348	0.845769	0.465152	0.28685	1.19301	0.86728	1.7664	2.74739	0.7928	1.35858	1.0515	1.02182	0.0532073	0.104661	1.69301	0.979221	0.133215	2.64243	1.06363	0.517616	2.39533	0.948094	1	0.824582	0.990462	1.11929	1.20804	1.39482	2.77315	0.272982	2.62284	1.10763	1.23017	0.163404	2.29539	0.284568	1
TR10008	1.36127	0.417946	0.224903	0.136451	1.12218	0.761883	0.817736	0.65575	0.811047	1.41459	0.090094	0.300521	0.893414	1.19194	0.727839	0.539323	1.11432	0.73929	0.82883	0.971285	0.609407	1.33965	1.16505	1.37999	0.0389519	0.27251	1.80262	0.846646	0.133215	1.5101	1.06578	1.0807	2.06709	1.41499	1.54915	0.76314	0.716104	0.984661	0.773391	0.57162	2.00518	0.418185	1.48435	1.35087	1.11843	0.355079	1.34872	0.460505	0.0937828
TR10011	0.764711	0.776656	3.25418	0.136451	1.01697	0.808186	0.666856	0.599713	0.797388	0.840045	0.0976476	1.04	2.35167	0.857486	0.654348	0.690842	1.21936	1.473	0.996097	0.702645	1.70307	1.10988	0.809899	0.727286	0.0389519	0.0898143	1.63803	1.43173	0.133215	2.14117	0.805934	0.456507	1.23087	0.5224	0.578554	0.756792	0.160143	1.03724	1.24635	1.27053	1.96161	0.515572	1.13772	0.87152	1.02031	0.497817	0.857182	0.421951	0.678687
TR10013	1.20913	1.05202	13.9112	0.136451	0.974567	0.806563	1.23227	1.64926	1.87078	1.9115	0.136793	10.8382	1.06426	2.33583	0.680527	3.06504	1.01423	0.616276	2.32399	3.39774	1.18325	1.56162	0.775758	0.88009	0.0389519	0.095755	2.16725	0.751225	0.133215	0.804938	0.873648	1.13187	1.31713	1.79956	1.09201	1.10673	1.47751	1.41946	0.33925	2.45417	1.20058	0.615461	0.297168	1.65983	1.11871	0.548223	1.32795	0.318044	0.388525
TR10014	1.04931	0.671007	1.55405	0.319437	0.683666	0.730502	0.697343	0.945411	0.702829	1.13757	0.110054	2.35173	1.3555	1.01916	0.700073	0.224754	0.8688	0.95189	0.591642	0.944037	0.722481	1.02954	0.441201	0.748623	0.0389519	0.20805	1.00373	0.833609	0.133215	1.18501	1.28743	0.338573	0.543392	0.637075	0.538981	0.659588	0.160143	0.870461	0.0556917	1.47128	1.61379	0.698423	2.04845	1.43269	0.887984	0.0912636	1.35703	0.316648	0.0937828
TR10015	1.67707	0.677878	11.1436	0.491165	1.06144	1.05602	0.812278	0.445815	1.72913	1.44737	0.156328	0.459571	3.16327	1.01755	0.547558	0.648855	0.709223	0.538684	1.54135	1.10742	1.6747	1.58025	0.992683	0.960996	0.0389519	0.148121	1.38229	1.71548	0.133215	2.13693	0.969402	0.356801	1.35245	1.1685	0.808711	0.844568	0.160143	1.30846	0.143346	0.713516	1.396	0.384215	1.6266	1.12511	1.08665	1.09784	1.21245	0.337928	0.0937828
TR10018	1.19676	0.788367	1.19855	0.839146	0.972124	0.816963	1.2691	1.89946	0.965112	1.35595	0.187502	0.348964	1.1632	1.13708	0.743423	1.00683	1.77878	1.73206	1.2558	1.3025	1.12498	1.36942	0.846863	1.02867	0.0389519	0.277998	1.40581	1.47584	0.133215	2.03577	1.20293	0.646866	0.864027	0.983145	0.810231	0.878629	0.160143	1.45395	1.10147	3.1654	1.82654	0.51772	0.937138	1.20286	1.03998	0.122847	1.90124	0.269557	0.572148
TR10021	1.11001	0.447347	0.923208	0.136451	0.814967	1.30778	0.864878	0.907159	1.25955	1.06917	0.221064	0.290643	0.545797	0.798212	1.16413	1.42633	1.07118	0.883127	1.48736	0.641399	1.98251	0.998105	1.45271	0.84798	0.40524	1.1581	2.01922	2.13748	0.133215	1.00458	0.884399	0.731521	4.75419	0.997192	1.27222	1.52958	0.160143	1.05988	0.874677	0.901957	1.2927	0.505512	0.572233	0.977417	0.941356	0.532422	1.79482	0.327883	1.63785
TR10023	1.11288	1.10808	0.982849	0.523104	1.4026	1.3704	1.41383	0.609012	2.21616	1.19515	0.144064	7.19223	2.04094	1.3834	1.04358	0.591654	0.654857	0.926231	1.09697	1.1008	1.30775	1.27693	0.776423	1.19326	0.155897	0.22726	1.61733	0.423579	0.133215	0.440186	1.11484	0.880621	1.96248	1.13142	1.24796	0.883539	0.378078	1.2354	0.860435	0.66584	1.12746	0.679013	0.297168	2.3977	1.08968	0.63679	1.33393	0.1332	0.886681
TR10026	1.06861	0.59481	4.61647	0.136451	1.07222	0.979122	0.544192	0.103553	0.840446	0.782025	0.0609481	0.143481	0.618074	0.888454	0.43241	0.573995	1.11013	1.04201	0.951595	0.920678	0.871272	0.84521	0.441201	0.802096	0.0389519	0.0690581	0.663106	0.57208	0.133215	1.66024	0.887025	0.276792	1.29235	1.6201	1.48856	0.529273	0.160143	0.454332	1.04917	0.529214	1.53722	0.519671	0.603383	0.157117	0.789525	0.643649	0.737981	0.1332	0.0937828
TR10027	0.999586	0.681463	0.27201	0.735954	0.727837	1.56656	0.593503	1.76368	1.04566	0.591967	0.147313	0.236805	0.388803	0.646014	0.896491	1.33832	1.68299	1.60803	0.806452	0.776165	0.848121	1.00296	0.441201	0.997687	0.234812	0.237	0.923532	0.822646	0.133215	0.989126	0.996611	0.638412	0.456722	0.65761	0.838609	1.00606	0.160143	2.35059	1.0029	4.28293	1.35628	0.644282	0.500089	1.79874	0.902602	0.869964	0.848338	0.1332	0.0937828
TR10030	0.768872	0.849119	0.213574	0.602276	0.405946	0.736095	0.943295	1.15654	1.13591	1.21818	0.200208	1.27142	1.21369	1.34706	0.727477	1.0052	0.971894	1.02195	1.22746	1.2221	1.25074	1.10374	0.91569	1.10239	0.224059	0.33325	1.25968	1.26476	0.133215	0.800653	1.13063	0.513286	0.897625	0.896241	0.659713	1.40211	0.160143	1.44869	0.936236	1.9112	1.17606	0.601619	0.297168	1.0322	1.17662	1.29501	1.06455	0.184199	0.599529
TR10032	1.30565	1.13214	6.01478	0.589517	0.549543	0.638269	0.405075	0.584051	0.815406	0.197125	0.294415	0.368469	0.359818	0.920705	0.622829	0.653229	1.01407	1.05797	0.638619	0.581026	0.589551	0.565886	0.441201	0.64358	0.0389519	0.193495	1.01886	0.901181	0.778631	1.09061	0.809604	0.394185	0.881091	0.4799	0.411407	0.559782	0.522103	1.71277	1.41779	0.756954	1.09387	0.657919	2.27595	0.656453	0.86692	1.29879	1.03386	0.1332	0.524312
TR10033	0.85937	0.796111	0.607024	0.36213	0.910786	0.849364	0.949819	0.725354	1.25962	0.772276	0.151522	1.46359	1.0238	1.02679	0.676231	0.556042	1.28887	0.775835	0.804331	0.931881	0.868583	1.13274	0.791129	1.01456	0.0389519	0.241486	1.0622	0.423579	0.133215	0.965965	0.83262	0.976814	0.989581	0.589976	0.609148	0.945114	0.160143	7.93797	1.04039	1.10693	1.07199	0.584834	1.54413	1.43919	0.919453	0.60233	1.09417	0.157954	0.807935
TR10034	0.992805	0.735598	0.971101	0.378503	0.560546	0.909878	0.655059	0.578181	1.29856	1	0.123819	1	2.14436	0.471007	0.426433	1.31447	0.654949	0.824927	0.927846	1.45724	0.576705	0.728507	0.441201	0.714803	0.0389519	0.145228	0.766783	0.423579	0.133215	0.840453	1.00081	0.521189	1.47423	1.06538	1.38173	0.525442	0.160143	1.83363	1.38005	0.595513	1.90176	0.632619	0.556204	1.34508	0.805391	0.333017	1.09925	0.139161	0.196626
TR10035	1.40346	0.944418	0.61734	0.273377	1.2446	0.807998	1.16228	0.103553	0.677207	1.81913	0.237341	0.392242	1.67778	0.54474	0.654135	0.414833	0.66448	0.868475	1.15614	1.05309	1.25876	1.26237	0.8699	1.10156	0.0389519	0.12253	1.13199	0.423579	0.133215	0.765748	1.25656	0.445151	1.05151	1.18353	0.879115	1.42653	0.346294	1.20045	0.949036	0.262029	1.69809	0.674189	0.297168	1.24841	1.17623	0.739785	1.03835	0.1332	0.864753
TR10036	1.39359	0.808614	12.0025	0.392111	0.93549	1.05755	0.745059	0.551955	0.99494	0.686513	0.162371	0.0990494	1	0.569491	0.53735	0.260843	1.13136	0.619926	0.786932	1.01858	0.880953	0.828445	0.441201	0.886678	0.0389519	0.131753	1.05116	0.423579	0.226231	1.09537	0.909315	0.539012	1	0.706644	0.880616	0.76228	0.160143	1.29443	0.985565	0.574415	1.49183	0.644954	1.39264	1.48477	0.916039	0.857809	0.985192	0.1332	0.756974
TR10037	1.17393	0.725702	7.22795	0.136451	0.453093	1.14977	0.834442	0.328217	0.998236	1.74955	0.123776	0.453989	0.851349	1.04836	0.679583	0.606261	1.13562	1.13476	1.37924	0.933173	1.32396	0.976951	0.676978	0.892444	0.0389519	0.253244	1.45624	0.591885	0.500157	0.799587	1.08035	0.630556	1.17004	1.14581	0.7956	0.853877	0.304307	0.528717	0.980805	0.475266	1.44431	0.50693	0.297168	1.48734	0.871795	0.571448	1.17105	0.1332	0.0937828
TR20005	2.66536	0.237704	13.6963	0.896294	4.3734	1.95632	0.710192	0.284084	2.10442	1.56684	0.0937933	39.7969	3.5504	0.848892	0.379997	0.572803	0.555652	0.622549	0.986478	1.40386	1.56776	1.21694	0.441201	0.993728	0.0389519	0.163991	1.32024	1.4141	0.133215	1.14068	0.815832	0.456868	0.825062	1.43439	0.636698	1.40655	0.560383	0.590453	1.40202	0.317978	1.51708	0.571325	0.297168	0.157117	0.749387	0.292743	1.79496	0.318859	5.56221
TR20013	1.48553	1.72173	3.18615	0.41557	1.18566	1.05224	0.954477	0.902979	1.35378	0.891484	0.378144	11.592	0.858583	1.07193	0.322218	0.978027	0.98361	0.807772	1.84388	0.44079	1.11543	1.26995	1.09726	1.02778	0.447507	0.695437	0.650547	1.34015	0.410845	1.25727	0.671834	0.741772	2.3868	0.881488	0.604071	0.920645	0.160143	0.776175	0.998866	1.2798	1.13335	1.02051	0.609478	1.14543	1.08263	0.493936	1.12281	0.489307	4.99581
TR20014	1.91199	0.803966	7.48242	0.363198	0.569422	0.82923	0.526442	0.468197	0.96983	0.44483	0.205241	0.4185	0.392121	0.975102	0.453438	0.708086	1.66343	0.859788	0.553834	0.890569	0.974685	0.630312	0.441201	0.876506	0.254145	0.473281	1.08513	1.06737	0.313456	2.36689	0.995106	0.551639	0.517068	0.580494	0.450922	1.02237	0.365042	0.831749	1.10546	0.9705	1.54671	0.536155	0.55353	0.534821	0.836301	0.481971	0.877391	0.351939	0.947747
TR20015	1.44911	0.477521	6.61213	1.79527	0.534103	0.544402	0.820787	0.507663	0.959511	0.957419	0.17111	17.5241	0.535207	0.978672	0.378233	1.10704	0.358355	0.49336	1.08371	2.6023	0.827539	0.930161	0.441201	0.873529	0.168863	0.303223	1.18877	0.941535	0.133215	0.441508	1.08637	0.823798	0.862555	1.00119	0.584175	0.736615	0.609577	0.314893	0.706732	0.791572	1.03066	0.495743	0.48996	0.396947	0.731154	0.50732	0.990562	0.592346	2.89693
TR20016	1.63068	0.60692	0.300417	1.77526	1.4052	1.41415	1.31903	1.52474	1.92415	0.940333	0.32405	15.3512	1.89851	0.781707	0.503955	2.21571	0.665585	1.7042	1.10737	1.49333	1.7591	1.71301	1.13767	1.05307	0.0389519	0.949933	1.98741	0.423579	0.133215	0.439005	1.17368	1.4174	1.34192	1.64514	1.30168	0.868219	1.7287	0.597041	0.986502	1.21465	1.21348	0.869217	0.685861	1.17934	1.0006	0.609069	1.24913	0.446931	7.80668
TR20021	1.28276	0.329178	3.50664	0.494982	1.85018	1.19343	1.031	0.967959	0.661946	1.37	0.129799	0.285051	2.68535	1.01923	0.495001	0.269758	1.05748	1.23814	0.815782	0.303126	0.818222	1.18343	0.441201	1.08459	0.0389519	0.107688	0.948083	0.423579	0.133215	1.08799	0.536627	0.9003	1.25599	1.3063	1.08162	0.814155	0.160143	0.687	0.856963	1.42543	1.21128	0.523016	6.33416	1.12916	0.831265	1.2967	0.848369	0.295214	1.00566
TR20022	0.786792	0.549607	0.136045	0.718158	0.524508	1.46354	0.765195	2.64419	0.776209	0.787908	0.221023	2.90343	1.74326	1.38773	0.800283	0.761982	1.39634	0.907228	0.673295	0.659058	1.17389	0.833833	0.441201	0.841927	0.0389519	0.386916	0.956937	0.423579	0.133215	1.14518	0.922783	0.999678	1.10355	0.707601	1.1288	1.0563	1.32649	0.864196	0.92363	2.81176	1.46631	0.819486	0.51715	1.48627	0.887471	0.968309	0.896251	0.497361	0.765192
TR20023	1.29648	0.959373	0.303501	0.806007	1.51226	1.40631	1.29468	0.473515	1.45172	1.10536	0.423305	9.16739	1.47216	1.02401	1.15382	0.601543	0.554183	0.645325	2.3776	1.34009	1.40654	1.29517	1.76185	1.02161	0.430054	0.954816	1.59061	0.864058	0.524865	0.868297	0.945468	1.30668	1.00371	1.24639	1.01686	0.820432	0.605307	0.36815	1.48046	0.203732	1.76143	0.766761	1.03952	1.08776	1.2185	0.815314	1.2255	1.02066	0.824227
TR20032	0.896673	0.69123	1.68097	0.27611	1.46495	1.71244	1.57239	1.24802	1.76123	4.95154	0.173937	0.0654826	0.889163	1.69836	1.05845	0.143661	0.857508	0.650994	2.51861	2.07468	3.17795	1.44619	0.887593	1.11214	0.0389519	0.169225	2.00108	1.04821	0.133215	0.854153	1.09957	0.634661	0.579612	0.99179	0.504871	0.792769	0.671679	1.27511	1.52932	0.79106	1.05425	0.629033	1.04533	1.1255	1.10807	1.93156	1.5994	0.340651	0.208365
TR20041	2.27863	0.293563	29.919	1.80999	0.951322	0.968498	0.579673	0.751635	1.14921	0.967312	0.165073	0.673869	0.646886	0.873496	0.538924	4.7279	1.34431	1.56972	1.40411	1.09271	1.12015	1.38668	0.441201	0.845019	0.0389519	0.313216	1.28232	1.56672	0.133215	1.0591	0.754984	0.626524	0.949044	1.03569	0.804552	0.746438	0.160143	0.648147	1.00845	1.06157	0.950809	0.429213	0.297168	0.328186	0.980339	0.0912636	1.11223	0.239747	2.59181
TR20042	1.66962	0.813242	0.765707	0.711595	1.91788	1.31244	1.47787	1.53462	2.18558	2.91888	0.125719	1.77768	2.19352	0.98455	0.6377	0.508174	1.05347	1.17709	2.46677	1.65817	1.4715	1.55105	0.868028	1.17428	0.0389519	0.172024	2.03021	1.6677	0.133215	1.381	0.822756	0.4429	1.03813	1.41897	0.660102	1.01295	0.401532	0.578232	1.37199	1.58706	1.23927	0.573336	1.07846	0.605511	1.26799	2.5381	1.1481	0.244821	1.50729
TR20060	1.18484	0.232671	0.51848	0.785962	1.33965	0.94307	0.839654	0.364739	1.64937	0.647549	0.216508	3.21564	1.51798	0.736749	0.440039	1.00732	0.393058	0.522419	1.09959	1.80261	0.897274	0.970769	0.980654	0.907078	0.0594688	0.106019	0.794629	0.423579	0.133215	0.412165	0.745297	0.487561	1.26411	0.754298	0.506625	0.697787	0.394892	0.529284	1.13282	0.452026	0.591266	0.255462	0.432384	0.299948	1.12457	1.12506	1.07017	0.1332	0.310701
TR20064	1.17333	0.606639	3.18032	0.577585	3.23804	2.78767	2.1603	1.04177	3.4686	2.63014	0.141639	1.42527	2.79659	1.88896	0.583113	0.573447	0.185868	0.52234	3.14408	1.54873	1.83588	3.13706	1.96811	2.35995	0.0389519	0.093968	2.17573	1.23208	0.133215	0.747754	0.888608	0.427828	1.60544	2.67085	3.03277	1.20277	1.71865	1.56346	1.43718	0.971979	1.1235	0.23292	1.76604	1.72076	1.41615	2.33749	1.47273	0.343057	1.95213
TR20066	2.46153	0.578922	0.799536	3.40767	2.94565	2.13904	2.15099	1.0504	2.283	2.45595	0.298114	0.837475	2.65597	1.81206	1.22599	2.68126	0.47119	0.584105	3.10004	1.72196	1.61212	2.02371	1.88186	1.72213	0.0804756	0.428302	2.80668	1.72852	0.133215	0.738166	1.4972	0.988685	1.66341	1.69733	2.02212	1.02662	2.71871	2.30275	0.97779	0.636253	1.40409	0.233796	0.297168	1.15298	1.47194	2.52182	1.67343	0.356862	0.487236
TR20068	1.37614	0.738431	2.797	0.310266	1.27433	1.64262	0.367709	1.49247	1.59314	0.885298	0.124791	1.03534	1.5948	1.66904	0.378378	0.792327	1.45679	0.950021	1.26385	0.327018	1.32676	1.15987	0.441201	0.963678	0.0389519	0.107252	1.339	1.35002	0.133215	1.76159	0.746871	0.531611	0.692502	0.769606	0.737391	1.13758	0.289918	2.46576	1.38474	2.99317	1.00662	0.526132	2.30984	1.41312	1.02742	2.11022	1.56107	0.232573	0.622662
TR20069	2.51059	0.572322	49.9624	1.5851	1.05052	1.10444	0.937094	0.459936	1.44234	1.74557	0.138878	1.15851	2.20612	1.86377	0.591557	0.955153	0.345504	0.572723	1.26657	1.52513	1.9905	2.13187	0.815472	1.15345	0.0389519	0.104429	1.68465	0.753255	0.133215	0.73949	1.18168	1.11953	1.11301	1.95396	1.49249	0.969623	0.57228	0.739132	0.756315	0.495912	1.44404	1.00638	0.724483	1.50223	0.917878	0.358482	1.87911	0.473466	1.56136
TR20075	1.17066	0.57045	0.679441	3.10838	1.69102	1.72815	2.44054	4.0918	4.20344	0.932992	0.174523	0.632145	0.761398	0.773001	0.762206	6.51676	2.81593	1.57233	2.06141	1.13945	1.63618	1.15405	0.753793	1.17975	0.0389519	0.164975	1.09778	2.13429	0.133215	1.69221	1.03322	0.638896	2.54354	0.860854	0.433972	1.0232	1.03523	1.55995	1.52683	6.3931	1.19139	0.65124	2.45187	1.05137	1.122	1.21335	1.1179	0.274982	0.0937828
TR20079	1.76238	0.401274	3.88372	0.533245	0.87327	1.43562	0.799801	0.91703	1.02487	0.995887	0.0756723	0.16563	1.01823	1.24471	0.456366	1.76817	1.36417	1.40911	1.18482	1.13197	0.929779	0.997328	0.622145	0.952787	0.0389519	0.0313964	1.20162	0.423579	0.133215	1.37228	0.884222	0.546286	1.43146	1.51415	1.21286	0.853957	0.160143	0.730132	1.08549	1.16452	1.01709	0.475752	0.297168	1.8446	0.92451	0.653887	0.673073	0.1332	0.297914
TR20080	1.57846	0.488412	0.30377	1.60736	3.35941	1.49953	2.52576	1.06251	1.44442	4.15044	0.227935	1.4713	1.91369	0.797766	0.747924	1	2.32999	1.87694	1.30702	1.09556	1.40021	1.55761	0.441201	1.02985	0.0389519	0.0776202	1.55094	0.423579	0.133215	2.07544	1.54721	1.14023	1.694	1.0157	1.33658	1.20542	0.160143	0.80287	0.910055	1.43688	1.40048	1.39458	0.297168	0.157117	1.0929	1.2643	1.20538	0.1332	2.42624
TR20081	1.50931	0.301847	9.71231	1.89571	1.48479	1.42028	0.57475	0.677154	1.36068	0.680546	0.151394	0.533995	1.0239	1.70665	0.389608	1.06257	0.289861	0.794223	1.0284	0.908233	1.25136	2.15803	0.851802	0.606827	0.0389519	0.189181	1.15364	0.423579	0.133215	0.559116	1.0065	0.510592	1.0804	1.60455	2.21567	0.76899	0.459953	0.3571	0.819873	0.507521	1.00343	0.380603	0.803251	1.31664	0.673419	0.216248	1.12955	0.1332	0.13024
TR20084	1.12665	0.602739	3.3249	2.7635	3.33918	1.55985	1.68042	2.23296	2.71802	3.94649	0.23536	0.0881993	3.04166	0.515559	1.11893	1.24838	1.58392	0.849121	0.830532	0.488667	2.68575	1.52278	0.926047	1.16161	2.23661	4.89446	1.00292	1.17371	0.133215	1.36859	1.2406	0.956044	1.72419	0.736927	0.947376	1.75841	0.160143	0.385509	0.911433	3.67812	0.958285	1.07963	0.383413	0.800067	1.0289	0.970705	0.947574	0.1332	0.365145
TR20091	0.993648	0.352736	5.87931	3.25509	1.7475	1.68005	0.994417	1.00243	1.26952	0.906067	0.123461	0.177193	0.837545	1.34491	1.04012	1.68255	0.241927	0.439674	1.85178	1.22661	2.63874	1.17056	0.801922	1.0794	0.0389519	0.204335	1.15878	0.806694	0.133215	0.446367	0.841601	0.611544	1.36384	1.11434	1.82094	1.04304	0.602397	0.819383	1.4477	1.1554	1.34239	0.531142	0.787225	0.905864	0.960947	1.10908	1.02407	0.215534	0.183008
TR20093	2.17743	0.824823	7.39264	1.64017	0.953778	1.42774	0.640927	0.45089	1.66526	0.197125	0.140071	12.7228	0.906086	1.0601	0.522952	1.38322	0.278626	0.404816	0.436318	0.983789	1.37781	0.950833	0.441201	0.740087	0.0389519	0.116892	1.14922	0.690883	0.133215	1.00245	1.0023	0.709335	1.22886	1.20717	1.06127	1.57528	3.36925	1.41306	0.961363	0.46683	0.599004	0.476922	0.731173	1.17625	0.902045	0.949668	1.11073	0.1332	2.14852
TR20094	0.94303	0.789048	1.64132	0.33715	0.762708	1.38351	0.949596	0.431156	0.660689	0.330124	0.116916	11.0169	0.917376	1.04775	1.3916	0.302656	2.31876	0.760183	1.13423	1.04164	1.14828	1.00325	0.898186	0.915949	0.0389519	0.173815	1.90375	1.37568	0.133215	3.6782	1.10837	0.656722	0.833586	0.955634	0.904916	1.08357	0.651206	1.0068	1.01384	0.537859	1.21935	0.372962	1.31861	0.570129	0.99081	3.39501	1.35875	0.1332	0.0937828
TR20095	1.04881	0.867666	0.683702	0.424336	0.788765	1.47924	0.840057	0.886208	1.00176	0.878258	0.118657	12.6175	15.1009	1.0124	0.382506	0.977534	0.947094	0.529559	0.98177	1.37934	2.10414	1.07628	1.12539	0.912555	0.0389519	0.138376	1.23522	0.951663	0.133215	1.24512	0.956858	0.479995	1.80214	0.918784	0.732579	0.978084	0.160143	0.855192	1.05827	1.38589	1.3194	0.545604	0.297168	0.732962	1.29247	3.15055	0.855749	0.347714	2.24699
TR20096	1.50268	0.461081	0.443609	4.29851	0.405946	0.88774	0.828216	1.15311	1.94684	2.58081	0.281996	0.564888	0.908347	0.510204	0.835144	2.01021	0.18462	0.437833	1.52682	1.33329	0.943347	1.09343	0.441201	1.0287	0.0389519	0.393177	1.47219	0.810721	0.133215	0.332941	1.12777	1.15188	1.08463	0.957202	1.15524	1.00644	0.236161	1.02291	0.794895	0.70942	0.470153	0.48205	0.859123	1.12885	1.0647	2.21129	1.18473	0.399948	1.43657
TR20098	1.81878	0.5481	0.455976	0.558937	0.977393	0.856068	1.22999	0.912627	1.22483	0.665487	0.278635	11.7095	1.2528	1.27993	0.977319	0.595996	2.12134	0.498567	1.58372	1.53211	1.43114	1.05968	1.33447	1.0892	0.0389519	0.19987	1.51043	1.749	0.133215	2.62807	1.14988	0.989968	1.50352	1.69405	1.1165	0.800067	0.727602	1.89224	0.900268	0.63481	1.11163	0.457123	0.297168	0.703776	1.45079	2.61313	1.55562	0.403523	1.83408
TR20101	1.23386	0.445815	0.250628	0.860753	1.01241	1.29012	0.660306	0.927181	1.49201	3.48881	0.131277	1.85426	12.1619	1.00207	1.07697	0.802087	0.672104	0.388761	1.0455	0.442976	1.30462	0.919665	1.32937	1.37052	0.0389519	0.378323	1.93056	1.15494	0.133215	1.40086	0.678975	1.08712	1.66551	1.37637	0.803131	0.294254	0.565195	2.02287	1.17908	1.65548	1.74995	0.451807	0.297168	1.04649	1.02785	2.26476	1.31589	0.6104	1.61173
TR20102	1.04341	0.260098	0.676877	0.699026	1.00395	1.08315	1.08974	0.482789	1.87925	1.14838	0.141879	1.23987	1.17578	0.588461	0.436018	0.444114	0.472202	0.78009	1.39431	0.749554	1.37041	1.04307	0.441201	0.342428	0.0389519	0.129868	1.78037	1.00807	0.133215	1.00483	1.17545	0.637943	0.814703	0.908125	0.640289	1.43565	0.260958	0.614193	0.834992	0.431791	0.923419	0.587839	0.297168	0.688865	0.929189	1.50719	1.18127	0.232671	1.11247
TR20103	1.76624	0.379591	0.972666	0.946717	1.53502	1.06004	1.44624	1.0882	1.14332	3.23215	0.235974	1.99469	1.31399	0.861901	1.03653	3.73114	1.38778	0.687411	0.984671	0.634218	1.2239	1.09538	0.749191	0.900237	0.0389519	0.28873	1.25362	0.69587	0.133215	1.14407	1.35535	1.11611	1.10624	1.01627	1.08749	1.22071	0.160143	1.01364	0.720054	1.52359	1.48375	0.667272	0.297168	1.04277	0.775944	2.64294	1.3278	0.467823	3.44876
TR20104	0.990784	0.27335	5.03392	0.323174	2.83237	1.16875	0.876854	0.683781	1.19646	0.629373	0.124347	1.10823	1.04347	0.783986	0.542761	0.444407	1.17462	0.978457	0.769172	0.794498	1.22583	1.0971	0.441201	0.342428	0.0389519	0.0648206	1.0811	1.47724	0.133215	0.873004	1.02211	0.548522	0.71754	1.05761	0.785067	0.628483	0.160143	0.65477	0.912218	0.903455	1.3097	0.5957	0.297168	0.491235	0.855143	2.47434	0.722619	0.30511	0.288339
TR20105	1.27329	0.456896	1.73062	0.504041	0.955741	1.60249	0.999183	0.750303	1.27476	1.41113	0.141661	0.193029	2.29666	1.07026	1.53252	1.13645	0.6991	0.523586	1.22469	1.24025	1.58665	1.16802	0.827267	0.904416	0.0389519	0.305813	1.91707	1.02619	0.133215	1.73814	0.861713	0.75273	0.664626	1.52523	1.20635	1.57847	0.160143	0.677106	1.27939	0.643537	1.5864	0.457425	0.297168	1.01115	0.914471	2.52818	1.52847	0.594378	9.4927
TR20106	1.50333	0.540502	1.87516	0.312262	9.70988	0.993854	1.33916	1.31664	1.37836	1.34637	0.114569	1.07319	4.88407	0.296865	0.522963	0.597757	1.6391	1.05103	1.09228	0.931527	1.09659	0.95313	0.441201	1.32094	0.0389519	0.214674	2.3649	0.883109	0.133215	1.22191	1.45937	0.983648	2.03027	1.3036	0.757625	0.83729	0.160143	0.752137	0.672547	1.2247	1.25855	0.602563	0.297168	0.391576	0.858418	2.34676	0.866922	0.280431	0.0937828
TR20107	1.62244	0.749793	3.33747	1.5462	1.28404	0.848382	0.962857	0.551489	0.774048	1.37812	0.215658	0.328793	1.42111	0.296865	0.474444	1.12711	0.648546	0.35671	0.669074	0.799311	1.7535	0.855898	0.601833	1.15565	0.0389519	0.116629	1.27351	1.89492	0.133215	2.21729	1.08435	0.643544	1.29594	0.752501	0.822885	1.73807	0.160143	1.56326	0.817001	0.375902	1.36791	0.66626	1.1326	0.804322	1.06261	2.80335	0.962799	0.270217	7.2741
TR20109	1.48816	0.210514	0.769872	1.19895	1.37328	0.908446	2.17346	1.03291	1.11895	1.10056	0.0900425	1.01229	2.54771	1.18174	0.652142	0.76077	1.27313	0.951485	1.92798	1.39857	1.15843	1.05881	0.911268	1.27921	0.0389519	0.0563488	1.94452	1.02548	0.133215	0.983965	1.04319	0.685508	1.64096	1.15869	0.958904	0.839597	0.575994	0.288013	0.0556917	0.870774	1.191	0.409998	0.297168	0.587336	0.855759	1.871	1.32219	0.269971	0.541928
TR20114	1.08718	0.681412	15.9152	1.00731	1.60561	1.22325	1.07828	0.44245	1.53347	4.07955	0.17213	0.889583	0.759159	1.56003	0.749499	0.764411	0.97367	0.547103	1.68513	1.31939	1.87469	1.20174	0.753249	1.04888	0.0389519	0.386872	1.87415	1.22001	0.379165	1.76301	0.953152	0.618242	1.65328	0.954876	1.13619	1.16737	0.365099	1.22453	0.840719	0.707112	1.46384	0.482485	0.297168	1.50206	0.924679	0.496561	1.26601	0.224786	1.67216
TR20117	0.913936	1.14669	1.71482	0.737516	0.754027	1.20576	1.34848	2.50504	1.0573	0.518535	0.265	7.45837	1.02578	1.16428	1.41755	0.227122	0.315739	0.420269	0.964003	0.811628	0.623739	1.29759	0.968205	0.717184	0.42838	1.24242	1.18762	0.585843	0.133215	0.428512	1.0196	0.422424	0.442863	1.41641	0.52816	0.975812	0.689104	4.076	0.868555	2.20593	0.899375	0.410063	1.60761	1.07501	0.984892	1.16085	1.57332	0.27003	1.359
TR20118	0.862459	0.723385	16.9793	0.773031	0.792427	1.6186	0.767734	2.00263	1.01334	1.86385	0.075933	0.374253	1.38057	1.51017	0.811434	1.73657	1.46422	0.856447	1.12827	0.692211	1.05038	1.04383	0.492339	0.787923	0.0535235	0.137946	1.20355	1.13961	0.133215	1.0908	0.812584	0.450278	0.708191	1.05366	0.697954	0.736179	0.360926	2.1277	1.23866	3.50686	1.00841	0.350742	1.33787	1.07583	0.823125	0.802545	1.15322	0.144189	0.251214
TR20119	1.53538	0.456639	11.9608	2.81263	1.08706	0.859617	1.12841	1.90696	0.83523	0.822418	0.0858784	38.841	1.18129	0.90084	0.533434	2.263	1.54458	0.923118	1.12027	1.01447	0.946314	0.81189	0.669089	0.799915	0.0560431	0.129766	1.38985	0.423579	0.133215	1.14729	1.11057	0.678038	0.632884	0.997928	0.719237	0.758226	1.04172	5.30797	1.15958	3.67082	1.05433	0.316062	0.297168	0.887456	0.920278	0.813246	1.18033	0.1332	1.5191
[truncated: 1,093 more columns]

## Sheet: all_significance
Metabolites	High vs Moderate	High vs Low	Moderate vs Low	pathway	superpathway	sig_high_vs_medium	high_vs_medium_pval	sig_high_vs_low	high_vs_low_pval	sig_medium_vs_low	medium_vs_low_pval
lactosyl-N-palmitoyl-sphingosine (d18:1/16:0)	0.191979	0.360887	0.168908	Lactosylceramides (LCER)	Lipid		>0.05	*	0.00479275		>0.05
3-hydroxystearate	0.794477	0.325379	-0.469099	Fatty Acid, Monohydroxy	Lipid	*	0.0465557		>0.05		>0.05
2-isopropylmalate	-1.0765	-0.546396	0.530103	Food Component/Plant	Xenobiotics	*	0.0267094		>0.05		>0.05
suberate (C8-DC)	-0.409381	-0.260208	0.149174	Fatty Acid, Dicarboxylate	Lipid	*	0.0254468		>0.05		>0.05
piperine	-0.263741	-0.0927303	0.171011	Food Component/Plant	Xenobiotics	*	0.0407469	*	0.0229455		>0.05
1-(1-enyl-palmitoyl)-2-palmitoleoyl-GPC (P-16:0/16:1)*	0.118221	0.501968	0.383747	Plasmalogen	Lipid		>0.05	*	0.00948709	*	0.00855167
1-myristoylglycerol (14:0)	-0.494305	-1.14227	-0.647964	Monoacylglycerol	Lipid		>0.05	*	0.00560091	*	0.0366336
gamma-glutamyltyrosine	-0.205876	-0.33854	-0.132664	Gamma-glutamyl Amino Acid	Peptide		>0.05	*	0.0135847		>0.05
1-stearoyl-GPG (18:0)	-0.159883	-0.644801	-0.484918	Lysophospholipid	Lipid		>0.05	*	0.00604738	*	0.0118764
1-lignoceroyl-GPC (24:0)	0.0740472	0.277344	0.203297	Lysophospholipid	Lipid		>0.05	*	0.0389123		>0.05
3-methoxycatechol sulfate (2)	-0.697583	-0.972004	-0.274421	Benzoate Metabolism	Xenobiotics		>0.05	*	0.0479547		>0.05
1-palmitoleoylglycerol (16:1)*	0.133878	-0.619476	-0.753353	Monoacylglycerol	Lipid		>0.05	*	0.0062835	*	0.0102732
arachidoylcarnitine (C20)*	0.454319	0.572532	0.118213	Fatty Acid Metabolism (Acyl Carnitine, Long Chain Saturated)	Lipid	*	0.03055		>0.05		>0.05
hydroquinone sulfate	-0.0538762	-1.90886	-1.85498	Drug - Topical Agents	Xenobiotics		>0.05	*	0.0249999	*	0.017614
1-linoleoyl-GPI (18:2)*	-0.00520916	-0.349469	-0.34426	Lysophospholipid	Lipid		>0.05		>0.05	*	0.0366747
inosine	0.02187	-0.925545	-0.947415	Purine Metabolism, (Hypo)Xanthine/Inosine containing	Nucleotide		>0.05	*	0.0301885	*	0.0420995
orotate	0.0291959	0.362425	0.333229	Pyrimidine Metabolism, Orotate containing	Nucleotide		>0.05	*	0.0234154	*	0.00722419
1-stearoyl-2-oleoyl-GPC (18:0/18:1)	-0.0981286	-0.359603	-0.261475	Phosphatidylcholine (PC)	Lipid		>0.05	*	0.00704476	*	0.0229575
1-stearoyl-2-docosahexaenoyl-GPE (18:0/22:6)*	-0.0105179	-0.565536	-0.555018	Phosphatidylethanolamine (PE)	Lipid		>0.05	*	0.0466394	*	0.00635326
1-palmitoyl-2-oleoyl-GPE (16:0/18:1)	-0.195278	-0.82083	-0.625552	Phosphatidylethanolamine (PE)	Lipid		>0.05	*	0.0109712		>0.05
1-(1-enyl-palmitoyl)-2-palmitoyl-GPC (P-16:0/16:0)*	0.0997982	0.342886	0.243088	Plasmalogen	Lipid		>0.05	*	0.00604943	*	0.0100931
sarcosine	-0.205905	0.322617	0.528522	Glycine, Serine and Threonine Metabolism	Amino Acid		>0.05		>0.05	*	0.00635326
tyrosine	-0.10115	-0.207582	-0.106432	Tyrosine Metabolism	Amino Acid		>0.05	*	0.0145707		>0.05
methionine	-0.183277	-0.11693	0.0663474	Methionine, Cysteine, SAM and Taurine Metabolism	Amino Acid	*	0.0481582		>0.05		>0.05
cystathionine	-0.453703	-0.671588	-0.217886	Methionine, Cysteine, SAM and Taurine Metabolism	Amino Acid		>0.05	*	0.0266765		>0.05
1-cerotoyl-GPC (26:0)*	-0.0884834	0.673634	0.762117	Lysophospholipid	Lipid		>0.05	*	0.0118772	*	0.00223297
umbelliferone sulfate	0.259462	0.230702	-0.02876	Food Component/Plant	Xenobiotics		>0.05	*	0.0217577		>0.05
biliverdin	0.206053	0.442667	0.236614	Hemoglobin and Porphyrin Metabolism	Cofactors and Vitamins		>0.05	*	0.0266765		>0.05
2-methylbutyrylcarnitine (C5)	-0.185335	-0.510606	-0.325271	Leucine, Isoleucine and Valine Metabolism	Amino Acid		>0.05	*	0.0365911		>0.05
4-vinylguaiacol sulfate	-0.32712	-0.154575	0.172545	Food Component/Plant	Xenobiotics		>0.05	*	0.0465505		>0.05
sulfate of piperine metabolite C16H19NO3 (3)*	-0.633925	-0.674293	-0.0403674	Food Component/Plant	Xenobiotics	*	0.0294276	*	0.00719754		>0.05
3-aminoisobutyrate	0.0271422	0.523142	0.496	Pyrimidine Metabolism, Thymine containing	Nucleotide		>0.05		>0.05	*	0.0379723
S-1-pyrroline-5-carboxylate	-0.195432	-0.110272	0.0851605	Glutamate Metabolism	Amino Acid	*	0.0424202		>0.05		>0.05
2-O-methylascorbic acid	-0.177844	-0.312116	-0.134272	Ascorbate and Aldarate Metabolism	Cofactors and Vitamins	*	0.0466658	*	0.0413574		>0.05
hypotaurine	-0.197388	0.223355	0.420744	Methionine, Cysteine, SAM and Taurine Metabolism	Amino Acid		>0.05		>0.05	*	0.0406849
linoleoyl-linoleoyl-glycerol (18:2/18:2) [1]*	0.231069	-0.507055	-0.738123	Diacylglycerol	Lipid		>0.05		>0.05	*	0.00391021
1-carboxyethylphenylalanine	-0.207958	-0.83124	-0.623282	Phenylalanine Metabolism	Amino Acid		>0.05	*	0.0343889		>0.05
N-stearoyltaurine	0.135572	-0.16964	-0.305212	Endocannabinoid	Lipid		>0.05		>0.05	*	0.0481933
1-arachidonoyl-GPI (20:4)*	-0.0284893	-0.305425	-0.276936	Lysophospholipid	Lipid		>0.05		>0.05	*	0.0406849
1-oleoylglycerol (18:1)	-0.0909824	-0.602323	-0.51134	Monoacylglycerol	Lipid		>0.05	*	0.0205061	*	0.0183035
1-palmitoyl-2-linoleoyl-GPC (16:0/18:2)	0.00531239	-0.0899482	-0.0952606	Phosphatidylcholine (PC)	Lipid		>0.05	*	0.0249999	*	0.0221169
2-methoxyhydroquinone sulfate (2)	-0.088205	-0.901093	-0.812888	Benzoate Metabolism	Xenobiotics		>0.05	*	0.0276819	*	0.0467021
1-stearoyl-2-arachidonoyl-GPC (18:0/20:4)	0.02189	-0.0900603	-0.11195	Phosphatidylcholine (PC)	Lipid		>0.05		>0.05	*	0.0481933
vanillylmandelate (VMA)	-0.387631	-0.277244	0.110387	Tyrosine Metabolism	Amino Acid	*	0.0248973		>0.05		>0.05
1-oleoyl-2-linoleoyl-GPE (18:1/18:2)*	-0.21393	-0.770627	-0.556697	Phosphatidylethanolamine (PE)	Lipid		>0.05	*	0.00518262	*	0.00557799
alpha-tocopherol	0.085825	-0.0178462	-0.103671	Tocopherol Metabolism	Cofactors and Vitamins		>0.05		>0.05	*	0.0466049
N-acetyl-isoputreanine	0.0474618	0.557892	0.51043	Polyamine Metabolism	Amino Acid		>0.05	*	0.0109712	*	0.00373723
gamma-CEHC	-0.467753	-0.607405	-0.139652	Tocopherol Metabolism	Cofactors and Vitamins	*	0.0349031	*	0.00272711		>0.05
caffeine	-1.01645	-1.3737	-0.357248	Xanthine Metabolism	Xenobiotics	*	0.00126266	*	0.0062835		>0.05
1,2-dipalmitoyl-GPC (16:0/16:0)	-0.0268611	0.16462	0.191481	Phosphatidylcholine (PC)	Lipid		>0.05	*	0.0439314	*	0.000274097
maltotriose	-1.19731	-0.83785	0.359461	Glycogen Metabolism	Carbohydrate	*	0.0462082		>0.05		>0.05
cysteine sulfinic acid	-0.267732	-0.491586	-0.223854	Methionine, Cysteine, SAM and Taurine Metabolism	Amino Acid		>0.05	*	0.0365911		>0.05
2-methoxyhydroquinone sulfate (1)	0.0611178	-0.859574	-0.920692	Benzoate Metabolism	Xenobiotics		>0.05	*	0.0185313	*	0.0265704
behenoyl sphingomyelin (d18:1/22:0)*	0.0800688	-0.105897	-0.185966	Sphingomyelins	Lipid		>0.05		>0.05	*	0.016303
palmitoyl-docosahexaenoyl-glycerol (16:0/22:6) [1]*	-0.722786	-0.869316	-0.14653	Diacylglycerol	Lipid		>0.05	*	0.0441122		>0.05
N-palmitoyl-sphinganine (d18:0/16:0)	-0.237026	-0.667221	-0.430195	Dihydroceramides	Lipid		>0.05	*	0.00604943	*	0.0330063
glycosyl-N-behenoyl-sphingadienine (d18:2/22:0)*	0.0261057	0.325779	0.299673	Hexosylceramides (HCER)	Lipid		>0.05		>0.05	*	0.0393087
4-acetylcatechol sulfate (1)	-0.310364	-0.72095	-0.410586	Food Component/Plant	Xenobiotics	*	0.0360707		>0.05		>0.05
ribitol	-0.130657	-0.246637	-0.11598	Pentose Metabolism	Carbohydrate		>0.05	*	0.0191735		>0.05
linoleoyl-arachidonoyl-glycerol (18:2/20:4) [1]*	0.0867183	-0.463785	-0.550503	Diacylglycerol	Lipid		>0.05		>0.05	*	0.0150398
palmitoyl-sphingosine-phosphoethanolamine (d18:1/16:0)	0.0531788	0.261717	0.208538	Ceramide PEs	Lipid		>0.05	*	0.0135847	*	0.0190165
paraxanthine	-0.709324	-0.503684	0.20564	Xanthine Metabolism	Xenobiotics	*	0.000974687		>0.05		>0.05
thymol sulfate	-1.35041	-3.94431	-2.59391	Food Component/Plant	Xenobiotics		>0.05	*	0.00652136		>0.05
N-formylmethionine	-0.235907	-0.110096	0.125811	Methionine, Cysteine, SAM and Taurine Metabolism	Amino Acid	*	0.00409828		>0.05		>0.05
2,4-di-tert-butylphenol	0.00145396	-0.462816	-0.46427	Chemical	Xenobiotics		>0.05	*	0.0219188	*	0.00325921
cysteinylglycine	-0.439106	-0.623759	-0.184653	Glutathione Metabolism	Amino Acid		>0.05	*	0.0266765		>0.05
bilirubin degradation product, C17H20N2O5 (2)**	0.228018	0.635947	0.407929	Partially Characterized Molecules	Partially Characterized Molecules		>0.05	*	0.0234154		>0.05
cytosine	0.351295	-0.448775	-0.80007	Pyrimidine Metabolism, Cytidine containing	Nucleotide		>0.05	*	0.0131104	*	0.00427646
sulfate*	-0.165141	-0.28771	-0.122569	Chemical	Xenobiotics		>0.05	*	0.00881445		>0.05
N-acetylalliin	-1.12142	-1.56313	-0.441711	Food Component/Plant	Xenobiotics	*	0.0342859		>0.05		>0.05
1-linoleoylglycerol (18:2)	0.100157	-0.332892	-0.433049	Monoacylglycerol	Lipid		>0.05	*	0.0249999	*	0.00929392
2-hydroxyhippurate (salicylurate)	-0.365169	-1.53467	-1.1695	Benzoate Metabolism	Xenobiotics		>0.05	*	0.0439314		>0.05
N-acetylaspartate (NAA)	-0.0410668	0.217452	0.258519	Alanine and Aspartate Metabolism	Amino Acid		>0.05		>0.05	*	0.0229575
retinal	-0.148233	-0.66247	-0.514236	Vitamin A Metabolism	Cofactors and Vitamins		>0.05	*	0.00486735	*	0.00249341
tricosanoyl sphingomyelin (d18:1/23:0)*	0.0415119	-0.156885	-0.198397	Sphingomyelins	Lipid		>0.05	*	0.0266765	*	0.0221169
lithocholate sulfate (1)	-1.15277	-0.682805	0.469961	Secondary Bile Acid Metabolism	Lipid	*	0.027599		>0.05		>0.05
1-(1-enyl-stearoyl)-2-arachidonoyl-GPE (P-18:0/20:4)*	0.0854319	-0.151389	-0.23682	Plasmalogen	Lipid		>0.05		>0.05	*	0.0229575
N-octanoylglycine	0.615677	0.865235	0.249558	Fatty Acid Metabolism (Acyl Glycine)	Lipid	*	0.0471079	*	0.0128032		>0.05
salicylate	0.215925	-0.536091	-0.752016	Drug - Topical Agents	Xenobiotics		>0.05	*	0.0266765		>0.05
gamma-glutamylleucine	-0.111589	-0.290785	-0.179196	Gamma-glutamyl Amino Acid	Peptide		>0.05	*	0.0284493		>0.05
propionylcarnitine (C3)	-0.355572	-0.686191	-0.330619	Fatty Acid Metabolism (also BCAA Metabolism)	Lipid		>0.05	*	0.00704476		>0.05
2-ethylphenylsulfate	-0.363016	0.0475016	0.410518	Benzoate Metabolism	Xenobiotics		>0.05	*	0.00987999		>0.05
tetradecadienoate (14:2)*	1.98002	2.0879	0.107884	Long Chain Polyunsaturated Fatty Acid (n3 and n6)	Lipid	*	0.0410796	*	0.0466394		>0.05
sulfate of piperine metabolite C18H21NO3 (1)*	-0.297591	-0.219201	0.0783895	Food Component/Plant	Xenobiotics		>0.05	*	0.0151182		>0.05
metabolonic lactone sulfate	-0.115473	-0.89146	-0.775987	Partially Characterized Molecules	Partially Characterized Molecules		>0.05		>0.05	*	0.0450608
1-methylurate	-0.85537	-0.419851	0.435519	Xanthine Metabolism	Xenobiotics	*	0.00819833		>0.05		>0.05
5,6-dihydrothymine	-0.125773	0.152688	0.27846	Pyrimidine Metabolism, Thymine containing	Nucleotide		>0.05		>0.05	*	0.0190165
palmitoyl dihydrosphingomyelin (d18:0/16:0)*	-0.0339421	0.12332	0.157262	Dihydrosphingomyelins	Lipid		>0.05		>0.05	*	0.0379723
cis-4-decenoate (10:1n6)*	0.99319	0.912163	-0.0810269	Medium Chain Fatty Acid	Lipid	*	0.03055		>0.05		>0.05
1-stearoyl-2-arachidonoyl-GPE (18:0/20:4)	0.0131909	-0.444838	-0.458029	Phosphatidylethanolamine (PE)	Lipid		>0.05	*	0.00818474	*	0.00168282
3-hydroxypyridine sulfate	-0.0792251	-0.826339	-0.747114	Chemical	Xenobiotics		>0.05	*	0.0191735		>0.05
1-stearoyl-2-oleoyl-GPI (18:0/18:1)*	-0.196518	-0.422065	-0.225547	Phosphatidylinositol (PI)	Lipid		>0.05	*	0.0205061		>0.05
theophylline	-0.855059	-0.91715	-0.0620913	Xanthine Metabolism	Xenobiotics	*	0.000844486	*	0.0389123		>0.05
1-oleoyl-GPI (18:1)	-0.311121	-0.462732	-0.151611	Lysophospholipid	Lipid		>0.05	*	0.0389123		>0.05
ferulic acid 4-sulfate	-0.389924	-0.903356	-0.513432	Food Component/Plant	Xenobiotics		>0.05	*	0.020455		>0.05
3-methylxanthine	-0.719127	-0.2077	0.511427	Xanthine Metabolism	Xenobiotics	*	0.027599		>0.05		>0.05
3,7-dimethylurate	-0.762683	0.180878	0.943561	Xanthine Metabolism	Xenobiotics	*	0.017976		>0.05		>0.05
5-hydroxy-2-methylpyridine sulfate	0.0382531	-2.19729	-2.23555	Chemical	Xenobiotics		>0.05	*	0.0199831		>0.05
tyramine O-sulfate	-0.0894294	-1.7828	-1.69337	Tyrosine Metabolism	Amino Acid		>0.05		>0.05	*	0.035407
glycochenodeoxycholate 3-sulfate	-0.785671	0.202031	0.987702	Primary Bile Acid Metabolism	Lipid		>0.05		>0.05	*	0.0420995
1-linoleoyl-2-linolenoyl-GPC (18:2/18:3)*	0.00133385	-0.281248	-0.282582	Phosphatidylcholine (PC)	Lipid		>0.05	*	0.0494865	*	0.0498269
carotene diol (1)	-0.0390034	-0.280153	-0.24115	Vitamin A Metabolism	Cofactors and Vitamins		>0.05	*	0.0466394		>0.05
2,6-dihydroxybenzoic acid	-0.299279	-0.787825	-0.488546	Drug - Topical Agents	Xenobiotics		>0.05	*	0.00604943		>0.05
oleoyl-linoleoyl-glycerol (18:1/18:2) [1]	0.0341434	-0.667722	-0.701865	Diacylglycerol	Lipid		>0.05	*	0.00442962	*	0.000755588
1-palmitoyl-2-arachidonoyl-GPI (16:0/20:4)*	-0.193254	-0.546075	-0.352821	Phosphatidylinositol (PI)	Lipid		>0.05	*	0.00759559	*	0.0421017
1-linoleoyl-GPG (18:2)*	0.0888294	-0.477264	-0.566093	Lysophospholipid	Lipid		>0.05	*	0.0413574	*	0.00427815
glucuronide of piperine metabolite C17H21NO3 (4)*	-0.60165	-0.90224	-0.300591	Food Component/Plant	Xenobiotics	*	0.0258518	*	0.0141215		>0.05
hydroxypalmitoyl sphingomyelin (d18:1/16:0(OH))**	0.0560368	0.234825	0.178789	Sphingomyelins	Lipid		>0.05		>0.05	*	0.0481933
oleoyl-oleoyl-glycerol (18:1/18:1) [2]*	-0.729207	-1.69528	-0.966069	Diacylglycerol	Lipid		>0.05	*	0.0214045		>0.05
betaine	-0.198999	-0.122359	0.0766396	Glycine, Serine and Threonine Metabolism	Amino Acid	*	0.031592		>0.05		>0.05
sphingomyelin (d18:2/24:2)*	-0.0416754	0.191715	0.23339	Sphingomyelins	Lipid		>0.05	*	0.0466394		>0.05
1-stearoyl-2-linoleoyl-GPC (18:0/18:2)*	-0.0147401	-0.117318	-0.102578	Phosphatidylcholine (PC)	Lipid		>0.05	*	0.0389123	*	0.0366747
4-hydroxychlorothalonil	1.09351	0.340057	-0.753456	Chemical	Xenobiotics	*	0.0140254	*	0.0205061		>0.05
1-palmitoyl-2-oleoyl-GPI (16:0/18:1)*	-0.0845283	-0.35347	-0.268942	Phosphatidylinositol (PI)	Lipid		>0.05	*	0.0343889		>0.05
11beta-hydroxyandrosterone glucuronide	-0.376095	-0.595112	-0.219017	Androgenic Steroids	Lipid	*	0.0431021	*	0.0156192		>0.05
palmitoyl-linoleoyl-glycerol (16:0/18:2) [1]*	-0.43819	-1.1623	-0.724111	Diacylglycerol	Lipid		>0.05	*	0.00320072		>0.05
1-myristoyl-2-arachidonoyl-GPC (14:0/20:4)*	0.0577111	-0.420513	-0.478224	Phosphatidylcholine (PC)	Lipid		>0.05	*	0.0179172	*	0.00929392
3-carboxy-4-methyl-5-pentyl-2-furanpropionate (3-CMPFP)**	-0.0362256	-0.913687	-0.877461	Fatty Acid, Dicarboxylate	Lipid		>0.05	*	0.00881445	*	0.00635326
N-acetylglutamate	-0.322698	-0.421189	-0.0984914	Glutamate Metabolism	Amino Acid	*	0.0201738	*	0.00948709		>0.05
gamma-glutamyltryptophan	-0.118343	-0.169515	-0.0511717	Gamma-glutamyl Amino Acid	Peptide		>0.05	*	0.0219188		>0.05
4-methylnonanoylcarnitine	-1.3632	-2.12883	-0.765631	Fatty Acid Metabolism (Acyl Carnitine, Medium Chain)	Lipid		>0.05	*	0.0266416		>0.05
bilirubin degradation product, C17H18N2O4 (2)**	0.260778	0.39528	0.134501	Partially Characterized Molecules	Partially Characterized Molecules		>0.05	*	0.0389123		>0.05
1-palmitoyl-2-arachidonoyl-GPE (16:0/20:4)*	0.00567857	-0.406961	-0.41264	Phosphatidylethanolamine (PE)	Lipid		>0.05	*	0.0389123	*	0.0366747
1-carboxyethylisoleucine	-0.349157	-1.16458	-0.815428	Leucine, Isoleucine and Valine Metabolism	Amino Acid		>0.05	*	0.00409161	*	0.0366747
hexadecasphingosine (d16:1)*	-0.505009	-0.377587	0.127423	Sphingosines	Lipid	*	0.0331006		>0.05		>0.05
2-hydroxyfluorene sulfate	0.0058824	-0.232831	-0.238714	Tobacco Metabolite	Xenobiotics		>0.05	*	0.0276819	*	0.0373727
vanillic alcohol sulfate	-0.776759	-1.65657	-0.879811	Tyrosine Metabolism	Amino Acid		>0.05	*	0.0240369		>0.05
palmitoleoyl-linoleoyl-glycerol (16:1/18:2) [1]*	0.0664286	-0.55028	-0.616709	Diacylglycerol	Lipid		>0.05	*	0.00518262	*	0.00891515
1-palmitoylglycerol (16:0)	-0.786689	-1.14032	-0.353636	Monoacylglycerol	Lipid		>0.05	*	0.0266765		>0.05
bilirubin degradation product, C16H18N2O5 (1)**	0.341902	0.381693	0.0397909	Partially Characterized Molecules	Partially Characterized Molecules		>0.05	*	0.0343889		>0.05
fructosyllysine	-0.0405142	-0.600821	-0.560306	Lysine Metabolism	Amino Acid		>0.05	*	0.0365911	*	0.0330063
taurolithocholate 3-sulfate	-0.657991	0.366242	1.02423	Secondary Bile Acid Metabolism	Lipid		>0.05		>0.05	*	0.0428233
maltose	-0.680946	-0.636983	0.0439629	Glycogen Metabolism	Carbohydrate		>0.05	*	0.0388806		>0.05
N,N,N-trimethyl-5-aminovalerate	-0.182095	-0.649172	-0.467076	Lysine Metabolism	Amino Acid		>0.05	*	0.0205061	*	0.0354151
beta-alanine	0.106358	-0.288683	-0.395041	Pyrimidine Metabolism, Uracil containing	Nucleotide		>0.05		>0.05	*	0.0190165
4-hydroxycoumarin	-0.842848	-1.76188	-0.919036	Drug - Cardiovascular	Xenobiotics		>0.05	*	0.00787685		>0.05
N-palmitoyltaurine	0.242683	-0.0990875	-0.34177	Endocannabinoid	Lipid		>0.05		>0.05	*	0.0485968
oxalate (ethanedioate)	-0.10052	-0.347412	-0.246893	Ascorbate and Aldarate Metabolism	Cofactors and Vitamins		>0.05	*	0.0413574		>0.05
2-aminoadipate	-0.114477	-0.602925	-0.488449	Lysine Metabolism	Amino Acid		>0.05		>0.05	*	0.00691037
1-stearoyl-2-oleoyl-GPE (18:0/18:1)	-0.244719	-1.18204	-0.937325	Phosphatidylethanolamine (PE)	Lipid		>0.05	*	0.000738969	*	0.00258477
allantoin	-0.110761	-0.227301	-0.11654	Purine Metabolism, (Hypo)Xanthine/Inosine containing	Nucleotide		>0.05	*	0.0117879		>0.05
4-methylguaiacol sulfate	-0.753714	-1.48123	-0.727515	Benzoate Metabolism	Xenobiotics		>0.05	*	0.00652788		>0.05
sphinganine-1-phosphate	-0.239385	-0.300683	-0.0612973	Sphingolipid Synthesis	Lipid		>0.05	*	0.0413574		>0.05
5-hydroxylysine	0.0325045	-0.220869	-0.253373	Lysine Metabolism	Amino Acid		>0.05		>0.05	*	0.0481933
4-ethylphenylsulfate	-0.338261	-0.839488	-0.501228	Benzoate Metabolism	Xenobiotics		>0.05	*	0.00179106	*	0.0247223
theanine	-1.25527	-1.67562	-0.420359	Food Component/Plant	Xenobiotics	*	0.0216479	*	0.0191686		>0.05
ascorbic acid 3-sulfate*	-0.0976832	-0.480876	-0.383193	Ascorbate and Aldarate Metabolism	Cofactors and Vitamins		>0.05	*	0.0109712		>0.05
histidine betaine (hercynine)*	0.0581128	-0.549617	-0.60773	Food Component/Plant	Xenobiotics		>0.05		>0.05	*	0.0326907
1-methylxanthine	-0.744321	-0.415056	0.329265	Xanthine Metabolism	Xenobiotics	*	0.016855		>0.05		>0.05
3-phosphoglycerate	-0.321776	-0.642005	-0.320229	Glycolysis, Gluconeogenesis, and Pyruvate Metabolism	Carbohydrate		>0.05	*	0.00245367	*	0.0390511
riboflavin (Vitamin B2)	-0.0287944	-0.325485	-0.296691	Riboflavin Metabolism	Cofactors and Vitamins		>0.05	*	0.035355		>0.05
S-allylcysteine	-2.31078	-2.36615	-0.0553692	Food Component/Plant	Xenobiotics	*	0.00766274		>0.05		>0.05
4-hydroxyglutamate	0.18461	-0.377048	-0.561658	Glutamate Metabolism	Amino Acid		>0.05		>0.05	*	0.00735677
caffeic acid sulfate	0.332377	-0.535163	-0.86754	Food Component/Plant	Xenobiotics		>0.05	*	0.0382489	*	0.0427263
glycerol 3-phosphate	0.122636	-0.209209	-0.331845	Glycerolipid Metabolism	Lipid		>0.05		>0.05	*	0.0379723
glucuronide of piperine metabolite C17H21NO3 (3)*	-0.445049	-0.283576	0.161473	Food Component/Plant	Xenobiotics		>0.05	*	0.0230023		>0.05
N-acetylisoleucine	-0.0429837	-0.197446	-0.154462	Leucine, Isoleucine and Valine Metabolism	Amino Acid		>0.05	*	0.0389123		>0.05
maltol sulfate	-0.630823	-1.34879	-0.717971	Food Component/Plant	Xenobiotics		>0.05	*	0.0165039		>0.05
3-hydroxylaurate	0.546346	0.461967	-0.0843786	Fatty Acid, Monohydroxy	Lipid	*	0.0496905		>0.05		>0.05
taurochenodeoxycholic acid 3-sulfate	-0.91453	0.194001	1.10853	Secondary Bile Acid Metabolism	Lipid		>0.05		>0.05	*	0.0271058
furaneol sulfate	0.36213	-0.296481	-0.65861	Food Component/Plant	Xenobiotics		>0.05		>0.05	*	0.0129715
1-palmitoyl-2-docosahexaenoyl-GPE (16:0/22:6)*	0.0131095	-0.417538	-0.430647	Phosphatidylethanolamine (PE)	Lipid		>0.05		>0.05	*	0.0318554
1,3-dimethylurate	-0.683547	-0.875896	-0.192348	Xanthine Metabolism	Xenobiotics	*	0.0194435	*	0.0249941		>0.05
N-(2-furoyl)glycine	-0.0868609	-1.15161	-1.06475	Food Component/Plant	Xenobiotics		>0.05	*	0.0135695		>0.05
5-hydroxyindoleacetate	-0.363187	-0.813621	-0.450434	Tryptophan Metabolism	Amino Acid	*	0.049645		>0.05		>0.05
glutamine_degradant*	0.125619	0.618717	0.493098	Partially Characterized Molecules	Partially Characterized Molecules		>0.05		>0.05	*	0.0393087
1-(1-enyl-palmitoyl)-GPC (P-16:0)*	0.176235	0.59892	0.422685	Lysoplasmalogen	Lipid		>0.05	*	0.0167336	*	0.0481933
3-(3-hydroxyphenyl)propionate sulfate	-0.983113	0.369218	1.35233	Benzoate Metabolism	Xenobiotics		>0.05		>0.05	*	0.0478999
EDTA	-0.0152613	0.412356	0.427617	Chemical	Xenobiotics		>0.05	*	0.0102051		>0.05
1-carboxyethyltyrosine	-0.322366	-1.07889	-0.756522	Tyrosine Metabolism	Amino Acid		>0.05	*	0.00652788	*	0.0450584
1-carboxyethylvaline	-0.259555	-0.943176	-0.683621	Leucine, Isoleucine and Valine Metabolism	Amino Acid		>0.05	*	0.0135847	*	0.025648
glucuronate	-0.15845	-0.819612	-0.661162	Aminosugar Metabolism	Carbohydrate		>0.05	*	0.0219188		>0.05
homovanillate (HVA)	-0.473187	-0.353478	0.119709	Tyrosine Metabolism	Amino Acid		>0.05	*	0.0284493		>0.05
lanthionine	-0.319369	-1.28105	-0.961677	Methionine, Cysteine, SAM and Taurine Metabolism	Amino Acid		>0.05	*	0.0227451	*	0.0250631
alpha-ketoglutarate	-0.16066	-0.322191	-0.161531	TCA Cycle	Energy		>0.05	*	0.0284493		>0.05
glycodeoxycholate glucuronide (1)	-0.956055	-1.85025	-0.894192	Secondary Bile Acid Metabolism	Lipid	*	0.0242627	*	0.0434881		>0.05
N-acetyltyrosine	-0.193884	-0.309012	-0.115128	Tyrosine Metabolism	Amino Acid		>0.05	*	0.0389123		>0.05
4-oxo-retinoic acid	-0.00477302	-0.528325	-0.523552	Vitamin A Metabolism	Cofactors and Vitamins		>0.05		>0.05	*	0.0441102
sulfate of piperine metabolite C18H21NO3 (3)*	-0.229891	-0.321411	-0.0915198	Food Component/Plant	Xenobiotics		>0.05	*	0.00654665		>0.05
glucuronide of piperine metabolite C17H21NO3 (5)*	-0.477565	-0.187207	0.290357	Food Component/Plant	Xenobiotics		>0.05	*	0.0427332		>0.05
enterolactone sulfate	-1.63724	-1.46522	0.172013	Food Component/Plant	Xenobiotics		>0.05	*	0.0147443		>0.05
theobromine	-0.574826	0.0601338	0.63496	Xanthine Metabolism	Xenobiotics	*	0.0209021		>0.05		>0.05
N-acetyl-beta-alanine	-0.262677	-0.146955	0.115722	Pyrimidine Metabolism, Uracil containing	Nucleotide	*	0.027599		>0.05		>0.05
(N(1) + N(8))-acetylspermidine	-0.100114	0.334056	0.43417	Polyamine Metabolism	Amino Acid		>0.05	*	0.0266765	*	0.0150785
1,2-dilinoleoyl-GPE (18:2/18:2)*	-0.466559	-0.928221	-0.461662	Phosphatidylethanolamine (PE)	Lipid		>0.05	*	0.00774944	*	0.0279763
1-palmitoyl-2-linoleoyl-GPE (16:0/18:2)	-0.0948325	-0.69309	-0.598258	Phosphatidylethanolamine (PE)	Lipid		>0.05	*	0.00881445	*	0.00692265
cysteine s-sulfate	-0.542229	-0.877797	-0.335568	Methionine, Cysteine, SAM and Taurine Metabolism	Amino Acid		>0.05	*	0.0167336		>0.05
palmitoyl-linoleoyl-glycerol (16:0/18:2) [2]*	-0.319575	-1.30243	-0.982851	Diacylglycerol	Lipid		>0.05	*	0.0010671	*	0.00781371
1-(1-enyl-stearoyl)-2-linoleoyl-GPE (P-18:0/18:2)*	-0.0574719	-0.377821	-0.320349	Plasmalogen	Lipid		>0.05	*	0.0117879	*	0.00968619
1-(1-enyl-palmitoyl)-2-oleoyl-GPC (P-16:0/18:1)*	0.18046	0.544878	0.364417	Plasmalogen	Lipid		>0.05	*	0.0439314	*	0.0100931
1-(1-enyl-stearoyl)-2-oleoyl-GPE (P-18:0/18:1)	-0.0642204	-0.435463	-0.371243	Plasmalogen	Lipid		>0.05	*	0.0303226		>0.05
glycolithocholate	-1.19834	-1.70921	-0.510862	Secondary Bile Acid Metabolism	Lipid	*	0.0211446	*	0.00853005		>0.05
bilirubin degradation product, C17H18N2O4 (3)**	0.265991	0.35554	0.0895493	Partially Characterized Molecules	Partially Characterized Molecules		>0.05	*	0.0413574		>0.05
S-methylmethionine	-1.27185	-1.62608	-0.354226	Methionine, Cysteine, SAM and Taurine Metabolism	Amino Acid		>0.05	*	0.0126545		>0.05
kynurenine	-0.224871	-0.171644	0.0532269	Tryptophan Metabolism	Amino Acid	*	0.0125368	*	0.0234154		>0.05
glutamate	-0.13417	-0.363161	-0.228991	Glutamate Metabolism	Amino Acid		>0.05	*	0.0389123		>0.05
sulfate of piperine metabolite C16H19NO3 (2)*	-0.571225	-0.674524	-0.103299	Food Component/Plant	Xenobiotics	*	0.0467439	*	0.00822161		>0.05
retinol (Vitamin A)	-0.00974418	-0.208142	-0.198398	Vitamin A Metabolism	Cofactors and Vitamins		>0.05	*	0.0413574		>0.05
azelate (C9-DC)	-0.409584	-0.282393	0.12719	Fatty Acid, Dicarboxylate	Lipid	*	0.0372714		>0.05		>0.05
1-carboxyethylleucine	-0.241884	-1.11987	-0.877986	Leucine, Isoleucine and Valine Metabolism	Amino Acid		>0.05	*	0.00948709	*	0.0213032
glycolithocholate sulfate*	-0.696824	-0.198472	0.498352	Secondary Bile Acid Metabolism	Lipid	*	0.0397751		>0.05		>0.05
palmitoyl sphingomyelin (d18:1/16:0)	0.00843852	0.102749	0.0943104	Sphingomyelins	Lipid		>0.05		>0.05	*	0.0421017
1-palmitoyl-2-stearoyl-GPE (16:0/18:0)*	-0.547012	-1.06492	-0.517913	Phosphatidylethanolamine (PE)	Lipid		>0.05	*	0.00459036		>0.05
phosphate	0.0243527	-0.114788	-0.13914	Oxidative Phosphorylation	Energy		>0.05		>0.05	*	0.0466049
caproate (6:0)	0.366853	0.474206	0.107353	Medium Chain Fatty Acid	Lipid	*	0.0466658		>0.05		>0.05
aconitate [cis or trans]	-0.149845	-0.364555	-0.21471	TCA Cycle	Energy		>0.05	*	0.0219188		>0.05
chenodeoxycholic acid sulfate (1)	-1.17111	-0.271206	0.8999	Primary Bile Acid Metabolism	Lipid	*	0.0324262		>0.05		>0.05
1-stearoyl-2-linoleoyl-GPI (18:0/18:2)	0.00664972	-0.218608	-0.225257	Phosphatidylinositol (PI)	Lipid		>0.05		>0.05	*	0.0498269
iminodiacetate (IDA)	0.0722489	0.718868	0.646619	Chemical	Xenobiotics		>0.05	*	0.0365911	*	0.0128702
bilirubin degradation product, C16H18N2O5 (2)**	0.317106	0.439141	0.122034	Partially Characterized Molecules	Partially Characterized Molecules		>0.05	*	0.0494865		>0.05
oleoyl-linoleoyl-glycerol (18:1/18:2) [2]	-0.128339	-0.759751	-0.631411	Diacylglycerol	Lipid		>0.05	*	0.00138189	*	0.00391021
3-indoleglyoxylic acid	-0.235068	-0.446235	-0.211166	Food Component/Plant	Xenobiotics		>0.05	*	0.0389044		>0.05
1,3,7-trimethylurate	-0.926638	-1.23458	-0.307942	Xanthine Metabolism	Xenobiotics	*	0.00139255	*	0.00465056		>0.05
deoxycholic acid 12-sulfate*	-1.16583	-1.07412	0.0917155	Secondary Bile Acid Metabolism	Lipid	*	0.0459321		>0.05		>0.05
creatine	0.16989	-0.131595	-0.301485	Creatine Metabolism	Amino Acid		>0.05		>0.05	*	0.0229575
1-linoleoyl-2-arachidonoyl-GPC (18:2/20:4n6)*	-0.0113298	-0.188657	-0.177327	Phosphatidylcholine (PC)	Lipid		>0.05	*	0.0413574	*	0.0156802
5-acetylamino-6-amino-3-methyluracil	-0.508692	-0.603679	-0.0949865	Xanthine Metabolism	Xenobiotics	*	0.016252		>0.05		>0.05
1-stearoyl-2-linoleoyl-GPE (18:0/18:2)*	-0.145571	-0.836206	-0.690634	Phosphatidylethanolamine (PE)	Lipid		>0.05	*	0.00067415	*	0.000552641
1-palmitoyl-2-dihomo-linolenoyl-GPC (16:0/20:3n3 or 6)*	-0.118203	-0.232351	-0.114147	Phosphatidylcholine (PC)	Lipid		>0.05	*	0.00560091		>0.05
bilirubin degradation product, C17H20N2O5 (1)**	0.254727	0.665687	0.41096	Partially Characterized Molecules	Partially Characterized Molecules		>0.05	*	0.0167336		>0.05
sphingomyelin (d18:0/18:0, d19:0/17:0)*	0.062786	-0.384333	-0.447119	Dihydrosphingomyelins	Lipid		>0.05		>0.05	*	0.0354151
1,7-dimethylurate	-1.07026	-1.02292	0.0473444	Xanthine Metabolism	Xenobiotics	*	0.000166533	*	0.0191735		>0.05
N2-acetyl,N6-methyllysine	-0.305009	0.387505	0.692514	Lysine Metabolism	Amino Acid		>0.05	*	0.0102051	*	0.0197536
pyridoxal	0.27678	0.747121	0.470341	Vitamin B6 Metabolism	Cofactors and Vitamins	*	0.0120726		>0.05		>0.05
trans-urocanate	0.000706481	0.417829	0.417123	Histidine Metabolism	Amino Acid		>0.05	*	0.00653006		>0.05
4-hydroxyphenylpyruvate	-0.368109	-0.566938	-0.198829	Tyrosine Metabolism	Amino Acid		>0.05	*	0.0179172		>0.05
threonate	-0.268477	-0.86933	-0.600852	Ascorbate and Aldarate Metabolism	Cofactors and Vitamins		>0.05	*	0.000260485	*	0.00194492
maleate	0.127997	-0.560958	-0.688955	Fatty Acid, Dicarboxylate	Lipid		>0.05		>0.05	*	0.0167591
1-palmitoyl-GPG (16:0)*	-0.187943	-0.677185	-0.489242	Lysophospholipid	Lipid		>0.05	*	0.00377717	*	0.00929392

## Sheet: Low_specific
Metabolites	High vs Moderate	High vs Low	Moderate vs Low	pathway	superpathway	sig_high_vs_medium	high_vs_medium_pval	sig_high_vs_low	high_vs_low_pval	sig_medium_vs_low	medium_vs_low_pval
1-(1-enyl-palmitoyl)-2-palmitoleoyl-GPC (P-16:0/16:1)*	0.118221	0.501968	0.383747	Plasmalogen	Lipid		>0.05	*	0.00948709	*	0.00855167
1-myristoylglycerol (14:0)	-0.494305	-1.14227	-0.647964	Monoacylglycerol	Lipid		>0.05	*	0.00560091	*	0.0366336
1-stearoyl-GPG (18:0)	-0.159883	-0.644801	-0.484918	Lysophospholipid	Lipid		>0.05	*	0.00604738	*	0.0118764
1-palmitoleoylglycerol (16:1)*	0.133878	-0.619476	-0.753353	Monoacylglycerol	Lipid		>0.05	*	0.0062835	*	0.0102732
hydroquinone sulfate	-0.0538762	-1.90886	-1.85498	Drug - Topical Agents	Xenobiotics		>0.05	*	0.0249999	*	0.017614
inosine	0.02187	-0.925545	-0.947415	Purine Metabolism, (Hypo)Xanthine/Inosine containing	Nucleotide		>0.05	*	0.0301885	*	0.0420995
orotate	0.0291959	0.362425	0.333229	Pyrimidine Metabolism, Orotate containing	Nucleotide		>0.05	*	0.0234154	*	0.00722419
1-stearoyl-2-oleoyl-GPC (18:0/18:1)	-0.0981286	-0.359603	-0.261475	Phosphatidylcholine (PC)	Lipid		>0.05	*	0.00704476	*	0.0229575
1-stearoyl-2-docosahexaenoyl-GPE (18:0/22:6)*	-0.0105179	-0.565536	-0.555018	Phosphatidylethanolamine (PE)	Lipid		>0.05	*	0.0466394	*	0.00635326
1-(1-enyl-palmitoyl)-2-palmitoyl-GPC (P-16:0/16:0)*	0.0997982	0.342886	0.243088	Plasmalogen	Lipid		>0.05	*	0.00604943	*	0.0100931
1-cerotoyl-GPC (26:0)*	-0.0884834	0.673634	0.762117	Lysophospholipid	Lipid		>0.05	*	0.0118772	*	0.00223297
1-oleoylglycerol (18:1)	-0.0909824	-0.602323	-0.51134	Monoacylglycerol	Lipid		>0.05	*	0.0205061	*	0.0183035
1-palmitoyl-2-linoleoyl-GPC (16:0/18:2)	0.00531239	-0.0899482	-0.0952606	Phosphatidylcholine (PC)	Lipid		>0.05	*	0.0249999	*	0.0221169
2-methoxyhydroquinone sulfate (2)	-0.088205	-0.901093	-0.812888	Benzoate Metabolism	Xenobiotics		>0.05	*	0.0276819	*	0.0467021
1-oleoyl-2-linoleoyl-GPE (18:1/18:2)*	-0.21393	-0.770627	-0.556697	Phosphatidylethanolamine (PE)	Lipid		>0.05	*	0.00518262	*	0.00557799
N-acetyl-isoputreanine	0.0474618	0.557892	0.51043	Polyamine Metabolism	Amino Acid		>0.05	*	0.0109712	*	0.00373723
1,2-dipalmitoyl-GPC (16:0/16:0)	-0.0268611	0.16462	0.191481	Phosphatidylcholine (PC)	Lipid		>0.05	*	0.0439314	*	0.000274097
2-methoxyhydroquinone sulfate (1)	0.0611178	-0.859574	-0.920692	Benzoate Metabolism	Xenobiotics		>0.05	*	0.0185313	*	0.0265704
N-palmitoyl-sphinganine (d18:0/16:0)	-0.237026	-0.667221	-0.430195	Dihydroceramides	Lipid		>0.05	*	0.00604943	*	0.0330063
palmitoyl-sphingosine-phosphoethanolamine (d18:1/16:0)	0.0531788	0.261717	0.208538	Ceramide PEs	Lipid		>0.05	*	0.0135847	*	0.0190165
2,4-di-tert-butylphenol	0.00145396	-0.462816	-0.46427	Chemical	Xenobiotics		>0.05	*	0.0219188	*	0.00325921
cytosine	0.351295	-0.448775	-0.80007	Pyrimidine Metabolism, Cytidine containing	Nucleotide		>0.05	*	0.0131104	*	0.00427646
1-linoleoylglycerol (18:2)	0.100157	-0.332892	-0.433049	Monoacylglycerol	Lipid		>0.05	*	0.0249999	*	0.00929392
retinal	-0.148233	-0.66247	-0.514236	Vitamin A Metabolism	Cofactors and Vitamins		>0.05	*	0.00486735	*	0.00249341
tricosanoyl sphingomyelin (d18:1/23:0)*	0.0415119	-0.156885	-0.198397	Sphingomyelins	Lipid		>0.05	*	0.0266765	*	0.0221169
1-stearoyl-2-arachidonoyl-GPE (18:0/20:4)	0.0131909	-0.444838	-0.458029	Phosphatidylethanolamine (PE)	Lipid		>0.05	*	0.00818474	*	0.00168282
1-linoleoyl-2-linolenoyl-GPC (18:2/18:3)*	0.00133385	-0.281248	-0.282582	Phosphatidylcholine (PC)	Lipid		>0.05	*	0.0494865	*	0.0498269
oleoyl-linoleoyl-glycerol (18:1/18:2) [1]	0.0341434	-0.667722	-0.701865	Diacylglycerol	Lipid		>0.05	*	0.00442962	*	0.000755588
1-palmitoyl-2-arachidonoyl-GPI (16:0/20:4)*	-0.193254	-0.546075	-0.352821	Phosphatidylinositol (PI)	Lipid		>0.05	*	0.00759559	*	0.0421017
1-linoleoyl-GPG (18:2)*	0.0888294	-0.477264	-0.566093	Lysophospholipid	Lipid		>0.05	*	0.0413574	*	0.00427815
1-stearoyl-2-linoleoyl-GPC (18:0/18:2)*	-0.0147401	-0.117318	-0.102578	Phosphatidylcholine (PC)	Lipid		>0.05	*	0.0389123	*	0.0366747
1-myristoyl-2-arachidonoyl-GPC (14:0/20:4)*	0.0577111	-0.420513	-0.478224	Phosphatidylcholine (PC)	Lipid		>0.05	*	0.0179172	*	0.00929392
3-carboxy-4-methyl-5-pentyl-2-furanpropionate (3-CMPFP)**	-0.0362256	-0.913687	-0.877461	Fatty Acid, Dicarboxylate	Lipid		>0.05	*	0.00881445	*	0.00635326
1-palmitoyl-2-arachidonoyl-GPE (16:0/20:4)*	0.00567857	-0.406961	-0.41264	Phosphatidylethanolamine (PE)	Lipid		>0.05	*	0.0389123	*	0.0366747
1-carboxyethylisoleucine	-0.349157	-1.16458	-0.815428	Leucine, Isoleucine and Valine Metabolism	Amino Acid		>0.05	*	0.00409161	*	0.0366747
2-hydroxyfluorene sulfate	0.0058824	-0.232831	-0.238714	Tobacco Metabolite	Xenobiotics		>0.05	*	0.0276819	*	0.0373727
palmitoleoyl-linoleoyl-glycerol (16:1/18:2) [1]*	0.0664286	-0.55028	-0.616709	Diacylglycerol	Lipid		>0.05	*	0.00518262	*	0.00891515
fructosyllysine	-0.0405142	-0.600821	-0.560306	Lysine Metabolism	Amino Acid		>0.05	*	0.0365911	*	0.0330063
N,N,N-trimethyl-5-aminovalerate	-0.182095	-0.649172	-0.467076	Lysine Metabolism	Amino Acid		>0.05	*	0.0205061	*	0.0354151
1-stearoyl-2-oleoyl-GPE (18:0/18:1)	-0.244719	-1.18204	-0.937325	Phosphatidylethanolamine (PE)	Lipid		>0.05	*	0.000738969	*	0.00258477
4-ethylphenylsulfate	-0.338261	-0.839488	-0.501228	Benzoate Metabolism	Xenobiotics		>0.05	*	0.00179106	*	0.0247223
3-phosphoglycerate	-0.321776	-0.642005	-0.320229	Glycolysis, Gluconeogenesis, and Pyruvate Metabolism	Carbohydrate		>0.05	*	0.00245367	*	0.0390511
caffeic acid sulfate	0.332377	-0.535163	-0.86754	Food Component/Plant	Xenobiotics		>0.05	*	0.0382489	*	0.0427263
1-(1-enyl-palmitoyl)-GPC (P-16:0)*	0.176235	0.59892	0.422685	Lysoplasmalogen	Lipid		>0.05	*	0.0167336	*	0.0481933
1-carboxyethyltyrosine	-0.322366	-1.07889	-0.756522	Tyrosine Metabolism	Amino Acid		>0.05	*	0.00652788	*	0.0450584
1-carboxyethylvaline	-0.259555	-0.943176	-0.683621	Leucine, Isoleucine and Valine Metabolism	Amino Acid		>0.05	*	0.0135847	*	0.025648
lanthionine	-0.319369	-1.28105	-0.961677	Methionine, Cysteine, SAM and Taurine Metabolism	Amino Acid		>0.05	*	0.0227451	*	0.0250631
(N(1) + N(8))-acetylspermidine	-0.100114	0.334056	0.43417	Polyamine Metabolism	Amino Acid		>0.05	*	0.0266765	*	0.0150785
1,2-dilinoleoyl-GPE (18:2/18:2)*	-0.466559	-0.928221	-0.461662	Phosphatidylethanolamine (PE)	Lipid		>0.05	*	0.00774944	*	0.0279763
1-palmitoyl-2-linoleoyl-GPE (16:0/18:2)	-0.0948325	-0.69309	-0.598258	Phosphatidylethanolamine (PE)	Lipid		>0.05	*	0.00881445	*	0.00692265
palmitoyl-linoleoyl-glycerol (16:0/18:2) [2]*	-0.319575	-1.30243	-0.982851	Diacylglycerol	Lipid		>0.05	*	0.0010671	*	0.00781371
1-(1-enyl-stearoyl)-2-linoleoyl-GPE (P-18:0/18:2)*	-0.0574719	-0.377821	-0.320349	Plasmalogen	Lipid		>0.05	*	0.0117879	*	0.00968619
1-(1-enyl-palmitoyl)-2-oleoyl-GPC (P-16:0/18:1)*	0.18046	0.544878	0.364417	Plasmalogen	Lipid		>0.05	*	0.0439314	*	0.0100931
1-carboxyethylleucine	-0.241884	-1.11987	-0.877986	Leucine, Isoleucine and Valine Metabolism	Amino Acid		>0.05	*	0.00948709	*	0.0213032
iminodiacetate (IDA)	0.0722489	0.718868	0.646619	Chemical	Xenobiotics		>0.05	*	0.0365911	*	0.0128702
oleoyl-linoleoyl-glycerol (18:1/18:2) [2]	-0.128339	-0.759751	-0.631411	Diacylglycerol	Lipid		>0.05	*	0.00138189	*	0.00391021
1-linoleoyl-2-arachidonoyl-GPC (18:2/20:4n6)*	-0.0113298	-0.188657	-0.177327	Phosphatidylcholine (PC)	Lipid		>0.05	*	0.0413574	*	0.0156802
1-stearoyl-2-linoleoyl-GPE (18:0/18:2)*	-0.145571	-0.836206	-0.690634	Phosphatidylethanolamine (PE)	Lipid		>0.05	*	0.00067415	*	0.000552641
N2-acetyl,N6-methyllysine	-0.305009	0.387505	0.692514	Lysine Metabolism	Amino Acid		>0.05	*	0.0102051	*	0.0197536
threonate	-0.268477	-0.86933	-0.600852	Ascorbate and Aldarate Metabolism	Cofactors and Vitamins		>0.05	*	0.000260485	*	0.00194492
1-palmitoyl-GPG (16:0)*	-0.187943	-0.677185	-0.489242	Lysophospholipid	Lipid		>0.05	*	0.00377717	*	0.00929392

## Sheet: Moderate_specific
Metabolites	High vs Moderate	High vs Low	Moderate vs Low	pathway	superpathway	sig_high_vs_medium	high_vs_medium_pval	sig_high_vs_low	high_vs_low_pval	sig_medium_vs_low	medium_vs_low_pval

## Sheet: High_specific
Metabolites	High vs Moderate	High vs Low	Moderate vs Low	pathway	superpathway	sig_high_vs_medium	high_vs_medium_pval	sig_high_vs_low	high_vs_low_pval	sig_medium_vs_low	medium_vs_low_pval
piperine	-0.263741	-0.0927303	0.171011	Food Component/Plant	Xenobiotics	*	0.0407469	*	0.0229455		>0.05
sulfate of piperine metabolite C16H19NO3 (3)*	-0.633925	-0.674293	-0.0403674	Food Component/Plant	Xenobiotics	*	0.0294276	*	0.00719754		>0.05
2-O-methylascorbic acid	-0.177844	-0.312116	-0.134272	Ascorbate and Aldarate Metabolism	Cofactors and Vitamins	*	0.0466658	*	0.0413574		>0.05
gamma-CEHC	-0.467753	-0.607405	-0.139652	Tocopherol Metabolism	Cofactors and Vitamins	*	0.0349031	*	0.00272711		>0.05
caffeine	-1.01645	-1.3737	-0.357248	Xanthine Metabolism	Xenobiotics	*	0.00126266	*	0.0062835		>0.05
N-octanoylglycine	0.615677	0.865235	0.249558	Fatty Acid Metabolism (Acyl Glycine)	Lipid	*	0.0471079	*	0.0128032		>0.05
tetradecadienoate (14:2)*	1.98002	2.0879	0.107884	Long Chain Polyunsaturated Fatty Acid (n3 and n6)	Lipid	*	0.0410796	*	0.0466394		>0.05
[truncated: 13 more rows]

## Sheet: Meta_vs_ADAS
CHEMICAL_NAME	Correlation	pval	nlog10pval	feature
[truncated: 982 more rows]

[truncated: 2 more sheets: Valcano_plot, Top_Differential_Meta]
