# Supplementary material for: Multi-omics analysis reveals the key factors involved in the severity of the Alzheimer’s disease
Source: Alzheimers Res Ther. 2024 Oct 2;16:213. doi: 10.1186/s13195-024-01578-6 (PMC11448018; doi:10.1186/s13195-024-01578-6)
Supplement: Supplementary file 5 — Supplementary Material 5. [file 13195_2024_1578_MOESM5_ESM.xlsx]

## Sheet: Head
This file contains the gut metagenomics data and analysis
Sheet name	Description	Day	MetaPhlAn version
Gut_Metagenomics_v1	This sheet houses the combined data on gut microbiome relative abundance at the species level.	0	v4
Gut_Barplot	Showcases the average relative abundance of the gut microbiome at the class level across different ADAS-Cog groups.	0	v4
Gut_High_vs_Low	Features the differential analysis of gut species relative abundance between the high and low ADAS-Cog groups. P-values are computed using two statistical methods: the Kolmogorov-Smirnov test (pval1) and the Mann-Whitney U test (pval2).	0	v4
Gut_High_vs_Medium	Features the differential analysis of gut species relative abundance between the high and moderate ADAS-Cog groups. P-values are computed using two statistical methods: the Kolmogorov-Smirnov test (pval1) and the Mann-Whitney U test (pval2).	0	v4
Gut_Medium_vs_Low	Features the differential analysis of gut species relative abundance between the moderate and low ADAS-Cog groups. P-values are computed using two statistical methods: the Kolmogorov-Smirnov test (pval1) and the Mann-Whitney U test (pval2).	0	v4
Gut_Metagenomics_v3	This sheet houses the combined data on gut microbiome relative abundance at the species level.	84	v4
Barplot-m3	Showcases the average relative abundance of the gut microbiome at the class level across different ADAS-Cog groups.	0	v3
High_vs_Low-m3	Features the differential analysis of gut species relative abundance between the high and low ADAS-Cog groups. P-values are computed using two statistical methods: the Kolmogorov-Smirnov test (pval1) and the Mann-Whitney U test (pval2).	0	v3
High_vs_Medium-m3	Features the differential analysis of gut species relative abundance between the high and moderate ADAS-Cog groups. P-values are computed using two statistical methods: the Kolmogorov-Smirnov test (pval1) and the Mann-Whitney U test (pval2).	0	v3
Medium_vs_Low-m3	Features the differential analysis of gut species relative abundance between the moderate and low ADAS-Cog groups. P-values are computed using two statistical methods: the Kolmogorov-Smirnov test (pval1) and the Mann-Whitney U test (pval2).	0	v3

## Sheet: Gut_Metagenomics_v1
Patient ID	Bacteroides_uniformis	Collinsella_aerofaciens	Clostridium_sp_AF15_49	Eubacterium_rectale	Blautia_wexlerae	Bilophila_wadsworthia	Blautia_sp_AF19_10LB	Fusicatenibacter_saccharivorans	Phocaeicola_vulgatus	Lachnospiraceae_bacterium	Gemmiger_formicilis	Ruminococcaceae_unclassified_SGB4425	Butyricicoccus_sp_AM29_23AC	Akkermansia_muciniphila	Clostridiaceae_bacterium	Alistipes_putredinis	Clostridiales_bacterium_KLE1615	Lachnospira_pectinoschiza	Anaerostipes_hadrus	GGB9615_SGB15053	Anaerobutyricum_hallii	Alistipes_communis	Alistipes_shahii	GGB9627_SGB15081	Dorea_longicatena	Alistipes_onderdonkii	Faecalibacterium_prausnitzii	Bifidobacterium_adolescentis	Clostridium_sp_AM22_11AC	Clostridia_bacterium	Bifidobacterium_longum	Faecalicatena_fissicatena	Roseburia_hominis	Blautia_faecis	Evtepia_gabavorous	Clostridium_sp_AF20_17LB	Sutterella_wadsworthensis	Dorea_formicigenerans	Dorea_sp_AF36_15AT	Paraprevotella_clara	Blautia_massiliensis	Clostridium_sp_AF34_10BH	Parabacteroides_distasonis	Bacteroides_caccae	Anaerotignum_faecicola	GGB9699_SGB15216	Dorea_sp_AF24_7LB	Barnesiella_intestinihominis	GGB9730_SGB15291
TR10001	0.95778	0.04355	0.13831	1.7524	1.63963	0.05469	1.20515	2.52749	12.1214	0.74936	0.10158	0.12964	0.04823	0.00263	0.77782	4.7516	0.20583	0.0295	0.59027	0.08481	0.36849	0.00696	0.05157	0.002	1.21216	0.04422	6.91851	0.00018	0.1666	0.32664	0.70213	0.91344	0.00624	0.3032	0.45412	0.18886	0.02053	0.27187	0.05941	0.01095	2.9978	5.14187	0.02829	0.00021	0.00961	0.01308	0.01786	0.00366	0.01296
TR10002	2.00536	0.94489	0.33112	0.02925	0.26896	0.55387	0.12181	0.48199	5.1769	2.82038	0	0	1.00864	2.70694	0.41832	1.56693	0.065	0	0.00854	1.29659	0.18906	0.07178	0.33339	0	0.20267	0.51016	4.55785	0.70889	0.05391	2.97991	0	0.02379	1.4047	0.17566	0.51775	0.02797	0	0.19012	0.0733	0.58282	0.20801	0.08261	0.45012	0	0.66367	0.20278	0.04761	1.88588	0.14511
TR10004	0.1103	11.0535	0	0.25988	0.31249	0.29458	0	0.52771	0.43339	0.12458	0.01273	0	0	0.01729	0.12409	0.5341	0.00268	0.00391	0	0	0.07582	0.07339	0.2055	0	0.72406	0.31132	2.23809	3.54734	0	0.14253	1.87881	0.01667	0	0.05715	0	0	1.24337	0.08424	0	0.25874	0.1846	0	0.1491	0.0417	0.04815	0.01052	0	0.06854	0.2272
TR10005	0.65023	0.39225	0	0.15288	0.66535	0.26426	0.36313	0.23698	10.8693	10.4771	0.99504	0	0	0	0.91056	2.98898	0.81793	0.51048	0.03199	1.17465	0.15969	0.08026	0.82023	0	0.49779	0.09742	5.12971	0	0.11026	1.37577	0	0.47927	0.07676	0.71433	0	0.25128	0	0.18792	0.05031	1.53327	0	1.66701	0.28627	0.43629	0.59079	0.80131	0	0.96661	0.16387
TR10006	5.43565	1.11656	0	3.99766	0.57139	0.41074	0.12876	2.45223	4.48492	0.281	0.28004	1.19648	0	0	0.09352	9.67103	0.43045	0	0.03486	1.39346	0.27645	0	3.01823	0.11442	0.21991	0.52386	7.49722	0.39046	0.13081	1.18007	1.38415	0.32898	0.29528	0.35964	0.14777	0.01058	0	0.01835	0.00778	0	0.04833	0.00898	0.40371	0.61954	0.00269	0.31708	0.02313	0.80334	0.05559
TR10008	0.0625	0.20878	0.49484	0.8681	0.24354	0.35399	0.67245	0.49494	0.44554	2.61957	0.55004	0	0.20951	0.02851	0.22517	2.3505	0.42241	0.52929	0.23013	0.67572	0.68293	0.45096	0.45589	0.03556	0.20466	0.01421	5.52881	0	0.13569	3.3162	0.01881	0.00295	0.77619	0.06052	0	0.07524	0.02031	0.13635	0.11466	0.3975	0.02155	1.07789	0.36127	0	0.32161	0	0.00641	0.11016	0.14218
TR10011	0	0	0	0	2.96911	0	0	0	0	0.01623	0	0	0	0	0.87966	0	0	0	0	0	0	0	0	0	0	0	0	0	0	0.72006	0	0	0.60253	0	0.1186	0.65548	0	0	0	0	0	0	0	0	0	0	0	0	0
TR10013	1.13893	0.59003	0.44762	0.05031	0.41285	0.36563	0.0974	0.29024	1.33092	0.68906	0.86464	0.03733	0.32424	0.58545	0.25276	1.90537	0.11594	0.01078	0.01741	0.60751	0.11895	0.46651	0.51878	0	0.25065	3.96215	3.56539	3.22877	0.12242	2.25294	0.41654	0.04323	0.01607	0.01671	0.26285	0.02566	0.09077	0.08422	0.00179	0.35123	0.00418	0.19792	0.55985	0.33775	0.07467	0.0187	0.02519	0.40809	0.05428
TR10014	0.10183	0.53899	1.1222	1.97559	0.36235	0.38271	0.04816	0.71804	0.29539	1.05985	1.26168	0.22419	0.07321	0	0.10228	3.77246	0.05273	0	0.05239	0.30014	0.11917	0.93027	0	0.20976	0.14477	7.88847	5.91489	0	0.11888	4.35587	0.11264	0.19421	0.06928	0.18167	0	0.09647	0.10516	0.10431	0.03721	0.09149	0.38833	0.02299	0.52313	0.10258	0.01221	0.60762	0.06414	0.52977	0.10354
TR10015	0.58602	0	0	6.74505	0.50525	0	0.35974	0.3904	0.05452	0.99979	0	0.63554	0	2.07764	0.0208	1.74358	0.68461	0	1.22765	1.1171	1.28981	0.51821	0.18821	0.20063	0.15284	8.66624	5.20542	0	0.08939	2.51692	3.51155	0	0.14157	0.54617	0	0	0	0.08442	0	0	0.09104	0.54666	0	0	0.19693	0	0.21164	0	0
TR10018	4.59965	0	0.09835	2.52089	0.49376	0	0.35379	1.95726	3.20754	0.77772	0.5092	0.05985	0	0.27919	0.43036	3.31363	0.28821	0	0.03081	0.54605	0.1896	0	1.15658	0	0.81321	0	9.70475	0	0.07619	0.51281	3.34628	0.1909	0.00362	0.21059	0	0.28447	0	0.08553	0.01644	0	0.63245	0.13593	0.42214	0	0.34526	0.04964	0.0489	0.50832	0
TR10020	0.03701	1.08638	3.03189	0.3108	2.02123	0.18197	1.08851	0.52448	0.2493	2.83473	0.30907	1.33449	0	0	0.10341	0.00858	0.24765	0.37359	0.19162	0.56752	1.05209	0	0.00938	0.02331	2.10891	0.026	3.99851	0.00644	0.29586	1.15299	0.00325	0.08511	0.32815	0.20079	0	0.10524	0.03489	0.50075	0.08197	0	0.54936	1.14404	0.14822	0.05401	0.48947	0.05935	0	0	0.38883
TR10023	0.9962	0.21866	0.06822	0.50906	0.24597	0.06644	0	0.16302	0.08567	3.61573	0.09523	0.02169	0.13687	3.45117	0.09138	0.01027	0.0115	0	0.04179	0.27728	0.01911	0.07603	0.10761	0.04288	0.29342	0.08319	4.03688	0.45058	0	20.8502	0.12296	0.09604	0.01731	0.06132	0	0.04591	0	0.19418	0.00646	0.15703	0.01307	0.00925	0.11414	0.04471	0	0.02277	0.00855	0.25229	0.04212
TR10024	4.13775	0	0	0	9.54586	0	0	3.48769	10.5706	0.40483	0	0	0	0.02381	1.3291	0	1.67724	0	0.25581	1.14431	1.77344	0	0.51677	0	0.78389	0	12.8236	1.95726	0.44292	0.01011	0.67162	0	0.00963	3.53293	0.22931	0.48963	0	0	0.09535	0	0	0.00746	0.23437	0	0.19457	0	0	0	0
TR10026	0.16323	0.69943	0.57071	1.84227	1.23692	0.08861	0.32389	0.59441	0.02027	1.53473	0.28515	0.40049	0.28993	0	0.11072	0.01419	0.32053	0.03002	0.62158	0.23436	0.46661	0.0059	0.02126	0.03263	1.64452	0	4.27171	0.43897	0.10707	1.18786	0	0.20995	0.28124	0.2404	0	0.30992	1.17029	0.54199	0.06928	0	0.5519	0.12211	0.01885	0	0.25243	0.02463	0.01408	0.03261	0.16339
TR10027	0.54398	0.29638	0	0.02222	0.20711	0.49352	0	0.98881	0.40376	0.22782	0.0469	0	0	4.54555	0.03628	0.50551	0.13762	0	0.08051	0.6694	0.34183	0.02385	0.37397	0	0.10119	0.27052	0.39132	0.15358	0.02231	10.513	0	0.03331	0.04044	0.1099	0.48521	0.01272	0.20409	0.15024	0.01865	0	0.14418	0.00073	0.27398	0.15745	0.09554	0.08333	0.00145	0.03948	0.00333
TR10030	0.78807	0.52462	2.1363	5.21595	0.92576	0.38809	0.10418	0.54859	2.98904	0.88258	1.29182	1.02297	0	0.00242	0.04649	4.46017	0.34016	0.34572	0.02072	1.04206	0.53294	0.24521	0.41021	0.09572	0.5774	0.05559	4.77122	0.02998	0.08543	2.04138	0	0.78269	0.23373	0.06389	0	0.0491	0.18565	0.28723	0.04552	0.42574	0.26938	0.45683	0.38987	0.27206	0.34914	0.20578	0.07814	0.41466	0.13792
TR10032	0.08295	0.27703	0.54827	0.65138	0.3596	0.37055	0.87239	0.58205	0.41879	2.40446	0.5047	0	0.27212	0.04669	0.25032	2.55587	0.28073	0.46538	0.28291	0.83584	0.99156	0.50512	0.50813	0.04601	0.22068	0.02703	3.66982	0.00917	0.14805	3.9342	0.01533	0.00798	0.52849	0.06788	0	0.08109	0.01843	0.17847	0.15792	0.44471	0.02474	0.70974	0.40976	0	0.34134	0	0.00919	0.132	0.14622
TR10033	1.52328	0.22114	0.05181	0.08302	0.69553	0.14465	0.71909	0.41385	2.57916	3.11704	0.73124	0	1.93636	1.35482	0.18842	1.08371	0.24569	0	0.37068	0.57592	0.21426	0.67362	0.52623	0.02176	0.32985	0.15627	5.38018	0.34339	0.27921	1.54342	0.01597	0.20595	0.2083	0.03751	0	0.14779	0	0.21479	0.08809	0.51146	0	0.03309	0.05621	0.02646	0.08135	0.0318	0.029	0.00677	0.13892
TR10034	0.05243	1.20759	0	0.23033	0.36213	0.08711	0.00224	1.56008	0.49986	0.38164	0.75407	0.19046	0.40284	0	0.17676	1.11797	0.03717	0.06845	0.01137	0.41042	0.02439	0.01882	0.04921	0.12611	0.35004	0.24415	6.88075	0.40571	0.07661	0.67971	0.32714	0.43773	0	0.05625	0	0.1834	0.34091	0.07048	0.01746	0.11939	0.13701	0.08754	0.09104	0.03278	0.21928	0.00894	0.06708	0.01643	0.49096
TR10035	0.52397	0.84379	0	0.1919	0.21026	0.7173	0.35819	2.49605	1.69015	0.48226	7.04626	0.23605	0	0.00315	0.04345	9.09553	0.16223	0.27141	0.0089	0.46267	0.05394	0.49307	0.20501	0.26003	0.16936	2.46807	9.04785	4.96476	0.07276	1.73285	0.97534	0.07807	0.14243	0.09369	0	0.19348	1.92621	0.04166	0.00749	0	0.00973	0.12733	0.04	0.11187	0.23318	0.26472	0.0043	0.06014	0
TR10036	7.7201	6.79437	5.63092	3.19912	3.11729	2.60485	2.23234	2.13712	2.06422	1.70561	1.59353	1.57214	1.55584	1.53244	1.52557	1.49567	1.48331	1.47297	1.45668	1.36363	1.31267	1.29215	1.27952	1.13151	1.07239	1.04959	1.03889	1.02228	0.96178	0.91261	0.89264	0.88388	0.88315	0.81077	0.76157	0.64326	0.61044	0.59378	0.55347	0.52659	0.52361	0.516	0.50978	0.47387	0.47293	0.45188	0.41183	0.40722	0.40068
TR10037	2.22623	1.11774	0	1.61177	3.29731	0.13324	0.49422	0	0.00646	0.44118	3.21308	0	0	0	1.68813	2.53506	0	0.96691	0.10152	0	0.69092	0.18061	0.53496	0	0.79486	0.29408	9.27589	2.14195	0.27817	0.00538	0.42215	0	0	0.82556	0.25808	0.16665	0.20332	0	0	0.53689	0	0	0.36681	0	0	0	0	1.13458	0.04223
TR20001	0.19295	0.14634	0	0.68208	0.20039	0.15701	0.03548	0.12917	0.48719	0.51309	1.10754	0.33109	0	0	0.05606	0.10272	0.06543	0	0.05107	0.47177	0.10044	0.10301	1.05574	0.29172	0.33228	0.03175	3.17496	0.03783	0.04847	0.56936	0	0	0.09902	0.02801	0.0946	0.22506	0.30721	0.08327	0	0.12437	0	0.24829	0.29584	0	0.52551	0.00925	0.01619	0.02024	0.07869
TR20005	0.15848	0.27305	0.32252	1.02665	0.18197	0.1307	0	0.09309	0.65016	1.01593	0.24791	0.17075	0.23253	0.42341	0.01569	1.5545	0.1587	0	0.24094	0.42708	0.11024	0.36478	0.08683	0	0.34381	0.66302	1.40352	0.70021	0.013	2.53047	0	0	0.43776	0.04805	0	0.21632	1.5201	0.02959	0	0	0	0.09099	0.17964	0.58501	0	0.11154	0.02957	0.25022	0.06454
TR20007	0.77393	0.59208	0.01078	0.04281	0.97966	0.30669	0.07347	0.46842	0.103	0.76099	1.07031	0	0.09914	0	0.00124	0.0308	0.41755	0.19841	0.04128	0.9581	0.15439	0	0.14421	0.01078	0.58174	0	1.40697	0.28018	0.18052	11.9046	0	0.05343	0.00125	0.16683	0	0.05365	0	0.48152	0.09066	0	0.19786	0.01133	0.48953	0	0.29447	0.01657	0.06132	0.99881	0.09468
TR20013	0.09111	0.54378	0.00085	0.07024	0.32851	0.66658	0.21747	0.24753	0.74342	2.56209	0	0	1.25516	0	0.00333	0.00224	0.10836	1.22895	0.03771	1.43137	0.61557	0.05219	0.07384	0.01834	0.21751	0	0.32797	0.02115	0.11538	3.84589	0	0.09627	0.02592	0.06363	0	0.08105	0.04299	0.23494	0.0737	0	0.00502	0.20013	0.30908	0	0.04052	0.13924	0.14547	0	0
TR20014	3.06967	0.70787	0	1.46702	0.60925	0.0675	0.04429	2.51198	9.11826	1.36113	1.37756	0.29348	0	1.47419	0.3758	3.52722	0.19185	0.48128	0.01525	1.00325	0.18447	0.21013	0.84328	0.12473	0.20472	2.08222	11.9183	5.3598	0.24322	0.91944	0.43683	0.02838	0.0686	0.27882	0.09948	0.03228	0	0.1566	0.01039	0	0.2253	0.48251	0.07126	0.53666	0.04527	0.10507	0.022	0.92782	0.14519
TR20015	13.878	0	0	0	0.41629	0	0.2397	2.28478	0	0.75762	0	0.02619	0	0	0	0	0.06405	0	0.20011	0	0.18788	0	0	0	0	0	11.7447	13.0973	0	0	4.1675	0.07103	0.06213	1.24789	0	0	0	0.20936	0	0	0.75275	6.14222	1.24878	0	0	0	0.13882	0	0
TR20016	0.98039	0.84062	1.04021	1.4044	0.25998	0.24756	0.03718	0.1481	0	0.93449	2.12551	0.27858	0.89415	0.05266	0.598	4.96965	0.10113	0.29616	0.02742	0.80991	0.09384	1.03539	1.1481	0.03876	0.25447	0.18653	6.01989	0.3576	0.05178	0.43106	0.02983	0.25198	0.65865	0.27996	0	0.02499	2.22816	0.12484	0.00259	0.88589	0	2.05416	0.11606	0.0914	0.30643	0.10448	0.03754	0.82632	0.49139
TR20017	0.03904	0.36675	0.017	1.96714	1.03073	0.06557	0.3004	1.00043	0.04922	2.74931	0.58479	0	0	0	0.17684	0	0.36897	0.0293	0.16754	0.28176	0.89237	0.05439	0	0.26056	0.64676	0.16872	7.55238	0	0.07002	0.7738	0	0.46928	0.08447	0.15817	0	0.17403	0.0163	0.29482	0.09903	0	0.05481	0.79659	0	0	0.10054	0.09121	0.09469	0	0.1484
TR20020	0.19398	0.74239	0.81763	1.62894	1.95041	0.18856	0.11329	0.4306	0.47524	0.89794	0.80036	0.10414	0	1.34934	0.01097	0.00513	0.13131	0	0.40226	0.19474	0.77185	0.03899	0.05205	0.02386	0.64648	0	2.95521	0	1.13554	0.11659	0	0.17633	0.0373	0.01659	0.10221	0	0.66414	0.21719	0.06626	0.00166	0.08138	0.05835	0.25198	0.6528	0	0	0.15495	0	0
TR20021	0.37589	2.17452	0	2.13915	0.08513	0.05843	0	0.09493	0.12417	0.22309	0.11649	0.0884	0.02556	0.11155	0	0.65572	0.06514	0	0.14131	0.0279	0.06872	0	0.05876	0.02156	0.20533	0.16201	1.8086	0	0.01673	1.85676	0.46371	0.01328	0.21005	0.0087	0.01511	0.04006	0	0.034	0.00267	0	0.00223	0	0.04617	0.1592	0.00397	0.04325	0.01064	0.10963	0.10617
TR20022	0.76303	1.19162	0	0.16273	0.04387	0.21221	0	0.67038	0.73233	0.15944	1.45176	0	0	0.40544	0.01007	0.01089	0.00659	0.25386	0	0.52532	0.02018	1.25212	1.68621	0.06907	0.00722	0.03469	10.6695	10.6918	0	0.23727	0.53268	0.00619	0.07697	0.00346	0	0.12249	2.27428	0	0	0.11914	0.02293	0.13759	0.06484	0.11679	0	0.03938	0	0	0.09364
TR20023	0.01508	1.62565	0	0.52016	1.13968	0.13204	0.23206	0.45457	0.19693	0.52992	1.48394	0	0	0	0.08641	1.55218	0.13179	0.03846	0.16775	0	0.08674	0.02484	0.52734	0	1.10795	0.01503	8.10651	0.0763	0.07484	0.66012	0.21474	0.00984	0.14525	0.17566	0.189	0.32585	1.29474	0.12396	0.03139	0	0.14404	0.29069	0.12153	0.03772	0.31771	0	0	0.1975	0.0967
TR20025	21.6463	0	0	1.01599	0.7441	0.70109	0.11307	0.71685	35.7016	0.93458	0	1.06734	0.10388	1.09935	0.09714	0	0.08905	0	0.39285	0.73905	0.06048	0.6706	0	0.10013	0.11521	6.93506	6.95966	0	0.52335	0.0452	0	0.23142	0.43522	0.47041	0	0.16602	0	0.03671	0.00973	2.76746	0.07057	0	0.46012	0	0.1233	0.27576	0.018	0	0
TR20028	0.43725	3.65548	0.22077	4.02831	0.98563	0	0.0582	0.71279	0.27176	0.77831	1.42636	0.6436	0.22673	0.08393	0.13087	1.15623	0.11247	0.30048	0.03336	0.24684	0.3717	0.04994	0.45803	0.21935	1.18643	0.37112	5.62856	5.3402	0.26265	2.66117	0.42787	0.17762	0.12492	0.22858	0.27771	0.02409	0.57866	0.25004	0.10295	0.19432	0.18668	0.39907	0.19133	0.15771	0.09219	0.61066	0.20908	0.47661	0.42527
TR20029	1.9815	0.37929	0	1.38924	1.80984	0.23391	0.94838	1.29275	5.3592	0.86151	2.12856	0.77793	0.52934	0	0.4848	4.47887	0.41112	0	0.24863	0.47165	0.94293	1.20399	0.72155	0	0.55793	0.42655	6.49507	3.55795	0.3372	2.29256	1.02388	0.21594	0.23801	0.14256	0	0.07818	0	0.18386	0.03208	0	0.32392	2.0754	0.577	0.39414	0.13445	0.091	0.03521	0.71583	1.13297
TR20032	2.81835	0.17397	0	0.03788	0.137	0.14002	0.53482	0.21978	0.78187	1.9644	0.22793	0.21891	0.37897	0.0691	0.09661	1.15418	0.22465	0	0.65308	0.23759	0.51727	0.71485	0.03757	0	0.17378	1.55886	1.90671	0	0.22389	6.65536	0	0.16489	0.00716	0.05989	0	0.01602	0.12258	0.07628	0.02035	0	0.15827	2.52701	0.22929	0.43049	0.0413	0.00857	0.0014	0.19701	0.27556
TR20034	3.17664	1.54227	0	1.55814	1.00038	0	0.31323	0.88216	5.82522	0.49619	0.66054	0	0.03213	0.11901	0.27041	0	0.10707	0	0.16632	0.97966	0.69336	0.41549	0.30886	0.0441	0.17625	0.50079	3.87008	0	0	4.16998	0.7126	0.06214	0.19204	0.3427	0	0	0	0.12104	0.01159	0.27832	0.01421	0	0.20333	0.08619	0.08688	0.2945	0.24889	0	0
TR20037	0.33866	3.26674	0.76486	0.0256	0.27551	0.33238	0	0.20587	1.22795	0.28061	0.96255	0.15163	0.19133	0.31919	0.05234	1.32671	0.04522	0.03248	0.00188	0.4068	0.10978	0.01162	1.42946	1.10421	0.27791	1.16126	0.6113	5.88762	0.02443	5.96934	1.96698	0.08037	0.20735	0.18387	0	0.02203	0.01542	0.11632	0.01188	0.04925	0	0.08539	0.1214	0.11251	0.13209	0.16425	0.06041	0.08926	0.04591
TR20041	0.06936	0.4922	0.45094	2.17779	0.35843	0.12654	0.04351	0.17442	0.03258	1.09418	0.50011	0	0.22853	0.01899	0.01271	0.01743	0.08136	0.56487	0.06565	0.39594	0.29911	0.00714	0.09968	0.08203	0.47397	0.07262	4.94026	1.43077	0.05225	3.02186	0.15429	0.01263	0.07606	0.06565	0	0.04835	0.05749	0.18364	0.02892	0.00531	0.02238	0.3485	0.07847	0.00465	0.01011	0.10116	0.07788	0.01755	0.12307
TR20042	0.43685	0.27899	1.61605	1.10857	0.23402	0.0671	0.2229	0.27583	0.3676	1.64332	0.60292	0.02052	0.2965	0.03338	0.19115	1.78198	0.27528	0	0.04351	0.6833	0.33298	0.04315	0.14828	0.05686	0.55934	0.60134	8.31661	0.1431	0.10319	1.10785	0.04956	0.01268	0.45518	0.01629	0.15338	0.16281	0.12671	0.11718	0.03038	0.19523	0.03189	0.0403	0.0906	0.12266	0.08649	1.1737	0.04581	0.13909	0.03949
TR20044	1.64285	0.25811	0.56962	0	0.11375	0.12979	0.00976	0.18972	0.40959	0.45558	0.6515	0.27487	0.09204	1.01643	0.14849	0.9619	0.06927	0	0.00382	0.58558	0.09058	0.11588	1.65954	0	0.14412	6.62056	3.78573	0.04228	0.01363	4.72317	0.02879	0.12614	0.11452	0.0178	0	0.05972	0.50192	0.01501	0.00155	0.29568	0.02977	0.99015	1.27389	0.18499	0.11628	0.17033	0	1.23396	0.14453
TR20045	2.60549	0.29065	0.1983	0.11188	0.06246	0.06572	0	0.10494	0.90216	0.51862	0.14264	0.51666	0	0	0.09001	0.05816	0.02848	0	0	1.29039	0.16092	0.60728	0.00132	0.34049	0.18049	1.78557	2.02998	0	0	8.21513	0	0.01335	0.13226	0.16785	0	0.04118	0.11533	0.05639	0	0.32215	0.04647	0.02478	0.77975	0	0.15836	0.01874	0.00131	0	0.0206
TR20048	0.50981	0.41247	0.2349	0.18302	0.18373	0.1364	0.00232	0.07383	0.7506	0.48042	0.21615	0.13674	0	0	0.06617	0.19425	0.13575	0.06094	0.12026	0.40659	0.11502	0.11412	0.46598	0.01818	0.26113	0.26338	4.33557	0.00234	0.00618	1.83397	0.0172	0.03737	0.17016	0.0647	0	0.01408	0.01724	0.14047	0.02682	0.0747	0.05676	0.45334	0.38078	0.02435	0	0.03459	0.0201	0.02588	0.04371
TR20060	1.3459	0.27379	0	0	0.23479	0.15994	0	0.05681	2.07696	0.11903	0.27495	0	0	0.03671	0.10052	3.79831	0.06554	0	0.00075	0.29788	0.08178	0.76905	0.24317	0	0.09659	9.96338	5.82806	0.00067	0	0.36292	0	0.01898	0.02063	0.0297	0	0.05775	0	0	0.00172	0.50986	0	2.83252	0.30596	0.41782	0	0.07895	0.00397	1.25282	0.02366
TR20064	0.06973	1.30018	1.55391	0.15527	0.02663	0	0.25778	0.08654	0.06669	0.4771	0.33182	0.5641	0.44289	0	0.01349	0	0.02742	0.00814	0	1.03381	0.04159	0.02373	0.54493	0.01213	0.11229	0.02149	1.36327	0	0.07131	1.86124	0	0	0.21339	0.04271	0	0.11364	0.06338	0.01817	0	0	0.05259	0.52187	0.0438	0	0.06332	0.07214	0	0.02613	0.09959
TR20066	0.24246	1.21519	0	0.13126	0.0937	0.50784	0.04916	0.35063	0.01701	0.27524	0.96309	0	0.07451	0.12348	0.00974	0.02108	0.03394	0.02906	0.00326	0.96258	0.01421	0	0.06553	0.01496	0.08615	0	3.74585	0.71364	0	12.471	0	0.0132	0.00056	0.01936	0	0.0238	0.03183	0.04636	0.00946	0.006	0.03928	0	0.19427	0	0.09918	0.17605	0.02366	0.17695	0.2215
TR20068	3.41132	3.81766	0	0	0.34468	0.47644	0.01252	0.95924	0.11076	0.52484	4.91065	0	0	2.89143	0.11901	4.70979	0.01667	0	0.00338	0.31939	0.08077	0.81355	0.33487	0.4242	0.18036	5.70654	13.8996	0.31026	0.00344	0.49698	0.23374	0.23461	0.2182	0.10511	0	0.00094	0	0.03032	0.00755	0	0.06836	0.03726	0.08827	0	0.1265	0.26612	0.01134	0.18615	0.10438
TR20069	11.1135	3.02577	0	3.0251	0.2012	0.80544	0.00031	0.79459	6.56215	0.13474	0.23795	0.00532	0.16927	0.24944	0.0089	0.08209	0.00289	0.03671	0.01663	0.31041	0.04291	0.47581	1.75672	0.02489	0.28232	1.97035	2.59538	7.69669	0.3433	0.1891	0.15755	0.02534	0.19562	0.08907	0	0.02721	3.33071	0.05607	0	1.78674	0.00141	0.00239	0.28005	0.7873	0	0.01768	0.01053	0.09772	0
TR20075	0.04416	0.94674	0	0.06515	1.90563	0.14815	0.04742	0.25051	0.14148	2.84313	0.10641	0	0.22072	0.97067	0.54312	0.00154	0.18597	0.00037	0.35672	0.57894	0.60915	0	0.28139	0.0408	1.10564	0	1.45103	0.28604	0.02638	11.2082	0	0.03736	0.15841	0.06771	0	0.13214	0.05001	0.17214	0.04267	0.44861	0.07067	0.46887	0.06511	0	0	0.0212	0.01892	0.02711	0.10153
TR20076	7.73503	0.46365	0	13.9021	0.5695	0.54732	0.06291	1.39235	10.9053	0.28665	0.5062	1.34458	0	0	0.00058	0.02121	0.04664	0	0.05964	0.54428	0.07499	0.62872	0	0	0.22742	1.71629	11.2245	0.30232	0.71206	0.07458	1.04365	0.01778	0.00878	0.17086	0	0	2.90776	0	0.01693	0.20757	0.01693	0.03009	1.0996	0.95047	0	0.17714	0	0.1812	0
TR20079	0.09258	0.72292	0	0.43308	0.92073	0.13377	0	0.11067	0.82176	1.33537	1.89967	0.00275	0.15009	0.02199	0.11988	0	0.20656	0.22968	0.02626	0.61759	0.38258	0.03653	0	0.11709	0.43427	1.59603	7.15423	2.18188	0.0789	4.42782	0.03845	0.04989	0.46132	0.1733	0	0.02621	0.53022	0.21953	0.06042	0.04066	0	0.1657	0.08941	0	0.12151	0.03447	0.04238	0	0.17926
TR20080	24.5207	0.0477	0	5.84498	0.60002	0.65631	0.07649	0.62102	0	0.14294	3.16673	0.48078	0.01683	4.55983	0.02463	0	0.01119	0.35718	0.08146	0.39264	0.0921	3.40413	1.94708	0	0.19468	0.20587	2.18419	0	0.04987	1.04023	0.58229	0	0.03708	0.4678	0	0	0	0.03874	0	0	0.41153	0.06135	0.38365	0	0	0.34398	0	3.1222	0.00495
TR20081	6.35792	0.66263	0	9.5002	2.95078	0.268	0.21746	1.24159	30.0989	0.19645	2.39421	0	0.25744	0	0.96554	0.00058	0.21758	0	0.93646	0.03657	0.51086	0	0	0	1.19209	0	6.57692	1.39856	0.03739	0.11517	0.42416	0	0	0.06927	0	0.37732	0	0.2375	0.1433	0	0.73052	0.00121	0.23862	1.73307	0.1623	0	0.06075	0	0.12994
TR20082	0.13997	0.85673	0.72451	0.41993	0.51595	0.14135	0	0.77301	1.45879	0.69921	0.42025	0.18986	0.16174	0.11114	0.0546	0.73206	0.25921	0.02124	0.03697	0.31197	0.4222	0.01003	0.12172	0.01347	1.59326	0.0227	1.78498	1.97348	0.00799	6.2696	0.12219	0.0419	0.30031	0.23927	0	0.03005	0.19438	0.19522	0.02403	0.06046	0.27848	0.25274	0.10497	0.77893	0	0.21439	0.07494	0.08839	0.33056
TR20083	5.70576	0.2945	0.05583	0.99781	0.43444	0.22747	0.37466	0.28074	0	1.28847	0.18483	0.20949	0	0.29919	0.07087	1.55478	0.08065	0.0186	0.29252	0.18752	0.27665	1.74929	0.70117	0.10687	0.14574	4.16645	1.07737	0	0.22866	5.17602	0.15184	0.06021	0.00729	0.2557	0.04502	0.09106	0	0.02733	0.01857	0	0.00693	0.41981	0.50873	0	0.16272	0.07492	0	2.29414	0.04676
TR20084	2.39042	0.75553	0	0	2.01985	0.16344	2.20811	1.18537	3.82174	2.7146	0.57122	0.20011	0	0.1871	0.54922	0.75587	0.58638	0	1.5481	0.33015	0.58365	0.14402	0.03657	0.12394	0.72741	0.73457	9.93547	0	3.64491	1.90482	1.54712	0.55776	0.09871	0.38895	0.19786	0.39651	0.75313	0.1397	0.08123	0	0.47974	0.13461	0.49071	0.12369	0.15368	2.54348	0.18602	0	0.14201
TR20086	0.71243	3.03007	2.49409	0.27273	0.43621	0.20648	0.27056	4.77457	0.30432	0.73349	1.5968	0.07254	0.04833	0.37659	0.32558	0.45974	0.15206	0.12936	0.13783	0.40625	0.13298	0.22393	0.36837	0.01088	0.22827	2.11869	6.45246	0.11141	0.03593	1.79573	0.28267	0.07136	0.07513	0.08435	0.03337	0.08165	0.70134	0.10649	0.02285	0.07253	0.01487	1.1496	0.48477	0.06216	0.1685	0.06717	0.03155	0.39043	0.52887
TR20087	0.70024	0.50658	2.35582	2.16282	0.20271	0.14107	0.00484	0.08172	0.97197	0.63898	0.13594	0.00108	0.00045	1.78345	0.08771	1.13862	0.04855	0.00461	0.0377	0.29695	0.15865	0.1231	0.52	0.22168	0.61062	0.08537	1.70873	1.19698	0.00895	4.44314	0.13887	0.00579	0.20347	0.31734	0	0.00874	0.03475	0.10363	0.03641	0	0.02066	0.61777	0.27258	0.20447	0.02261	0.03421	0.02093	0.89697	0.13775
TR20091	0.01093	0.78201	0	0	0.19393	0	0.07808	0.07017	0	0.78649	0.20575	0.00642	0	0	0.01532	0.02106	0.02207	0.3383	0.00139	0.65255	0.03779	0.01806	0	0.00424	0.0676	0	6.89769	0.32922	0.03556	6.27088	0	0.02321	0.03609	0.01352	0	0.02962	0	0.03202	0	0	0.00563	0.09286	0.06682	0	0.18185	0.01841	0.00413	0.0011	0.06729
TR20092	1.24029	3.46023	0	1.67869	1.17878	0.00115	5.11632	2.6913	6.55811	3.72318	4.25666	0	0	0.00266	0.16849	0.01229	0.25726	0	0.27579	0	1.03416	0.06685	0.00218	0	0.77701	2.14192	37.3871	0.01434	0.78361	0.02296	1.06321	0.89658	0.00018	0.64716	0	0.28607	0.00242	0.24378	0.06766	0	0.98964	0.05497	0.00182	0	0.18372	0	0	0.00186	0
TR20093	0.33396	0.39694	0	0.03848	0.02559	0.47836	0.0143	0	0.02955	0.2963	0.21373	0.05558	0	0	0	0.01983	0.00237	0	0.01071	0.50878	0	0	0.11237	0.03249	0.00408	1.06672	4.1594	0.03116	0	20.5681	0.18277	0	0	0	0	0	1.25925	0	0	0	0	0.05781	0.16514	0	0	0.08934	0	0.31609	0.06722
TR20094	0.05605	5.86714	0.06014	0.37198	0.09387	0.35309	0.01887	0.11459	0.03627	0.058	9.59753	0.1229	4.40438	0.00509	0.03353	0.0782	0.03905	0.0379	0.01685	0.2493	0.02019	0.27677	0.67637	0.58975	0.09994	0.0463	16.8476	6.62412	0.01326	1.14807	1.08029	0.0182	0.00653	0.00701	0	0.01399	2.58509	0.02786	0.00325	0	0.03064	0.02284	0.01382	0.0059	0.00427	0.15047	0.01964	0.01919	0.82938
TR20095	1.41951	0.65854	0.31988	0.56478	0.19421	0.1763	0.04529	0.15501	0.38573	2.69851	0.30901	0.10916	0.29758	0.24545	0.01812	0.88348	0.11799	0.06536	0.14545	0.25317	0.18534	0.23588	0.5418	0.29121	0.29071	1.1872	2.6535	0.92708	0.0109	3.58927	0.2588	0.0111	0.17934	0.08297	0.00481	0.10973	0.58606	0.05905	0.02399	0.00589	0.0152	0.08197	0.1597	0.27697	0.02704	0.07224	0.03611	0.11191	0.05303
TR20101	0.14023	0.49478	0.49192	0.47186	0.43352	0.04357	0.10832	0.23025	0.00719	0.67122	0.46919	0.2113	0.03175	0	0.02164	0.01842	0.12506	0.04653	0.03092	0.40053	0.08851	0.42726	0.00996	0.03521	0.53927	0.08771	5.54308	0.54171	0.05106	2.96382	0	0.00788	0.0265	0.02717	0	0.07504	0.06369	0.27296	0.0568	0.03421	0.0772	0.04995	0.17636	0	0.29504	0.05687	0.41732	0.00049	0.09126
TR20102	1.25435	0.86669	0.97145	0.06472	0.10764	0.16801	0	0.23412	4.41617	0.39711	1.83239	0.00283	0	0.29476	0.49067	1.39333	0.00029	0.07608	0.00851	0.24412	0.10041	0.34585	0.77932	0.02551	0.08187	0.11005	4.2478	0.59045	0.04491	5.06212	0.1433	0.03838	0.55934	0.12965	0	0	0	0.02445	0.00237	0	0.01352	0.06457	0.53518	0.12583	0.00202	0.17604	0.01678	0.01293	0.04478
TR20103	0.17019	0.33377	0.57243	0.73507	0.72174	0.03822	0	0.29269	0.41118	0.25778	0.92017	0	0	0	0.00709	0	0.11537	0.1885	0.02916	0.03402	0.28508	0	0	0	0.52112	0.06394	2.85945	0	0.25981	0.06868	0.12038	0.0612	0	0.12301	0	0.06213	0.45355	0.05581	0.00798	0	0.04081	0.04835	0.16536	0.08615	0.03933	0.01527	0.01058	0.18826	0.02206
TR20104	7.33262	0.03776	0	0.77406	0.08879	0.08217	0.00604	0.05054	7.5937	3.40333	0.24808	0.0099	0.7249	0	0.09836	4.92716	0.32111	0.0284	0.00222	0.67881	0.02379	1.06605	1.02602	0.01482	0.09822	0.22338	1.01574	0	0.05471	0.28673	0.05446	0.03418	0.30816	0.33231	0	0.05776	0	0.0201	0	1.29167	0.12166	0.17433	0.33316	0.78238	0	0.06078	0.0192	2.43613	0.12331
TR20105	4.68141	1.27273	0	4.39201	0.28915	0.58709	0.40114	0.4963	1.58787	1.91442	1.50396	0.04278	0.31168	0.69939	0.27456	0.04096	0.00289	0.30602	0.46611	0.82803	0.20407	0.33336	0.63308	0.30082	0.42534	0.23515	5.77895	0	2.11239	2.23681	0.00613	0.00084	0.05599	0.04145	0.10744	0.03488	0.10461	0.08694	0.0316	0.206	0	0.00664	0.51106	0.56756	0.1535	1.08038	0.06264	0.05188	0.08531
TR20106	1.08791	0.34803	0	1.43407	1.53741	0.15576	0.97516	0.86954	0.9909	1.24789	0.03678	0.03805	0	0	0.01377	0.00372	0.23083	0.13046	0.21482	1.1129	0.49864	0.03457	0.02132	0.00405	0.75179	0.14763	5.12989	1.33298	0	2.20907	0.30406	0.03114	0.16677	0.25038	0	0.00074	0.03495	0.06965	0.02533	0	0.05415	0.14132	0.20528	0	0.00694	0.03233	0.01799	0	0.59257
TR20107	0.61207	0.37915	0.04065	0.26241	0.55945	0.22711	0	0.09338	1.20505	1.09774	1.11863	0	0.2586	3.08567	0.09789	2.43808	0.08748	0.41046	0.11932	0.55407	0.18861	0.45548	0.6029	0.02283	0.19334	0.57864	3.47193	0.23765	0.11785	2.11653	0.02583	0.00937	0.18409	0.18785	0	0.00764	1.90161	0.06849	0.02361	0.19747	0.0251	0.0512	0.50526	0.20497	0.28691	0.01925	0.00419	0.13916	0.08907
TR20109	0.84613	0	1.03524	0.22688	0.39653	0.21322	0.06484	4.81905	0	2.55717	0.02552	0	2.33074	1.15566	0.24443	0.00899	0.26092	0	0.73752	0.62613	0.0644	3.60982	2.33623	0	0.56509	0.13297	4.4019	0	0.34798	2.71296	0	0.13795	0.13637	0.77499	0.40917	0.2257	0.97199	0.07081	0.04226	0	0.0936	0.37957	0.21487	0.09946	0.09257	0.1181	0.11002	1.3107	0.13205
TR20114	0.02329	0.49273	0.03866	0.20158	0.03041	0.31541	0.00334	0.02718	0.11424	0.0024	4.48577	0.03729	0.12297	1.03695	0	0.06924	0	0.06576	0	0.07666	0	0.2705	0.9933	0.03026	0.01476	0.12014	3.15077	2.98752	0	0.12834	0.05212	0	0.09074	0	0	0	2.76808	0	0	0.05927	0	0.07361	0.02129	0	0	0.14518	0	0.00577	0.05721
TR20117	0.06909	0.21546	0.06547	0.01561	0.19808	0.15679	0.05215	0.01433	0.10728	1.70501	0.0477	0	0.04967	1.56092	0.09645	0.09212	0.07272	0.00956	0.02751	0.6666	0.11218	0.00209	0.21459	0.0102	0.63945	0.00318	0.64258	0.16956	0.03347	14.5788	0.00579	0.00938	0.1508	0.01708	0	0.12606	0.01399	0.04541	0.0123	0.47041	0.02274	1.10484	0.07062	0	0	0.03443	0.0259	0.15329	0.12725
TR20118	0.14866	0.67828	0.12151	0.01209	0.46359	0.09113	0.02813	0.64848	0.56544	0.81524	0.41209	0.09224	0.84363	0	0.01281	1.71848	0.27969	0	0.26421	0.67444	0.31702	1.80088	2.33487	0.07362	0.86355	0.06042	1.48935	0	0.06246	7.35147	0	0.02271	0.02793	0.18571	0.41169	0.21288	0.90189	0.12237	0.01437	0.96416	0.5227	0.09008	0.11444	0.3893	0	0.16704	0.00972	0.6226	0.05186
TR20119	0.03464	0.51037	0.33392	2.59091	1.08688	0.06517	0.17904	0.33607	0.0077	1.48273	0.37586	0.81166	0	0.42619	0.00756	0.01081	0.18971	0.42024	0.54876	0.16591	0.51038	0.02648	0.05905	0.01418	0.65212	0.01845	4.53633	0	0.08858	1.90297	0.06008	0.05037	0.06209	0.08249	0	0.0807	0	0.3083	0.07454	0.00746	0.16567	2.2711	0.15989	0	0.02808	0.00686	0.04426	0	0.06311
[truncated: 314 more columns]

## Sheet: Gut_Metagenomics_v3
Patient ID	Bacteroides_uniformis	Collinsella_aerofaciens	Clostridium_sp_AF15_49	Eubacterium_rectale	Blautia_wexlerae	Bilophila_wadsworthia	Blautia_sp_AF19_10LB	Fusicatenibacter_saccharivorans	Phocaeicola_vulgatus	Lachnospiraceae_bacterium	Gemmiger_formicilis	Ruminococcaceae_unclassified_SGB4425	Butyricicoccus_sp_AM29_23AC	Akkermansia_muciniphila	Clostridiaceae_bacterium	Alistipes_putredinis	Clostridiales_bacterium_KLE1615	Lachnospira_pectinoschiza	Anaerostipes_hadrus	GGB9615_SGB15053	Anaerobutyricum_hallii	Alistipes_communis	Alistipes_shahii	GGB9627_SGB15081	Dorea_longicatena	Alistipes_onderdonkii	Faecalibacterium_prausnitzii	Bifidobacterium_adolescentis	Clostridium_sp_AM22_11AC	Clostridia_bacterium	Bifidobacterium_longum	Faecalicatena_fissicatena	Roseburia_hominis	Blautia_faecis	Evtepia_gabavorous	Clostridium_sp_AF20_17LB	Sutterella_wadsworthensis	Dorea_formicigenerans	Dorea_sp_AF36_15AT	Paraprevotella_clara	Blautia_massiliensis	Clostridium_sp_AF34_10BH	Parabacteroides_distasonis	Bacteroides_caccae	Anaerotignum_faecicola	GGB9699_SGB15216	Dorea_sp_AF24_7LB	Barnesiella_intestinihominis	GGB9730_SGB15291
TR10001	0.5364	0.70613	0	1.54003	3.16972	0.00989	1.67784	5.76745	5.81777	0.42344	0	0	0	0	0.19774	0.46567	0.49034	0	1.61722	0	0.39385	0	0	0	2.61926	0	11.346	0	0.3809	0.00577	2.53674	2.71538	0.1794	0.19593	0.01843	0.32513	0	0.60031	0.1232	0	2.20778	1.31167	0	0	0	0	0.02386	0	0.20246
TR10002	2.72952	0.35999	0.39898	0.00644	0.19802	0.51546	0.11388	0.25201	8.83548	0.71052	0	0	0.40549	0.45799	0.28324	2.42631	0.19109	0	0.02395	2.33206	0.16461	0.12405	0.43625	0	0.1813	0.63282	3.75105	0	0	3.47217	0	0	0.0867	0.04515	0.24392	0	0	0.10319	0.04945	0.5428	0.00991	0.02607	0.43032	0	0.49946	0.60391	0.04594	2.94293	0.01896
TR10006	2.52521	0.07298	0.43194	5.22688	0.7021	0.33662	0.11202	1.16199	8.52549	0.52766	0.27053	0.32882	0	0	0.47747	5.86808	0.57324	0	0.03977	0.68481	0.23875	0	2.01799	0.15316	0.0595	1.38249	11.3794	0	0	0.48311	0	0.72098	0.27351	0.11944	0.09619	0.0166	0	0	0	0	0.01524	0.00997	0.56366	1.32863	0.06911	1.21275	0.00919	1.1692	0.0247
TR10011	0	0	0	0	4.14958	0	0	0	0.00493	0.04086	0	0	0	0	0.40104	0	0	0	0	0	0	0	0	0	0	0	15.0009	0	0	1.05822	0	0.02032	0.52328	0.28606	0.44923	0	0	0	0	0	0	0	0	0	0	0	0	0	0
TR10013	1.47662	0.26996	0	0.3563	0.3916	0.12231	0.01748	0.49879	0.14556	1.70451	1.36196	0	0.67619	0	0.09033	1.69226	0.59297	0	0.02849	0.37219	0.07862	0.95541	0.98306	0	0.15055	1.03968	5.12573	0	0	1.24806	0.10139	0.02128	0.07526	0.06862	0.30434	0.03482	0	0.07625	0.01267	0.32485	0.0056	0.0565	0.70034	0.14997	0.04987	0.07489	0.01928	0.99369	0.25858
TR10015	3.15571	0	0	3.74054	0.61796	0	0.00469	0.00433	0.61596	0.36471	0	0	0	3.18468	0.11569	4.35527	0.11396	0	0.65527	0.42273	0.29718	1.28519	0.37914	0.08557	0.10016	14.0759	5.1199	0	0	1.57931	0.77314	0	0.03383	0.06149	0	0	0	0.02295	0	0	0.85993	0.55219	0	0	0.1976	0	0.03966	0	0
TR10023	0.81718	0.15048	0	0.09848	0.10495	0.13296	0	0.28397	0.21614	4.68157	0.0838	0.0044	0.03052	2.75687	0.11349	0.01626	0.01901	0	0.00754	0.72038	0.03258	0.04078	0.57233	0.00925	0.22914	0.1287	1.57344	0.20976	0	23.9077	0.00239	0.00475	0.00675	0.05686	0	0.01069	0.00803	0.09747	0.00699	0.10833	0.03942	0.0372	0.26405	0.05046	0.00468	0.03929	0.01939	0.39791	0.00569
TR10026	0.40687	0.15129	0.01997	0.19578	0.22255	0.18114	1.08961	0.08974	0.17839	1.34028	0.34319	0.49385	0.16451	0.17373	0.10435	0.0203	0.17828	0.21236	0.12481	0.68205	0.25016	0.00493	0.02564	0.01896	0.75255	0	3.51847	0	0.02924	1.9356	0	0.27424	0.03806	0.07686	0	0.21627	1.90636	0.48899	0.10116	0	0.11046	0.02875	0.10071	0	0.37608	0.01007	0	0.07492	0.05492
TR10027	0.26598	0.20335	0	0.03244	0.32228	0.15703	0.08868	0.27929	0.61835	0.20569	0.07979	0	0	1.71283	0.01571	0.16081	0.26294	0	0.03176	0.75089	0.03386	0.02774	0.14305	0	0.05891	0.57779	2.04409	0.13843	0	6.30842	0	0.04117	0.17765	0.01405	0.09063	0.12926	0.23476	0.115	0.00819	0	0.04496	0.15783	0.14371	0.42161	0.21452	0.00529	0.0209	0.02949	0
TR10030	0.25688	0.00761	0.09117	0.73782	0.14741	0.24131	0	0	0.58939	0.25663	0.1119	0.12872	0	0.87859	0	2.99666	0.00199	0.12784	0.02526	0.72072	0.04221	1.01959	0.18975	0.00128	0.04133	0.08462	4.67362	0.07982	0.00366	2.5376	0.1104	0.03775	0.16645	0	0	0.00207	0.26193	0.05854	0	0.34864	0	0.33208	0.06316	0.06642	0.11354	0.01806	0	0.60663	0.00366
TR10032	0.28112	0.0701	0.54191	0.11328	0.07252	0.39913	0.4129	0.22421	0.48116	1.56596	0.23521	0	0.13701	0	0.07397	5.09172	0.04303	0.24242	0.01649	0.09212	0.04526	0.36101	0.83536	0.07827	0.31507	0.10095	15.2187	0	0	4.72503	0.00093	0	0.02373	0.0337	0	0.02898	0.04362	0.06436	0.00266	0.11758	0	0.00303	0.33656	0	0.39	0.44963	0.02649	0.35827	0.49736
TR10033	2.46984	0.17592	0.15689	2.36919	0.34735	0.53745	0.01724	0.14347	1.89587	1.2637	0.34108	0	0.67427	0.0363	0.00549	2.60534	0.03942	0.00701	0.05666	0.45636	0.04376	1.30879	1.09369	0.02606	0.28442	0.5987	5.19203	0.99385	0.10761	0.98468	0.0118	0.03158	1.39079	0.00485	0	0.134	0	0.03921	0.01577	1.2117	0	0.03522	0.30512	0.18348	0.21001	0.04088	0.00668	0.023	0.04075
TR10034	0	0	0	0	0.47981	0	0	0	0	0.48094	0	0	0	1.73081	0.07433	0	0.16119	0	0	1.70326	0	0	0	0	0	0	20.0107	0	0	2.51268	0.57106	0	0	0	0.07382	0	0	0.08786	0	0	0	2.91952	12.3688	0	0	0	0	0	0
TR10035	6.48546	0.03796	0	2.06907	0.13279	0.24359	0.01036	0.34757	8.21033	0.24226	0.60618	0.07407	0	4.90381	0.17259	3.63421	0.07261	0.52342	0.01842	0.39938	0.10006	0.34157	0.29635	0.00292	0.06288	1.47077	4.65291	0.16227	0.0706	2.922	0.03583	0.02619	0.1666	0.02815	0	0.08488	0.97016	0.05697	0.00726	0	0.02011	0.27348	0.3218	0.13835	0.07816	0.01123	0.03088	0.29331	0
TR10036	1.87618	0.23055	1.91086	2.71563	0.49788	0.6185	0.23783	0.16025	2.60615	0.34662	0.34159	0	0.25105	2.87231	0.28896	3.59791	0.14527	0	0.39739	0.4237	0.10109	1.00404	0.74457	0.24985	0.0406	1.26936	1.06381	0.40143	0	0.71113	0.03004	0.36287	0.30663	0.09971	0.08396	0	1.73126	0.04465	0.02859	0.98753	0.0184	0.49826	0.70196	0.75998	0.08851	0.0258	0.05746	0.55474	0.28257
TR10037	1.74665	0.07448	0	0.70426	1.08158	0.04315	0	0	0.00187	0.0765	0.84239	0	0	0.01686	0.28371	0.44154	0	0.07894	0.18237	0	0.06829	0.03224	0.18568	0	0.13271	0.38306	16.5079	0.60357	0	0.01192	0.04943	0	0	0.07702	0	0.10071	0.28365	0.01894	0	1.18414	0	0	0.40903	0	0	0	0	0.6743	0.01761
TR20005	0.09133	0.44341	0.53592	0.0823	0.60158	0.06915	0.28309	0.2442	0	3.98049	0.7397	0	0.19865	0	0.00701	0.58654	0.26892	0	0.25393	0.34444	0.38144	0.30691	0.01607	0.01319	0.89039	0.18065	1.79882	2.45976	0	3.08815	0	0	0	0.06063	0	0.00375	0.80366	0.3436	0.08974	0	0.01227	0.08365	0.11765	0.00636	0	0.11985	0.23131	0.25482	0.29974
TR20013	0.00067	1.03175	0	0.01677	0.08078	0.61962	0.57013	0.68787	0.01217	1.55329	0.05613	0	3.19533	0	0.01987	0.01168	0.0144	0.05459	0.0013	0.12108	0.06753	0.0045	0.00752	0.00483	0.063	0.00335	0.70656	0	0.00853	3.15806	0	0.00891	0.02625	0.03289	0	0.16961	0.14315	0.06837	0.02954	0	0	0.30585	0.08352	0	0.89606	0	0.13726	0	0
TR20014	1.37733	0.82788	0	0.13606	1.40377	0.89974	0.25225	1.65928	0.96402	0.85879	5.19775	0	0	0.14064	0.21483	5.76796	0.07604	0.04668	0.07266	3.81186	0.1219	0.11835	1.48317	0.19077	0.0689	7.21634	8.64463	0.35504	0	0.59723	0.656	0.60186	0.38042	0.11969	0.3654	0	0	0.02374	0.02379	0	0.05439	0.19492	0.50491	0.20852	0.44801	0.02183	0.02648	0.01201	0.17613
TR20015	0.22457	2.14086	2.08622	0.06113	0.16941	0.86082	0.34759	0.48848	0	1.84113	1.61002	0.01219	0.02115	0.50156	0.10926	3.778	0.09	0.01894	0.01796	0.30765	0.1286	0.43742	1.08622	0.04151	0.16685	1.24825	9.71031	0.96799	0	2.39072	0.71335	0.09847	0.07584	0.09582	0	0.0101	0.01284	0.05039	0	0	0.18018	0.07388	0.07448	0.00076	0.00938	0.10462	0.04869	0	0.09031
TR20016	0.08808	2.54671	0.33681	0.20349	3.60143	0.14398	0.67486	1.69984	0.00313	1.64146	0.06796	0.49224	0.42421	0.234	0.13565	0.70194	0	0.02593	0.80902	0.0741	2.31373	0.15621	0.34177	0.02285	2.33319	0.26398	4.9929	4.52553	0.00162	0.61261	1.39281	0.82248	0.12159	0.18221	0	0	0.05221	1.0871	0.09685	0.05328	0.61984	0.04626	0.07412	0.16272	0.15811	0.20737	0.17554	0.16758	1.29962
TR20021	0.02547	0.5983	0.11924	0.26403	0.17136	0.07502	0	0.1228	0	5.11054	0.10663	0.09389	0.07966	0.08043	0.01299	0.15725	0.10578	0.09073	0.06858	0.15424	0.20757	0	0.11519	0.00838	0.27335	0.10148	3.11018	0.52792	0.00908	4.38529	0.61559	0.00027	0.00533	0.14036	0.00651	0.03619	0.08977	0.064	0.03143	0	0.00189	0.02084	0.0417	0.03859	0.03278	0.00826	0.03659	0.00169	0.04063
TR20022	2.68826	0.43731	0.13648	0.83219	0.18262	0.12535	0.00792	0.21107	1.60754	1.00405	0.61112	0.05237	0.07367	0.23767	0.02133	0.62313	0.09254	0.78593	0.08747	0.50162	0.20868	0.59786	0.65626	0.03044	0.14932	1.14368	5.20699	2.33296	0	0.99497	0.29475	0.04533	0.28354	0.04713	0	0.18467	0.77975	0.02107	0.00089	0.14642	0.06117	0.31068	0.2302	0.48356	0	0.03653	0.01115	0.06799	0.06191
TR20023	0.03396	2.06596	0	0.27901	1.8858	0.09678	1.29652	0.73555	0.44506	1.03533	0.56667	0	0	0	0.61037	1.05883	0.78085	0.28932	2.50251	0	0.80286	0.07452	0.31854	0	1.76157	0.13827	8.32973	0.10923	0.23898	3.15552	0.03033	0.03433	0.11198	1.23503	0.19937	0.16172	0.86485	0.5295	0.20757	0	0.38969	2.26033	0.19834	0.03086	0.20858	0.07847	0.01598	0.50743	0.24999
TR20032	0.91734	0.30237	1.06668	1.18607	1.43541	0.02736	1.65639	0.34008	0.47328	3.7759	0.45588	0	0.37815	5.43914	0.10583	1.21858	1.26515	0	2.26026	0.11518	0.54745	0.22203	0.03964	0.00035	1.06957	0.59249	5.58648	0	0.18125	3.1004	0	0.3178	0.13222	0.0404	0	0.06561	0.01719	0.26504	0.16401	0	0.34715	0.55146	0.18419	0.25782	0.18048	0.31366	0.04337	0.22924	1.28561
TR20041	0.30779	0.2013	0.63333	0.00762	0.06213	0.33678	0.03886	0.20843	0.37191	1.32987	0.23502	0	0.29459	0	0	0.00387	0.08185	0	0.15732	0.40141	0.17433	0.08878	0.41742	0.42269	0.22308	0.18376	2.93992	0	0	3.00159	0.35225	0	0.27116	0.03884	0	0.03084	0.06576	0.0794	0.03902	0.07597	0	0.05183	0.42991	0.00169	0.03576	0.11908	0.12334	0.07165	0.21277
TR20042	1.43365	0.14174	0.40866	0.15376	0.09952	0.16639	0.05763	0.03583	1.45059	0.67908	0.08403	0.06206	0.07042	0.03177	0.06984	5.11639	0.1063	0.00426	0.02479	0.38222	0.04467	0.19323	0.80468	0	0.11776	3.45357	2.94042	0.0678	0.01957	3.29924	0.00157	0.10256	0.02411	0.02622	0.0276	0.01458	0.46652	0.03484	0.004	0.44329	0.01862	0.13418	0.57338	0.6132	0.05516	0.31629	0.00481	0.31659	0.07074
TR20060	0.11999	1.23791	0	0.16612	0.04124	1.14681	0.0027	0.17879	0.0709	0.38243	2.55451	0	0	0.88013	0.04108	1.04921	0.02212	0	0.00763	1.13923	0.01483	0.37578	0.42376	0	0.02224	5.71504	15.6262	3.85329	0	1.12243	0.01542	0.01425	0.17073	0.02024	0	0.09875	0	0	0	0.58041	0	0.59048	0.11755	0.18732	0	0.1908	0	0.09167	0.24878
TR20064	0.00407	0.23026	0.15462	0.1991	0	0	0.04163	0.0251	0.08723	0.14567	0.1852	0	0.31771	0	0.00638	0	0.00609	0.00962	0	1.39122	0	0.05385	0.3475	0.02161	0.01198	0.28049	3.33573	0	0	3.98624	0	0	0.00889	0.00123	0	0.12266	0.07566	0	0	0	0	0.75831	0.06144	0	0.07595	0.0672	0	0.01323	0.17938
TR20066	0.00777	0.11067	0.01764	0.11596	0.08454	0.08164	0.00029	0.04187	0.02789	0.271	0.06002	0.00313	0	0	0	0.03367	0.01414	0	0.17176	0.21257	0.10054	0.04379	0.26262	0.04877	0.14285	0	0.52892	0.87638	0.0015	11.3338	0.07854	0	0.02158	0.00194	0	0.00695	0.02634	0.0508	0.00087	0.57711	0.02196	0.07503	0.16538	0	0.11533	0.0248	0.0078	0.04595	0.04161
TR20068	5.13906	0.19187	0.24715	0.23031	0.17194	0.95353	0.0044	0.05723	0.68459	0.84652	1.02032	0	0	2.37787	0.18772	4.51238	0.00685	0	0.03801	0.59299	0.07286	1.46995	1.05687	0.3221	0.12391	22.7456	2.32087	0	0	0.87768	0.77169	0.22466	0.38374	0.16014	0	0.00361	0	0.07355	0.00619	0	0	0.03484	0.61336	0	0.19699	0.04414	0	1.33513	0.01578
TR20069	4.04894	0.56488	0	1.40759	0.04793	0.48903	0	0.10409	1.76116	0.3184	0.86085	0.0648	0.10781	0.78971	0.01723	0.05816	0.07468	0	0	0.10367	0	0.2977	0.98065	0.09936	0.02476	0.60062	11.5039	2.30449	0	0.91462	1.7068	0.04242	0.18938	0.06381	0	0	1.88908	0.01402	0	0.12026	0	0.0648	0.24483	0.51985	0	0.12362	0	0.36172	0
TR20075	0.29645	0.23665	0.15455	0.01496	0.16851	0.16252	0.049	0.01213	0.15239	1.73209	0.0411	0	0.03855	1.62082	0.09211	0.07644	0.06449	0.00391	0.01905	0.73204	0.10114	0	0.2087	0.0089	0.61891	0.10316	0.6435	0.29505	0.02312	13.4002	0.00882	0.00907	0.15139	0.01403	0	0.12937	0.00714	0.04025	0.01402	0.46677	0.02002	1.0253	0.1238	0	0	0.03653	0.01739	0.14836	0.13492
TR20080	28.3493	0.71343	0.05442	1.65523	0.10773	1.45948	0.05109	0.15762	0.0736	0.26107	7.59513	0.14978	0.25672	2.06748	0.00629	0.96242	0.00097	0.25881	0.04496	0.04513	0.0095	4.344	1.74441	0.02348	0.04289	1.30955	2.84651	0.3388	0.0376	1.63136	0.25249	0	0.02625	0.04076	0	0	0.03629	0.00634	0	0	0.06867	0.01792	0.12254	0.00592	0	0.41385	0	1.55265	0.17044
TR20081	11.7732	0.00873	0	4.27464	0.201	0.16445	0.13321	0.10926	21.35	1.25226	0.65223	0	0.28608	0	0.36793	0.03823	0.31904	0	0.11229	0.08672	0.05726	0	0	0	0.07648	0	17.441	0	0	0.27374	0.00228	0	0.22985	0.0323	0	0.25424	0	0.13238	0	0	0.01166	0.97456	0.1915	2.95927	0.34941	0.34352	0.00964	0	0.12374
TR20084	0.95434	0.55406	0	0	0.81489	0.62346	1.82789	0.14906	1.86451	1.18754	0.66802	0.26254	0	0.97248	0.5971	4.0664	0.07333	0	0.36781	0.84619	0.09746	0.69096	0.64357	0.35279	0.11058	5.32127	7.84469	0	0	1.23765	0.87071	0.28473	0.51987	0.43938	0.704	0.01553	1.89333	0.06776	0.04251	0	0.0527	0.17331	0.53137	0.32886	0.37747	0.56097	0.5162	0	0.39834
TR20091	0.02894	0.28212	0	0.10252	1.18001	0.66469	0.04766	0.10392	0.04321	1.06022	0.05961	0	0	0	0.02265	0.06192	0.06509	0.12565	0.04097	0.71479	0.13461	0.01472	0.00254	0.00349	0.49769	0	5.46542	0.02654	0	1.33233	0	0.02871	0.65128	0.00534	0	0.28558	0	0.20663	0.03633	0.00678	0	1.32875	0.03496	0	0.84391	0.13775	0.03405	0	0.19727
TR20093	0.85576	1.10172	0.05074	0.32999	0.30694	0.1289	0.02534	0.0746	0.22521	0.91561	0.41312	0.4065	0.00624	0.01016	0.04159	0.56566	0.11533	0.00685	0.33036	0.08059	0.3044	0.02913	0.12166	0.01611	0.91006	1.09138	3.20575	0.73264	0.01124	4.83559	0.03356	0.01552	0.13464	0.0913	0	0.03668	0.41633	0.07022	0.00871	0.04412	0.09586	1.60289	0.29623	0.13472	0.00433	0.06649	0.01294	0.23539	0.10617
TR20095	0.0916	2.35315	0	0.00924	0.0442	0.07047	0.01329	0.04877	0.02393	0.08814	1.38621	0.00015	0	0.06684	0.00232	0.02981	0.00318	0.00601	0.01372	0.15629	0.03005	0.09071	0.04772	0.4101	0.04022	0.04551	0.18894	2.24852	0	14.5523	0.00602	0	0.01553	0.00468	0.00177	0	0.0127	0.00991	0.00188	0	0.00164	0	0.01127	0.00314	0.00415	0.04747	0.00348	0.00627	0.16646
TR20101	0.02867	0.23686	1.00443	1.00798	0.12165	0.17271	0.01344	0.03451	0.07789	0.25802	0.22753	0.00877	0.06222	0.00826	0.00416	0.02934	0.13506	0.09978	0.01919	0.19335	0.00359	0.5886	0.02402	0.01839	0.16785	0.00669	2.75835	0.15528	0.03193	2.22751	0	0	0.08894	0.00586	0	0.07022	0.1922	0.08945	0.00042	0.02585	0.00301	0.14435	0.02114	0.00142	0.19179	0.00327	0.0838	0.01844	0.04054
TR20102	1.26611	0.33485	0.25712	1.36372	0.00385	0.23548	0	0.01407	2.10748	0.1161	0.94082	0	0	0.65812	0.08921	1.15308	0	0.03186	0	0.04589	0.01607	0.19271	0.28303	0.01467	0	0.03602	2.44292	0.1167	0.0106	4.97819	0.00193	0.0189	0.00187	0	0	0.0046	0	0.00482	0	0	0	0.01896	0.54368	0.19085	0.00034	0.13415	0	0.05446	0
TR20103	0.58814	2.92887	0.47449	3.73775	2.47265	0.16264	0.04973	0.9051	0.7953	1.23492	3.72959	0	0	0	0.0431	0.0166	0.19215	0.20306	0.0951	0.1389	0.83944	0.0176	0.03813	0	1.86994	0.53414	7.5071	0	0.55752	0.34445	0.22542	0.75128	0.1742	0.85212	0	0.13715	0.6604	0.36545	0.09421	0	0.25418	0.22086	0.22806	0.44791	0.49555	1.12347	0.09917	0.64013	0.13862
TR20104	15.0284	0.00407	0	0.32528	0.00336	0.12613	0.04983	0.07239	5.88667	0.73279	0.28796	0.04712	0.55672	0.77672	0.1104	4.37834	0.21295	0	0	0.93497	0	0.6182	2.23994	0.08756	0	1.19077	1.26431	0	0	0.62358	0.02578	0.00134	0.73618	0.0356	0	0.09763	0	0.01381	0	0.72876	0.01687	0.23638	0.26045	1.56167	0.00068	0.16444	0	1.65732	0.08496
TR20106	2.52565	0.08581	0	0.15408	0.25587	0.28229	0.0192	0.49231	3.90171	0.40742	0.03552	0	0	0.00122	0.02747	0.0149	0.03558	0	0.13929	1.85111	0.0568	0.11277	0.04185	0.04169	0.08713	0.4471	3.01861	0.12046	0	8.77896	0.17059	0.00446	0.0143	0.02924	0	0.02682	0.05737	0.01073	0	0	0	0.4726	0.466	0	0	0.00209	0.00077	0.00562	0.03038
TR20107	1.84261	0.04603	0.03276	0.23976	0.07997	0.27421	0.0195	0.18856	1.42784	1.13078	0.27364	0.06982	0.1465	1.55151	0.04913	2.08078	0.10327	0.1726	0.01327	0.45004	0.01575	0.24707	0.3281	0.00347	0.05815	0.11488	3.336	0.07786	0	0.94283	0	0.06146	0.04026	0.02714	0	0.00793	2.46286	0.02749	0.00102	0.10047	0.06175	0.99425	0.54512	0.40128	0.43124	0.01618	0.00789	0.08607	0.01822
TR20109	3.77224	0	0.00087	0.10692	0.1137	0	0.04271	0.18806	0	3.93656	0.19744	0	0.62139	3.22464	1.07202	0.01993	0.01737	0	0.05932	2.11045	0.02496	3.70859	0	0	0.14357	4.43676	1.80535	0	0.3011	0.7838	0	0.07819	0.05658	0.17282	0.27964	0.21384	0	0.03874	0.05029	0	0.0139	0.25383	0.36705	0.91234	0.77022	0.11732	0.12472	1.49295	0.07751
TR20114	0.04649	0.05152	0	0.22746	0.04527	0	0	0.03171	0.34591	0.05572	0.16082	0	0.01373	0.71145	0.01957	0	0.04047	0.10318	0	0.01796	0	0	0.02118	0	0.0026	0	1.01304	0.02684	0	0.0329	0	0	0	0	0	0.04748	4.23241	0.00136	0	0.24077	0.00315	0.25833	0.06037	0	0	0	0.00522	0	0
TR20117	1.18915	0.38939	0.101	0.07896	0.01396	0.01941	0	0.08463	3.1287	0.79682	0.06146	0	0.02354	3.06874	0.11963	0.15471	0.00892	0.00872	0.00593	0.02095	0.01392	0.20408	0.0779	0.01403	0.12313	0	2.99591	2.35464	0.06135	6.86559	0.63853	0.68683	0	0.01136	0	0.01223	0.01624	0.13073	0.00401	0	0	0	0.22487	0.28388	0	0.04362	0.0058	0.3341	0.00611
TR20119	0.02647	0.02759	0.21022	0.1528	0.13441	0.05223	0	0.02396	0	1.11697	0.12673	0.08474	0	1.35415	0	0.0032	0.02648	0	0.03578	0.10477	0.03328	0.14762	0.17899	0	0.04372	0.00123	4.73149	0.10317	0	2.07136	0.00428	0	0.0148	0.00693	0	0.00546	0	0.02771	0	0.0427	0	0.00969	0.18856	0	0.04597	0	0.18226	0	0.01717
[truncated: 314 more columns]

## Sheet: Gut_Barplot
X.clade_name	Low	Moderate	High
Actinobacteria	2.28142	1.97627	2.71148
Bacilli	1.22605	1.67333	1.61171
Bacteroidia	35.6746	32.4837	39.2557
Betaproteobacteria	1.14324	1.10364	1.32115
Clostridia	49.6603	50.3755	46.0774
Coriobacteriia	1.80835	1.7886	1.8918
Gammaproteobacteria	1.05004	1.24778	1.31584
Negativicutes	2.45056	2.60571	2.34186
Others	4.41942	5.37873	3.29956

## Sheet: Gut_High_vs_Low
X.clade_name	Binary_name	pvals1	pvals2	nlog10pvals1	nlog10pvals2	plot_property
k__Bacteria|p__Actinobacteria|c__Actinobacteria|o__Bifidobacteriales|f__Bifidobacteriaceae|g__Bifidobacterium|s__Bifidobacterium_adolescentis	Bifidobacterium_adolescentis	0.882084	0.397133	0.0544899	0.401064	not significant
k__Bacteria|p__Actinobacteria|c__Actinobacteria|o__Bifidobacteriales|f__Bifidobacteriaceae|g__Bifidobacterium|s__Bifidobacterium_bifidum	Bifidobacterium_bifidum	0.996186	0.861205	0.00165936	0.0648934	not significant
k__Bacteria|p__Actinobacteria|c__Actinobacteria|o__Bifidobacteriales|f__Bifidobacteriaceae|g__Bifidobacterium|s__Bifidobacterium_dentium	Bifidobacterium_dentium	0.75842	0.411069	0.12009	0.386085	not significant
k__Bacteria|p__Actinobacteria|c__Actinobacteria|o__Bifidobacteriales|f__Bifidobacteriaceae|g__Bifidobacterium|s__Bifidobacterium_longum	Bifidobacterium_longum	0.586557	0.307629	0.23169	0.511972	not significant
k__Bacteria|p__Actinobacteria|c__Actinobacteria|o__Bifidobacteriales|f__Bifidobacteriaceae|g__Bifidobacterium|s__Bifidobacterium_pseudocatenulatum	Bifidobacterium_pseudocatenulatum	0.965568	0.565226	0.015217	0.247778	not significant
k__Bacteria|p__Actinobacteria|c__Actinobacteria|o__Micrococcales|f__Micrococcaceae|g__Rothia|s__Rothia_mucilaginosa	Rothia_mucilaginosa	0.997096	0.887665	0.00126314	0.0517509	not significant
k__Bacteria|p__Actinobacteria|c__Coriobacteriia|o__Coriobacteriales|f__Atopobiaceae|g__Olsenella|s__Olsenella_sp_GAM18	Olsenella_sp_GAM18	0.703152	0.301483	0.152951	0.520738	not significant
k__Bacteria|p__Actinobacteria|c__Coriobacteriia|o__Coriobacteriales|f__Atopobiaceae|g__Parolsenella|s__Parolsenella_catena	Parolsenella_catena	1	0.98317	2.45743e-11	0.00737154	not significant
k__Bacteria|p__Actinobacteria|c__Coriobacteriia|o__Coriobacteriales|f__Coriobacteriaceae|g__Collinsella|s__Collinsella_aerofaciens	Collinsella_aerofaciens	0.808062	0.89121	0.0925555	0.0500199	not significant
k__Bacteria|p__Actinobacteria|c__Coriobacteriia|o__Coriobacteriales|f__Coriobacteriaceae|g__Collinsella|s__Collinsella_bouchesdurhonensis	Collinsella_bouchesdurhonensis	0.450409	0.0975644	0.346392	1.01071	not significant
k__Bacteria|p__Actinobacteria|c__Coriobacteriia|o__Coriobacteriales|f__Coriobacteriaceae|g__Senegalimassilia|s__Senegalimassilia_anaerobia	Senegalimassilia_anaerobia	0.985115	0.937334	0.00651322	0.0281058	not significant
k__Bacteria|p__Actinobacteria|c__Coriobacteriia|o__Coriobacteriales|f__Coriobacteriaceae|g__Senegalimassilia|s__Senegalimassilia_faecalis	Senegalimassilia_faecalis	0.489244	0.193436	0.310475	0.713463	not significant
k__Bacteria|p__Actinobacteria|c__Coriobacteriia|o__Eggerthellales|f__Eggerthellaceae|g__Adlercreutzia|s__Adlercreutzia_equolifaciens	Adlercreutzia_equolifaciens	0.824527	0.901583	0.0837949	0.0449942	not significant
k__Bacteria|p__Actinobacteria|c__Coriobacteriia|o__Eggerthellales|f__Eggerthellaceae|g__Eggerthellaceae_unclassified|s__Eggerthellaceae_unclassified_SGB14322	Eggerthellaceae_unclassified_SGB14322	0.923922	0.812292	0.0343648	0.090288	not significant
k__Bacteria|p__Actinobacteria|c__Coriobacteriia|o__Eggerthellales|f__Eggerthellaceae|g__Eggerthellaceae_unclassified|s__Eggerthellaceae_unclassified_SGB14341	Eggerthellaceae_unclassified_SGB14341	0.944561	0.52147	0.0247702	0.282771	not significant
k__Bacteria|p__Actinobacteria|c__Coriobacteriia|o__Eggerthellales|f__Eggerthellaceae|g__Eggerthella|s__Eggerthella_lenta	Eggerthella_lenta	0.605435	0.426842	0.217933	0.369733	not significant
k__Bacteria|p__Actinobacteria|c__Coriobacteriia|o__Eggerthellales|f__Eggerthellaceae|g__Gordonibacter|s__Gordonibacter_pamelaeae	Gordonibacter_pamelaeae	0.508695	0.259255	0.293543	0.586272	not significant
k__Bacteria|p__Actinobacteria|c__Coriobacteriia|o__Eggerthellales|f__Eggerthellaceae|g__Slackia|s__Slackia_isoflavoniconvertens	Slackia_isoflavoniconvertens	0.682876	0.423404	0.165658	0.373245	not significant
k__Bacteria|p__Bacteroidetes|c__Bacteroidia|o__Bacteroidales|f__Bacteroidaceae|g__Bacteroidaceae_unclassified|s__Bacteroidaceae_bacterium	Bacteroidaceae_bacterium	0.106966	0.142015	0.970754	0.847666	not significant
k__Bacteria|p__Bacteroidetes|c__Bacteroidia|o__Bacteroidales|f__Bacteroidaceae|g__Bacteroides|s__Bacteroides_caccae	Bacteroides_caccae	0.623405	0.491892	0.20523	0.30813	not significant
k__Bacteria|p__Bacteroidetes|c__Bacteroidia|o__Bacteroidales|f__Bacteroidaceae|g__Bacteroides|s__Bacteroides_cellulosilyticus	Bacteroides_cellulosilyticus	0.75842	0.625937	0.12009	0.203469	not significant
k__Bacteria|p__Bacteroidetes|c__Bacteroidia|o__Bacteroidales|f__Bacteroidaceae|g__Bacteroides|s__Bacteroides_clarus	Bacteroides_clarus	0.91088	0.712048	0.0405391	0.147491	not significant
k__Bacteria|p__Bacteroidetes|c__Bacteroidia|o__Bacteroidales|f__Bacteroidaceae|g__Bacteroides|s__Bacteroides_eggerthii	Bacteroides_eggerthii	0.993425	0.425744	0.00286502	0.370851	not significant
k__Bacteria|p__Bacteroidetes|c__Bacteroidia|o__Bacteroidales|f__Bacteroidaceae|g__Bacteroides|s__Bacteroides_faecis	Bacteroides_faecis	0.999743	0.985426	0.000111435	0.00637604	not significant
k__Bacteria|p__Bacteroidetes|c__Bacteroidia|o__Bacteroidales|f__Bacteroidaceae|g__Bacteroides|s__Bacteroides_finegoldii	Bacteroides_finegoldii	0.869642	0.275591	0.0606595	0.559735	not significant
k__Bacteria|p__Bacteroidetes|c__Bacteroidia|o__Bacteroidales|f__Bacteroidaceae|g__Bacteroides|s__Bacteroides_fragilis	Bacteroides_fragilis	0.00532841	0.0023165	2.2734	2.63517	depleted
k__Bacteria|p__Bacteroidetes|c__Bacteroidia|o__Bacteroidales|f__Bacteroidaceae|g__Bacteroides|s__Bacteroides_nordii	Bacteroides_nordii	0.882084	0.560072	0.0544899	0.251756	not significant
k__Bacteria|p__Bacteroidetes|c__Bacteroidia|o__Bacteroidales|f__Bacteroidaceae|g__Bacteroides|s__Bacteroides_ovatus	Bacteroides_ovatus	0.75842	0.77283	0.12009	0.111916	not significant
k__Bacteria|p__Bacteroidetes|c__Bacteroidia|o__Bacteroidales|f__Bacteroidaceae|g__Bacteroides|s__Bacteroides_salyersiae	Bacteroides_salyersiae	0.722633	0.193057	0.141082	0.714315	not significant
k__Bacteria|p__Bacteroidetes|c__Bacteroidia|o__Bacteroidales|f__Bacteroidaceae|g__Bacteroides|s__Bacteroides_stercoris	Bacteroides_stercoris	0.190723	0.141557	0.719596	0.849068	not significant
k__Bacteria|p__Bacteroidetes|c__Bacteroidia|o__Bacteroidales|f__Bacteroidaceae|g__Bacteroides|s__Bacteroides_thetaiotaomicron	Bacteroides_thetaiotaomicron	0.32196	0.363701	0.492198	0.439255	not significant
k__Bacteria|p__Bacteroidetes|c__Bacteroidia|o__Bacteroidales|f__Bacteroidaceae|g__Bacteroides|s__Bacteroides_uniformis	Bacteroides_uniformis	0.65443	0.939445	0.184137	0.0271285	not significant
k__Bacteria|p__Bacteroidetes|c__Bacteroidia|o__Bacteroidales|f__Bacteroidaceae|g__Bacteroides|s__Bacteroides_xylanisolvens	Bacteroides_xylanisolvens	0.489244	0.471906	0.310475	0.326144	not significant
k__Bacteria|p__Bacteroidetes|c__Bacteroidia|o__Bacteroidales|f__Bacteroidales_unclassified|g__Phocaeicola|s__Phocaeicola_coprocola	Phocaeicola_coprocola	0.623405	0.228951	0.20523	0.640257	not significant
k__Bacteria|p__Bacteroidetes|c__Bacteroidia|o__Bacteroidales|f__Bacteroidales_unclassified|g__Phocaeicola|s__Phocaeicola_dorei	Phocaeicola_dorei	0.00113077	0.000421836	2.94662	3.37486	depleted
k__Bacteria|p__Bacteroidetes|c__Bacteroidia|o__Bacteroidales|f__Bacteroidales_unclassified|g__Phocaeicola|s__Phocaeicola_massiliensis	Phocaeicola_massiliensis	0.840786	0.245098	0.0753145	0.610661	not significant
k__Bacteria|p__Bacteroidetes|c__Bacteroidia|o__Bacteroidales|f__Bacteroidales_unclassified|g__Phocaeicola|s__Phocaeicola_plebeius	Phocaeicola_plebeius	0.623405	0.392049	0.20523	0.40666	not significant
k__Bacteria|p__Bacteroidetes|c__Bacteroidia|o__Bacteroidales|f__Bacteroidales_unclassified|g__Phocaeicola|s__Phocaeicola_vulgatus	Phocaeicola_vulgatus	0.209488	0.0402086	0.678841	1.39568	enriched
k__Bacteria|p__Bacteroidetes|c__Bacteroidia|o__Bacteroidales|f__Barnesiellaceae|g__Barnesiella|s__Barnesiella_intestinihominis	Barnesiella_intestinihominis	0.508695	0.291022	0.293543	0.536075	not significant
k__Bacteria|p__Bacteroidetes|c__Bacteroidia|o__Bacteroidales|f__Barnesiellaceae|g__Coprobacter|s__Coprobacter_fastidiosus	Coprobacter_fastidiosus	0.994993	0.770745	0.00218019	0.113089	not significant
k__Bacteria|p__Bacteroidetes|c__Bacteroidia|o__Bacteroidales|f__Barnesiellaceae|g__Coprobacter|s__Coprobacter_secundus	Coprobacter_secundus	0.944561	0.486338	0.0247702	0.313061	not significant
k__Bacteria|p__Bacteroidetes|c__Bacteroidia|o__Bacteroidales|f__Odoribacteraceae|g__Butyricimonas|s__Butyricimonas_faecalis	Butyricimonas_faecalis	0.959614	0.39249	0.0179034	0.406172	not significant
k__Bacteria|p__Bacteroidetes|c__Bacteroidia|o__Bacteroidales|f__Odoribacteraceae|g__Butyricimonas|s__Butyricimonas_faecihominis	Butyricimonas_faecihominis	0.91088	0.429638	0.0405391	0.366897	not significant
k__Bacteria|p__Bacteroidetes|c__Bacteroidia|o__Bacteroidales|f__Odoribacteraceae|g__Butyricimonas|s__Butyricimonas_virosa	Butyricimonas_virosa	0.242348	0.100808	0.615561	0.996505	not significant
k__Bacteria|p__Bacteroidetes|c__Bacteroidia|o__Bacteroidales|f__Odoribacteraceae|g__Odoribacter|s__Odoribacter_splanchnicus	Odoribacter_splanchnicus	0.368902	0.615892	0.433089	0.210495	not significant
k__Bacteria|p__Bacteroidetes|c__Bacteroidia|o__Bacteroidales|f__Prevotellaceae|g__Paraprevotella|s__Paraprevotella_clara	Paraprevotella_clara	0.000224691	0.00103802	3.64841	2.98379	enriched
k__Bacteria|p__Bacteroidetes|c__Bacteroidia|o__Bacteroidales|f__Prevotellaceae|g__Prevotellamassilia|s__Prevotellamassilia_timonensis	Prevotellamassilia_timonensis	0.413562	0.175108	0.38346	0.756694	not significant
k__Bacteria|p__Bacteroidetes|c__Bacteroidia|o__Bacteroidales|f__Prevotellaceae|g__Prevotella|s__Prevotella_SGB1653	Prevotella_SGB1653	0.952677	0.412512	0.0210544	0.384564	not significant
k__Bacteria|p__Bacteroidetes|c__Bacteroidia|o__Bacteroidales|f__Prevotellaceae|g__Prevotella|s__Prevotella_copri_clade_A	Prevotella_copri_clade_A	0.791596	0.747941	0.101496	0.126133	not significant
k__Bacteria|p__Bacteroidetes|c__Bacteroidia|o__Bacteroidales|f__Prevotellaceae|g__Prevotella|s__Prevotella_copri_clade_B	Prevotella_copri_clade_B	0.273287	0.293857	0.563381	0.531864	not significant
k__Bacteria|p__Bacteroidetes|c__Bacteroidia|o__Bacteroidales|f__Prevotellaceae|g__Prevotella|s__Prevotella_copri_clade_C	Prevotella_copri_clade_C	0.305689	0.137088	0.51472	0.862999	not significant
k__Bacteria|p__Bacteroidetes|c__Bacteroidia|o__Bacteroidales|f__Prevotellaceae|g__Prevotella|s__Prevotella_copri_clade_D	Prevotella_copri_clade_D	0.993425	0.900758	0.00286502	0.0453918	not significant
k__Bacteria|p__Bacteroidetes|c__Bacteroidia|o__Bacteroidales|f__Prevotellaceae|g__Prevotella|s__Prevotella_hominis	Prevotella_hominis	0.450409	0.0663027	0.346392	1.17847	not significant
k__Bacteria|p__Bacteroidetes|c__Bacteroidia|o__Bacteroidales|f__Prevotellaceae|g__Prevotella|s__Prevotella_sp_885	Prevotella_sp_885	0.257491	0.112009	0.589238	0.950746	not significant
k__Bacteria|p__Bacteroidetes|c__Bacteroidia|o__Bacteroidales|f__Prevotellaceae|g__Prevotella|s__Prevotella_sp_P4_51	Prevotella_sp_P4_51	0.682876	0.152275	0.165658	0.817371	not significant
k__Bacteria|p__Bacteroidetes|c__Bacteroidia|o__Bacteroidales|f__Rikenellaceae|g__Alistipes|s__Alistipes_communis	Alistipes_communis	0.586557	0.447424	0.23169	0.349281	not significant
k__Bacteria|p__Bacteroidetes|c__Bacteroidia|o__Bacteroidales|f__Rikenellaceae|g__Alistipes|s__Alistipes_dispar	Alistipes_dispar	0.903197	0.49076	0.0442176	0.309131	not significant
k__Bacteria|p__Bacteroidetes|c__Bacteroidia|o__Bacteroidales|f__Rikenellaceae|g__Alistipes|s__Alistipes_finegoldii	Alistipes_finegoldii	0.353877	0.546608	0.451148	0.262324	not significant
k__Bacteria|p__Bacteroidetes|c__Bacteroidia|o__Bacteroidales|f__Rikenellaceae|g__Alistipes|s__Alistipes_ihumii	Alistipes_ihumii	0.824527	0.53298	0.0837949	0.273289	not significant
k__Bacteria|p__Bacteroidetes|c__Bacteroidia|o__Bacteroidales|f__Rikenellaceae|g__Alistipes|s__Alistipes_indistinctus	Alistipes_indistinctus	0.965568	0.61945	0.015217	0.207994	not significant
k__Bacteria|p__Bacteroidetes|c__Bacteroidia|o__Bacteroidales|f__Rikenellaceae|g__Alistipes|s__Alistipes_onderdonkii	Alistipes_onderdonkii	0.382501	0.553392	0.417367	0.256967	not significant
k__Bacteria|p__Bacteroidetes|c__Bacteroidia|o__Bacteroidales|f__Rikenellaceae|g__Alistipes|s__Alistipes_putredinis	Alistipes_putredinis	0.338091	0.266811	0.470966	0.573797	not significant
k__Bacteria|p__Bacteroidetes|c__Bacteroidia|o__Bacteroidales|f__Rikenellaceae|g__Alistipes|s__Alistipes_senegalensis	Alistipes_senegalensis	0.808062	0.789228	0.0925555	0.102797	not significant
k__Bacteria|p__Bacteroidetes|c__Bacteroidia|o__Bacteroidales|f__Rikenellaceae|g__Alistipes|s__Alistipes_shahii	Alistipes_shahii	0.508695	0.573782	0.293543	0.241253	not significant
k__Bacteria|p__Bacteroidetes|c__Bacteroidia|o__Bacteroidales|f__Rikenellaceae|g__Alistipes|s__Alistipes_sp_AF17_16	Alistipes_sp_AF17_16	0.998709	0.984501	0.000560942	0.00678397	not significant
k__Bacteria|p__Bacteroidetes|c__Bacteroidia|o__Bacteroidales|f__Rikenellaceae|g__Rikenellaceae_unclassified|s__Rikenellaceae_unclassified_SGB2230	Rikenellaceae_unclassified_SGB2230	0.99985	0.891232	6.50291e-05	0.0500094	not significant
k__Bacteria|p__Bacteroidetes|c__Bacteroidia|o__Bacteroidales|f__Tannerellaceae|g__Parabacteroides|s__Parabacteroides_distasonis	Parabacteroides_distasonis	0.547676	0.843425	0.261476	0.0739536	not significant
k__Bacteria|p__Bacteroidetes|c__Bacteroidia|o__Bacteroidales|f__Tannerellaceae|g__Parabacteroides|s__Parabacteroides_massiliensis	Parabacteroides_massiliensis	0.741016	0.265157	0.130173	0.576497	not significant
k__Bacteria|p__Bacteroidetes|c__Bacteroidia|o__Bacteroidales|f__Tannerellaceae|g__Parabacteroides|s__Parabacteroides_merdae	Parabacteroides_merdae	0.413562	0.987853	0.38346	0.00530783	not significant
k__Bacteria|p__Candidatus_Melainabacteria|c__Candidatus_Melainabacteria_unclassified|o__Candidatus_Gastranaerophilales|f__Candidatus_Gastranaerophilales_unclassified|g__Candidatus_Gastranaerophilales_unclassified|s__Candidatus_Gastranaerophilales_bacterium	Candidatus_Gastranaerophilales_bacterium	0.923922	0.792419	0.0343648	0.101045	not significant
k__Bacteria|p__Elusimicrobia|c__Elusimicrobia|o__Elusimicrobiales|f__Elusimicrobiales_unclassified|g__Elusimicrobiales_unclassified|s__Elusimicrobiales_bacterium	Elusimicrobiales_bacterium	0.99956	0.492456	0.000190964	0.307633	not significant
k__Bacteria|p__Firmicutes|c__Bacilli|o__Bacilli_unclassified|f__Bacilli_unclassified|g__Bacilli_unclassified|s__Bacilli_bacterium	Bacilli_bacterium	0.273287	0.335094	0.563381	0.474833	not significant
k__Bacteria|p__Firmicutes|c__Bacilli|o__Bacilli_unclassified|f__Bacilli_unclassified|g__Bacilli_unclassified|s__Bacilli_unclassified_SGB6422	Bacilli_unclassified_SGB6422	0.664435	0.492639	0.177548	0.307471	not significant
k__Bacteria|p__Firmicutes|c__Bacilli|o__Bacilli_unclassified|f__Bacilli_unclassified|g__Bacilli_unclassified|s__Bacilli_unclassified_SGB6473	Bacilli_unclassified_SGB6473	0.99956	0.722092	0.000190964	0.141408	not significant
k__Bacteria|p__Firmicutes|c__Bacilli|o__Bacilli_unclassified|f__Bacilli_unclassified|g__Bacilli_unclassified|s__Bacilli_unclassified_SGB6478	Bacilli_unclassified_SGB6478	0.999247	0.82433	0.000327274	0.0838988	not significant
k__Bacteria|p__Firmicutes|c__Bacilli|o__Lactobacillales|f__Enterococcaceae|g__Enterococcus|s__Enterococcus_faecalis	Enterococcus_faecalis	0.923922	0.613912	0.0343648	0.211894	not significant
k__Bacteria|p__Firmicutes|c__Bacilli|o__Lactobacillales|f__Enterococcaceae|g__Enterococcus|s__Enterococcus_faecium	Enterococcus_faecium	0.703152	0.462229	0.152951	0.335142	not significant
k__Bacteria|p__Firmicutes|c__Bacilli|o__Lactobacillales|f__Lactobacillaceae|g__Lacticaseibacillus|s__Lacticaseibacillus_paracasei	Lacticaseibacillus_paracasei	0.65443	0.655009	0.184137	0.183753	not significant
k__Bacteria|p__Firmicutes|c__Bacilli|o__Lactobacillales|f__Lactobacillaceae|g__Lactobacillus|s__Lactobacillus_delbrueckii	Lactobacillus_delbrueckii	0.998709	0.909995	0.000560942	0.0409608	not significant
k__Bacteria|p__Firmicutes|c__Bacilli|o__Lactobacillales|f__Lactobacillaceae|g__Lactobacillus|s__Lactobacillus_gasseri	Lactobacillus_gasseri	0.998709	0.57318	0.000560942	0.241709	not significant
k__Bacteria|p__Firmicutes|c__Bacilli|o__Lactobacillales|f__Lactobacillaceae|g__Ligilactobacillus|s__Ligilactobacillus_ruminis	Ligilactobacillus_ruminis	0.959614	0.70127	0.0179034	0.154115	not significant
k__Bacteria|p__Firmicutes|c__Bacilli|o__Lactobacillales|f__Lactobacillaceae|g__Limosilactobacillus|s__Limosilactobacillus_fermentum	Limosilactobacillus_fermentum	0.999247	0.746787	0.000327274	0.126803	not significant
k__Bacteria|p__Firmicutes|c__Bacilli|o__Lactobacillales|f__Streptococcaceae|g__Streptococcus|s__Streptococcus_anginosus	Streptococcus_anginosus	1	0.940062	1.57276e-09	0.0268433	not significant
k__Bacteria|p__Firmicutes|c__Bacilli|o__Lactobacillales|f__Streptococcaceae|g__Streptococcus|s__Streptococcus_gordonii	Streptococcus_gordonii	0.996186	0.869414	0.00165936	0.0607733	not significant
k__Bacteria|p__Firmicutes|c__Bacilli|o__Lactobacillales|f__Streptococcaceae|g__Streptococcus|s__Streptococcus_parasanguinis	Streptococcus_parasanguinis	0.75842	0.625937	0.12009	0.203469	not significant
k__Bacteria|p__Firmicutes|c__Bacilli|o__Lactobacillales|f__Streptococcaceae|g__Streptococcus|s__Streptococcus_salivarius	Streptococcus_salivarius	0.808062	0.69779	0.0925555	0.156275	not significant
k__Bacteria|p__Firmicutes|c__Bacilli|o__Lactobacillales|f__Streptococcaceae|g__Streptococcus|s__Streptococcus_sp_A12	Streptococcus_sp_A12	1	0.716427	6.29105e-09	0.144828	not significant
k__Bacteria|p__Firmicutes|c__Bacilli|o__Lactobacillales|f__Streptococcaceae|g__Streptococcus|s__Streptococcus_thermophilus	Streptococcus_thermophilus	0.869642	0.826894	0.0606595	0.0825503	not significant
k__Bacteria|p__Firmicutes|c__Clostridia|o__Candidatus_Borkfalkiales|f__Candidatus_Borkfalkiaceae|g__Candidatus_Borkfalkia|s__Candidatus_Borkfalkia_ceftriaxoniphila	Candidatus_Borkfalkia_ceftriaxoniphila	0.882084	0.284829	0.0544899	0.545417	not significant
k__Bacteria|p__Firmicutes|c__Clostridia|o__Clostridia_unclassified|f__Clostridia_unclassified|g__Candidatus_Avimicrobium|s__Candidatus_Avimicrobium_caecorum	Candidatus_Avimicrobium_caecorum	0.0317823	0.0705206	1.49781	1.15168	depleted
k__Bacteria|p__Firmicutes|c__Clostridia|o__Clostridia_unclassified|f__Clostridia_unclassified|g__Clostridia_unclassified|s__Clostridia_bacterium	Clostridia_bacterium	0.32196	0.370033	0.492198	0.43176	not significant
k__Bacteria|p__Firmicutes|c__Clostridia|o__Clostridia_unclassified|f__Clostridia_unclassified|g__Clostridia_unclassified|s__Clostridia_bacterium_UC5_1_1D1	Clostridia_bacterium_UC5_1_1D1	1	0.789663	2.45743e-11	0.102558	not significant
k__Bacteria|p__Firmicutes|c__Clostridia|o__Clostridia_unclassified|f__Clostridia_unclassified|g__Clostridia_unclassified|s__Clostridia_unclassified_SGB3983	Clostridia_unclassified_SGB3983	0.999247	0.722092	0.000327274	0.141408	not significant
k__Bacteria|p__Firmicutes|c__Clostridia|o__Clostridia_unclassified|f__Clostridia_unclassified|g__Clostridia_unclassified|s__Clostridia_unclassified_SGB4121	Clostridia_unclassified_SGB4121	0.997096	0.719627	0.00126314	0.142893	not significant
k__Bacteria|p__Firmicutes|c__Clostridia|o__Clostridia_unclassified|f__Clostridia_unclassified|g__Clostridia_unclassified|s__Clostridia_unclassified_SGB4367	Clostridia_unclassified_SGB4367	0.952677	0.567453	0.0210544	0.24607	not significant
k__Bacteria|p__Firmicutes|c__Clostridia|o__Clostridia_unclassified|f__Clostridia_unclassified|g__Clostridia_unclassified|s__Clostridia_unclassified_SGB4373	Clostridia_unclassified_SGB4373	0.994993	0.869414	0.00218019	0.0607733	not significant
k__Bacteria|p__Firmicutes|c__Clostridia|o__Clostridia_unclassified|f__Clostridia_unclassified|g__Clostridia_unclassified|s__Clostridia_unclassified_SGB4447	Clostridia_unclassified_SGB4447	0.75842	0.370744	0.12009	0.430926	not significant
k__Bacteria|p__Firmicutes|c__Clostridia|o__Clostridia_unclassified|f__Clostridia_unclassified|g__Clostridia_unclassified|s__Clostridia_unclassified_SGB6276	Clostridia_unclassified_SGB6276	0.959614	0.571206	0.0179034	0.243207	not significant
k__Bacteria|p__Firmicutes|c__Clostridia|o__Clostridia_unclassified|f__Clostridia_unclassified|g__Clostridia_unclassified|s__Clostridia_unclassified_SGB71368	Clostridia_unclassified_SGB71368	0.996186	0.355955	0.00165936	0.448605	not significant
k__Bacteria|p__Firmicutes|c__Clostridia|o__Clostridiales|f__Christensenellaceae|g__Christensenellaceae_unclassified|s__Christensenellaceae_bacterium	Christensenellaceae_bacterium	0.0347461	0.0243114	1.45909	1.61419	depleted
k__Bacteria|p__Firmicutes|c__Clostridia|o__Clostridiales|f__Clostridiaceae|g__Butyricicoccus|s__Butyricicoccus_SGB14990	Butyricicoccus_SGB14990	0.431293	0.321802	0.365228	0.492412	not significant
k__Bacteria|p__Firmicutes|c__Clostridia|o__Clostridiales|f__Clostridiaceae|g__Butyricicoccus|s__Butyricicoccus_sp_AM29_23AC	Butyricicoccus_sp_AM29_23AC	0.32196	0.491825	0.492198	0.308189	not significant
k__Bacteria|p__Firmicutes|c__Clostridia|o__Clostridiales|f__Clostridiaceae|g__Clostridiaceae_unclassified|s__Clostridiaceae_bacterium	Clostridiaceae_bacterium	0.136343	0.475171	0.865368	0.32315	not significant
k__Bacteria|p__Firmicutes|c__Clostridia|o__Clostridiales|f__Clostridiaceae|g__Clostridiaceae_unclassified|s__Clostridiaceae_bacterium_NSJ_31	Clostridiaceae_bacterium_NSJ_31	0.997788	0.887943	0.000961633	0.0516149	not significant
k__Bacteria|p__Firmicutes|c__Clostridia|o__Clostridiales|f__Clostridiaceae|g__Clostridiaceae_unclassified|s__Clostridiaceae_bacterium_OM08_6BH	Clostridiaceae_bacterium_OM08_6BH	0.338091	0.419708	0.470966	0.377052	not significant
k__Bacteria|p__Firmicutes|c__Clostridia|o__Clostridiales|f__Clostridiaceae|g__Clostridiaceae_unclassified|s__Clostridiaceae_unclassified_SGB4769	Clostridiaceae_unclassified_SGB4769	0.840786	0.890875	0.0753145	0.0501832	not significant
k__Bacteria|p__Firmicutes|c__Clostridia|o__Clostridiales|f__Clostridiaceae|g__Clostridium|s__Clostridium_SGB4751	Clostridium_SGB4751	0.703152	0.161855	0.152951	0.790873	not significant
k__Bacteria|p__Firmicutes|c__Clostridia|o__Clostridiales|f__Clostridiaceae|g__Clostridium|s__Clostridium_SGB6179	Clostridium_SGB6179	0.0492502	0.0114159	1.30759	1.94249	depleted
k__Bacteria|p__Firmicutes|c__Clostridia|o__Clostridiales|f__Clostridiaceae|g__Clostridium|s__Clostridium_fessum	Clostridium_fessum	0.77513	0.7039	0.110625	0.152489	not significant
k__Bacteria|p__Firmicutes|c__Clostridia|o__Clostridiales|f__Clostridiaceae|g__Clostridium|s__Clostridium_phoceensis	Clostridium_phoceensis	0.190723	0.300358	0.719596	0.522361	not significant
k__Bacteria|p__Firmicutes|c__Clostridia|o__Clostridiales|f__Clostridiaceae|g__Clostridium|s__Clostridium_sp_AF15_49	Clostridium_sp_AF15_49	0.32196	0.188451	0.492198	0.724801	not significant
k__Bacteria|p__Firmicutes|c__Clostridia|o__Clostridiales|f__Clostridiaceae|g__Clostridium|s__Clostridium_sp_AF20_17LB	Clostridium_sp_AF20_17LB	0.703152	0.65942	0.152951	0.180838	not significant
k__Bacteria|p__Firmicutes|c__Clostridia|o__Clostridiales|f__Clostridiaceae|g__Clostridium|s__Clostridium_sp_AF27_2AA	Clostridium_sp_AF27_2AA	0.489244	0.424929	0.310475	0.371684	not significant
k__Bacteria|p__Firmicutes|c__Clostridia|o__Clostridiales|f__Clostridiaceae|g__Clostridium|s__Clostridium_sp_AF32_12BH	Clostridium_sp_AF32_12BH	0.903197	0.812276	0.0442176	0.0902964	not significant
k__Bacteria|p__Firmicutes|c__Clostridia|o__Clostridiales|f__Clostridiaceae|g__Clostridium|s__Clostridium_sp_AF34_10BH	Clostridium_sp_AF34_10BH	0.65443	0.891229	0.184137	0.0500106	not significant
k__Bacteria|p__Firmicutes|c__Clostridia|o__Clostridiales|f__Clostridiaceae|g__Clostridium|s__Clostridium_sp_AF34_13	Clostridium_sp_AF34_13	0.985115	0.579204	0.00651322	0.237169	not significant
k__Bacteria|p__Firmicutes|c__Clostridia|o__Clostridiales|f__Clostridiaceae|g__Clostridium|s__Clostridium_sp_AF36_4	Clostridium_sp_AF36_4	0.305689	0.274358	0.51472	0.561682	not significant
k__Bacteria|p__Firmicutes|c__Clostridia|o__Clostridiales|f__Clostridiaceae|g__Clostridium|s__Clostridium_sp_AM22_11AC	Clostridium_sp_AM22_11AC	0.136343	0.293906	0.865368	0.531792	not significant
k__Bacteria|p__Firmicutes|c__Clostridia|o__Clostridiales|f__Clostridiaceae|g__Clostridium|s__Clostridium_sp_AM33_3	Clostridium_sp_AM33_3	0.722633	0.927275	0.141082	0.0327916	not significant
k__Bacteria|p__Firmicutes|c__Clostridia|o__Clostridiales|f__Clostridiaceae|g__Clostridium|s__Clostridium_sp_AM49_4BH	Clostridium_sp_AM49_4BH	0.147519	0.202781	0.831151	0.692972	not significant
k__Bacteria|p__Firmicutes|c__Clostridia|o__Clostridiales|f__Clostridiaceae|g__Clostridium|s__Clostridium_sp_NSJ_42	Clostridium_sp_NSJ_42	0.75842	0.498429	0.12009	0.302396	not significant
k__Bacteria|p__Firmicutes|c__Clostridia|o__Clostridiales|f__Clostridiaceae|g__Clostridium|s__Clostridium_sp_OM07_10AC	Clostridium_sp_OM07_10AC	0.741016	0.235088	0.130173	0.628769	not significant
k__Bacteria|p__Firmicutes|c__Clostridia|o__Clostridiales|f__Clostridiaceae|g__Hungatella|s__Hungatella_hathewayi	Hungatella_hathewayi	1	1	0	0	not significant
k__Bacteria|p__Firmicutes|c__Clostridia|o__Clostridiales|f__Clostridiales_unclassified|g__Clostridiales_unclassified|s__Bacteroides_pectinophilus	Bacteroides_pectinophilus	0.882084	0.510586	0.0544899	0.291931	not significant
k__Bacteria|p__Firmicutes|c__Clostridia|o__Clostridiales|f__Clostridiales_unclassified|g__Clostridiales_unclassified|s__Clostridiales_bacterium	Clostridiales_bacterium	0.808062	0.785802	0.0925555	0.104687	not significant
k__Bacteria|p__Firmicutes|c__Clostridia|o__Clostridiales|f__Clostridiales_unclassified|g__Clostridiales_unclassified|s__Clostridiales_bacterium_KLE1615	Clostridiales_bacterium_KLE1615	0.170003	0.553487	0.769542	0.256893	not significant
k__Bacteria|p__Firmicutes|c__Clostridia|o__Clostridiales|f__Clostridiales_unclassified|g__Clostridiales_unclassified|s__Clostridiales_bacterium_NSJ_40	Clostridiales_bacterium_NSJ_40	0.722633	0.547022	0.141082	0.261995	not significant
k__Bacteria|p__Firmicutes|c__Clostridia|o__Clostridiales|f__Clostridiales_unclassified|g__Clostridiales_unclassified|s__Clostridiales_unclassified_SGB15145	Clostridiales_unclassified_SGB15145	0.450409	0.659117	0.346392	0.181038	not significant
k__Bacteria|p__Firmicutes|c__Clostridia|o__Clostridiales|f__Clostridiales_unclassified|g__Evtepia|s__Evtepia_gabavorous	Evtepia_gabavorous	0.996186	0.816501	0.00165936	0.0880435	not significant
k__Bacteria|p__Firmicutes|c__Clostridia|o__Clostridiales|f__Clostridiales_unclassified|g__Intestinimonas|s__Intestinimonas_butyriciproducens	Intestinimonas_butyriciproducens	0.99997	0.781201	1.28843e-05	0.107237	not significant
k__Bacteria|p__Firmicutes|c__Clostridia|o__Clostridiales|f__Clostridiales_unclassified|g__Intestinimonas|s__Intestinimonas_gabonensis	Intestinimonas_gabonensis	0.994993	0.665486	0.00218019	0.176861	not significant
k__Bacteria|p__Firmicutes|c__Clostridia|o__Clostridiales|f__Clostridiales_unclassified|g__Intestinimonas|s__Intestinimonas_massiliensis	Intestinimonas_massiliensis	1	0.824088	3.93191e-10	0.0840265	not significant
k__Bacteria|p__Firmicutes|c__Clostridia|o__Clostridiales|f__Clostridiales_unclassified|g__Lawsonibacter|s__Lawsonibacter_sp_NSJ_51	Lawsonibacter_sp_NSJ_51	0.999247	0.755644	0.000327274	0.121683	not significant
k__Bacteria|p__Firmicutes|c__Clostridia|o__Clostridiales|f__Eubacteriaceae|g__Eubacteriaceae_unclassified|s__Eubacteriaceae_bacterium	Eubacteriaceae_bacterium	0.18076	0.309947	0.742899	0.508713	not significant
k__Bacteria|p__Firmicutes|c__Clostridia|o__Clostridiales|f__Eubacteriaceae|g__Eubacterium|s__Eubacterium_ramulus	Eubacterium_ramulus	0.18076	0.573918	0.742899	0.24115	not significant
k__Bacteria|p__Firmicutes|c__Clostridia|o__Clostridiales|f__Eubacteriaceae|g__Eubacterium|s__Eubacterium_sp_AF15_50	Eubacterium_sp_AF15_50	0.125587	0.112768	0.901056	0.947815	not significant
k__Bacteria|p__Firmicutes|c__Clostridia|o__Clostridiales|f__Eubacteriaceae|g__Eubacterium|s__Eubacterium_sp_AF34_35BH	Eubacterium_sp_AF34_35BH	0.893296	0.674383	0.0490047	0.171093	not significant
k__Bacteria|p__Firmicutes|c__Clostridia|o__Clostridiales|f__Eubacteriaceae|g__Eubacterium|s__Eubacterium_sp_AM28_29	Eubacterium_sp_AM28_29	0.996186	0.948495	0.00165936	0.0229649	not significant
k__Bacteria|p__Firmicutes|c__Clostridia|o__Clostridiales|f__Eubacteriaceae|g__Eubacterium|s__Eubacterium_ventriosum	Eubacterium_ventriosum	0.158827	0.201283	0.799075	0.696193	not significant
k__Bacteria|p__Firmicutes|c__Clostridia|o__Clostridiales|f__Lachnospiraceae|g__Anaerobutyricum|s__Anaerobutyricum_hallii	Anaerobutyricum_hallii	0.623405	0.637643	0.20523	0.195422	not significant
k__Bacteria|p__Firmicutes|c__Clostridia|o__Clostridiales|f__Lachnospiraceae|g__Anaerosacchariphilus|s__Anaerosacchariphilus_sp_NSJ_68	Anaerosacchariphilus_sp_NSJ_68	0.489244	0.320584	0.310475	0.494059	not significant
k__Bacteria|p__Firmicutes|c__Clostridia|o__Clostridiales|f__Lachnospiraceae|g__Anaerostipes|s__Anaerostipes_hadrus	Anaerostipes_hadrus	0.0614077	0.0916283	1.21178	1.03797	not significant
k__Bacteria|p__Firmicutes|c__Clostridia|o__Clostridiales|f__Lachnospiraceae|g__Anaerotignum|s__Anaerotignum_faecicola	Anaerotignum_faecicola	0.623405	0.668979	0.20523	0.174588	not significant
k__Bacteria|p__Firmicutes|c__Clostridia|o__Clostridiales|f__Lachnospiraceae|g__Blautia|s__Blautia_SGB4805	Blautia_SGB4805	0.855895	0.758953	0.0675797	0.119785	not significant
k__Bacteria|p__Firmicutes|c__Clostridia|o__Clostridiales|f__Lachnospiraceae|g__Blautia|s__Blautia_SGB4815	Blautia_SGB4815	0.77513	0.616081	0.110625	0.210362	not significant
k__Bacteria|p__Firmicutes|c__Clostridia|o__Clostridiales|f__Lachnospiraceae|g__Blautia|s__Blautia_SGB4831	Blautia_SGB4831	0.158827	0.0819132	0.799075	1.08665	not significant
k__Bacteria|p__Firmicutes|c__Clostridia|o__Clostridiales|f__Lachnospiraceae|g__Blautia|s__Blautia_faecicola	Blautia_faecicola	0.993425	0.781216	0.00286502	0.107229	not significant
k__Bacteria|p__Firmicutes|c__Clostridia|o__Clostridiales|f__Lachnospiraceae|g__Blautia|s__Blautia_faecis	Blautia_faecis	0.605435	0.77283	0.217933	0.111916	not significant
k__Bacteria|p__Firmicutes|c__Clostridia|o__Clostridiales|f__Lachnospiraceae|g__Blautia|s__Blautia_glucerasea	Blautia_glucerasea	0.18076	0.174147	0.742899	0.759083	not significant
k__Bacteria|p__Firmicutes|c__Clostridia|o__Clostridiales|f__Lachnospiraceae|g__Blautia|s__Blautia_massiliensis	Blautia_massiliensis	0.586557	0.939373	0.23169	0.0271617	not significant
k__Bacteria|p__Firmicutes|c__Clostridia|o__Clostridiales|f__Lachnospiraceae|g__Blautia|s__Blautia_obeum	Blautia_obeum	0.741016	0.403358	0.130173	0.394309	not significant
k__Bacteria|p__Firmicutes|c__Clostridia|o__Clostridiales|f__Lachnospiraceae|g__Blautia|s__Blautia_schinkii	Blautia_schinkii	0.965568	0.529307	0.015217	0.276292	not significant
k__Bacteria|p__Firmicutes|c__Clostridia|o__Clostridiales|f__Lachnospiraceae|g__Blautia|s__Blautia_sp_AF19_10LB	Blautia_sp_AF19_10LB	0.682876	0.351622	0.165658	0.453924	not significant
k__Bacteria|p__Firmicutes|c__Clostridia|o__Clostridiales|f__Lachnospiraceae|g__Blautia|s__Blautia_sp_MSK_20_85	Blautia_sp_MSK_20_85	0.623405	0.831545	0.20523	0.0801143	not significant
k__Bacteria|p__Firmicutes|c__Clostridia|o__Clostridiales|f__Lachnospiraceae|g__Blautia|s__Blautia_sp_MSK_21_1	Blautia_sp_MSK_21_1	0.824527	0.362181	0.0837949	0.441074	not significant
k__Bacteria|p__Firmicutes|c__Clostridia|o__Clostridiales|f__Lachnospiraceae|g__Blautia|s__Blautia_sp_OF03_15BH	Blautia_sp_OF03_15BH	0.996186	0.840748	0.00165936	0.0753341	not significant
k__Bacteria|p__Firmicutes|c__Clostridia|o__Clostridiales|f__Lachnospiraceae|g__Blautia|s__Blautia_stercoris	Blautia_stercoris	0.547676	0.383177	0.261476	0.4166	not significant
k__Bacteria|p__Firmicutes|c__Clostridia|o__Clostridiales|f__Lachnospiraceae|g__Blautia|s__Blautia_wexlerae	Blautia_wexlerae	0.722633	0.891236	0.141082	0.0500075	not significant
k__Bacteria|p__Firmicutes|c__Clostridia|o__Clostridiales|f__Lachnospiraceae|g__Butyrivibrio|s__Butyrivibrio_crossotus	Butyrivibrio_crossotus	0.46982	0.49672	0.328068	0.303889	not significant
k__Bacteria|p__Firmicutes|c__Clostridia|o__Clostridiales|f__Lachnospiraceae|g__Coprococcus|s__Coprococcus_catus	Coprococcus_catus	0.368902	0.207181	0.433089	0.683649	not significant
k__Bacteria|p__Firmicutes|c__Clostridia|o__Clostridiales|f__Lachnospiraceae|g__Coprococcus|s__Coprococcus_comes	Coprococcus_comes	0.528181	0.323333	0.277217	0.49035	not significant
k__Bacteria|p__Firmicutes|c__Clostridia|o__Clostridiales|f__Lachnospiraceae|g__Coprococcus|s__Coprococcus_eutactus	Coprococcus_eutactus	0.893296	0.939431	0.0490047	0.0271352	not significant
k__Bacteria|p__Firmicutes|c__Clostridia|o__Clostridiales|f__Lachnospiraceae|g__Dorea|s__Dorea_formicigenerans	Dorea_formicigenerans	0.664435	0.939431	0.177548	0.0271352	not significant
k__Bacteria|p__Firmicutes|c__Clostridia|o__Clostridiales|f__Lachnospiraceae|g__Dorea|s__Dorea_longicatena	Dorea_longicatena	0.586557	0.637643	0.23169	0.195422	not significant
k__Bacteria|p__Firmicutes|c__Clostridia|o__Clostridiales|f__Lachnospiraceae|g__Dorea|s__Dorea_sp_AF24_7LB	Dorea_sp_AF24_7LB	0.791596	0.474253	0.101496	0.32399	not significant
k__Bacteria|p__Firmicutes|c__Clostridia|o__Clostridiales|f__Lachnospiraceae|g__Dorea|s__Dorea_sp_AF36_15AT	Dorea_sp_AF36_15AT	0.840786	0.658432	0.0753145	0.181489	not significant
k__Bacteria|p__Firmicutes|c__Clostridia|o__Clostridiales|f__Lachnospiraceae|g__Enterocloster|s__Enterocloster_bolteae	Enterocloster_bolteae	1	0.869414	2.51642e-08	0.0607733	not significant
k__Bacteria|p__Firmicutes|c__Clostridia|o__Clostridiales|f__Lachnospiraceae|g__Enterocloster|s__Enterocloster_citroniae	Enterocloster_citroniae	0.944561	0.546635	0.0247702	0.262302	not significant
k__Bacteria|p__Firmicutes|c__Clostridia|o__Clostridiales|f__Lachnospiraceae|g__Faecalicatena|s__Faecalicatena_contorta	Faecalicatena_contorta	0.998709	0.806828	0.000560942	0.0932188	not significant
k__Bacteria|p__Firmicutes|c__Clostridia|o__Clostridiales|f__Lachnospiraceae|g__Faecalicatena|s__Faecalicatena_fissicatena	Faecalicatena_fissicatena	0.824527	0.89121	0.0837949	0.0500199	not significant
k__Bacteria|p__Firmicutes|c__Clostridia|o__Clostridiales|f__Lachnospiraceae|g__Fusicatenibacter|s__Fusicatenibacter_saccharivorans	Fusicatenibacter_saccharivorans	0.46982	0.963645	0.328068	0.016083	not significant
k__Bacteria|p__Firmicutes|c__Clostridia|o__Clostridiales|f__Lachnospiraceae|g__Lachnospiraceae_unclassified|s__Eubacterium_rectale	Eubacterium_rectale	0.623405	0.681571	0.20523	0.166489	not significant
k__Bacteria|p__Firmicutes|c__Clostridia|o__Clostridiales|f__Lachnospiraceae|g__Lachnospiraceae_unclassified|s__Lachnospiraceae_bacterium	Lachnospiraceae_bacterium	0.970771	0.819723	0.0128834	0.0863329	not significant
k__Bacteria|p__Firmicutes|c__Clostridia|o__Clostridiales|f__Lachnospiraceae|g__Lachnospiraceae_unclassified|s__Lachnospiraceae_bacterium_BX3	Lachnospiraceae_bacterium_BX3	0.923922	0.301191	0.0343648	0.521158	not significant
k__Bacteria|p__Firmicutes|c__Clostridia|o__Clostridiales|f__Lachnospiraceae|g__Lachnospiraceae_unclassified|s__Lachnospiraceae_bacterium_NSJ_29	Lachnospiraceae_bacterium_NSJ_29	0.994993	0.770745	0.00218019	0.113089	not significant
k__Bacteria|p__Firmicutes|c__Clostridia|o__Clostridiales|f__Lachnospiraceae|g__Lachnospiraceae_unclassified|s__Lachnospiraceae_bacterium_NSJ_46	Lachnospiraceae_bacterium_NSJ_46	0.623405	0.433127	0.20523	0.363385	not significant
k__Bacteria|p__Firmicutes|c__Clostridia|o__Clostridiales|f__Lachnospiraceae|g__Lachnospiraceae_unclassified|s__Lachnospiraceae_bacterium_OF09_6	Lachnospiraceae_bacterium_OF09_6	0.855895	0.775126	0.0675797	0.110628	not significant
k__Bacteria|p__Firmicutes|c__Clostridia|o__Clostridiales|f__Lachnospiraceae|g__Lachnospiraceae_unclassified|s__Lachnospiraceae_bacterium_OM04_12BH	Lachnospiraceae_bacterium_OM04_12BH	0.115622	0.0869307	0.93696	1.06083	not significant
k__Bacteria|p__Firmicutes|c__Clostridia|o__Clostridiales|f__Lachnospiraceae|g__Lachnospiraceae_unclassified|s__Lachnospiraceae_bacterium_WCA3_601_WT_6H	Lachnospiraceae_bacterium_WCA3_601_WT_6H	0.0680891	0.0744951	1.16692	1.12787	not significant
k__Bacteria|p__Firmicutes|c__Clostridia|o__Clostridiales|f__Lachnospiraceae|g__Lachnospiraceae_unclassified|s__Lachnospiraceae_unclassified_SGB4882	Lachnospiraceae_unclassified_SGB4882	0.997788	0.793778	0.000961633	0.100301	not significant
k__Bacteria|p__Firmicutes|c__Clostridia|o__Clostridiales|f__Lachnospiraceae|g__Lachnospiraceae_unclassified|s__Lachnospiraceae_unclassified_SGB4894	Lachnospiraceae_unclassified_SGB4894	0.136343	0.24097	0.865368	0.618036	not significant
k__Bacteria|p__Firmicutes|c__Clostridia|o__Clostridiales|f__Lachnospiraceae|g__Lachnospiraceae_unclassified|s__Lachnospiraceae_unclassified_SGB4924	Lachnospiraceae_unclassified_SGB4924	0.664435	0.683302	0.177548	0.165387	not significant
k__Bacteria|p__Firmicutes|c__Clostridia|o__Clostridiales|f__Lachnospiraceae|g__Lachnospira|s__Lachnospira_SGB5077	Lachnospira_SGB5077	0.997788	0.837479	0.000961633	0.0770259	not significant
k__Bacteria|p__Firmicutes|c__Clostridia|o__Clostridiales|f__Lachnospiraceae|g__Lachnospira|s__Lachnospira_eligens	Lachnospira_eligens	0.77513	0.831545	0.110625	0.0801143	not significant
k__Bacteria|p__Firmicutes|c__Clostridia|o__Clostridiales|f__Lachnospiraceae|g__Lachnospira|s__Lachnospira_pectinoschiza	Lachnospira_pectinoschiza	0.64003	0.723267	0.1938	0.140702	not significant
k__Bacteria|p__Firmicutes|c__Clostridia|o__Clostridiales|f__Lachnospiraceae|g__Lachnospira|s__Lachnospira_sp_NSJ_43	Lachnospira_sp_NSJ_43	0.824527	0.751312	0.0837949	0.124179	not significant
k__Bacteria|p__Firmicutes|c__Clostridia|o__Clostridiales|f__Lachnospiraceae|g__Lacrimispora|s__Lacrimispora_amygdalina	Lacrimispora_amygdalina	0.431293	0.903252	0.365228	0.0441912	not significant
k__Bacteria|p__Firmicutes|c__Clostridia|o__Clostridiales|f__Lachnospiraceae|g__Lacrimispora|s__Lacrimispora_celerecrescens	Lacrimispora_celerecrescens	0.393602	0.235009	0.404942	0.628915	not significant
k__Bacteria|p__Firmicutes|c__Clostridia|o__Clostridiales|f__Lachnospiraceae|g__Mediterraneibacter|s__Mediterraneibacter_butyricigenes	Mediterraneibacter_butyricigenes	0.882084	0.816642	0.0544899	0.0879681	not significant
k__Bacteria|p__Firmicutes|c__Clostridia|o__Clostridiales|f__Lachnospiraceae|g__Mediterraneibacter|s__Mediterraneibacter_sp_gm002	Mediterraneibacter_sp_gm002	0.305689	0.36889	0.51472	0.433103	not significant
k__Bacteria|p__Firmicutes|c__Clostridia|o__Clostridiales|f__Lachnospiraceae|g__Mediterraneibacter|s__Ruminococcus_gnavus	Ruminococcus_gnavus	0.682876	0.167803	0.165658	0.775199	not significant
k__Bacteria|p__Firmicutes|c__Clostridia|o__Clostridiales|f__Lachnospiraceae|g__Mediterraneibacter|s__Ruminococcus_lactaris	Ruminococcus_lactaris	0.289418	0.211431	0.538474	0.674832	not significant
k__Bacteria|p__Firmicutes|c__Clostridia|o__Clostridiales|f__Lachnospiraceae|g__Mediterraneibacter|s__Ruminococcus_torques	Ruminococcus_torques	0.158827	0.140546	0.799075	0.852183	not significant
k__Bacteria|p__Firmicutes|c__Clostridia|o__Clostridiales|f__Lachnospiraceae|g__Roseburia|s__Roseburia_faecis	Roseburia_faecis	0.450409	0.338359	0.346392	0.470622	not significant
k__Bacteria|p__Firmicutes|c__Clostridia|o__Clostridiales|f__Lachnospiraceae|g__Roseburia|s__Roseburia_hominis	Roseburia_hominis	0.869642	1	0.0606595	0	not significant
k__Bacteria|p__Firmicutes|c__Clostridia|o__Clostridiales|f__Lachnospiraceae|g__Roseburia|s__Roseburia_intestinalis	Roseburia_intestinalis	0.741016	0.903252	0.130173	0.0441912	not significant
k__Bacteria|p__Firmicutes|c__Clostridia|o__Clostridiales|f__Lachnospiraceae|g__Roseburia|s__Roseburia_inulinivorans	Roseburia_inulinivorans	0.400395	0.761214	0.397511	0.118493	not significant
k__Bacteria|p__Firmicutes|c__Clostridia|o__Clostridiales|f__Lachnospiraceae|g__Roseburia|s__Roseburia_sp_AF02_12	Roseburia_sp_AF02_12	0.997096	0.939142	0.00126314	0.0272687	not significant
k__Bacteria|p__Firmicutes|c__Clostridia|o__Clostridiales|f__Lachnospiraceae|g__Roseburia|s__Roseburia_sp_AM59_24XD	Roseburia_sp_AM59_24XD	0.64003	0.243829	0.1938	0.612914	not significant
k__Bacteria|p__Firmicutes|c__Clostridia|o__Clostridiales|f__Oscillospiraceae|g__Dysosmobacter|s__Dysosmobacter_sp_NSJ_60	Dysosmobacter_sp_NSJ_60	0.64003	0.5279	0.1938	0.277449	not significant
k__Bacteria|p__Firmicutes|c__Clostridia|o__Clostridiales|f__Oscillospiraceae|g__Dysosmobacter|s__Dysosmobacter_welbionis	Dysosmobacter_welbionis	0.64003	0.748466	0.1938	0.125828	not significant
k__Bacteria|p__Firmicutes|c__Clostridia|o__Clostridiales|f__Oscillospiraceae|g__Oscillibacter|s__Oscillibacter_sp_ER4	Oscillibacter_sp_ER4	0.944561	0.939442	0.0247702	0.0271302	not significant
k__Bacteria|p__Firmicutes|c__Clostridia|o__Clostridiales|f__Oscillospiraceae|g__Oscillibacter|s__Oscillibacter_sp_PC13	Oscillibacter_sp_PC13	0.998709	0.806942	0.000560942	0.0931575	not significant
k__Bacteria|p__Firmicutes|c__Clostridia|o__Clostridiales|f__Oscillospiraceae|g__Oscillospiraceae_unclassified|s__Oscillospiraceae_bacterium_NSJ_64	Oscillospiraceae_bacterium_NSJ_64	0.997096	0.640636	0.00126314	0.193389	not significant
k__Bacteria|p__Firmicutes|c__Clostridia|o__Clostridiales|f__Peptococcaceae|g__Peptococcaceae_unclassified|s__Peptococcaceae_bacterium	Peptococcaceae_bacterium	0.125587	0.117238	0.901056	0.930931	not significant
k__Bacteria|p__Firmicutes|c__Clostridia|o__Clostridiales|f__Peptostreptococcaceae|g__Intestinibacter|s__Intestinibacter_SGB6139	Intestinibacter_SGB6139	0.413562	0.505451	0.38346	0.296321	not significant
k__Bacteria|p__Firmicutes|c__Clostridia|o__Clostridiales|f__Peptostreptococcaceae|g__Intestinibacter|s__Intestinibacter_bartlettii	Intestinibacter_bartlettii	0.703152	0.156147	0.152951	0.806466	not significant
k__Bacteria|p__Firmicutes|c__Clostridia|o__Clostridiales|f__Peptostreptococcaceae|g__Romboutsia|s__Romboutsia_timonensis	Romboutsia_timonensis	0.125587	0.260577	0.901056	0.584064	not significant
k__Bacteria|p__Firmicutes|c__Clostridia|o__Clostridiales|f__Ruminococcaceae|g__Agathobaculum|s__Agathobaculum_butyriciproducens	Agathobaculum_butyriciproducens	0.353877	0.513552	0.451148	0.289416	not significant
k__Bacteria|p__Firmicutes|c__Clostridia|o__Clostridiales|f__Ruminococcaceae|g__Anaerotruncus|s__Anaerotruncus_colihominis	Anaerotruncus_colihominis	1	0.910199	1.57276e-09	0.0408635	not significant
k__Bacteria|p__Firmicutes|c__Clostridia|o__Clostridiales|f__Ruminococcaceae|g__Anaerotruncus|s__Anaerotruncus_rubiinfantis	Anaerotruncus_rubiinfantis	0.855895	0.596293	0.0675797	0.22454	not significant
k__Bacteria|p__Firmicutes|c__Clostridia|o__Clostridiales|f__Ruminococcaceae|g__Candidatus_Cibiobacter|s__Candidatus_Cibiobacter_qucibialis	Candidatus_Cibiobacter_qucibialis	0.944561	0.738172	0.0247702	0.131843	not significant
k__Bacteria|p__Firmicutes|c__Clostridia|o__Clostridiales|f__Ruminococcaceae|g__Faecalibacterium|s__Faecalibacterium_SGB15345	Faecalibacterium_SGB15345	0.999743	0.82433	0.000111435	0.0838988	not significant
k__Bacteria|p__Firmicutes|c__Clostridia|o__Clostridiales|f__Ruminococcaceae|g__Faecalibacterium|s__Faecalibacterium_SGB15346	Faecalibacterium_SGB15346	0.0967547	0.14031	1.01433	0.852911	not significant
k__Bacteria|p__Firmicutes|c__Clostridia|o__Clostridiales|f__Ruminococcaceae|g__Faecalibacterium|s__Faecalibacterium_prausnitzii	Faecalibacterium_prausnitzii	0.91088	0.659496	0.0405391	0.180788	not significant
k__Bacteria|p__Firmicutes|c__Clostridia|o__Clostridiales|f__Ruminococcaceae|g__Flavonifractor|s__Flavonifractor_plautii	Flavonifractor_plautii	0.115622	0.172053	0.93696	0.764337	not significant
k__Bacteria|p__Firmicutes|c__Clostridia|o__Clostridiales|f__Ruminococcaceae|g__Gemmiger|s__Gemmiger_SGB15295	Gemmiger_SGB15295	0.959614	0.594086	0.0179034	0.22615	not significant
k__Bacteria|p__Firmicutes|c__Clostridia|o__Clostridiales|f__Ruminococcaceae|g__Gemmiger|s__Gemmiger_SGB15299	Gemmiger_SGB15299	0.508695	0.653936	0.293543	0.184465	not significant
k__Bacteria|p__Firmicutes|c__Clostridia|o__Clostridiales|f__Ruminococcaceae|g__Gemmiger|s__Gemmiger_formicilis	Gemmiger_formicilis	0.0410687	0.0464238	1.38649	1.33326	depleted
k__Bacteria|p__Firmicutes|c__Clostridia|o__Clostridiales|f__Ruminococcaceae|g__Ruminococcaceae_unclassified|s__Clostridium_leptum	Clostridium_leptum	0.489244	0.181513	0.310475	0.741093	not significant
k__Bacteria|p__Firmicutes|c__Clostridia|o__Clostridiales|f__Ruminococcaceae|g__Ruminococcaceae_unclassified|s__Eubacterium_siraeum	Eubacterium_siraeum	0.791596	0.391429	0.101496	0.407347	not significant
k__Bacteria|p__Firmicutes|c__Clostridia|o__Clostridiales|f__Ruminococcaceae|g__Ruminococcaceae_unclassified|s__Ruminococcaceae_bacterium	Ruminococcaceae_bacterium	0.190723	0.338359	0.719596	0.470622	not significant
k__Bacteria|p__Firmicutes|c__Clostridia|o__Clostridiales|f__Ruminococcaceae|g__Ruminococcaceae_unclassified|s__Ruminococcaceae_bacterium_D5	Ruminococcaceae_bacterium_D5	0.99956	0.79306	0.000190964	0.100694	not significant
k__Bacteria|p__Firmicutes|c__Clostridia|o__Clostridiales|f__Ruminococcaceae|g__Ruminococcaceae_unclassified|s__Ruminococcaceae_unclassified_SGB15233	Ruminococcaceae_unclassified_SGB15233	0.75842	0.612604	0.12009	0.21282	not significant
k__Bacteria|p__Firmicutes|c__Clostridia|o__Clostridiales|f__Ruminococcaceae|g__Ruminococcaceae_unclassified|s__Ruminococcaceae_unclassified_SGB15234	Ruminococcaceae_unclassified_SGB15234	0.855895	0.397133	0.0675797	0.401064	not significant
k__Bacteria|p__Firmicutes|c__Clostridia|o__Clostridiales|f__Ruminococcaceae|g__Ruminococcaceae_unclassified|s__Ruminococcaceae_unclassified_SGB15236	Ruminococcaceae_unclassified_SGB15236	0.353877	0.251093	0.451148	0.600166	not significant
k__Bacteria|p__Firmicutes|c__Clostridia|o__Clostridiales|f__Ruminococcaceae|g__Ruminococcaceae_unclassified|s__Ruminococcaceae_unclassified_SGB15260	Ruminococcaceae_unclassified_SGB15260	1	0.953525	6.29105e-09	0.0206677	not significant
k__Bacteria|p__Firmicutes|c__Clostridia|o__Clostridiales|f__Ruminococcaceae|g__Ruminococcaceae_unclassified|s__Ruminococcaceae_unclassified_SGB15265	Ruminococcaceae_unclassified_SGB15265	0.170003	0.0970091	0.769542	1.01319	not significant
k__Bacteria|p__Firmicutes|c__Clostridia|o__Clostridiales|f__Ruminococcaceae|g__Ruminococcaceae_unclassified|s__Ruminococcaceae_unclassified_SGB15309	Ruminococcaceae_unclassified_SGB15309	0.741016	0.885598	0.130173	0.0527633	not significant
k__Bacteria|p__Firmicutes|c__Clostridia|o__Clostridiales|f__Ruminococcaceae|g__Ruminococcaceae_unclassified|s__Ruminococcaceae_unclassified_SGB4191	Ruminococcaceae_unclassified_SGB4191	0.125587	0.0251421	0.901056	1.5996	depleted
k__Bacteria|p__Firmicutes|c__Clostridia|o__Clostridiales|f__Ruminococcaceae|g__Ruminococcaceae_unclassified|s__Ruminococcaceae_unclassified_SGB4425	Ruminococcaceae_unclassified_SGB4425	0.170003	0.298034	0.769542	0.525734	not significant
k__Bacteria|p__Firmicutes|c__Clostridia|o__Clostridiales|f__Ruminococcaceae|g__Ruminococcus|s__Ruminococcus_SGB4421	Ruminococcus_SGB4421	0.998709	0.674383	0.000560942	0.171093	not significant
k__Bacteria|p__Firmicutes|c__Clostridia|o__Clostridiales|f__Ruminococcaceae|g__Ruminococcus|s__Ruminococcus_bicirculans	Ruminococcus_bicirculans	0.77513	0.44403	0.110625	0.352587	not significant
k__Bacteria|p__Firmicutes|c__Clostridia|o__Clostridiales|f__Ruminococcaceae|g__Ruminococcus|s__Ruminococcus_bromii	Ruminococcus_bromii	0.623405	0.843103	0.20523	0.0741192	not significant
k__Bacteria|p__Firmicutes|c__Clostridia|o__Clostridiales|f__Ruminococcaceae|g__Ruminococcus|s__Ruminococcus_callidus	Ruminococcus_callidus	0.994993	0.918313	0.00218019	0.0370094	not significant
k__Bacteria|p__Firmicutes|c__Clostridia|o__Clostridiales|f__Ruminococcaceae|g__Ruminococcus|s__Ruminococcus_sp_AF41_9	Ruminococcus_sp_AF41_9	0.869642	0.602409	0.0606595	0.220109	not significant
k__Bacteria|p__Firmicutes|c__Clostridia|o__Clostridiales|f__Ruminococcaceae|g__Ruminococcus|s__Ruminococcus_sp_JE7A12	Ruminococcus_sp_JE7A12	0.64003	0.621866	0.1938	0.206303	not significant
k__Bacteria|p__Firmicutes|c__Clostridia|o__Clostridiales|f__Ruminococcaceae|g__Ruminococcus|s__Ruminococcus_sp_NSJ_71	Ruminococcus_sp_NSJ_71	0.91088	0.875367	0.0405391	0.0578097	not significant
k__Bacteria|p__Firmicutes|c__Clostridia|o__Clostridiales|f__Ruminococcaceae|g__Ruthenibacterium|s__Ruthenibacterium_lactatiformans	Ruthenibacterium_lactatiformans	0.944561	0.818449	0.0247702	0.0870082	not significant
k__Bacteria|p__Firmicutes|c__Erysipelotrichia|o__Erysipelotrichales|f__Erysipelotrichaceae|g__Catenibacterium|s__Catenibacterium_sp_AM22_15	Catenibacterium_sp_AM22_15	0.869642	0.432172	0.0606595	0.364343	not significant
k__Bacteria|p__Firmicutes|c__Erysipelotrichia|o__Erysipelotrichales|f__Erysipelotrichaceae|g__Erysipelatoclostridium|s__Erysipelatoclostridium_ramosum	Erysipelatoclostridium_ramosum	0.923922	0.808657	0.0343648	0.0922356	not significant
k__Bacteria|p__Firmicutes|c__Erysipelotrichia|o__Erysipelotrichales|f__Erysipelotrichaceae|g__Erysipelotrichaceae_unclassified|s__Erysipelotrichaceae_bacterium	Erysipelotrichaceae_bacterium	0.722633	0.14551	0.141082	0.837106	not significant
k__Bacteria|p__Firmicutes|c__Erysipelotrichia|o__Erysipelotrichales|f__Erysipelotrichaceae|g__Faecalibacillus|s__Faecalibacillus_faecis	Faecalibacillus_faecis	0.893296	0.182288	0.0490047	0.739242	not significant
k__Bacteria|p__Firmicutes|c__Erysipelotrichia|o__Erysipelotrichales|f__Erysipelotrichaceae|g__Faecalibacillus|s__Faecalibacillus_intestinalis	Faecalibacillus_intestinalis	0.586557	0.504207	0.23169	0.297391	not significant
k__Bacteria|p__Firmicutes|c__Erysipelotrichia|o__Erysipelotrichales|f__Erysipelotrichaceae|g__Holdemanella|s__Holdemanella_biformis	Holdemanella_biformis	0.431293	0.0862916	0.365228	1.06403	not significant
k__Bacteria|p__Firmicutes|c__Erysipelotrichia|o__Erysipelotrichales|f__Erysipelotrichaceae|g__Holdemania|s__Holdemania_filiformis	Holdemania_filiformis	0.722633	0.170315	0.141082	0.768748	not significant
k__Bacteria|p__Firmicutes|c__Erysipelotrichia|o__Erysipelotrichales|f__Erysipelotrichaceae|g__Turicibacter|s__Turicibacter_sanguinis	Turicibacter_sanguinis	1	0.705509	1.57276e-09	0.151497	not significant
k__Bacteria|p__Firmicutes|c__Firmicutes_unclassified|o__Firmicutes_unclassified|f__Firmicutes_unclassified|g__Firmicutes_unclassified|s__Firmicutes_bacterium	Firmicutes_bacterium	0.996186	0.882606	0.00165936	0.0542333	not significant
k__Bacteria|p__Firmicutes|c__Firmicutes_unclassified|o__Firmicutes_unclassified|f__Firmicutes_unclassified|g__Firmicutes_unclassified|s__Firmicutes_bacterium_AF16_15	Firmicutes_bacterium_AF16_15	0.840786	0.963643	0.0753145	0.016084	not significant
k__Bacteria|p__Firmicutes|c__Negativicutes|o__Acidaminococcales|f__Acidaminococcaceae|g__Phascolarctobacterium|s__Phascolarctobacterium_faecium	Phascolarctobacterium_faecium	0.228418	0.0881766	0.64127	1.05465	not significant
k__Bacteria|p__Firmicutes|c__Negativicutes|o__Selenomonadales|f__Selenomonadaceae|g__Megamonas|s__Megamonas_funiformis	Megamonas_funiformis	0.65443	0.321452	0.184137	0.492884	not significant
k__Bacteria|p__Firmicutes|c__Negativicutes|o__Selenomonadales|f__Selenomonadaceae|g__Mitsuokella|s__Mitsuokella_jalaludinii	Mitsuokella_jalaludinii	0.0444631	0.00484937	1.352	2.31431	depleted
k__Bacteria|p__Firmicutes|c__Negativicutes|o__Veillonellales|f__Veillonellaceae|g__Allisonella|s__Allisonella_histaminiformans	Allisonella_histaminiformans	1	0.981116	3.93191e-10	0.00827944	not significant
k__Bacteria|p__Firmicutes|c__Negativicutes|o__Veillonellales|f__Veillonellaceae|g__Dialister|s__Dialister_succinatiphilus	Dialister_succinatiphilus	0.64003	0.70127	0.1938	0.154115	not significant
k__Bacteria|p__Firmicutes|c__Negativicutes|o__Veillonellales|f__Veillonellaceae|g__Megasphaera|s__Megasphaera_elsdenii	Megasphaera_elsdenii	0.450409	0.120219	0.346392	0.920025	not significant
k__Bacteria|p__Firmicutes|c__Negativicutes|o__Veillonellales|f__Veillonellaceae|g__Veillonella|s__Veillonella_atypica	Veillonella_atypica	0.136343	0.0493309	0.865368	1.30688	depleted
k__Bacteria|p__Firmicutes|c__Negativicutes|o__Veillonellales|f__Veillonellaceae|g__Veillonella|s__Veillonella_dispar	Veillonella_dispar	0.75842	0.265157	0.12009	0.576497	not significant
k__Bacteria|p__Firmicutes|c__Negativicutes|o__Veillonellales|f__Veillonellaceae|g__Veillonella|s__Veillonella_parvula	Veillonella_parvula	0.91088	0.694213	0.0405391	0.158507	not significant
k__Bacteria|p__Lentisphaerae|c__Lentisphaeria|o__Lentisphaeria_unclassified|f__Lentisphaeria_unclassified|g__Lentisphaeria_unclassified|s__Lentisphaeria_bacterium	Lentisphaeria_bacterium	0.965568	0.507896	0.015217	0.294225	not significant
k__Bacteria|p__Lentisphaerae|c__Lentisphaeria|o__Victivallales|f__Victivallaceae|g__Victivallis|s__Victivallis_vadensis	Victivallis_vadensis	0.393602	0.518526	0.404942	0.285229	not significant
k__Bacteria|p__Proteobacteria|c__Alphaproteobacteria|o__Alphaproteobacteria_unclassified|f__Alphaproteobacteria_unclassified|g__Alphaproteobacteria_unclassified|s__Alphaproteobacteria_bacterium	Alphaproteobacteria_bacterium	1	0.739646	9.82976e-11	0.130976	not significant
k__Bacteria|p__Proteobacteria|c__Betaproteobacteria|o__Burkholderiales|f__Sutterellaceae|g__Duodenibacillus|s__Duodenibacillus_massiliensis	Duodenibacillus_massiliensis	0.903197	0.827072	0.0442176	0.0824567	not significant
k__Bacteria|p__Proteobacteria|c__Betaproteobacteria|o__Burkholderiales|f__Sutterellaceae|g__Parasutterella|s__Parasutterella_excrementihominis	Parasutterella_excrementihominis	0.77513	0.335094	0.110625	0.474833	not significant
k__Bacteria|p__Proteobacteria|c__Betaproteobacteria|o__Burkholderiales|f__Sutterellaceae|g__Sutterella|s__Sutterella_seckii	Sutterella_seckii	0.893296	0.647905	0.0490047	0.188488	not significant
k__Bacteria|p__Proteobacteria|c__Betaproteobacteria|o__Burkholderiales|f__Sutterellaceae|g__Sutterella|s__Sutterella_wadsworthensis	Sutterella_wadsworthensis	0.75842	0.363701	0.12009	0.439255	not significant
k__Bacteria|p__Proteobacteria|c__Deltaproteobacteria|o__Desulfovibrionales|f__Desulfovibrionaceae|g__Bilophila|s__Bilophila_wadsworthia	Bilophila_wadsworthia	0.190723	0.242016	0.719596	0.616156	not significant
k__Bacteria|p__Proteobacteria|c__Deltaproteobacteria|o__Desulfovibrionales|f__Desulfovibrionaceae|g__Desulfovibrionaceae_unclassified|s__Desulfovibrionaceae_bacterium	Desulfovibrionaceae_bacterium	0.882084	0.233805	0.0544899	0.631147	not significant
k__Bacteria|p__Proteobacteria|c__Deltaproteobacteria|o__Desulfovibrionales|f__Desulfovibrionaceae|g__Desulfovibrio|s__Desulfovibrio_piger	Desulfovibrio_piger	0.997096	0.929023	0.00126314	0.0319735	not significant
k__Bacteria|p__Proteobacteria|c__Gammaproteobacteria|o__Enterobacterales|f__Enterobacteriaceae|g__Escherichia|s__Escherichia_coli	Escherichia_coli	0.791596	0.866324	0.101496	0.0623195	not significant
k__Bacteria|p__Proteobacteria|c__Gammaproteobacteria|o__Enterobacterales|f__Enterobacteriaceae|g__Klebsiella|s__Klebsiella_pneumoniae	Klebsiella_pneumoniae	0.91088	0.868516	0.0405391	0.061222	not significant
k__Bacteria|p__Proteobacteria|c__Gammaproteobacteria|o__Pasteurellales|f__Pasteurellaceae|g__Haemophilus|s__Haemophilus_parainfluenzae	Haemophilus_parainfluenzae	0.273287	0.105076	0.563381	0.978497	not significant
k__Bacteria|p__Verrucomicrobia|c__Opitutae|o__Opitutales|f__Opitutales_unclassified|g__Opitutales_unclassified|s__Opitutales_bacterium	Opitutales_bacterium	0.944561	0.362089	0.0247702	0.441184	not significant
k__Bacteria|p__Verrucomicrobia|c__Verrucomicrobiae|o__Verrucomicrobiales|f__Akkermansiaceae|g__Akkermansia|s__Akkermansia_muciniphila	Akkermansia_muciniphila	0.975642	0.83998	0.0107094	0.075731	not significant

## Sheet: Gut_High_vs_Medium
X.clade_name	Binary_name	pvals1	pvals2	nlog10pvals1	nlog10pvals2	plot_property
k__Bacteria|p__Actinobacteria|c__Actinobacteria|o__Bifidobacteriales|f__Bifidobacteriaceae|g__Bifidobacterium|s__Bifidobacterium_adolescentis	Bifidobacterium_adolescentis	0.449085	0.4493	0.347671	0.347464	not significant
k__Bacteria|p__Actinobacteria|c__Actinobacteria|o__Bifidobacteriales|f__Bifidobacteriaceae|g__Bifidobacterium|s__Bifidobacterium_bifidum	Bifidobacterium_bifidum	0.893143	0.308548	0.049079	0.510677	not significant
k__Bacteria|p__Actinobacteria|c__Actinobacteria|o__Bifidobacteriales|f__Bifidobacteriaceae|g__Bifidobacterium|s__Bifidobacterium_dentium	Bifidobacterium_dentium	0.999995	0.744493	2.13864e-06	0.12814	not significant
k__Bacteria|p__Actinobacteria|c__Actinobacteria|o__Bifidobacteriales|f__Bifidobacteriaceae|g__Bifidobacterium|s__Bifidobacterium_longum	Bifidobacterium_longum	0.714177	0.413177	0.146194	0.383864	not significant
k__Bacteria|p__Actinobacteria|c__Actinobacteria|o__Bifidobacteriales|f__Bifidobacteriaceae|g__Bifidobacterium|s__Bifidobacterium_pseudocatenulatum	Bifidobacterium_pseudocatenulatum	0.996378	0.866081	0.00157593	0.0624417	not significant
k__Bacteria|p__Actinobacteria|c__Actinobacteria|o__Micrococcales|f__Micrococcaceae|g__Rothia|s__Rothia_mucilaginosa	Rothia_mucilaginosa	0.982597	0.864843	0.00762472	0.0630627	not significant
k__Bacteria|p__Actinobacteria|c__Coriobacteriia|o__Coriobacteriales|f__Atopobiaceae|g__Olsenella|s__Olsenella_sp_GAM18	Olsenella_sp_GAM18	0.356052	0.115423	0.448486	0.937707	not significant
k__Bacteria|p__Actinobacteria|c__Coriobacteriia|o__Coriobacteriales|f__Atopobiaceae|g__Parolsenella|s__Parolsenella_catena	Parolsenella_catena	0.99894	0.936689	0.0004605	0.0284048	not significant
k__Bacteria|p__Actinobacteria|c__Coriobacteriia|o__Coriobacteriales|f__Coriobacteriaceae|g__Collinsella|s__Collinsella_aerofaciens	Collinsella_aerofaciens	0.997523	0.98029	0.00107721	0.00864562	not significant
k__Bacteria|p__Actinobacteria|c__Coriobacteriia|o__Coriobacteriales|f__Coriobacteriaceae|g__Collinsella|s__Collinsella_bouchesdurhonensis	Collinsella_bouchesdurhonensis	0.684325	0.262377	0.164738	0.581074	not significant
k__Bacteria|p__Actinobacteria|c__Coriobacteriia|o__Coriobacteriales|f__Coriobacteriaceae|g__Senegalimassilia|s__Senegalimassilia_anaerobia	Senegalimassilia_anaerobia	0.559004	0.458418	0.252585	0.338739	not significant
k__Bacteria|p__Actinobacteria|c__Coriobacteriia|o__Coriobacteriales|f__Coriobacteriaceae|g__Senegalimassilia|s__Senegalimassilia_faecalis	Senegalimassilia_faecalis	0.999971	0.871795	1.24073e-05	0.0595858	not significant
k__Bacteria|p__Actinobacteria|c__Coriobacteriia|o__Eggerthellales|f__Eggerthellaceae|g__Adlercreutzia|s__Adlercreutzia_equolifaciens	Adlercreutzia_equolifaciens	0.984589	0.986641	0.00674502	0.00584079	not significant
k__Bacteria|p__Actinobacteria|c__Coriobacteriia|o__Eggerthellales|f__Eggerthellaceae|g__Eggerthellaceae_unclassified|s__Eggerthellaceae_unclassified_SGB14322	Eggerthellaceae_unclassified_SGB14322	0.0546766	0.0485284	1.2622	1.314	depleted
k__Bacteria|p__Actinobacteria|c__Coriobacteriia|o__Eggerthellales|f__Eggerthellaceae|g__Eggerthellaceae_unclassified|s__Eggerthellaceae_unclassified_SGB14341	Eggerthellaceae_unclassified_SGB14341	0.857865	0.335932	0.0665812	0.473749	not significant
k__Bacteria|p__Actinobacteria|c__Coriobacteriia|o__Eggerthellales|f__Eggerthellaceae|g__Eggerthella|s__Eggerthella_lenta	Eggerthella_lenta	0.608978	0.474084	0.215398	0.324145	not significant
k__Bacteria|p__Actinobacteria|c__Coriobacteriia|o__Eggerthellales|f__Eggerthellaceae|g__Gordonibacter|s__Gordonibacter_pamelaeae	Gordonibacter_pamelaeae	0.999999	0.991612	4.61946e-07	0.0036583	not significant
k__Bacteria|p__Actinobacteria|c__Coriobacteriia|o__Eggerthellales|f__Eggerthellaceae|g__Slackia|s__Slackia_isoflavoniconvertens	Slackia_isoflavoniconvertens	0.498934	0.287027	0.301957	0.542078	not significant
k__Bacteria|p__Bacteroidetes|c__Bacteroidia|o__Bacteroidales|f__Bacteroidaceae|g__Bacteroidaceae_unclassified|s__Bacteroidaceae_bacterium	Bacteroidaceae_bacterium	0.684325	1	0.164738	0	not significant
k__Bacteria|p__Bacteroidetes|c__Bacteroidia|o__Bacteroidales|f__Bacteroidaceae|g__Bacteroides|s__Bacteroides_caccae	Bacteroides_caccae	0.997523	0.758989	0.00107721	0.119765	not significant
k__Bacteria|p__Bacteroidetes|c__Bacteroidia|o__Bacteroidales|f__Bacteroidaceae|g__Bacteroides|s__Bacteroides_cellulosilyticus	Bacteroides_cellulosilyticus	0.529696	0.485371	0.275973	0.313927	not significant
k__Bacteria|p__Bacteroidetes|c__Bacteroidia|o__Bacteroidales|f__Bacteroidaceae|g__Bacteroides|s__Bacteroides_clarus	Bacteroides_clarus	0.99894	0.92089	0.0004605	0.0357923	not significant
k__Bacteria|p__Bacteroidetes|c__Bacteroidia|o__Bacteroidales|f__Bacteroidaceae|g__Bacteroides|s__Bacteroides_eggerthii	Bacteroides_eggerthii	0.999956	0.943652	1.92024e-05	0.0251881	not significant
k__Bacteria|p__Bacteroidetes|c__Bacteroidia|o__Bacteroidales|f__Bacteroidaceae|g__Bacteroides|s__Bacteroides_faecis	Bacteroides_faecis	0.955472	0.395364	0.0197819	0.403003	not significant
k__Bacteria|p__Bacteroidetes|c__Bacteroidia|o__Bacteroidales|f__Bacteroidaceae|g__Bacteroides|s__Bacteroides_finegoldii	Bacteroides_finegoldii	0.653689	0.116239	0.184629	0.934648	not significant
k__Bacteria|p__Bacteroidetes|c__Bacteroidia|o__Bacteroidales|f__Bacteroidaceae|g__Bacteroides|s__Bacteroides_fragilis	Bacteroides_fragilis	0.825873	0.27026	0.0830867	0.568219	not significant
k__Bacteria|p__Bacteroidetes|c__Bacteroidia|o__Bacteroidales|f__Bacteroidaceae|g__Bacteroides|s__Bacteroides_nordii	Bacteroides_nordii	0.300854	0.0941867	0.521644	1.02601	not significant
k__Bacteria|p__Bacteroidetes|c__Bacteroidia|o__Bacteroidales|f__Bacteroidaceae|g__Bacteroides|s__Bacteroides_ovatus	Bacteroides_ovatus	0.0865923	0.0290341	1.06252	1.53709	enriched
k__Bacteria|p__Bacteroidetes|c__Bacteroidia|o__Bacteroidales|f__Bacteroidaceae|g__Bacteroides|s__Bacteroides_salyersiae	Bacteroides_salyersiae	0.975582	0.481716	0.0107363	0.317209	not significant
k__Bacteria|p__Bacteroidetes|c__Bacteroidia|o__Bacteroidales|f__Bacteroidaceae|g__Bacteroides|s__Bacteroides_stercoris	Bacteroides_stercoris	0.153667	0.057022	0.81342	1.24396	not significant
k__Bacteria|p__Bacteroidetes|c__Bacteroidia|o__Bacteroidales|f__Bacteroidaceae|g__Bacteroides|s__Bacteroides_thetaiotaomicron	Bacteroides_thetaiotaomicron	0.674469	0.65882	0.171038	0.181233	not significant
k__Bacteria|p__Bacteroidetes|c__Bacteroidia|o__Bacteroidales|f__Bacteroidaceae|g__Bacteroides|s__Bacteroides_uniformis	Bacteroides_uniformis	0.905949	0.735759	0.0428962	0.133264	not significant
k__Bacteria|p__Bacteroidetes|c__Bacteroidia|o__Bacteroidales|f__Bacteroidaceae|g__Bacteroides|s__Bacteroides_xylanisolvens	Bacteroides_xylanisolvens	0.991902	0.957741	0.00353102	0.0187521	not significant
k__Bacteria|p__Bacteroidetes|c__Bacteroidia|o__Bacteroidales|f__Bacteroidales_unclassified|g__Phocaeicola|s__Phocaeicola_coprocola	Phocaeicola_coprocola	0.795996	0.155816	0.099089	0.807387	not significant
k__Bacteria|p__Bacteroidetes|c__Bacteroidia|o__Bacteroidales|f__Bacteroidales_unclassified|g__Phocaeicola|s__Phocaeicola_dorei	Phocaeicola_dorei	0.0156092	0.00394689	1.80662	2.40374	depleted
k__Bacteria|p__Bacteroidetes|c__Bacteroidia|o__Bacteroidales|f__Bacteroidales_unclassified|g__Phocaeicola|s__Phocaeicola_massiliensis	Phocaeicola_massiliensis	0.714177	0.270861	0.146194	0.567253	not significant
k__Bacteria|p__Bacteroidetes|c__Bacteroidia|o__Bacteroidales|f__Bacteroidales_unclassified|g__Phocaeicola|s__Phocaeicola_plebeius	Phocaeicola_plebeius	0.113205	0.0351588	0.946133	1.45397	enriched
k__Bacteria|p__Bacteroidetes|c__Bacteroidia|o__Bacteroidales|f__Bacteroidales_unclassified|g__Phocaeicola|s__Phocaeicola_vulgatus	Phocaeicola_vulgatus	0.101386	0.0235816	0.994023	1.62743	enriched
k__Bacteria|p__Bacteroidetes|c__Bacteroidia|o__Bacteroidales|f__Barnesiellaceae|g__Barnesiella|s__Barnesiella_intestinihominis	Barnesiella_intestinihominis	0.346888	0.376465	0.459811	0.424276	not significant
k__Bacteria|p__Bacteroidetes|c__Bacteroidia|o__Bacteroidales|f__Barnesiellaceae|g__Coprobacter|s__Coprobacter_fastidiosus	Coprobacter_fastidiosus	0.999615	0.73266	0.000167075	0.135098	not significant
k__Bacteria|p__Bacteroidetes|c__Bacteroidia|o__Bacteroidales|f__Barnesiellaceae|g__Coprobacter|s__Coprobacter_secundus	Coprobacter_secundus	0.825873	0.315299	0.0830867	0.501277	not significant
k__Bacteria|p__Bacteroidetes|c__Bacteroidia|o__Bacteroidales|f__Odoribacteraceae|g__Butyricimonas|s__Butyricimonas_faecalis	Butyricimonas_faecalis	1	0.901689	1.01387e-08	0.0449431	not significant
k__Bacteria|p__Bacteroidetes|c__Bacteroidia|o__Bacteroidales|f__Odoribacteraceae|g__Butyricimonas|s__Butyricimonas_faecihominis	Butyricimonas_faecihominis	0.990649	0.837781	0.00408034	0.0768696	not significant
k__Bacteria|p__Bacteroidetes|c__Bacteroidia|o__Bacteroidales|f__Odoribacteraceae|g__Butyricimonas|s__Butyricimonas_virosa	Butyricimonas_virosa	0.356052	0.15334	0.448486	0.814345	not significant
k__Bacteria|p__Bacteroidetes|c__Bacteroidia|o__Bacteroidales|f__Odoribacteraceae|g__Odoribacter|s__Odoribacter_splanchnicus	Odoribacter_splanchnicus	0.469161	0.650491	0.328678	0.186759	not significant
k__Bacteria|p__Bacteroidetes|c__Bacteroidia|o__Bacteroidales|f__Prevotellaceae|g__Paraprevotella|s__Paraprevotella_clara	Paraprevotella_clara	0.0197473	0.00900436	1.70449	2.04555	enriched
k__Bacteria|p__Bacteroidetes|c__Bacteroidia|o__Bacteroidales|f__Prevotellaceae|g__Prevotellamassilia|s__Prevotellamassilia_timonensis	Prevotellamassilia_timonensis	0.905949	0.371273	0.0428962	0.430306	not significant
k__Bacteria|p__Bacteroidetes|c__Bacteroidia|o__Bacteroidales|f__Prevotellaceae|g__Prevotella|s__Prevotella_SGB1653	Prevotella_SGB1653	0.951389	0.924618	0.0216421	0.0340379	not significant
k__Bacteria|p__Bacteroidetes|c__Bacteroidia|o__Bacteroidales|f__Prevotellaceae|g__Prevotella|s__Prevotella_copri_clade_A	Prevotella_copri_clade_A	0.937769	0.953807	0.0279043	0.0205394	not significant
k__Bacteria|p__Bacteroidetes|c__Bacteroidia|o__Bacteroidales|f__Prevotellaceae|g__Prevotella|s__Prevotella_copri_clade_B	Prevotella_copri_clade_B	0.519183	0.599455	0.28468	0.222243	not significant
k__Bacteria|p__Bacteroidetes|c__Bacteroidia|o__Bacteroidales|f__Prevotellaceae|g__Prevotella|s__Prevotella_copri_clade_C	Prevotella_copri_clade_C	0.664124	0.417923	0.177751	0.378904	not significant
k__Bacteria|p__Bacteroidetes|c__Bacteroidia|o__Bacteroidales|f__Prevotellaceae|g__Prevotella|s__Prevotella_copri_clade_D	Prevotella_copri_clade_D	0.951389	0.959735	0.0216421	0.0178486	not significant
k__Bacteria|p__Bacteroidetes|c__Bacteroidia|o__Bacteroidales|f__Prevotellaceae|g__Prevotella|s__Prevotella_hominis	Prevotella_hominis	0.406541	0.0657958	0.390896	1.1818	not significant
k__Bacteria|p__Bacteroidetes|c__Bacteroidia|o__Bacteroidales|f__Prevotellaceae|g__Prevotella|s__Prevotella_sp_885	Prevotella_sp_885	0.990649	0.92279	0.00408034	0.0348971	not significant
k__Bacteria|p__Bacteroidetes|c__Bacteroidia|o__Bacteroidales|f__Prevotellaceae|g__Prevotella|s__Prevotella_sp_P4_51	Prevotella_sp_P4_51	0.370769	0.0729698	0.430897	1.13686	not significant
k__Bacteria|p__Bacteroidetes|c__Bacteroidia|o__Bacteroidales|f__Rikenellaceae|g__Alistipes|s__Alistipes_communis	Alistipes_communis	0.132617	0.13249	0.877402	0.877818	not significant
k__Bacteria|p__Bacteroidetes|c__Bacteroidia|o__Bacteroidales|f__Rikenellaceae|g__Alistipes|s__Alistipes_dispar	Alistipes_dispar	0.922219	0.664972	0.0351662	0.177197	not significant
k__Bacteria|p__Bacteroidetes|c__Bacteroidia|o__Bacteroidales|f__Rikenellaceae|g__Alistipes|s__Alistipes_finegoldii	Alistipes_finegoldii	0.653689	0.701341	0.184629	0.154071	not significant
k__Bacteria|p__Bacteroidetes|c__Bacteroidia|o__Bacteroidales|f__Rikenellaceae|g__Alistipes|s__Alistipes_ihumii	Alistipes_ihumii	0.289453	0.197454	0.538422	0.704534	not significant
k__Bacteria|p__Bacteroidetes|c__Bacteroidia|o__Bacteroidales|f__Rikenellaceae|g__Alistipes|s__Alistipes_indistinctus	Alistipes_indistinctus	0.999982	0.751131	8.01425e-06	0.124285	not significant
k__Bacteria|p__Bacteroidetes|c__Bacteroidia|o__Bacteroidales|f__Rikenellaceae|g__Alistipes|s__Alistipes_onderdonkii	Alistipes_onderdonkii	0.86522	0.540762	0.0628733	0.266994	not significant
k__Bacteria|p__Bacteroidetes|c__Bacteroidia|o__Bacteroidales|f__Rikenellaceae|g__Alistipes|s__Alistipes_putredinis	Alistipes_putredinis	0.189351	0.287927	0.722732	0.540717	not significant
k__Bacteria|p__Bacteroidetes|c__Bacteroidia|o__Bacteroidales|f__Rikenellaceae|g__Alistipes|s__Alistipes_senegalensis	Alistipes_senegalensis	0.795996	0.420824	0.099089	0.375899	not significant
k__Bacteria|p__Bacteroidetes|c__Bacteroidia|o__Bacteroidales|f__Rikenellaceae|g__Alistipes|s__Alistipes_shahii	Alistipes_shahii	0.704139	0.81111	0.152342	0.0909205	not significant
k__Bacteria|p__Bacteroidetes|c__Bacteroidia|o__Bacteroidales|f__Rikenellaceae|g__Alistipes|s__Alistipes_sp_AF17_16	Alistipes_sp_AF17_16	0.643653	0.324266	0.191348	0.489099	not significant
k__Bacteria|p__Bacteroidetes|c__Bacteroidia|o__Bacteroidales|f__Rikenellaceae|g__Rikenellaceae_unclassified|s__Rikenellaceae_unclassified_SGB2230	Rikenellaceae_unclassified_SGB2230	0.857865	0.886893	0.0665812	0.0521289	not significant
k__Bacteria|p__Bacteroidetes|c__Bacteroidia|o__Bacteroidales|f__Tannerellaceae|g__Parabacteroides|s__Parabacteroides_distasonis	Parabacteroides_distasonis	0.529696	0.59263	0.275973	0.227216	not significant
k__Bacteria|p__Bacteroidetes|c__Bacteroidia|o__Bacteroidales|f__Tannerellaceae|g__Parabacteroides|s__Parabacteroides_massiliensis	Parabacteroides_massiliensis	0.966388	0.591838	0.0148485	0.227797	not significant
k__Bacteria|p__Bacteroidetes|c__Bacteroidia|o__Bacteroidales|f__Tannerellaceae|g__Parabacteroides|s__Parabacteroides_merdae	Parabacteroides_merdae	0.0444518	0.121751	1.35211	0.914526	enriched
k__Bacteria|p__Candidatus_Melainabacteria|c__Candidatus_Melainabacteria_unclassified|o__Candidatus_Gastranaerophilales|f__Candidatus_Gastranaerophilales_unclassified|g__Candidatus_Gastranaerophilales_unclassified|s__Candidatus_Gastranaerophilales_bacterium	Candidatus_Gastranaerophilales_bacterium	0.704139	0.287297	0.152342	0.541669	not significant
k__Bacteria|p__Elusimicrobia|c__Elusimicrobia|o__Elusimicrobiales|f__Elusimicrobiales_unclassified|g__Elusimicrobiales_unclassified|s__Elusimicrobiales_bacterium	Elusimicrobiales_bacterium	0.443405	0.0627669	0.3532	1.20227	not significant
k__Bacteria|p__Firmicutes|c__Bacilli|o__Bacilli_unclassified|f__Bacilli_unclassified|g__Bacilli_unclassified|s__Bacilli_bacterium	Bacilli_bacterium	0.196268	0.174158	0.707151	0.759057	not significant
k__Bacteria|p__Firmicutes|c__Bacilli|o__Bacilli_unclassified|f__Bacilli_unclassified|g__Bacilli_unclassified|s__Bacilli_unclassified_SGB6422	Bacilli_unclassified_SGB6422	0.969577	0.682666	0.0134176	0.165791	not significant
k__Bacteria|p__Firmicutes|c__Bacilli|o__Bacilli_unclassified|f__Bacilli_unclassified|g__Bacilli_unclassified|s__Bacilli_unclassified_SGB6473	Bacilli_unclassified_SGB6473	0.905949	0.413917	0.0428962	0.383087	not significant
k__Bacteria|p__Firmicutes|c__Bacilli|o__Bacilli_unclassified|f__Bacilli_unclassified|g__Bacilli_unclassified|s__Bacilli_unclassified_SGB6478	Bacilli_unclassified_SGB6478	0.825873	0.390747	0.0830867	0.408104	not significant
k__Bacteria|p__Firmicutes|c__Bacilli|o__Lactobacillales|f__Enterococcaceae|g__Enterococcus|s__Enterococcus_faecalis	Enterococcus_faecalis	0.406541	0.279756	0.390896	0.55322	not significant
k__Bacteria|p__Firmicutes|c__Bacilli|o__Lactobacillales|f__Enterococcaceae|g__Enterococcus|s__Enterococcus_faecium	Enterococcus_faecium	0.508632	0.174136	0.293596	0.75911	not significant
k__Bacteria|p__Firmicutes|c__Bacilli|o__Lactobacillales|f__Lactobacillaceae|g__Lacticaseibacillus|s__Lacticaseibacillus_paracasei	Lacticaseibacillus_paracasei	0.329184	0.0939645	0.482562	1.02704	not significant
k__Bacteria|p__Firmicutes|c__Bacilli|o__Lactobacillales|f__Lactobacillaceae|g__Lactobacillus|s__Lactobacillus_delbrueckii	Lactobacillus_delbrueckii	0.927605	0.587139	0.032637	0.231259	not significant
k__Bacteria|p__Firmicutes|c__Bacilli|o__Lactobacillales|f__Lactobacillaceae|g__Lactobacillus|s__Lactobacillus_gasseri	Lactobacillus_gasseri	0.975582	0.900664	0.0107363	0.0454372	not significant
k__Bacteria|p__Firmicutes|c__Bacilli|o__Lactobacillales|f__Lactobacillaceae|g__Ligilactobacillus|s__Ligilactobacillus_ruminis	Ligilactobacillus_ruminis	0.986447	0.948531	0.00592637	0.0229485	not significant
k__Bacteria|p__Firmicutes|c__Bacilli|o__Lactobacillales|f__Lactobacillaceae|g__Limosilactobacillus|s__Limosilactobacillus_fermentum	Limosilactobacillus_fermentum	0.808758	0.3761	0.0921813	0.424697	not significant
k__Bacteria|p__Firmicutes|c__Bacilli|o__Lactobacillales|f__Streptococcaceae|g__Streptococcus|s__Streptococcus_anginosus	Streptococcus_anginosus	0.990649	0.825266	0.00408034	0.0834062	not significant
k__Bacteria|p__Firmicutes|c__Bacilli|o__Lactobacillales|f__Streptococcaceae|g__Streptococcus|s__Streptococcus_gordonii	Streptococcus_gordonii	0.833953	0.246598	0.0788586	0.60801	not significant
k__Bacteria|p__Firmicutes|c__Bacilli|o__Lactobacillales|f__Streptococcaceae|g__Streptococcus|s__Streptococcus_parasanguinis	Streptococcus_parasanguinis	0.529696	0.165154	0.275973	0.78211	not significant
k__Bacteria|p__Firmicutes|c__Bacilli|o__Lactobacillales|f__Streptococcaceae|g__Streptococcus|s__Streptococcus_salivarius	Streptococcus_salivarius	0.978124	0.649952	0.00960624	0.187119	not significant
k__Bacteria|p__Firmicutes|c__Bacilli|o__Lactobacillales|f__Streptococcaceae|g__Streptococcus|s__Streptococcus_sp_A12	Streptococcus_sp_A12	0.893143	0.319802	0.049079	0.495119	not significant
k__Bacteria|p__Firmicutes|c__Bacilli|o__Lactobacillales|f__Streptococcaceae|g__Streptococcus|s__Streptococcus_thermophilus	Streptococcus_thermophilus	0.86522	0.401124	0.0628733	0.396721	not significant
k__Bacteria|p__Firmicutes|c__Clostridia|o__Candidatus_Borkfalkiales|f__Candidatus_Borkfalkiaceae|g__Candidatus_Borkfalkia|s__Candidatus_Borkfalkia_ceftriaxoniphila	Candidatus_Borkfalkia_ceftriaxoniphila	0.937769	0.628516	0.0279043	0.201684	not significant
k__Bacteria|p__Firmicutes|c__Clostridia|o__Clostridia_unclassified|f__Clostridia_unclassified|g__Candidatus_Avimicrobium|s__Candidatus_Avimicrobium_caecorum	Candidatus_Avimicrobium_caecorum	0.937769	0.642158	0.0279043	0.192358	not significant
k__Bacteria|p__Firmicutes|c__Clostridia|o__Clostridia_unclassified|f__Clostridia_unclassified|g__Clostridia_unclassified|s__Clostridia_bacterium	Clostridia_bacterium	0.141451	0.10848	0.849393	0.964648	not significant
k__Bacteria|p__Firmicutes|c__Clostridia|o__Clostridia_unclassified|f__Clostridia_unclassified|g__Clostridia_unclassified|s__Clostridia_bacterium_UC5_1_1D1	Clostridia_bacterium_UC5_1_1D1	0.539155	0.337043	0.268286	0.472315	not significant
k__Bacteria|p__Firmicutes|c__Clostridia|o__Clostridia_unclassified|f__Clostridia_unclassified|g__Clostridia_unclassified|s__Clostridia_unclassified_SGB3983	Clostridia_unclassified_SGB3983	0.208012	0.143811	0.681911	0.842207	not significant
k__Bacteria|p__Firmicutes|c__Clostridia|o__Clostridia_unclassified|f__Clostridia_unclassified|g__Clostridia_unclassified|s__Clostridia_unclassified_SGB4121	Clostridia_unclassified_SGB4121	0.996378	0.963498	0.00157593	0.016149	not significant
k__Bacteria|p__Firmicutes|c__Clostridia|o__Clostridia_unclassified|f__Clostridia_unclassified|g__Clostridia_unclassified|s__Clostridia_unclassified_SGB4367	Clostridia_unclassified_SGB4367	0.492231	0.212018	0.307831	0.673628	not significant
k__Bacteria|p__Firmicutes|c__Clostridia|o__Clostridia_unclassified|f__Clostridia_unclassified|g__Clostridia_unclassified|s__Clostridia_unclassified_SGB4373	Clostridia_unclassified_SGB4373	0.999705	0.842733	0.000128076	0.07431	not significant
k__Bacteria|p__Firmicutes|c__Clostridia|o__Clostridia_unclassified|f__Clostridia_unclassified|g__Clostridia_unclassified|s__Clostridia_unclassified_SGB4447	Clostridia_unclassified_SGB4447	0.99894	0.936689	0.0004605	0.0284048	not significant
k__Bacteria|p__Firmicutes|c__Clostridia|o__Clostridia_unclassified|f__Clostridia_unclassified|g__Clostridia_unclassified|s__Clostridia_unclassified_SGB6276	Clostridia_unclassified_SGB6276	0.998683	0.75427	0.000572327	0.122473	not significant
k__Bacteria|p__Firmicutes|c__Clostridia|o__Clostridia_unclassified|f__Clostridia_unclassified|g__Clostridia_unclassified|s__Clostridia_unclassified_SGB71368	Clostridia_unclassified_SGB71368	0.999995	0.697284	2.13864e-06	0.15659	not significant
k__Bacteria|p__Firmicutes|c__Clostridia|o__Clostridiales|f__Christensenellaceae|g__Christensenellaceae_unclassified|s__Christensenellaceae_bacterium	Christensenellaceae_bacterium	0.203119	0.0650931	0.692249	1.18647	not significant
k__Bacteria|p__Firmicutes|c__Clostridia|o__Clostridiales|f__Clostridiaceae|g__Butyricicoccus|s__Butyricicoccus_SGB14990	Butyricicoccus_SGB14990	0.982597	0.991196	0.00762472	0.00384059	not significant
k__Bacteria|p__Firmicutes|c__Clostridia|o__Clostridiales|f__Clostridiaceae|g__Butyricicoccus|s__Butyricicoccus_sp_AM29_23AC	Butyricicoccus_sp_AM29_23AC	0.937769	0.665175	0.0279043	0.177064	not significant
k__Bacteria|p__Firmicutes|c__Clostridia|o__Clostridiales|f__Clostridiaceae|g__Clostridiaceae_unclassified|s__Clostridiaceae_bacterium	Clostridiaceae_bacterium	0.132617	0.295792	0.877402	0.529014	not significant
k__Bacteria|p__Firmicutes|c__Clostridia|o__Clostridiales|f__Clostridiaceae|g__Clostridiaceae_unclassified|s__Clostridiaceae_bacterium_NSJ_31	Clostridiaceae_bacterium_NSJ_31	0.857865	0.251742	0.0665812	0.599045	not significant
k__Bacteria|p__Firmicutes|c__Clostridia|o__Clostridiales|f__Clostridiaceae|g__Clostridiaceae_unclassified|s__Clostridiaceae_bacterium_OM08_6BH	Clostridiaceae_bacterium_OM08_6BH	0.86522	0.667325	0.0628733	0.175663	not significant
k__Bacteria|p__Firmicutes|c__Clostridia|o__Clostridiales|f__Clostridiaceae|g__Clostridiaceae_unclassified|s__Clostridiaceae_unclassified_SGB4769	Clostridiaceae_unclassified_SGB4769	0.850022	0.46588	0.0705697	0.331726	not significant
k__Bacteria|p__Firmicutes|c__Clostridia|o__Clostridiales|f__Clostridiaceae|g__Clostridium|s__Clostridium_SGB4751	Clostridium_SGB4751	0.932906	0.453896	0.030162	0.343043	not significant
k__Bacteria|p__Firmicutes|c__Clostridia|o__Clostridiales|f__Clostridiaceae|g__Clostridium|s__Clostridium_SGB6179	Clostridium_SGB6179	0.787153	0.519746	0.103941	0.284208	not significant
k__Bacteria|p__Firmicutes|c__Clostridia|o__Clostridiales|f__Clostridiaceae|g__Clostridium|s__Clostridium_fessum	Clostridium_fessum	0.165127	0.0939436	0.782181	1.02713	not significant
k__Bacteria|p__Firmicutes|c__Clostridia|o__Clostridiales|f__Clostridiaceae|g__Clostridium|s__Clostridium_phoceensis	Clostridium_phoceensis	0.413959	0.160627	0.383042	0.794181	not significant
k__Bacteria|p__Firmicutes|c__Clostridia|o__Clostridiales|f__Clostridiaceae|g__Clostridium|s__Clostridium_sp_AF15_49	Clostridium_sp_AF15_49	0.972608	0.639734	0.0120622	0.194001	not significant
k__Bacteria|p__Firmicutes|c__Clostridia|o__Clostridiales|f__Clostridiaceae|g__Clostridium|s__Clostridium_sp_AF20_17LB	Clostridium_sp_AF20_17LB	0.141451	0.151581	0.849393	0.819355	not significant
k__Bacteria|p__Firmicutes|c__Clostridia|o__Clostridiales|f__Clostridiaceae|g__Clostridium|s__Clostridium_sp_AF27_2AA	Clostridium_sp_AF27_2AA	0.00139042	0.00115404	2.85685	2.93778	enriched
k__Bacteria|p__Firmicutes|c__Clostridia|o__Clostridiales|f__Clostridiaceae|g__Clostridium|s__Clostridium_sp_AF32_12BH	Clostridium_sp_AF32_12BH	0.996998	0.585354	0.00130553	0.232581	not significant
k__Bacteria|p__Firmicutes|c__Clostridia|o__Clostridiales|f__Clostridiaceae|g__Clostridium|s__Clostridium_sp_AF34_10BH	Clostridium_sp_AF34_10BH	0.704139	0.580993	0.152342	0.235829	not significant
k__Bacteria|p__Firmicutes|c__Clostridia|o__Clostridiales|f__Clostridiaceae|g__Clostridium|s__Clostridium_sp_AF34_13	Clostridium_sp_AF34_13	0.986447	0.928463	0.00592637	0.0322353	not significant
k__Bacteria|p__Firmicutes|c__Clostridia|o__Clostridiales|f__Clostridiaceae|g__Clostridium|s__Clostridium_sp_AF36_4	Clostridium_sp_AF36_4	0.262786	0.177382	0.580398	0.75109	not significant
k__Bacteria|p__Firmicutes|c__Clostridia|o__Clostridiales|f__Clostridiaceae|g__Clostridium|s__Clostridium_sp_AM22_11AC	Clostridium_sp_AM22_11AC	0.388693	0.364085	0.410394	0.438798	not significant
k__Bacteria|p__Firmicutes|c__Clostridia|o__Clostridiales|f__Clostridiaceae|g__Clostridium|s__Clostridium_sp_AM33_3	Clostridium_sp_AM33_3	0.203119	0.135789	0.692249	0.867135	not significant
k__Bacteria|p__Firmicutes|c__Clostridia|o__Clostridiales|f__Clostridiaceae|g__Clostridium|s__Clostridium_sp_AM49_4BH	Clostridium_sp_AM49_4BH	0.917821	0.535446	0.0372422	0.271285	not significant
k__Bacteria|p__Firmicutes|c__Clostridia|o__Clostridiales|f__Clostridiaceae|g__Clostridium|s__Clostridium_sp_NSJ_42	Clostridium_sp_NSJ_42	0.982597	0.762232	0.00762472	0.117913	not significant
k__Bacteria|p__Firmicutes|c__Clostridia|o__Clostridiales|f__Clostridiaceae|g__Clostridium|s__Clostridium_sp_OM07_10AC	Clostridium_sp_OM07_10AC	0.999956	0.816748	1.92024e-05	0.0879121	not significant
k__Bacteria|p__Firmicutes|c__Clostridia|o__Clostridiales|f__Clostridiaceae|g__Hungatella|s__Hungatella_hathewayi	Hungatella_hathewayi	0.539155	0.14323	0.268286	0.843966	not significant
k__Bacteria|p__Firmicutes|c__Clostridia|o__Clostridiales|f__Clostridiales_unclassified|g__Clostridiales_unclassified|s__Bacteroides_pectinophilus	Bacteroides_pectinophilus	0.999347	0.895567	0.000283845	0.0479021	not significant
k__Bacteria|p__Firmicutes|c__Clostridia|o__Clostridiales|f__Clostridiales_unclassified|g__Clostridiales_unclassified|s__Clostridiales_bacterium	Clostridiales_bacterium	0.942496	0.753878	0.0257207	0.122699	not significant
k__Bacteria|p__Firmicutes|c__Clostridia|o__Clostridiales|f__Clostridiales_unclassified|g__Clostridiales_unclassified|s__Clostridiales_bacterium_KLE1615	Clostridiales_bacterium_KLE1615	0.694019	0.668617	0.158629	0.174823	not significant
k__Bacteria|p__Firmicutes|c__Clostridia|o__Clostridiales|f__Clostridiales_unclassified|g__Clostridiales_unclassified|s__Clostridiales_bacterium_NSJ_40	Clostridiales_bacterium_NSJ_40	0.951389	0.706507	0.0216421	0.150884	not significant
k__Bacteria|p__Firmicutes|c__Clostridia|o__Clostridiales|f__Clostridiales_unclassified|g__Clostridiales_unclassified|s__Clostridiales_unclassified_SGB15145	Clostridiales_unclassified_SGB15145	0.579926	0.557996	0.236628	0.253369	not significant
k__Bacteria|p__Firmicutes|c__Clostridia|o__Clostridiales|f__Clostridiales_unclassified|g__Evtepia|s__Evtepia_gabavorous	Evtepia_gabavorous	0.917821	0.366677	0.0372422	0.435716	not significant
k__Bacteria|p__Firmicutes|c__Clostridia|o__Clostridiales|f__Clostridiales_unclassified|g__Intestinimonas|s__Intestinimonas_butyriciproducens	Intestinimonas_butyriciproducens	0.99836	0.673532	0.000712749	0.171641	not significant
k__Bacteria|p__Firmicutes|c__Clostridia|o__Clostridiales|f__Clostridiales_unclassified|g__Intestinimonas|s__Intestinimonas_gabonensis	Intestinimonas_gabonensis	0.423985	0.254209	0.37265	0.59481	not significant
k__Bacteria|p__Firmicutes|c__Clostridia|o__Clostridiales|f__Clostridiales_unclassified|g__Intestinimonas|s__Intestinimonas_massiliensis	Intestinimonas_massiliensis	0.479495	0.12174	0.319216	0.914567	not significant
k__Bacteria|p__Firmicutes|c__Clostridia|o__Clostridiales|f__Clostridiales_unclassified|g__Lawsonibacter|s__Lawsonibacter_sp_NSJ_51	Lawsonibacter_sp_NSJ_51	0.326357	0.0843348	0.486308	1.07399	not significant
k__Bacteria|p__Firmicutes|c__Clostridia|o__Clostridiales|f__Eubacteriaceae|g__Eubacteriaceae_unclassified|s__Eubacteriaceae_bacterium	Eubacteriaceae_bacterium	0.398433	0.546844	0.399645	0.262137	not significant
k__Bacteria|p__Firmicutes|c__Clostridia|o__Clostridiales|f__Eubacteriaceae|g__Eubacterium|s__Eubacterium_ramulus	Eubacterium_ramulus	0.0572326	0.314692	1.24236	0.502115	not significant
k__Bacteria|p__Firmicutes|c__Clostridia|o__Clostridiales|f__Eubacteriaceae|g__Eubacterium|s__Eubacterium_sp_AF15_50	Eubacterium_sp_AF15_50	0.99894	0.954754	0.0004605	0.0201084	not significant
k__Bacteria|p__Firmicutes|c__Clostridia|o__Clostridiales|f__Eubacteriaceae|g__Eubacterium|s__Eubacterium_sp_AF34_35BH	Eubacterium_sp_AF34_35BH	0.588073	0.473434	0.230569	0.32474	not significant
k__Bacteria|p__Firmicutes|c__Clostridia|o__Clostridiales|f__Eubacteriaceae|g__Eubacterium|s__Eubacterium_sp_AM28_29	Eubacterium_sp_AM28_29	0.608978	0.461619	0.215398	0.335716	not significant
k__Bacteria|p__Firmicutes|c__Clostridia|o__Clostridiales|f__Eubacteriaceae|g__Eubacterium|s__Eubacterium_ventriosum	Eubacterium_ventriosum	0.899719	0.412978	0.045893	0.384073	not significant
k__Bacteria|p__Firmicutes|c__Clostridia|o__Clostridiales|f__Lachnospiraceae|g__Anaerobutyricum|s__Anaerobutyricum_hallii	Anaerobutyricum_hallii	0.598619	0.592614	0.22285	0.227228	not significant
k__Bacteria|p__Firmicutes|c__Clostridia|o__Clostridiales|f__Lachnospiraceae|g__Anaerosacchariphilus|s__Anaerosacchariphilus_sp_NSJ_68	Anaerosacchariphilus_sp_NSJ_68	0.997523	0.602565	0.00107721	0.219996	not significant
k__Bacteria|p__Firmicutes|c__Clostridia|o__Clostridiales|f__Lachnospiraceae|g__Anaerostipes|s__Anaerostipes_hadrus	Anaerostipes_hadrus	0.0444518	0.0663477	1.35211	1.17817	depleted
k__Bacteria|p__Firmicutes|c__Clostridia|o__Clostridiales|f__Lachnospiraceae|g__Anaerotignum|s__Anaerotignum_faecicola	Anaerotignum_faecicola	0.795996	0.665499	0.099089	0.176852	not significant
k__Bacteria|p__Firmicutes|c__Clostridia|o__Clostridiales|f__Lachnospiraceae|g__Blautia|s__Blautia_SGB4805	Blautia_SGB4805	0.817381	0.375329	0.0875755	0.425588	not significant
k__Bacteria|p__Firmicutes|c__Clostridia|o__Clostridiales|f__Lachnospiraceae|g__Blautia|s__Blautia_SGB4815	Blautia_SGB4815	0.26653	0.201222	0.574254	0.696325	not significant
k__Bacteria|p__Firmicutes|c__Clostridia|o__Clostridiales|f__Lachnospiraceae|g__Blautia|s__Blautia_SGB4831	Blautia_SGB4831	0.674469	0.504277	0.171038	0.29733	not significant
k__Bacteria|p__Firmicutes|c__Clostridia|o__Clostridiales|f__Lachnospiraceae|g__Blautia|s__Blautia_faecicola	Blautia_faecicola	0.724217	0.542098	0.140131	0.265922	not significant
k__Bacteria|p__Firmicutes|c__Clostridia|o__Clostridiales|f__Lachnospiraceae|g__Blautia|s__Blautia_faecis	Blautia_faecis	0.762319	0.391945	0.117863	0.406775	not significant
k__Bacteria|p__Firmicutes|c__Clostridia|o__Clostridiales|f__Lachnospiraceae|g__Blautia|s__Blautia_glucerasea	Blautia_glucerasea	0.027159	0.0726086	1.56609	1.13901	enriched
k__Bacteria|p__Firmicutes|c__Clostridia|o__Clostridiales|f__Lachnospiraceae|g__Blautia|s__Blautia_massiliensis	Blautia_massiliensis	0.569493	0.519106	0.244512	0.284744	not significant
k__Bacteria|p__Firmicutes|c__Clostridia|o__Clostridiales|f__Lachnospiraceae|g__Blautia|s__Blautia_obeum	Blautia_obeum	0.231531	0.149624	0.635391	0.824998	not significant
k__Bacteria|p__Firmicutes|c__Clostridia|o__Clostridiales|f__Lachnospiraceae|g__Blautia|s__Blautia_schinkii	Blautia_schinkii	0.86522	0.880925	0.0628733	0.0550613	not significant
k__Bacteria|p__Firmicutes|c__Clostridia|o__Clostridiales|f__Lachnospiraceae|g__Blautia|s__Blautia_sp_AF19_10LB	Blautia_sp_AF19_10LB	0.479495	0.278895	0.319216	0.55456	not significant
k__Bacteria|p__Firmicutes|c__Clostridia|o__Clostridiales|f__Lachnospiraceae|g__Blautia|s__Blautia_sp_MSK_20_85	Blautia_sp_MSK_20_85	0.795996	0.72292	0.099089	0.14091	not significant
k__Bacteria|p__Firmicutes|c__Clostridia|o__Clostridiales|f__Lachnospiraceae|g__Blautia|s__Blautia_sp_MSK_21_1	Blautia_sp_MSK_21_1	0.922219	0.799819	0.0351662	0.0970083	not significant
k__Bacteria|p__Firmicutes|c__Clostridia|o__Clostridiales|f__Lachnospiraceae|g__Blautia|s__Blautia_sp_OF03_15BH	Blautia_sp_OF03_15BH	0.326357	0.107204	0.486308	0.96979	not significant
k__Bacteria|p__Firmicutes|c__Clostridia|o__Clostridiales|f__Lachnospiraceae|g__Blautia|s__Blautia_stercoris	Blautia_stercoris	0.982597	0.80768	0.00762472	0.0927609	not significant
k__Bacteria|p__Firmicutes|c__Clostridia|o__Clostridiales|f__Lachnospiraceae|g__Blautia|s__Blautia_wexlerae	Blautia_wexlerae	0.779148	0.836965	0.10838	0.0772926	not significant
k__Bacteria|p__Firmicutes|c__Clostridia|o__Clostridiales|f__Lachnospiraceae|g__Butyrivibrio|s__Butyrivibrio_crossotus	Butyrivibrio_crossotus	0.479495	0.289061	0.319216	0.53901	not significant
k__Bacteria|p__Firmicutes|c__Clostridia|o__Clostridiales|f__Lachnospiraceae|g__Coprococcus|s__Coprococcus_catus	Coprococcus_catus	0.539155	0.238793	0.268286	0.621978	not significant
k__Bacteria|p__Firmicutes|c__Clostridia|o__Clostridiales|f__Lachnospiraceae|g__Coprococcus|s__Coprococcus_comes	Coprococcus_comes	0.872525	0.927768	0.0592221	0.0325605	not significant
k__Bacteria|p__Firmicutes|c__Clostridia|o__Clostridiales|f__Lachnospiraceae|g__Coprococcus|s__Coprococcus_eutactus	Coprococcus_eutactus	0.548414	0.404957	0.260892	0.392591	not significant
k__Bacteria|p__Firmicutes|c__Clostridia|o__Clostridiales|f__Lachnospiraceae|g__Dorea|s__Dorea_formicigenerans	Dorea_formicigenerans	0.962946	0.960563	0.0163983	0.0174742	not significant
k__Bacteria|p__Firmicutes|c__Clostridia|o__Clostridiales|f__Lachnospiraceae|g__Dorea|s__Dorea_longicatena	Dorea_longicatena	0.951389	0.980299	0.0216421	0.00864128	not significant
k__Bacteria|p__Firmicutes|c__Clostridia|o__Clostridiales|f__Lachnospiraceae|g__Dorea|s__Dorea_sp_AF24_7LB	Dorea_sp_AF24_7LB	0.98959	0.810094	0.00454463	0.0914644	not significant
k__Bacteria|p__Firmicutes|c__Clostridia|o__Clostridiales|f__Lachnospiraceae|g__Dorea|s__Dorea_sp_AF36_15AT	Dorea_sp_AF36_15AT	0.318231	0.451423	0.497258	0.345416	not significant
k__Bacteria|p__Firmicutes|c__Clostridia|o__Clostridiales|f__Lachnospiraceae|g__Enterocloster|s__Enterocloster_bolteae	Enterocloster_bolteae	0.937769	0.621221	0.0279043	0.206754	not significant
k__Bacteria|p__Firmicutes|c__Clostridia|o__Clostridiales|f__Lachnospiraceae|g__Enterocloster|s__Enterocloster_citroniae	Enterocloster_citroniae	0.842047	0.378827	0.0746637	0.421559	not significant
k__Bacteria|p__Firmicutes|c__Clostridia|o__Clostridiales|f__Lachnospiraceae|g__Faecalicatena|s__Faecalicatena_contorta	Faecalicatena_contorta	0.684325	0.497903	0.164738	0.302855	not significant
k__Bacteria|p__Firmicutes|c__Clostridia|o__Clostridiales|f__Lachnospiraceae|g__Faecalicatena|s__Faecalicatena_fissicatena	Faecalicatena_fissicatena	0.378977	0.195475	0.421387	0.708909	not significant
k__Bacteria|p__Firmicutes|c__Clostridia|o__Clostridiales|f__Lachnospiraceae|g__Fusicatenibacter|s__Fusicatenibacter_saccharivorans	Fusicatenibacter_saccharivorans	0.0444518	0.169234	1.35211	0.771514	enriched
k__Bacteria|p__Firmicutes|c__Clostridia|o__Clostridiales|f__Lachnospiraceae|g__Lachnospiraceae_unclassified|s__Eubacterium_rectale	Eubacterium_rectale	0.998683	1	0.000572327	0	not significant
k__Bacteria|p__Firmicutes|c__Clostridia|o__Clostridiales|f__Lachnospiraceae|g__Lachnospiraceae_unclassified|s__Lachnospiraceae_bacterium	Lachnospiraceae_bacterium	0.338415	0.405782	0.47055	0.391707	not significant
k__Bacteria|p__Firmicutes|c__Clostridia|o__Clostridiales|f__Lachnospiraceae|g__Lachnospiraceae_unclassified|s__Lachnospiraceae_bacterium_BX3	Lachnospiraceae_bacterium_BX3	0.905949	0.683063	0.0428962	0.165539	not significant
k__Bacteria|p__Firmicutes|c__Clostridia|o__Clostridiales|f__Lachnospiraceae|g__Lachnospiraceae_unclassified|s__Lachnospiraceae_bacterium_NSJ_29	Lachnospiraceae_bacterium_NSJ_29	0.733218	0.522151	0.134767	0.282204	not significant
k__Bacteria|p__Firmicutes|c__Clostridia|o__Clostridiales|f__Lachnospiraceae|g__Lachnospiraceae_unclassified|s__Lachnospiraceae_bacterium_NSJ_46	Lachnospiraceae_bacterium_NSJ_46	0.378977	0.465298	0.421387	0.332269	not significant
k__Bacteria|p__Firmicutes|c__Clostridia|o__Clostridiales|f__Lachnospiraceae|g__Lachnospiraceae_unclassified|s__Lachnospiraceae_bacterium_OF09_6	Lachnospiraceae_bacterium_OF09_6	0.752563	0.690726	0.123457	0.160694	not significant
k__Bacteria|p__Firmicutes|c__Clostridia|o__Clostridiales|f__Lachnospiraceae|g__Lachnospiraceae_unclassified|s__Lachnospiraceae_bacterium_OM04_12BH	Lachnospiraceae_bacterium_OM04_12BH	0.231531	0.138834	0.635391	0.857504	not significant
k__Bacteria|p__Firmicutes|c__Clostridia|o__Clostridiales|f__Lachnospiraceae|g__Lachnospiraceae_unclassified|s__Lachnospiraceae_bacterium_WCA3_601_WT_6H	Lachnospiraceae_bacterium_WCA3_601_WT_6H	0.0095407	0.128821	2.02042	0.890012	depleted
k__Bacteria|p__Firmicutes|c__Clostridia|o__Clostridiales|f__Lachnospiraceae|g__Lachnospiraceae_unclassified|s__Lachnospiraceae_unclassified_SGB4882	Lachnospiraceae_unclassified_SGB4882	0.999347	0.911561	0.000283845	0.0402141	not significant
k__Bacteria|p__Firmicutes|c__Clostridia|o__Clostridiales|f__Lachnospiraceae|g__Lachnospiraceae_unclassified|s__Lachnospiraceae_unclassified_SGB4894	Lachnospiraceae_unclassified_SGB4894	0.196268	0.246433	0.707151	0.6083	not significant
k__Bacteria|p__Firmicutes|c__Clostridia|o__Clostridiales|f__Lachnospiraceae|g__Lachnospiraceae_unclassified|s__Lachnospiraceae_unclassified_SGB4924	Lachnospiraceae_unclassified_SGB4924	0.625242	0.77317	0.203952	0.111725	not significant
k__Bacteria|p__Firmicutes|c__Clostridia|o__Clostridiales|f__Lachnospiraceae|g__Lachnospira|s__Lachnospira_SGB5077	Lachnospira_SGB5077	0.579926	0.764486	0.236628	0.11663	not significant
k__Bacteria|p__Firmicutes|c__Clostridia|o__Clostridiales|f__Lachnospiraceae|g__Lachnospira|s__Lachnospira_eligens	Lachnospira_eligens	0.519183	0.351919	0.28468	0.453558	not significant
k__Bacteria|p__Firmicutes|c__Clostridia|o__Clostridiales|f__Lachnospiraceae|g__Lachnospira|s__Lachnospira_pectinoschiza	Lachnospira_pectinoschiza	0.365604	0.121173	0.436989	0.916593	not significant
k__Bacteria|p__Firmicutes|c__Clostridia|o__Clostridiales|f__Lachnospiraceae|g__Lachnospira|s__Lachnospira_sp_NSJ_43	Lachnospira_sp_NSJ_43	0.905949	0.772328	0.0428962	0.112198	not significant
k__Bacteria|p__Firmicutes|c__Clostridia|o__Clostridiales|f__Lachnospiraceae|g__Lacrimispora|s__Lacrimispora_amygdalina	Lacrimispora_amygdalina	0.11794	0.102977	0.928339	0.987259	not significant
k__Bacteria|p__Firmicutes|c__Clostridia|o__Clostridiales|f__Lachnospiraceae|g__Lacrimispora|s__Lacrimispora_celerecrescens	Lacrimispora_celerecrescens	0.886823	0.940231	0.0521632	0.0267653	not significant
k__Bacteria|p__Firmicutes|c__Clostridia|o__Clostridiales|f__Lachnospiraceae|g__Mediterraneibacter|s__Mediterraneibacter_butyricigenes	Mediterraneibacter_butyricigenes	0.398433	0.407218	0.399645	0.390173	not significant
k__Bacteria|p__Firmicutes|c__Clostridia|o__Clostridiales|f__Lachnospiraceae|g__Mediterraneibacter|s__Mediterraneibacter_sp_gm002	Mediterraneibacter_sp_gm002	0.449085	0.651356	0.347671	0.186182	not significant
k__Bacteria|p__Firmicutes|c__Clostridia|o__Clostridiales|f__Lachnospiraceae|g__Mediterraneibacter|s__Ruminococcus_gnavus	Ruminococcus_gnavus	0.999956	0.585974	1.92024e-05	0.232122	not significant
k__Bacteria|p__Firmicutes|c__Clostridia|o__Clostridiales|f__Lachnospiraceae|g__Mediterraneibacter|s__Ruminococcus_lactaris	Ruminococcus_lactaris	0.0231075	0.0359152	1.63625	1.44472	enriched
k__Bacteria|p__Firmicutes|c__Clostridia|o__Clostridiales|f__Lachnospiraceae|g__Mediterraneibacter|s__Ruminococcus_torques	Ruminococcus_torques	0.0824184	0.131988	1.08398	0.879467	not significant
k__Bacteria|p__Firmicutes|c__Clostridia|o__Clostridiales|f__Lachnospiraceae|g__Roseburia|s__Roseburia_faecis	Roseburia_faecis	0.817381	0.668256	0.0875755	0.175057	not significant
k__Bacteria|p__Firmicutes|c__Clostridia|o__Clostridiales|f__Lachnospiraceae|g__Roseburia|s__Roseburia_hominis	Roseburia_hominis	0.842047	0.615497	0.0746637	0.210774	not significant
k__Bacteria|p__Firmicutes|c__Clostridia|o__Clostridiales|f__Lachnospiraceae|g__Roseburia|s__Roseburia_intestinalis	Roseburia_intestinalis	0.11794	0.164943	0.928339	0.782665	not significant
k__Bacteria|p__Firmicutes|c__Clostridia|o__Clostridiales|f__Lachnospiraceae|g__Roseburia|s__Roseburia_inulinivorans	Roseburia_inulinivorans	0.539155	0.586765	0.268286	0.231535	not significant
k__Bacteria|p__Firmicutes|c__Clostridia|o__Clostridiales|f__Lachnospiraceae|g__Roseburia|s__Roseburia_sp_AF02_12	Roseburia_sp_AF02_12	0.704139	0.2863	0.152342	0.543179	not significant
k__Bacteria|p__Firmicutes|c__Clostridia|o__Clostridiales|f__Lachnospiraceae|g__Roseburia|s__Roseburia_sp_AM59_24XD	Roseburia_sp_AM59_24XD	0.769831	0.224485	0.113604	0.648813	not significant
k__Bacteria|p__Firmicutes|c__Clostridia|o__Clostridiales|f__Oscillospiraceae|g__Dysosmobacter|s__Dysosmobacter_sp_NSJ_60	Dysosmobacter_sp_NSJ_60	0.240236	0.121173	0.619361	0.916593	not significant
k__Bacteria|p__Firmicutes|c__Clostridia|o__Clostridiales|f__Oscillospiraceae|g__Dysosmobacter|s__Dysosmobacter_welbionis	Dysosmobacter_welbionis	0.955472	0.822028	0.0197819	0.0851133	not significant
k__Bacteria|p__Firmicutes|c__Clostridia|o__Clostridiales|f__Oscillospiraceae|g__Oscillibacter|s__Oscillibacter_sp_ER4	Oscillibacter_sp_ER4	0.318231	0.163691	0.497258	0.785974	not significant
k__Bacteria|p__Firmicutes|c__Clostridia|o__Clostridiales|f__Oscillospiraceae|g__Oscillibacter|s__Oscillibacter_sp_PC13	Oscillibacter_sp_PC13	0.998002	0.992085	0.000868591	0.00345105	not significant
k__Bacteria|p__Firmicutes|c__Clostridia|o__Clostridiales|f__Oscillospiraceae|g__Oscillospiraceae_unclassified|s__Oscillospiraceae_bacterium_NSJ_64	Oscillospiraceae_bacterium_NSJ_64	0.998683	0.643193	0.000572327	0.191659	not significant
k__Bacteria|p__Firmicutes|c__Clostridia|o__Clostridiales|f__Peptococcaceae|g__Peptococcaceae_unclassified|s__Peptococcaceae_bacterium	Peptococcaceae_bacterium	0.684325	0.398228	0.164738	0.399869	not significant
k__Bacteria|p__Firmicutes|c__Clostridia|o__Clostridiales|f__Peptostreptococcaceae|g__Intestinibacter|s__Intestinibacter_SGB6139	Intestinibacter_SGB6139	0.905949	0.847031	0.0428962	0.0721005	not significant
k__Bacteria|p__Firmicutes|c__Clostridia|o__Clostridiales|f__Peptostreptococcaceae|g__Intestinibacter|s__Intestinibacter_bartlettii	Intestinibacter_bartlettii	0.999347	0.716269	0.000283845	0.144924	not significant
k__Bacteria|p__Firmicutes|c__Clostridia|o__Clostridiales|f__Peptostreptococcaceae|g__Romboutsia|s__Romboutsia_timonensis	Romboutsia_timonensis	0.762319	0.915598	0.117863	0.0382951	not significant
k__Bacteria|p__Firmicutes|c__Clostridia|o__Clostridiales|f__Ruminococcaceae|g__Agathobaculum|s__Agathobaculum_butyriciproducens	Agathobaculum_butyriciproducens	0.975582	0.862765	0.0107363	0.0641074	not significant
k__Bacteria|p__Firmicutes|c__Clostridia|o__Clostridiales|f__Ruminococcaceae|g__Anaerotruncus|s__Anaerotruncus_colihominis	Anaerotruncus_colihominis	0.994016	0.475251	0.00260671	0.323077	not significant
k__Bacteria|p__Firmicutes|c__Clostridia|o__Clostridiales|f__Ruminococcaceae|g__Anaerotruncus|s__Anaerotruncus_rubiinfantis	Anaerotruncus_rubiinfantis	0.999909	0.921998	3.93118e-05	0.0352701	not significant
k__Bacteria|p__Firmicutes|c__Clostridia|o__Clostridiales|f__Ruminococcaceae|g__Candidatus_Cibiobacter|s__Candidatus_Cibiobacter_qucibialis	Candidatus_Cibiobacter_qucibialis	0.704139	0.484125	0.152342	0.315042	not significant
k__Bacteria|p__Firmicutes|c__Clostridia|o__Clostridiales|f__Ruminococcaceae|g__Faecalibacterium|s__Faecalibacterium_SGB15345	Faecalibacterium_SGB15345	0.982597	0.712901	0.00762472	0.146971	not significant
k__Bacteria|p__Firmicutes|c__Clostridia|o__Clostridiales|f__Ruminococcaceae|g__Faecalibacterium|s__Faecalibacterium_SGB15346	Faecalibacterium_SGB15346	0.127142	0.0528814	0.895712	1.2767	not significant
k__Bacteria|p__Firmicutes|c__Clostridia|o__Clostridiales|f__Ruminococcaceae|g__Faecalibacterium|s__Faecalibacterium_prausnitzii	Faecalibacterium_prausnitzii	0.338415	0.463823	0.47055	0.333648	not significant
k__Bacteria|p__Firmicutes|c__Clostridia|o__Clostridiales|f__Ruminococcaceae|g__Flavonifractor|s__Flavonifractor_plautii	Flavonifractor_plautii	0.0333947	0.0684701	1.47632	1.1645	enriched
k__Bacteria|p__Firmicutes|c__Clostridia|o__Clostridiales|f__Ruminococcaceae|g__Gemmiger|s__Gemmiger_SGB15295	Gemmiger_SGB15295	0.982597	0.907876	0.00762472	0.0419737	not significant
k__Bacteria|p__Firmicutes|c__Clostridia|o__Clostridiales|f__Ruminococcaceae|g__Gemmiger|s__Gemmiger_SGB15299	Gemmiger_SGB15299	0.240236	0.216541	0.619361	0.664459	not significant
k__Bacteria|p__Firmicutes|c__Clostridia|o__Clostridiales|f__Ruminococcaceae|g__Gemmiger|s__Gemmiger_formicilis	Gemmiger_formicilis	0.413959	0.303138	0.383042	0.51836	not significant
k__Bacteria|p__Firmicutes|c__Clostridia|o__Clostridiales|f__Ruminococcaceae|g__Ruminococcaceae_unclassified|s__Clostridium_leptum	Clostridium_leptum	0.684325	0.298334	0.164738	0.525298	not significant
k__Bacteria|p__Firmicutes|c__Clostridia|o__Clostridiales|f__Ruminococcaceae|g__Ruminococcaceae_unclassified|s__Eubacterium_siraeum	Eubacterium_siraeum	0.388693	0.145061	0.410394	0.838451	not significant
k__Bacteria|p__Firmicutes|c__Clostridia|o__Clostridiales|f__Ruminococcaceae|g__Ruminococcaceae_unclassified|s__Ruminococcaceae_bacterium	Ruminococcaceae_bacterium	0.0978229	0.198573	1.00956	0.702079	not significant
k__Bacteria|p__Firmicutes|c__Clostridia|o__Clostridiales|f__Ruminococcaceae|g__Ruminococcaceae_unclassified|s__Ruminococcaceae_bacterium_D5	Ruminococcaceae_bacterium_D5	0.479495	0.122191	0.319216	0.912962	not significant
k__Bacteria|p__Firmicutes|c__Clostridia|o__Clostridiales|f__Ruminococcaceae|g__Ruminococcaceae_unclassified|s__Ruminococcaceae_unclassified_SGB15233	Ruminococcaceae_unclassified_SGB15233	0.559004	0.899106	0.252585	0.0461891	not significant
k__Bacteria|p__Firmicutes|c__Clostridia|o__Clostridiales|f__Ruminococcaceae|g__Ruminococcaceae_unclassified|s__Ruminococcaceae_unclassified_SGB15234	Ruminococcaceae_unclassified_SGB15234	0.635748	0.361497	0.196715	0.441895	not significant
k__Bacteria|p__Firmicutes|c__Clostridia|o__Clostridiales|f__Ruminococcaceae|g__Ruminococcaceae_unclassified|s__Ruminococcaceae_unclassified_SGB15236	Ruminococcaceae_unclassified_SGB15236	0.443405	0.345391	0.3532	0.461689	not significant
k__Bacteria|p__Firmicutes|c__Clostridia|o__Clostridiales|f__Ruminococcaceae|g__Ruminococcaceae_unclassified|s__Ruminococcaceae_unclassified_SGB15260	Ruminococcaceae_unclassified_SGB15260	0.733218	0.363984	0.134767	0.438918	not significant
k__Bacteria|p__Firmicutes|c__Clostridia|o__Clostridiales|f__Ruminococcaceae|g__Ruminococcaceae_unclassified|s__Ruminococcaceae_unclassified_SGB15265	Ruminococcaceae_unclassified_SGB15265	0.635748	0.673353	0.196715	0.171757	not significant
k__Bacteria|p__Firmicutes|c__Clostridia|o__Clostridiales|f__Ruminococcaceae|g__Ruminococcaceae_unclassified|s__Ruminococcaceae_unclassified_SGB15309	Ruminococcaceae_unclassified_SGB15309	0.519183	0.477262	0.28468	0.321243	not significant
k__Bacteria|p__Firmicutes|c__Clostridia|o__Clostridiales|f__Ruminococcaceae|g__Ruminococcaceae_unclassified|s__Ruminococcaceae_unclassified_SGB4191	Ruminococcaceae_unclassified_SGB4191	0.479495	0.15756	0.319216	0.802553	not significant
k__Bacteria|p__Firmicutes|c__Clostridia|o__Clostridiales|f__Ruminococcaceae|g__Ruminococcaceae_unclassified|s__Ruminococcaceae_unclassified_SGB4425	Ruminococcaceae_unclassified_SGB4425	0.635748	0.628603	0.196715	0.201624	not significant
k__Bacteria|p__Firmicutes|c__Clostridia|o__Clostridiales|f__Ruminococcaceae|g__Ruminococcus|s__Ruminococcus_SGB4421	Ruminococcus_SGB4421	0.769831	1	0.113604	0	not significant
k__Bacteria|p__Firmicutes|c__Clostridia|o__Clostridiales|f__Ruminococcaceae|g__Ruminococcus|s__Ruminococcus_bicirculans	Ruminococcus_bicirculans	0.850022	0.787172	0.0705697	0.10393	not significant
k__Bacteria|p__Firmicutes|c__Clostridia|o__Clostridiales|f__Ruminococcaceae|g__Ruminococcus|s__Ruminococcus_bromii	Ruminococcus_bromii	0.508632	0.198944	0.293596	0.701269	not significant
k__Bacteria|p__Firmicutes|c__Clostridia|o__Clostridiales|f__Ruminococcaceae|g__Ruminococcus|s__Ruminococcus_callidus	Ruminococcus_callidus	0.937769	0.439075	0.0279043	0.357461	not significant
k__Bacteria|p__Firmicutes|c__Clostridia|o__Clostridiales|f__Ruminococcaceae|g__Ruminococcus|s__Ruminococcus_sp_AF41_9	Ruminococcus_sp_AF41_9	0.300854	0.05686	0.521644	1.24519	not significant
k__Bacteria|p__Firmicutes|c__Clostridia|o__Clostridiales|f__Ruminococcaceae|g__Ruminococcus|s__Ruminococcus_sp_JE7A12	Ruminococcus_sp_JE7A12	0.413959	0.149547	0.383042	0.825222	not significant
k__Bacteria|p__Firmicutes|c__Clostridia|o__Clostridiales|f__Ruminococcaceae|g__Ruminococcus|s__Ruminococcus_sp_NSJ_71	Ruminococcus_sp_NSJ_71	0.132617	0.163442	0.877402	0.786636	not significant
k__Bacteria|p__Firmicutes|c__Clostridia|o__Clostridiales|f__Ruminococcaceae|g__Ruthenibacterium|s__Ruthenibacterium_lactatiformans	Ruthenibacterium_lactatiformans	0.326357	0.966611	0.486308	0.0147481	not significant
k__Bacteria|p__Firmicutes|c__Erysipelotrichia|o__Erysipelotrichales|f__Erysipelotrichaceae|g__Catenibacterium|s__Catenibacterium_sp_AM22_15	Catenibacterium_sp_AM22_15	0.911949	0.992617	0.0400294	0.00321809	not significant
k__Bacteria|p__Firmicutes|c__Erysipelotrichia|o__Erysipelotrichales|f__Erysipelotrichaceae|g__Erysipelatoclostridium|s__Erysipelatoclostridium_ramosum	Erysipelatoclostridium_ramosum	0.955472	0.405971	0.0197819	0.391505	not significant
k__Bacteria|p__Firmicutes|c__Erysipelotrichia|o__Erysipelotrichales|f__Erysipelotrichaceae|g__Erysipelotrichaceae_unclassified|s__Erysipelotrichaceae_bacterium	Erysipelotrichaceae_bacterium	0.999347	0.427575	0.000283845	0.368988	not significant
k__Bacteria|p__Firmicutes|c__Erysipelotrichia|o__Erysipelotrichales|f__Erysipelotrichaceae|g__Faecalibacillus|s__Faecalibacillus_faecis	Faecalibacillus_faecis	0.994016	0.570459	0.00260671	0.243775	not significant
k__Bacteria|p__Firmicutes|c__Erysipelotrichia|o__Erysipelotrichales|f__Erysipelotrichaceae|g__Faecalibacillus|s__Faecalibacillus_intestinalis	Faecalibacillus_intestinalis	0.857865	0.65289	0.0665812	0.18516	not significant
k__Bacteria|p__Firmicutes|c__Erysipelotrichia|o__Erysipelotrichales|f__Erysipelotrichaceae|g__Holdemanella|s__Holdemanella_biformis	Holdemanella_biformis	0.932906	0.427575	0.030162	0.368988	not significant
k__Bacteria|p__Firmicutes|c__Erysipelotrichia|o__Erysipelotrichales|f__Erysipelotrichaceae|g__Holdemania|s__Holdemania_filiformis	Holdemania_filiformis	0.999347	0.536355	0.000283845	0.270548	not significant
k__Bacteria|p__Firmicutes|c__Erysipelotrichia|o__Erysipelotrichales|f__Erysipelotrichaceae|g__Turicibacter|s__Turicibacter_sanguinis	Turicibacter_sanguinis	0.999834	0.879064	7.21489e-05	0.0559795	not significant
k__Bacteria|p__Firmicutes|c__Firmicutes_unclassified|o__Firmicutes_unclassified|f__Firmicutes_unclassified|g__Firmicutes_unclassified|s__Firmicutes_bacterium	Firmicutes_bacterium	0.917821	0.34598	0.0372422	0.460948	not significant
k__Bacteria|p__Firmicutes|c__Firmicutes_unclassified|o__Firmicutes_unclassified|f__Firmicutes_unclassified|g__Firmicutes_unclassified|s__Firmicutes_bacterium_AF16_15	Firmicutes_bacterium_AF16_15	0.318231	0.258879	0.497258	0.586903	not significant
k__Bacteria|p__Firmicutes|c__Negativicutes|o__Acidaminococcales|f__Acidaminococcaceae|g__Phascolarctobacterium|s__Phascolarctobacterium_faecium	Phascolarctobacterium_faecium	0.999347	0.930006	0.000283845	0.0315143	not significant
k__Bacteria|p__Firmicutes|c__Negativicutes|o__Selenomonadales|f__Selenomonadaceae|g__Megamonas|s__Megamonas_funiformis	Megamonas_funiformis	0.955472	0.573589	0.0197819	0.241399	not significant
k__Bacteria|p__Firmicutes|c__Negativicutes|o__Selenomonadales|f__Selenomonadaceae|g__Mitsuokella|s__Mitsuokella_jalaludinii	Mitsuokella_jalaludinii	0.684325	0.0853726	0.164738	1.06868	not significant
k__Bacteria|p__Firmicutes|c__Negativicutes|o__Veillonellales|f__Veillonellaceae|g__Allisonella|s__Allisonella_histaminiformans	Allisonella_histaminiformans	0.479495	0.131598	0.319216	0.880752	not significant
k__Bacteria|p__Firmicutes|c__Negativicutes|o__Veillonellales|f__Veillonellaceae|g__Dialister|s__Dialister_succinatiphilus	Dialister_succinatiphilus	0.999997	0.89739	1.36873e-06	0.0470188	not significant
k__Bacteria|p__Firmicutes|c__Negativicutes|o__Veillonellales|f__Veillonellaceae|g__Megasphaera|s__Megasphaera_elsdenii	Megasphaera_elsdenii	1	0.792717	5.13273e-08	0.100882	not significant
k__Bacteria|p__Firmicutes|c__Negativicutes|o__Veillonellales|f__Veillonellaceae|g__Veillonella|s__Veillonella_atypica	Veillonella_atypica	1	0.885933	1.75821e-10	0.052599	not significant
k__Bacteria|p__Firmicutes|c__Negativicutes|o__Veillonellales|f__Veillonellaceae|g__Veillonella|s__Veillonella_dispar	Veillonella_dispar	0.969577	0.716729	0.0134176	0.144645	not significant
k__Bacteria|p__Firmicutes|c__Negativicutes|o__Veillonellales|f__Veillonellaceae|g__Veillonella|s__Veillonella_parvula	Veillonella_parvula	0.469161	0.125078	0.328678	0.902818	not significant
k__Bacteria|p__Lentisphaerae|c__Lentisphaeria|o__Lentisphaeria_unclassified|f__Lentisphaeria_unclassified|g__Lentisphaeria_unclassified|s__Lentisphaeria_bacterium	Lentisphaeria_bacterium	0.519183	0.212018	0.28468	0.673628	not significant
k__Bacteria|p__Lentisphaerae|c__Lentisphaeria|o__Victivallales|f__Victivallaceae|g__Victivallis|s__Victivallis_vadensis	Victivallis_vadensis	0.978124	0.896062	0.00960624	0.047662	not significant
k__Bacteria|p__Proteobacteria|c__Alphaproteobacteria|o__Alphaproteobacteria_unclassified|f__Alphaproteobacteria_unclassified|g__Alphaproteobacteria_unclassified|s__Alphaproteobacteria_bacterium	Alphaproteobacteria_bacterium	0.857865	0.199749	0.0665812	0.699516	not significant
k__Bacteria|p__Proteobacteria|c__Betaproteobacteria|o__Burkholderiales|f__Sutterellaceae|g__Duodenibacillus|s__Duodenibacillus_massiliensis	Duodenibacillus_massiliensis	0.972608	0.691059	0.0120622	0.160485	not significant
k__Bacteria|p__Proteobacteria|c__Betaproteobacteria|o__Burkholderiales|f__Sutterellaceae|g__Parasutterella|s__Parasutterella_excrementihominis	Parasutterella_excrementihominis	0.994016	0.904255	0.00260671	0.0437092	not significant
k__Bacteria|p__Proteobacteria|c__Betaproteobacteria|o__Burkholderiales|f__Sutterellaceae|g__Sutterella|s__Sutterella_seckii	Sutterella_seckii	0.975582	1	0.0107363	0	not significant
k__Bacteria|p__Proteobacteria|c__Betaproteobacteria|o__Burkholderiales|f__Sutterellaceae|g__Sutterella|s__Sutterella_wadsworthensis	Sutterella_wadsworthensis	0.947083	0.966408	0.0236121	0.0148395	not significant
k__Bacteria|p__Proteobacteria|c__Deltaproteobacteria|o__Desulfovibrionales|f__Desulfovibrionaceae|g__Bilophila|s__Bilophila_wadsworthia	Bilophila_wadsworthia	0.598619	0.287476	0.22285	0.541399	not significant
k__Bacteria|p__Proteobacteria|c__Deltaproteobacteria|o__Desulfovibrionales|f__Desulfovibrionaceae|g__Desulfovibrionaceae_unclassified|s__Desulfovibrionaceae_bacterium	Desulfovibrionaceae_bacterium	0.999705	0.819523	0.000128076	0.0864389	not significant
k__Bacteria|p__Proteobacteria|c__Deltaproteobacteria|o__Desulfovibrionales|f__Desulfovibrionaceae|g__Desulfovibrio|s__Desulfovibrio_piger	Desulfovibrio_piger	0.857865	0.758449	0.0665812	0.120074	not significant
k__Bacteria|p__Proteobacteria|c__Gammaproteobacteria|o__Enterobacterales|f__Enterobacteriaceae|g__Escherichia|s__Escherichia_coli	Escherichia_coli	0.338415	0.41796	0.47055	0.378865	not significant
k__Bacteria|p__Proteobacteria|c__Gammaproteobacteria|o__Enterobacterales|f__Enterobacteriaceae|g__Klebsiella|s__Klebsiella_pneumoniae	Klebsiella_pneumoniae	0.795996	0.330974	0.099089	0.480206	not significant
k__Bacteria|p__Proteobacteria|c__Gammaproteobacteria|o__Pasteurellales|f__Pasteurellaceae|g__Haemophilus|s__Haemophilus_parainfluenzae	Haemophilus_parainfluenzae	0.966388	0.461064	0.0148485	0.336239	not significant
k__Bacteria|p__Verrucomicrobia|c__Opitutae|o__Opitutales|f__Opitutales_unclassified|g__Opitutales_unclassified|s__Opitutales_bacterium	Opitutales_bacterium	0.231531	0.0513238	0.635391	1.28968	not significant
k__Bacteria|p__Verrucomicrobia|c__Verrucomicrobiae|o__Verrucomicrobiales|f__Akkermansiaceae|g__Akkermansia|s__Akkermansia_muciniphila	Akkermansia_muciniphila	0.742945	0.57376	0.129044	0.24127	not significant

## Sheet: Gut_Medium_vs_Low
X.clade_name	Binary_name	pvals1	pvals2	nlog10pvals1	nlog10pvals2	plot_property
k__Bacteria|p__Actinobacteria|c__Actinobacteria|o__Bifidobacteriales|f__Bifidobacteriaceae|g__Bifidobacterium|s__Bifidobacterium_adolescentis	Bifidobacterium_adolescentis	0.948669	0.897206	0.0228855	0.0471081	not significant
k__Bacteria|p__Actinobacteria|c__Actinobacteria|o__Bifidobacteriales|f__Bifidobacteriaceae|g__Bifidobacterium|s__Bifidobacterium_bifidum	Bifidobacterium_bifidum	0.980537	0.412862	0.0085361	0.384195	not significant
k__Bacteria|p__Actinobacteria|c__Actinobacteria|o__Bifidobacteriales|f__Bifidobacteriaceae|g__Bifidobacterium|s__Bifidobacterium_dentium	Bifidobacterium_dentium	0.956508	0.602429	0.0193113	0.220094	not significant
k__Bacteria|p__Actinobacteria|c__Actinobacteria|o__Bifidobacteriales|f__Bifidobacteriaceae|g__Bifidobacterium|s__Bifidobacterium_longum	Bifidobacterium_longum	0.849596	0.670725	0.0707877	0.173455	not significant
k__Bacteria|p__Actinobacteria|c__Actinobacteria|o__Bifidobacteriales|f__Bifidobacteriaceae|g__Bifidobacterium|s__Bifidobacterium_pseudocatenulatum	Bifidobacterium_pseudocatenulatum	0.994589	0.667841	0.00235628	0.175327	not significant
k__Bacteria|p__Actinobacteria|c__Actinobacteria|o__Micrococcales|f__Micrococcaceae|g__Rothia|s__Rothia_mucilaginosa	Rothia_mucilaginosa	0.999384	0.668094	0.000267548	0.175162	not significant
k__Bacteria|p__Actinobacteria|c__Coriobacteriia|o__Coriobacteriales|f__Atopobiaceae|g__Olsenella|s__Olsenella_sp_GAM18	Olsenella_sp_GAM18	0.997373	0.736549	0.00114241	0.132798	not significant
k__Bacteria|p__Actinobacteria|c__Coriobacteriia|o__Coriobacteriales|f__Atopobiaceae|g__Parolsenella|s__Parolsenella_catena	Parolsenella_catena	0.999384	0.94726	0.000267548	0.0235309	not significant
k__Bacteria|p__Actinobacteria|c__Coriobacteriia|o__Coriobacteriales|f__Coriobacteriaceae|g__Collinsella|s__Collinsella_aerofaciens	Collinsella_aerofaciens	0.816022	1	0.088298	0	not significant
k__Bacteria|p__Actinobacteria|c__Coriobacteriia|o__Coriobacteriales|f__Coriobacteriaceae|g__Collinsella|s__Collinsella_bouchesdurhonensis	Collinsella_bouchesdurhonensis	0.926761	0.501595	0.033032	0.299646	not significant
k__Bacteria|p__Actinobacteria|c__Coriobacteriia|o__Coriobacteriales|f__Coriobacteriaceae|g__Senegalimassilia|s__Senegalimassilia_anaerobia	Senegalimassilia_anaerobia	0.45028	0.471682	0.346517	0.32635	not significant
k__Bacteria|p__Actinobacteria|c__Coriobacteriia|o__Coriobacteriales|f__Coriobacteriaceae|g__Senegalimassilia|s__Senegalimassilia_faecalis	Senegalimassilia_faecalis	0.305672	0.124951	0.514745	0.903259	not significant
k__Bacteria|p__Actinobacteria|c__Coriobacteriia|o__Eggerthellales|f__Eggerthellaceae|g__Adlercreutzia|s__Adlercreutzia_equolifaciens	Adlercreutzia_equolifaciens	0.982632	0.987041	0.00760895	0.00566484	not significant
k__Bacteria|p__Actinobacteria|c__Coriobacteriia|o__Eggerthellales|f__Eggerthellaceae|g__Eggerthellaceae_unclassified|s__Eggerthellaceae_unclassified_SGB14322	Eggerthellaceae_unclassified_SGB14322	0.246184	0.166213	0.608741	0.779334	not significant
k__Bacteria|p__Actinobacteria|c__Coriobacteriia|o__Eggerthellales|f__Eggerthellaceae|g__Eggerthellaceae_unclassified|s__Eggerthellaceae_unclassified_SGB14341	Eggerthellaceae_unclassified_SGB14341	0.993738	0.881351	0.00272797	0.0548511	not significant
k__Bacteria|p__Actinobacteria|c__Coriobacteriia|o__Eggerthellales|f__Eggerthellaceae|g__Eggerthella|s__Eggerthella_lenta	Eggerthella_lenta	0.910383	0.91519	0.040776	0.0384886	not significant
k__Bacteria|p__Actinobacteria|c__Coriobacteriia|o__Eggerthellales|f__Eggerthellaceae|g__Gordonibacter|s__Gordonibacter_pamelaeae	Gordonibacter_pamelaeae	0.289887	0.130731	0.537772	0.883622	not significant
k__Bacteria|p__Actinobacteria|c__Coriobacteriia|o__Eggerthellales|f__Eggerthellaceae|g__Slackia|s__Slackia_isoflavoniconvertens	Slackia_isoflavoniconvertens	0.936339	0.901043	0.028567	0.0452545	not significant
k__Bacteria|p__Bacteroidetes|c__Bacteroidia|o__Bacteroidales|f__Bacteroidaceae|g__Bacteroidaceae_unclassified|s__Bacteroidaceae_bacterium	Bacteroidaceae_bacterium	0.159921	0.0741839	0.796095	1.12969	not significant
k__Bacteria|p__Bacteroidetes|c__Bacteroidia|o__Bacteroidales|f__Bacteroidaceae|g__Bacteroides|s__Bacteroides_caccae	Bacteroides_caccae	0.549931	0.72399	0.259692	0.140267	not significant
k__Bacteria|p__Bacteroidetes|c__Bacteroidia|o__Bacteroidales|f__Bacteroidaceae|g__Bacteroides|s__Bacteroides_cellulosilyticus	Bacteroides_cellulosilyticus	0.178762	0.177111	0.747726	0.751754	not significant
k__Bacteria|p__Bacteroidetes|c__Bacteroidia|o__Bacteroidales|f__Bacteroidaceae|g__Bacteroides|s__Bacteroides_clarus	Bacteroides_clarus	0.926761	0.830241	0.033032	0.0807957	not significant
k__Bacteria|p__Bacteroidetes|c__Bacteroidia|o__Bacteroidales|f__Bacteroidaceae|g__Bacteroides|s__Bacteroides_eggerthii	Bacteroides_eggerthii	0.791173	0.396795	0.101728	0.401434	not significant
k__Bacteria|p__Bacteroidetes|c__Bacteroidia|o__Bacteroidales|f__Bacteroidaceae|g__Bacteroides|s__Bacteroides_faecis	Bacteroides_faecis	0.773377	0.415052	0.111609	0.381897	not significant
k__Bacteria|p__Bacteroidetes|c__Bacteroidia|o__Bacteroidales|f__Bacteroidaceae|g__Bacteroides|s__Bacteroides_finegoldii	Bacteroides_finegoldii	0.999999	0.84669	3.29136e-07	0.0722757	not significant
k__Bacteria|p__Bacteroidetes|c__Bacteroidia|o__Bacteroidales|f__Bacteroidaceae|g__Bacteroides|s__Bacteroides_fragilis	Bacteroides_fragilis	0.0178459	0.00945687	1.74846	2.02425	depleted
k__Bacteria|p__Bacteroidetes|c__Bacteroidia|o__Bacteroidales|f__Bacteroidaceae|g__Bacteroides|s__Bacteroides_nordii	Bacteroides_nordii	0.980537	0.311264	0.0085361	0.506872	not significant
k__Bacteria|p__Bacteroidetes|c__Bacteroidia|o__Bacteroidales|f__Bacteroidaceae|g__Bacteroides|s__Bacteroides_ovatus	Bacteroides_ovatus	0.087902	0.0638121	1.056	1.1951	not significant
k__Bacteria|p__Bacteroidetes|c__Bacteroidia|o__Bacteroidales|f__Bacteroidaceae|g__Bacteroides|s__Bacteroides_salyersiae	Bacteroides_salyersiae	0.878496	0.4475	0.0562602	0.349207	not significant
k__Bacteria|p__Bacteroidetes|c__Bacteroidia|o__Bacteroidales|f__Bacteroidaceae|g__Bacteroides|s__Bacteroides_stercoris	Bacteroides_stercoris	0.997828	0.794972	0.000944309	0.0996481	not significant
k__Bacteria|p__Bacteroidetes|c__Bacteroidia|o__Bacteroidales|f__Bacteroidaceae|g__Bacteroides|s__Bacteroides_thetaiotaomicron	Bacteroides_thetaiotaomicron	0.885397	0.564795	0.052862	0.248109	not significant
k__Bacteria|p__Bacteroidetes|c__Bacteroidia|o__Bacteroidales|f__Bacteroidaceae|g__Bacteroides|s__Bacteroides_uniformis	Bacteroides_uniformis	0.501817	0.911427	0.299454	0.040278	not significant
k__Bacteria|p__Bacteroidetes|c__Bacteroidia|o__Bacteroidales|f__Bacteroidaceae|g__Bacteroides|s__Bacteroides_xylanisolvens	Bacteroides_xylanisolvens	0.689762	0.371226	0.161301	0.430361	not significant
k__Bacteria|p__Bacteroidetes|c__Bacteroidia|o__Bacteroidales|f__Bacteroidales_unclassified|g__Phocaeicola|s__Phocaeicola_coprocola	Phocaeicola_coprocola	0.984567	0.94726	0.00675489	0.0235309	not significant
k__Bacteria|p__Bacteroidetes|c__Bacteroidia|o__Bacteroidales|f__Bacteroidales_unclassified|g__Phocaeicola|s__Phocaeicola_dorei	Phocaeicola_dorei	0.431211	0.264501	0.36531	0.577573	not significant
k__Bacteria|p__Bacteroidetes|c__Bacteroidia|o__Bacteroidales|f__Bacteroidales_unclassified|g__Phocaeicola|s__Phocaeicola_massiliensis	Phocaeicola_massiliensis	0.999999	0.779587	5.85131e-07	0.108135	not significant
k__Bacteria|p__Bacteroidetes|c__Bacteroidia|o__Bacteroidales|f__Bacteroidales_unclassified|g__Phocaeicola|s__Phocaeicola_plebeius	Phocaeicola_plebeius	0.709194	0.23901	0.149235	0.621583	not significant
k__Bacteria|p__Bacteroidetes|c__Bacteroidia|o__Bacteroidales|f__Bacteroidales_unclassified|g__Phocaeicola|s__Phocaeicola_vulgatus	Phocaeicola_vulgatus	0.747209	0.823808	0.126558	0.0841741	not significant
k__Bacteria|p__Bacteroidetes|c__Bacteroidia|o__Bacteroidales|f__Barnesiellaceae|g__Barnesiella|s__Barnesiella_intestinihominis	Barnesiella_intestinihominis	0.689762	0.587092	0.161301	0.231294	not significant
k__Bacteria|p__Bacteroidetes|c__Bacteroidia|o__Bacteroidales|f__Barnesiellaceae|g__Coprobacter|s__Coprobacter_fastidiosus	Coprobacter_fastidiosus	0.857068	0.383568	0.0669845	0.416158	not significant
k__Bacteria|p__Bacteroidetes|c__Bacteroidia|o__Bacteroidales|f__Barnesiellaceae|g__Coprobacter|s__Coprobacter_secundus	Coprobacter_secundus	0.910383	0.790672	0.040776	0.102004	not significant
k__Bacteria|p__Bacteroidetes|c__Bacteroidia|o__Bacteroidales|f__Odoribacteraceae|g__Butyricimonas|s__Butyricimonas_faecalis	Butyricimonas_faecalis	0.956508	0.37842	0.0193113	0.422026	not significant
k__Bacteria|p__Bacteroidetes|c__Bacteroidia|o__Bacteroidales|f__Odoribacteraceae|g__Butyricimonas|s__Butyricimonas_faecihominis	Butyricimonas_faecihominis	0.590497	0.460582	0.228782	0.336693	not significant
k__Bacteria|p__Bacteroidetes|c__Bacteroidia|o__Bacteroidales|f__Odoribacteraceae|g__Butyricimonas|s__Butyricimonas_virosa	Butyricimonas_virosa	0.580206	0.491459	0.236418	0.308513	not significant
k__Bacteria|p__Bacteroidetes|c__Bacteroidia|o__Bacteroidales|f__Odoribacteraceae|g__Odoribacter|s__Odoribacter_splanchnicus	Odoribacter_splanchnicus	0.898111	0.811452	0.0466702	0.0907374	not significant
k__Bacteria|p__Bacteroidetes|c__Bacteroidia|o__Bacteroidales|f__Prevotellaceae|g__Paraprevotella|s__Paraprevotella_clara	Paraprevotella_clara	0.281874	0.11809	0.549944	0.927787	not significant
k__Bacteria|p__Bacteroidetes|c__Bacteroidia|o__Bacteroidales|f__Prevotellaceae|g__Prevotellamassilia|s__Prevotellamassilia_timonensis	Prevotellamassilia_timonensis	0.91597	0.46684	0.0381189	0.330832	not significant
k__Bacteria|p__Bacteroidetes|c__Bacteroidia|o__Bacteroidales|f__Prevotellaceae|g__Prevotella|s__Prevotella_SGB1653	Prevotella_SGB1653	0.864361	0.407655	0.0633051	0.389707	not significant
k__Bacteria|p__Bacteroidetes|c__Bacteroidia|o__Bacteroidales|f__Prevotellaceae|g__Prevotella|s__Prevotella_copri_clade_A	Prevotella_copri_clade_A	0.305672	0.527577	0.514745	0.277714	not significant
k__Bacteria|p__Bacteroidetes|c__Bacteroidia|o__Bacteroidales|f__Prevotellaceae|g__Prevotella|s__Prevotella_copri_clade_B	Prevotella_copri_clade_B	0.337278	0.344765	0.472012	0.462477	not significant
k__Bacteria|p__Bacteroidetes|c__Bacteroidia|o__Bacteroidales|f__Prevotellaceae|g__Prevotella|s__Prevotella_copri_clade_C	Prevotella_copri_clade_C	0.627323	0.296259	0.202509	0.528329	not significant
k__Bacteria|p__Bacteroidetes|c__Bacteroidia|o__Bacteroidales|f__Prevotellaceae|g__Prevotella|s__Prevotella_copri_clade_D	Prevotella_copri_clade_D	0.999848	0.743396	6.60983e-05	0.12878	not significant
k__Bacteria|p__Bacteroidetes|c__Bacteroidia|o__Bacteroidales|f__Prevotellaceae|g__Prevotella|s__Prevotella_hominis	Prevotella_hominis	0.82267	0.709043	0.0847741	0.149328	not significant
k__Bacteria|p__Bacteroidetes|c__Bacteroidia|o__Bacteroidales|f__Prevotellaceae|g__Prevotella|s__Prevotella_sp_885	Prevotella_sp_885	0.213818	0.0358287	0.669955	1.44577	depleted
k__Bacteria|p__Bacteroidetes|c__Bacteroidia|o__Bacteroidales|f__Prevotellaceae|g__Prevotella|s__Prevotella_sp_P4_51	Prevotella_sp_P4_51	0.76455	0.660311	0.116594	0.180252	not significant
k__Bacteria|p__Bacteroidetes|c__Bacteroidia|o__Bacteroidales|f__Rikenellaceae|g__Alistipes|s__Alistipes_communis	Alistipes_communis	0.0169451	0.0229931	1.77096	1.6384	depleted
k__Bacteria|p__Bacteroidetes|c__Bacteroidia|o__Bacteroidales|f__Rikenellaceae|g__Alistipes|s__Alistipes_dispar	Alistipes_dispar	0.999995	0.759508	2.20247e-06	0.119468	not significant
k__Bacteria|p__Bacteroidetes|c__Bacteroidia|o__Bacteroidales|f__Rikenellaceae|g__Alistipes|s__Alistipes_finegoldii	Alistipes_finegoldii	0.0712972	0.092163	1.14693	1.03544	not significant
k__Bacteria|p__Bacteroidetes|c__Bacteroidia|o__Bacteroidales|f__Rikenellaceae|g__Alistipes|s__Alistipes_ihumii	Alistipes_ihumii	0.747209	0.704273	0.126558	0.152259	not significant
k__Bacteria|p__Bacteroidetes|c__Bacteroidia|o__Bacteroidales|f__Rikenellaceae|g__Alistipes|s__Alistipes_indistinctus	Alistipes_indistinctus	0.559995	0.719297	0.251816	0.143092	not significant
k__Bacteria|p__Bacteroidetes|c__Bacteroidia|o__Bacteroidales|f__Rikenellaceae|g__Alistipes|s__Alistipes_onderdonkii	Alistipes_onderdonkii	0.0779761	0.143075	1.10804	0.844436	not significant
k__Bacteria|p__Bacteroidetes|c__Bacteroidia|o__Bacteroidales|f__Rikenellaceae|g__Alistipes|s__Alistipes_putredinis	Alistipes_putredinis	0.590497	0.48889	0.228782	0.310789	not significant
k__Bacteria|p__Bacteroidetes|c__Bacteroidia|o__Bacteroidales|f__Rikenellaceae|g__Alistipes|s__Alistipes_senegalensis	Alistipes_senegalensis	0.252453	0.202613	0.59782	0.693334	not significant
k__Bacteria|p__Bacteroidetes|c__Bacteroidia|o__Bacteroidales|f__Rikenellaceae|g__Alistipes|s__Alistipes_shahii	Alistipes_shahii	0.600275	0.7383	0.22165	0.131767	not significant
k__Bacteria|p__Bacteroidetes|c__Bacteroidia|o__Bacteroidales|f__Rikenellaceae|g__Alistipes|s__Alistipes_sp_AF17_16	Alistipes_sp_AF17_16	0.816022	0.437377	0.088298	0.359144	not significant
k__Bacteria|p__Bacteroidetes|c__Bacteroidia|o__Bacteroidales|f__Rikenellaceae|g__Rikenellaceae_unclassified|s__Rikenellaceae_unclassified_SGB2230	Rikenellaceae_unclassified_SGB2230	0.940974	0.98551	0.0264223	0.00633901	not significant
k__Bacteria|p__Bacteroidetes|c__Bacteroidia|o__Bacteroidales|f__Tannerellaceae|g__Parabacteroides|s__Parabacteroides_distasonis	Parabacteroides_distasonis	0.590497	0.811585	0.228782	0.0906658	not significant
k__Bacteria|p__Bacteroidetes|c__Bacteroidia|o__Bacteroidales|f__Tannerellaceae|g__Parabacteroides|s__Parabacteroides_massiliensis	Parabacteroides_massiliensis	0.898111	0.420795	0.0466702	0.37593	not significant
k__Bacteria|p__Bacteroidetes|c__Bacteroidia|o__Bacteroidales|f__Tannerellaceae|g__Parabacteroides|s__Parabacteroides_merdae	Parabacteroides_merdae	0.201287	0.200087	0.696184	0.698782	not significant
k__Bacteria|p__Candidatus_Melainabacteria|c__Candidatus_Melainabacteria_unclassified|o__Candidatus_Gastranaerophilales|f__Candidatus_Gastranaerophilales_unclassified|g__Candidatus_Gastranaerophilales_unclassified|s__Candidatus_Gastranaerophilales_bacterium	Candidatus_Gastranaerophilales_bacterium	0.590497	0.365359	0.228782	0.43728	not significant
k__Bacteria|p__Elusimicrobia|c__Elusimicrobia|o__Elusimicrobiales|f__Elusimicrobiales_unclassified|g__Elusimicrobiales_unclassified|s__Elusimicrobiales_bacterium	Elusimicrobiales_bacterium	0.265931	0.206069	0.57523	0.685987	not significant
k__Bacteria|p__Firmicutes|c__Bacilli|o__Bacilli_unclassified|f__Bacilli_unclassified|g__Bacilli_unclassified|s__Bacilli_bacterium	Bacilli_bacterium	0.549931	0.480025	0.259692	0.318736	not significant
k__Bacteria|p__Firmicutes|c__Bacilli|o__Bacilli_unclassified|f__Bacilli_unclassified|g__Bacilli_unclassified|s__Bacilli_unclassified_SGB6422	Bacilli_unclassified_SGB6422	0.997373	0.739668	0.00114241	0.130963	not significant
k__Bacteria|p__Firmicutes|c__Bacilli|o__Bacilli_unclassified|f__Bacilli_unclassified|g__Bacilli_unclassified|s__Bacilli_unclassified_SGB6473	Bacilli_unclassified_SGB6473	0.998524	0.707534	0.000641418	0.150253	not significant
k__Bacteria|p__Firmicutes|c__Bacilli|o__Bacilli_unclassified|f__Bacilli_unclassified|g__Bacilli_unclassified|s__Bacilli_unclassified_SGB6478	Bacilli_unclassified_SGB6478	0.989502	0.512648	0.00458338	0.29018	not significant
k__Bacteria|p__Firmicutes|c__Bacilli|o__Lactobacillales|f__Enterococcaceae|g__Enterococcus|s__Enterococcus_faecalis	Enterococcus_faecalis	0.993009	0.709541	0.0030466	0.149023	not significant
k__Bacteria|p__Firmicutes|c__Bacilli|o__Lactobacillales|f__Enterococcaceae|g__Enterococcus|s__Enterococcus_faecium	Enterococcus_faecium	0.14465	0.0319075	0.83968	1.49611	depleted
k__Bacteria|p__Firmicutes|c__Bacilli|o__Lactobacillales|f__Lactobacillaceae|g__Lacticaseibacillus|s__Lacticaseibacillus_paracasei	Lacticaseibacillus_paracasei	0.91597	0.230309	0.0381189	0.637688	not significant
k__Bacteria|p__Firmicutes|c__Bacilli|o__Lactobacillales|f__Lactobacillaceae|g__Lactobacillus|s__Lactobacillus_delbrueckii	Lactobacillus_delbrueckii	0.999731	0.767334	0.000116848	0.115016	not significant
k__Bacteria|p__Firmicutes|c__Bacilli|o__Lactobacillales|f__Lactobacillaceae|g__Lactobacillus|s__Lactobacillus_gasseri	Lactobacillus_gasseri	0.997828	0.601351	0.000944309	0.220872	not significant
k__Bacteria|p__Firmicutes|c__Bacilli|o__Lactobacillales|f__Lactobacillaceae|g__Ligilactobacillus|s__Ligilactobacillus_ruminis	Ligilactobacillus_ruminis	0.878496	0.562126	0.0562602	0.250166	not significant
k__Bacteria|p__Firmicutes|c__Bacilli|o__Lactobacillales|f__Lactobacillaceae|g__Limosilactobacillus|s__Limosilactobacillus_fermentum	Limosilactobacillus_fermentum	0.842035	0.707427	0.07467	0.150319	not significant
k__Bacteria|p__Firmicutes|c__Bacilli|o__Lactobacillales|f__Streptococcaceae|g__Streptococcus|s__Streptococcus_anginosus	Streptococcus_anginosus	1	0.794972	7.31414e-08	0.0996481	not significant
k__Bacteria|p__Firmicutes|c__Bacilli|o__Lactobacillales|f__Streptococcaceae|g__Streptococcus|s__Streptococcus_gordonii	Streptococcus_gordonii	0.898111	0.351045	0.0466702	0.454637	not significant
k__Bacteria|p__Firmicutes|c__Bacilli|o__Lactobacillales|f__Streptococcaceae|g__Streptococcus|s__Streptococcus_parasanguinis	Streptococcus_parasanguinis	0.178762	0.0461456	0.747726	1.33587	depleted
k__Bacteria|p__Firmicutes|c__Bacilli|o__Lactobacillales|f__Streptococcaceae|g__Streptococcus|s__Streptococcus_salivarius	Streptococcus_salivarius	0.46912	0.316389	0.328716	0.499779	not significant
k__Bacteria|p__Firmicutes|c__Bacilli|o__Lactobacillales|f__Streptococcaceae|g__Streptococcus|s__Streptococcus_sp_A12	Streptococcus_sp_A12	0.986354	0.604416	0.00596712	0.218664	not significant
k__Bacteria|p__Firmicutes|c__Bacilli|o__Lactobacillales|f__Streptococcaceae|g__Streptococcus|s__Streptococcus_thermophilus	Streptococcus_thermophilus	0.904295	0.582291	0.0436897	0.23486	not significant
k__Bacteria|p__Firmicutes|c__Clostridia|o__Candidatus_Borkfalkiales|f__Candidatus_Borkfalkiaceae|g__Candidatus_Borkfalkia|s__Candidatus_Borkfalkia_ceftriaxoniphila	Candidatus_Borkfalkia_ceftriaxoniphila	0.989502	0.427652	0.00458338	0.368909	not significant
k__Bacteria|p__Firmicutes|c__Clostridia|o__Clostridia_unclassified|f__Clostridia_unclassified|g__Candidatus_Avimicrobium|s__Candidatus_Avimicrobium_caecorum	Candidatus_Avimicrobium_caecorum	0.00370876	0.00681556	2.43077	2.1665	depleted
k__Bacteria|p__Firmicutes|c__Clostridia|o__Clostridia_unclassified|f__Clostridia_unclassified|g__Clostridia_unclassified|s__Clostridia_bacterium	Clostridia_bacterium	0.194867	0.426869	0.710261	0.369705	not significant
k__Bacteria|p__Firmicutes|c__Clostridia|o__Clostridia_unclassified|f__Clostridia_unclassified|g__Clostridia_unclassified|s__Clostridia_bacterium_UC5_1_1D1	Clostridia_bacterium_UC5_1_1D1	0.816022	0.464509	0.088298	0.333006	not significant
k__Bacteria|p__Firmicutes|c__Clostridia|o__Clostridia_unclassified|f__Clostridia_unclassified|g__Clostridia_unclassified|s__Clostridia_unclassified_SGB3983	Clostridia_unclassified_SGB3983	0.501817	0.199124	0.299454	0.700877	not significant
k__Bacteria|p__Firmicutes|c__Clostridia|o__Clostridia_unclassified|f__Clostridia_unclassified|g__Clostridia_unclassified|s__Clostridia_unclassified_SGB4121	Clostridia_unclassified_SGB4121	0.910383	0.640788	0.040776	0.193286	not significant
k__Bacteria|p__Firmicutes|c__Clostridia|o__Clostridia_unclassified|f__Clostridia_unclassified|g__Clostridia_unclassified|s__Clostridia_unclassified_SGB4367	Clostridia_unclassified_SGB4367	0.838495	0.586136	0.0764995	0.232002	not significant
k__Bacteria|p__Firmicutes|c__Clostridia|o__Clostridia_unclassified|f__Clostridia_unclassified|g__Clostridia_unclassified|s__Clostridia_unclassified_SGB4373	Clostridia_unclassified_SGB4373	0.984567	0.985115	0.00675489	0.00651323	not significant
k__Bacteria|p__Firmicutes|c__Clostridia|o__Clostridia_unclassified|f__Clostridia_unclassified|g__Clostridia_unclassified|s__Clostridia_unclassified_SGB4447	Clostridia_unclassified_SGB4447	0.580206	0.215223	0.236418	0.667111	not significant
k__Bacteria|p__Firmicutes|c__Clostridia|o__Clostridia_unclassified|f__Clostridia_unclassified|g__Clostridia_unclassified|s__Clostridia_unclassified_SGB6276	Clostridia_unclassified_SGB6276	0.999384	0.733134	0.000267548	0.134817	not significant
k__Bacteria|p__Firmicutes|c__Clostridia|o__Clostridia_unclassified|f__Clostridia_unclassified|g__Clostridia_unclassified|s__Clostridia_unclassified_SGB71368	Clostridia_unclassified_SGB71368	0.674673	0.136235	0.170906	0.865712	not significant
k__Bacteria|p__Firmicutes|c__Clostridia|o__Clostridiales|f__Christensenellaceae|g__Christensenellaceae_unclassified|s__Christensenellaceae_bacterium	Christensenellaceae_bacterium	0.46912	0.401119	0.328716	0.396727	not significant
k__Bacteria|p__Firmicutes|c__Clostridia|o__Clostridiales|f__Clostridiaceae|g__Butyricicoccus|s__Butyricicoccus_SGB14990	Butyricicoccus_SGB14990	0.172301	0.265795	0.763713	0.575453	not significant
k__Bacteria|p__Firmicutes|c__Clostridia|o__Clostridiales|f__Clostridiaceae|g__Butyricicoccus|s__Butyricicoccus_sp_AM29_23AC	Butyricicoccus_sp_AM29_23AC	0.610647	0.618924	0.21421	0.208363	not significant
k__Bacteria|p__Firmicutes|c__Clostridia|o__Clostridiales|f__Clostridiaceae|g__Clostridiaceae_unclassified|s__Clostridiaceae_bacterium	Clostridiaceae_bacterium	0.816022	0.873721	0.088298	0.0586274	not significant
k__Bacteria|p__Firmicutes|c__Clostridia|o__Clostridiales|f__Clostridiaceae|g__Clostridiaceae_unclassified|s__Clostridiaceae_bacterium_NSJ_31	Clostridiaceae_bacterium_NSJ_31	0.816022	0.151787	0.088298	0.818767	not significant
k__Bacteria|p__Firmicutes|c__Clostridia|o__Clostridiales|f__Clostridiaceae|g__Clostridiaceae_unclassified|s__Clostridiaceae_bacterium_OM08_6BH	Clostridiaceae_bacterium_OM08_6BH	0.233842	0.180919	0.631077	0.742517	not significant
k__Bacteria|p__Firmicutes|c__Clostridia|o__Clostridiales|f__Clostridiaceae|g__Clostridiaceae_unclassified|s__Clostridiaceae_unclassified_SGB4769	Clostridiaceae_unclassified_SGB4769	0.45028	0.724569	0.346517	0.13992	not significant
k__Bacteria|p__Firmicutes|c__Clostridia|o__Clostridiales|f__Clostridiaceae|g__Clostridium|s__Clostridium_SGB4751	Clostridium_SGB4751	0.963722	0.379117	0.0160481	0.421227	not significant
k__Bacteria|p__Firmicutes|c__Clostridia|o__Clostridiales|f__Clostridiaceae|g__Clostridium|s__Clostridium_SGB6179	Clostridium_SGB6179	0.087902	0.013708	1.056	1.86303	depleted
k__Bacteria|p__Firmicutes|c__Clostridia|o__Clostridiales|f__Clostridiaceae|g__Clostridium|s__Clostridium_fessum	Clostridium_fessum	0.140255	0.156316	0.853082	0.805996	not significant
k__Bacteria|p__Firmicutes|c__Clostridia|o__Clostridiales|f__Clostridiaceae|g__Clostridium|s__Clostridium_phoceensis	Clostridium_phoceensis	0.69954	0.642492	0.155187	0.192132	not significant
k__Bacteria|p__Firmicutes|c__Clostridia|o__Clostridiales|f__Clostridiaceae|g__Clostridium|s__Clostridium_sp_AF15_49	Clostridium_sp_AF15_49	0.189391	0.232594	0.72264	0.633401	not significant
k__Bacteria|p__Firmicutes|c__Clostridia|o__Clostridiales|f__Clostridiaceae|g__Clostridium|s__Clostridium_sp_AF20_17LB	Clostridium_sp_AF20_17LB	0.365537	0.390032	0.437068	0.4089	not significant
k__Bacteria|p__Firmicutes|c__Clostridia|o__Clostridiales|f__Clostridiaceae|g__Clostridium|s__Clostridium_sp_AF27_2AA	Clostridium_sp_AF27_2AA	0.118457	0.0313833	0.926438	1.5033	depleted
k__Bacteria|p__Firmicutes|c__Clostridia|o__Clostridiales|f__Clostridiaceae|g__Clostridium|s__Clostridium_sp_AF32_12BH	Clostridium_sp_AF32_12BH	0.973193	0.810427	0.0118009	0.0912863	not significant
k__Bacteria|p__Firmicutes|c__Clostridia|o__Clostridiales|f__Clostridiaceae|g__Clostridium|s__Clostridium_sp_AF34_10BH	Clostridium_sp_AF34_10BH	0.249411	0.286873	0.603084	0.542311	not significant
k__Bacteria|p__Firmicutes|c__Clostridia|o__Clostridiales|f__Clostridiaceae|g__Clostridium|s__Clostridium_sp_AF34_13	Clostridium_sp_AF34_13	0.967103	0.582168	0.0145271	0.234952	not significant
k__Bacteria|p__Firmicutes|c__Clostridia|o__Clostridiales|f__Clostridiaceae|g__Clostridium|s__Clostridium_sp_AF36_4	Clostridium_sp_AF36_4	0.936339	0.917403	0.028567	0.0374399	not significant
k__Bacteria|p__Firmicutes|c__Clostridia|o__Clostridiales|f__Clostridiaceae|g__Clostridium|s__Clostridium_sp_AM22_11AC	Clostridium_sp_AM22_11AC	0.75667	0.936564	0.121093	0.0284624	not significant
k__Bacteria|p__Firmicutes|c__Clostridia|o__Clostridiales|f__Clostridiaceae|g__Clostridium|s__Clostridium_sp_AM33_3	Clostridium_sp_AM33_3	0.226411	0.138779	0.645102	0.857676	not significant
k__Bacteria|p__Firmicutes|c__Clostridia|o__Clostridiales|f__Clostridiaceae|g__Clostridium|s__Clostridium_sp_AM49_4BH	Clostridium_sp_AM49_4BH	0.365537	0.451774	0.437068	0.345078	not significant
k__Bacteria|p__Firmicutes|c__Clostridia|o__Clostridiales|f__Clostridiaceae|g__Clostridium|s__Clostridium_sp_NSJ_42	Clostridium_sp_NSJ_42	0.993738	0.662924	0.00272797	0.178536	not significant
k__Bacteria|p__Firmicutes|c__Clostridia|o__Clostridiales|f__Clostridiaceae|g__Clostridium|s__Clostridium_sp_OM07_10AC	Clostridium_sp_OM07_10AC	0.728376	0.276589	0.137645	0.558165	not significant
k__Bacteria|p__Firmicutes|c__Clostridia|o__Clostridiales|f__Clostridiaceae|g__Hungatella|s__Hungatella_hathewayi	Hungatella_hathewayi	0.816022	0.164787	0.088298	0.783076	not significant
k__Bacteria|p__Firmicutes|c__Clostridia|o__Clostridiales|f__Clostridiales_unclassified|g__Clostridiales_unclassified|s__Bacteroides_pectinophilus	Bacteroides_pectinophilus	0.674673	0.603259	0.170906	0.219496	not significant
k__Bacteria|p__Firmicutes|c__Clostridia|o__Clostridiales|f__Clostridiales_unclassified|g__Clostridiales_unclassified|s__Clostridiales_bacterium	Clostridiales_bacterium	0.646978	0.789711	0.18911	0.102532	not significant
k__Bacteria|p__Firmicutes|c__Clostridia|o__Clostridiales|f__Clostridiales_unclassified|g__Clostridiales_unclassified|s__Clostridiales_bacterium_KLE1615	Clostridiales_bacterium_KLE1615	0.220827	0.399631	0.655948	0.398341	not significant
k__Bacteria|p__Firmicutes|c__Clostridia|o__Clostridiales|f__Clostridiales_unclassified|g__Clostridiales_unclassified|s__Clostridiales_bacterium_NSJ_40	Clostridiales_bacterium_NSJ_40	0.970352	0.88872	0.0130709	0.0512352	not significant
k__Bacteria|p__Firmicutes|c__Clostridia|o__Clostridiales|f__Clostridiales_unclassified|g__Clostridiales_unclassified|s__Clostridiales_unclassified_SGB15145	Clostridiales_unclassified_SGB15145	0.980537	0.848306	0.0085361	0.0714474	not significant
k__Bacteria|p__Firmicutes|c__Clostridia|o__Clostridiales|f__Clostridiales_unclassified|g__Evtepia|s__Evtepia_gabavorous	Evtepia_gabavorous	0.393632	0.183949	0.404909	0.735304	not significant
k__Bacteria|p__Firmicutes|c__Clostridia|o__Clostridiales|f__Clostridiales_unclassified|g__Intestinimonas|s__Intestinimonas_butyriciproducens	Intestinimonas_butyriciproducens	0.830596	0.414231	0.08061	0.382757	not significant
k__Bacteria|p__Firmicutes|c__Clostridia|o__Clostridiales|f__Clostridiales_unclassified|g__Intestinimonas|s__Intestinimonas_gabonensis	Intestinimonas_gabonensis	0.0916128	0.0789383	1.03804	1.10271	not significant
k__Bacteria|p__Firmicutes|c__Clostridia|o__Clostridiales|f__Clostridiales_unclassified|g__Intestinimonas|s__Intestinimonas_massiliensis	Intestinimonas_massiliensis	0.674673	0.175619	0.170906	0.755428	not significant
k__Bacteria|p__Firmicutes|c__Clostridia|o__Clostridiales|f__Clostridiales_unclassified|g__Lawsonibacter|s__Lawsonibacter_sp_NSJ_51	Lawsonibacter_sp_NSJ_51	0.412231	0.175619	0.38486	0.755428	not significant
k__Bacteria|p__Firmicutes|c__Clostridia|o__Clostridiales|f__Eubacteriaceae|g__Eubacteriaceae_unclassified|s__Eubacteriaceae_bacterium	Eubacteriaceae_bacterium	0.421563	0.338847	0.375138	0.469996	not significant
k__Bacteria|p__Firmicutes|c__Clostridia|o__Clostridiales|f__Eubacteriaceae|g__Eubacterium|s__Eubacterium_ramulus	Eubacterium_ramulus	0.76455	0.861196	0.116594	0.064898	not significant
k__Bacteria|p__Firmicutes|c__Clostridia|o__Clostridiales|f__Eubacteriaceae|g__Eubacterium|s__Eubacterium_sp_AF15_50	Eubacterium_sp_AF15_50	0.135296	0.0325601	0.868716	1.48731	depleted
k__Bacteria|p__Firmicutes|c__Clostridia|o__Clostridiales|f__Eubacteriaceae|g__Eubacterium|s__Eubacterium_sp_AF34_35BH	Eubacterium_sp_AF34_35BH	0.999643	0.883109	0.000154886	0.0539856	not significant
k__Bacteria|p__Firmicutes|c__Clostridia|o__Clostridiales|f__Eubacteriaceae|g__Eubacterium|s__Eubacterium_sp_AM28_29	Eubacterium_sp_AM28_29	0.539855	0.452959	0.267723	0.343941	not significant
k__Bacteria|p__Firmicutes|c__Clostridia|o__Clostridiales|f__Eubacteriaceae|g__Eubacterium|s__Eubacterium_ventriosum	Eubacterium_ventriosum	0.0150881	0.022798	1.82137	1.6421	depleted
k__Bacteria|p__Firmicutes|c__Clostridia|o__Clostridiales|f__Lachnospiraceae|g__Anaerobutyricum|s__Anaerobutyricum_hallii	Anaerobutyricum_hallii	0.493119	0.836324	0.307048	0.0776252	not significant
k__Bacteria|p__Firmicutes|c__Clostridia|o__Clostridiales|f__Lachnospiraceae|g__Anaerosacchariphilus|s__Anaerosacchariphilus_sp_NSJ_68	Anaerosacchariphilus_sp_NSJ_68	0.709194	0.470316	0.149235	0.32761	not significant
k__Bacteria|p__Firmicutes|c__Clostridia|o__Clostridiales|f__Lachnospiraceae|g__Anaerostipes|s__Anaerostipes_hadrus	Anaerostipes_hadrus	0.782389	0.673627	0.106577	0.171581	not significant
k__Bacteria|p__Firmicutes|c__Clostridia|o__Clostridiales|f__Lachnospiraceae|g__Anaerotignum|s__Anaerotignum_faecicola	Anaerotignum_faecicola	0.891793	0.879242	0.0497359	0.0558915	not significant
k__Bacteria|p__Firmicutes|c__Clostridia|o__Clostridiales|f__Lachnospiraceae|g__Blautia|s__Blautia_SGB4805	Blautia_SGB4805	0.45028	0.633844	0.346517	0.198018	not significant
k__Bacteria|p__Firmicutes|c__Clostridia|o__Clostridiales|f__Lachnospiraceae|g__Blautia|s__Blautia_SGB4815	Blautia_SGB4815	0.220827	0.052141	0.655948	1.28282	not significant
k__Bacteria|p__Firmicutes|c__Clostridia|o__Clostridiales|f__Lachnospiraceae|g__Blautia|s__Blautia_SGB4831	Blautia_SGB4831	0.159921	0.147974	0.796095	0.829814	not significant
k__Bacteria|p__Firmicutes|c__Clostridia|o__Clostridiales|f__Lachnospiraceae|g__Blautia|s__Blautia_faecicola	Blautia_faecicola	0.570217	0.38032	0.24396	0.419851	not significant
k__Bacteria|p__Firmicutes|c__Clostridia|o__Clostridiales|f__Lachnospiraceae|g__Blautia|s__Blautia_faecis	Blautia_faecis	0.220827	0.340324	0.655948	0.468108	not significant
k__Bacteria|p__Firmicutes|c__Clostridia|o__Clostridiales|f__Lachnospiraceae|g__Blautia|s__Blautia_glucerasea	Blautia_glucerasea	0.857068	0.987147	0.0669845	0.00561818	not significant
k__Bacteria|p__Firmicutes|c__Clostridia|o__Clostridiales|f__Lachnospiraceae|g__Blautia|s__Blautia_massiliensis	Blautia_massiliensis	0.527447	0.4442	0.277821	0.352421	not significant
k__Bacteria|p__Firmicutes|c__Clostridia|o__Clostridiales|f__Lachnospiraceae|g__Blautia|s__Blautia_obeum	Blautia_obeum	0.412231	0.46472	0.38486	0.332809	not significant
k__Bacteria|p__Firmicutes|c__Clostridia|o__Clostridiales|f__Lachnospiraceae|g__Blautia|s__Blautia_schinkii	Blautia_schinkii	0.936339	0.498787	0.028567	0.302084	not significant
k__Bacteria|p__Firmicutes|c__Clostridia|o__Clostridiales|f__Lachnospiraceae|g__Blautia|s__Blautia_sp_AF19_10LB	Blautia_sp_AF19_10LB	0.931526	0.885822	0.0308052	0.0526534	not significant
k__Bacteria|p__Firmicutes|c__Clostridia|o__Clostridiales|f__Lachnospiraceae|g__Blautia|s__Blautia_sp_MSK_20_85	Blautia_sp_MSK_20_85	0.791173	0.702442	0.101728	0.15339	not significant
k__Bacteria|p__Firmicutes|c__Clostridia|o__Clostridiales|f__Lachnospiraceae|g__Blautia|s__Blautia_sp_MSK_21_1	Blautia_sp_MSK_21_1	0.75667	0.34701	0.121093	0.459658	not significant
k__Bacteria|p__Firmicutes|c__Clostridia|o__Clostridiales|f__Lachnospiraceae|g__Blautia|s__Blautia_sp_OF03_15BH	Blautia_sp_OF03_15BH	0.113149	0.105544	0.946351	0.976568	not significant
k__Bacteria|p__Firmicutes|c__Clostridia|o__Clostridiales|f__Lachnospiraceae|g__Blautia|s__Blautia_stercoris	Blautia_stercoris	0.365537	0.237282	0.437068	0.624735	not significant
k__Bacteria|p__Firmicutes|c__Clostridia|o__Clostridiales|f__Lachnospiraceae|g__Blautia|s__Blautia_wexlerae	Blautia_wexlerae	0.970352	0.836333	0.0130709	0.0776206	not significant
k__Bacteria|p__Firmicutes|c__Clostridia|o__Clostridiales|f__Lachnospiraceae|g__Butyrivibrio|s__Butyrivibrio_crossotus	Butyrivibrio_crossotus	0.891793	0.749594	0.0497359	0.125174	not significant
k__Bacteria|p__Firmicutes|c__Clostridia|o__Clostridiales|f__Lachnospiraceae|g__Coprococcus|s__Coprococcus_catus	Coprococcus_catus	0.857068	0.81157	0.0669845	0.0906741	not significant
k__Bacteria|p__Firmicutes|c__Clostridia|o__Clostridiales|f__Lachnospiraceae|g__Coprococcus|s__Coprococcus_comes	Coprococcus_comes	0.501817	0.214932	0.299454	0.667699	not significant
k__Bacteria|p__Firmicutes|c__Clostridia|o__Clostridiales|f__Lachnospiraceae|g__Coprococcus|s__Coprococcus_eutactus	Coprococcus_eutactus	0.281874	0.145463	0.549944	0.837248	not significant
k__Bacteria|p__Firmicutes|c__Clostridia|o__Clostridiales|f__Lachnospiraceae|g__Dorea|s__Dorea_formicigenerans	Dorea_formicigenerans	0.618115	0.886242	0.20893	0.0524475	not significant
k__Bacteria|p__Firmicutes|c__Clostridia|o__Clostridiales|f__Lachnospiraceae|g__Dorea|s__Dorea_longicatena	Dorea_longicatena	0.350904	0.644905	0.454811	0.190504	not significant
k__Bacteria|p__Firmicutes|c__Clostridia|o__Clostridiales|f__Lachnospiraceae|g__Dorea|s__Dorea_sp_AF24_7LB	Dorea_sp_AF24_7LB	0.45028	0.338424	0.346517	0.470539	not significant
k__Bacteria|p__Firmicutes|c__Clostridia|o__Clostridiales|f__Lachnospiraceae|g__Dorea|s__Dorea_sp_AF36_15AT	Dorea_sp_AF36_15AT	0.807625	0.719609	0.0927904	0.142903	not significant
k__Bacteria|p__Firmicutes|c__Clostridia|o__Clostridiales|f__Lachnospiraceae|g__Enterocloster|s__Enterocloster_bolteae	Enterocloster_bolteae	0.910383	0.751635	0.040776	0.123993	not significant
k__Bacteria|p__Firmicutes|c__Clostridia|o__Clostridiales|f__Lachnospiraceae|g__Enterocloster|s__Enterocloster_citroniae	Enterocloster_citroniae	0.973193	0.859118	0.0118009	0.065947	not significant
k__Bacteria|p__Firmicutes|c__Clostridia|o__Clostridiales|f__Lachnospiraceae|g__Faecalicatena|s__Faecalicatena_contorta	Faecalicatena_contorta	0.891793	0.318811	0.0497359	0.496467	not significant
k__Bacteria|p__Firmicutes|c__Clostridia|o__Clostridiales|f__Lachnospiraceae|g__Faecalicatena|s__Faecalicatena_fissicatena	Faecalicatena_fissicatena	0.570217	0.220034	0.24396	0.65751	not significant
k__Bacteria|p__Firmicutes|c__Clostridia|o__Clostridiales|f__Lachnospiraceae|g__Fusicatenibacter|s__Fusicatenibacter_saccharivorans	Fusicatenibacter_saccharivorans	0.600275	0.332337	0.22165	0.478422	not significant
k__Bacteria|p__Firmicutes|c__Clostridia|o__Clostridiales|f__Lachnospiraceae|g__Lachnospiraceae_unclassified|s__Eubacterium_rectale	Eubacterium_rectale	0.372737	0.5943	0.428598	0.225994	not significant
k__Bacteria|p__Firmicutes|c__Clostridia|o__Clostridiales|f__Lachnospiraceae|g__Lachnospiraceae_unclassified|s__Lachnospiraceae_bacterium	Lachnospiraceae_bacterium	0.830596	0.535418	0.08061	0.271307	not significant
k__Bacteria|p__Firmicutes|c__Clostridia|o__Clostridiales|f__Lachnospiraceae|g__Lachnospiraceae_unclassified|s__Lachnospiraceae_bacterium_BX3	Lachnospiraceae_bacterium_BX3	0.963722	0.412469	0.0160481	0.384609	not significant
k__Bacteria|p__Firmicutes|c__Clostridia|o__Clostridiales|f__Lachnospiraceae|g__Lachnospiraceae_unclassified|s__Lachnospiraceae_bacterium_NSJ_29	Lachnospiraceae_bacterium_NSJ_29	0.986354	0.699579	0.00596712	0.155163	not significant
k__Bacteria|p__Firmicutes|c__Clostridia|o__Clostridiales|f__Lachnospiraceae|g__Lachnospiraceae_unclassified|s__Lachnospiraceae_bacterium_NSJ_46	Lachnospiraceae_bacterium_NSJ_46	0.999731	0.751114	0.000116848	0.124294	not significant
k__Bacteria|p__Firmicutes|c__Clostridia|o__Clostridiales|f__Lachnospiraceae|g__Lachnospiraceae_unclassified|s__Lachnospiraceae_bacterium_OF09_6	Lachnospiraceae_bacterium_OF09_6	0.999643	0.907138	0.000154886	0.0423267	not significant
k__Bacteria|p__Firmicutes|c__Clostridia|o__Clostridiales|f__Lachnospiraceae|g__Lachnospiraceae_unclassified|s__Lachnospiraceae_bacterium_OM04_12BH	Lachnospiraceae_bacterium_OM04_12BH	0.493119	0.682579	0.307048	0.165847	not significant
k__Bacteria|p__Firmicutes|c__Clostridia|o__Clostridiales|f__Lachnospiraceae|g__Lachnospiraceae_unclassified|s__Lachnospiraceae_bacterium_WCA3_601_WT_6H	Lachnospiraceae_bacterium_WCA3_601_WT_6H	0.782389	0.923736	0.106577	0.034452	not significant
k__Bacteria|p__Firmicutes|c__Clostridia|o__Clostridiales|f__Lachnospiraceae|g__Lachnospiraceae_unclassified|s__Lachnospiraceae_unclassified_SGB4882	Lachnospiraceae_unclassified_SGB4882	0.891793	0.629077	0.0497359	0.201296	not significant
k__Bacteria|p__Firmicutes|c__Clostridia|o__Clostridiales|f__Lachnospiraceae|g__Lachnospiraceae_unclassified|s__Lachnospiraceae_unclassified_SGB4894	Lachnospiraceae_unclassified_SGB4894	0.689762	0.713852	0.161301	0.146392	not significant
k__Bacteria|p__Firmicutes|c__Clostridia|o__Clostridiales|f__Lachnospiraceae|g__Lachnospiraceae_unclassified|s__Lachnospiraceae_unclassified_SGB4924	Lachnospiraceae_unclassified_SGB4924	0.944509	0.96811	0.0247937	0.0140751	not significant
k__Bacteria|p__Firmicutes|c__Clostridia|o__Clostridiales|f__Lachnospiraceae|g__Lachnospira|s__Lachnospira_SGB5077	Lachnospira_SGB5077	0.816022	0.767146	0.088298	0.115122	not significant
k__Bacteria|p__Firmicutes|c__Clostridia|o__Clostridiales|f__Lachnospiraceae|g__Lachnospira|s__Lachnospira_eligens	Lachnospira_eligens	0.680085	0.39929	0.167437	0.398712	not significant
k__Bacteria|p__Firmicutes|c__Clostridia|o__Clostridiales|f__Lachnospiraceae|g__Lachnospira|s__Lachnospira_pectinoschiza	Lachnospira_pectinoschiza	0.0712972	0.19595	1.14693	0.707856	not significant
k__Bacteria|p__Firmicutes|c__Clostridia|o__Clostridiales|f__Lachnospiraceae|g__Lachnospira|s__Lachnospira_sp_NSJ_43	Lachnospira_sp_NSJ_43	0.838495	0.893922	0.0764995	0.0487004	not significant
k__Bacteria|p__Firmicutes|c__Clostridia|o__Clostridiales|f__Lachnospiraceae|g__Lacrimispora|s__Lacrimispora_amygdalina	Lacrimispora_amygdalina	0.126389	0.236227	0.898289	0.626671	not significant
k__Bacteria|p__Firmicutes|c__Clostridia|o__Clostridiales|f__Lachnospiraceae|g__Lacrimispora|s__Lacrimispora_celerecrescens	Lacrimispora_celerecrescens	0.372737	0.212827	0.428598	0.671974	not significant
k__Bacteria|p__Firmicutes|c__Clostridia|o__Clostridiales|f__Lachnospiraceae|g__Mediterraneibacter|s__Mediterraneibacter_butyricigenes	Mediterraneibacter_butyricigenes	0.440389	0.374435	0.356164	0.426624	not significant
k__Bacteria|p__Firmicutes|c__Clostridia|o__Clostridiales|f__Lachnospiraceae|g__Mediterraneibacter|s__Mediterraneibacter_sp_gm002	Mediterraneibacter_sp_gm002	0.0509427	0.0295946	1.29292	1.52879	depleted
k__Bacteria|p__Firmicutes|c__Clostridia|o__Clostridiales|f__Lachnospiraceae|g__Mediterraneibacter|s__Ruminococcus_gnavus	Ruminococcus_gnavus	0.931526	0.337316	0.0308052	0.471963	not significant
k__Bacteria|p__Firmicutes|c__Clostridia|o__Clostridiales|f__Lachnospiraceae|g__Mediterraneibacter|s__Ruminococcus_lactaris	Ruminococcus_lactaris	0.986354	0.774256	0.00596712	0.111115	not significant
k__Bacteria|p__Firmicutes|c__Clostridia|o__Clostridiales|f__Lachnospiraceae|g__Mediterraneibacter|s__Ruminococcus_torques	Ruminococcus_torques	0.849596	0.691145	0.0707877	0.160431	not significant
k__Bacteria|p__Firmicutes|c__Clostridia|o__Clostridiales|f__Lachnospiraceae|g__Roseburia|s__Roseburia_faecis	Roseburia_faecis	0.260358	0.161868	0.58443	0.790838	not significant
k__Bacteria|p__Firmicutes|c__Clostridia|o__Clostridiales|f__Lachnospiraceae|g__Roseburia|s__Roseburia_hominis	Roseburia_hominis	0.718864	0.879986	0.143353	0.0555244	not significant
k__Bacteria|p__Firmicutes|c__Clostridia|o__Clostridiales|f__Lachnospiraceae|g__Roseburia|s__Roseburia_intestinalis	Roseburia_intestinalis	0.121395	0.193495	0.915801	0.713331	not significant
k__Bacteria|p__Firmicutes|c__Clostridia|o__Clostridiales|f__Lachnospiraceae|g__Roseburia|s__Roseburia_inulinivorans	Roseburia_inulinivorans	0.816022	0.817676	0.088298	0.0874186	not significant
k__Bacteria|p__Firmicutes|c__Clostridia|o__Clostridiales|f__Lachnospiraceae|g__Roseburia|s__Roseburia_sp_AF02_12	Roseburia_sp_AF02_12	0.517753	0.292543	0.285877	0.533811	not significant
k__Bacteria|p__Firmicutes|c__Clostridia|o__Clostridiales|f__Lachnospiraceae|g__Roseburia|s__Roseburia_sp_AM59_24XD	Roseburia_sp_AM59_24XD	0.999212	0.755911	0.000342429	0.121529	not significant
k__Bacteria|p__Firmicutes|c__Clostridia|o__Clostridiales|f__Oscillospiraceae|g__Dysosmobacter|s__Dysosmobacter_sp_NSJ_60	Dysosmobacter_sp_NSJ_60	0.75667	0.435849	0.121093	0.360664	not significant
k__Bacteria|p__Firmicutes|c__Clostridia|o__Clostridiales|f__Oscillospiraceae|g__Dysosmobacter|s__Dysosmobacter_welbionis	Dysosmobacter_welbionis	0.816022	0.810654	0.088298	0.0911646	not significant
k__Bacteria|p__Firmicutes|c__Clostridia|o__Clostridiales|f__Oscillospiraceae|g__Oscillibacter|s__Oscillibacter_sp_ER4	Oscillibacter_sp_ER4	0.201287	0.126936	0.696184	0.896417	not significant
k__Bacteria|p__Firmicutes|c__Clostridia|o__Clostridiales|f__Oscillospiraceae|g__Oscillibacter|s__Oscillibacter_sp_PC13	Oscillibacter_sp_PC13	0.999643	0.798839	0.000154886	0.0975408	not significant
k__Bacteria|p__Firmicutes|c__Clostridia|o__Clostridiales|f__Oscillospiraceae|g__Oscillospiraceae_unclassified|s__Oscillospiraceae_bacterium_NSJ_64	Oscillospiraceae_bacterium_NSJ_64	0.838495	0.270195	0.0764995	0.568323	not significant
k__Bacteria|p__Firmicutes|c__Clostridia|o__Clostridiales|f__Peptococcaceae|g__Peptococcaceae_unclassified|s__Peptococcaceae_bacterium	Peptococcaceae_bacterium	0.289887	0.303992	0.537772	0.517138	not significant
k__Bacteria|p__Firmicutes|c__Clostridia|o__Clostridiales|f__Peptostreptococcaceae|g__Intestinibacter|s__Intestinibacter_SGB6139	Intestinibacter_SGB6139	0.980537	0.621956	0.0085361	0.20624	not significant
k__Bacteria|p__Firmicutes|c__Clostridia|o__Clostridiales|f__Peptostreptococcaceae|g__Intestinibacter|s__Intestinibacter_bartlettii	Intestinibacter_bartlettii	0.747209	0.217575	0.126558	0.662391	not significant
k__Bacteria|p__Firmicutes|c__Clostridia|o__Clostridiales|f__Peptostreptococcaceae|g__Romboutsia|s__Romboutsia_timonensis	Romboutsia_timonensis	0.402967	0.324492	0.394731	0.488796	not significant
k__Bacteria|p__Firmicutes|c__Clostridia|o__Clostridiales|f__Ruminococcaceae|g__Agathobaculum|s__Agathobaculum_butyriciproducens	Agathobaculum_butyriciproducens	0.314118	0.348453	0.502908	0.457856	not significant
k__Bacteria|p__Firmicutes|c__Clostridia|o__Clostridiales|f__Ruminococcaceae|g__Anaerotruncus|s__Anaerotruncus_colihominis	Anaerotruncus_colihominis	0.898111	0.33196	0.0466702	0.478914	not significant
k__Bacteria|p__Firmicutes|c__Clostridia|o__Clostridiales|f__Ruminococcaceae|g__Anaerotruncus|s__Anaerotruncus_rubiinfantis	Anaerotruncus_rubiinfantis	0.570217	0.54243	0.24396	0.265656	not significant
k__Bacteria|p__Firmicutes|c__Clostridia|o__Clostridiales|f__Ruminococcaceae|g__Candidatus_Cibiobacter|s__Candidatus_Cibiobacter_qucibialis	Candidatus_Cibiobacter_qucibialis	0.654961	0.324472	0.183785	0.488823	not significant
k__Bacteria|p__Firmicutes|c__Clostridia|o__Clostridiales|f__Ruminococcaceae|g__Faecalibacterium|s__Faecalibacterium_SGB15345	Faecalibacterium_SGB15345	0.980537	0.952181	0.0085361	0.0212803	not significant
k__Bacteria|p__Firmicutes|c__Clostridia|o__Clostridiales|f__Ruminococcaceae|g__Faecalibacterium|s__Faecalibacterium_SGB15346	Faecalibacterium_SGB15346	0.807625	0.811585	0.0927904	0.0906658	not significant
k__Bacteria|p__Firmicutes|c__Clostridia|o__Clostridiales|f__Ruminococcaceae|g__Faecalibacterium|s__Faecalibacterium_prausnitzii	Faecalibacterium_prausnitzii	0.105555	0.135235	0.97652	0.868912	not significant
k__Bacteria|p__Firmicutes|c__Clostridia|o__Clostridiales|f__Ruminococcaceae|g__Flavonifractor|s__Flavonifractor_plautii	Flavonifractor_plautii	0.816022	0.894483	0.088298	0.0484278	not significant
k__Bacteria|p__Firmicutes|c__Clostridia|o__Clostridiales|f__Ruminococcaceae|g__Gemmiger|s__Gemmiger_SGB15295	Gemmiger_SGB15295	0.996105	0.636644	0.00169487	0.196103	not significant
k__Bacteria|p__Firmicutes|c__Clostridia|o__Clostridiales|f__Ruminococcaceae|g__Gemmiger|s__Gemmiger_SGB15299	Gemmiger_SGB15299	0.087902	0.0971371	1.056	1.01262	not significant
k__Bacteria|p__Firmicutes|c__Clostridia|o__Clostridiales|f__Ruminococcaceae|g__Gemmiger|s__Gemmiger_formicilis	Gemmiger_formicilis	0.153924	0.233298	0.812693	0.63209	not significant
k__Bacteria|p__Firmicutes|c__Clostridia|o__Clostridiales|f__Ruminococcaceae|g__Ruminococcaceae_unclassified|s__Clostridium_leptum	Clostridium_leptum	0.501817	0.827476	0.299454	0.0822446	not significant
k__Bacteria|p__Firmicutes|c__Clostridia|o__Clostridiales|f__Ruminococcaceae|g__Ruminococcaceae_unclassified|s__Eubacterium_siraeum	Eubacterium_siraeum	0.857068	0.582291	0.0669845	0.23486	not significant
k__Bacteria|p__Firmicutes|c__Clostridia|o__Clostridiales|f__Ruminococcaceae|g__Ruminococcaceae_unclassified|s__Ruminococcaceae_bacterium	Ruminococcaceae_bacterium	0.830596	0.726561	0.08061	0.138728	not significant
k__Bacteria|p__Firmicutes|c__Clostridia|o__Clostridiales|f__Ruminococcaceae|g__Ruminococcaceae_unclassified|s__Ruminococcaceae_bacterium_D5	Ruminococcaceae_bacterium_D5	0.570217	0.210149	0.24396	0.677472	not significant
k__Bacteria|p__Firmicutes|c__Clostridia|o__Clostridiales|f__Ruminococcaceae|g__Ruminococcaceae_unclassified|s__Ruminococcaceae_unclassified_SGB15233	Ruminococcaceae_unclassified_SGB15233	0.570217	0.496431	0.24396	0.304141	not significant
k__Bacteria|p__Firmicutes|c__Clostridia|o__Clostridiales|f__Ruminococcaceae|g__Ruminococcaceae_unclassified|s__Ruminococcaceae_unclassified_SGB15234	Ruminococcaceae_unclassified_SGB15234	0.857068	1	0.0669845	0	not significant
k__Bacteria|p__Firmicutes|c__Clostridia|o__Clostridiales|f__Ruminococcaceae|g__Ruminococcaceae_unclassified|s__Ruminococcaceae_unclassified_SGB15236	Ruminococcaceae_unclassified_SGB15236	0.940974	0.910733	0.0264223	0.040609	not significant
k__Bacteria|p__Firmicutes|c__Clostridia|o__Clostridiales|f__Ruminococcaceae|g__Ruminococcaceae_unclassified|s__Ruminococcaceae_unclassified_SGB15260	Ruminococcaceae_unclassified_SGB15260	0.944509	0.440275	0.0247937	0.356276	not significant
k__Bacteria|p__Firmicutes|c__Clostridia|o__Clostridiales|f__Ruminococcaceae|g__Ruminococcaceae_unclassified|s__Ruminococcaceae_unclassified_SGB15265	Ruminococcaceae_unclassified_SGB15265	0.126389	0.196999	0.898289	0.705536	not significant
k__Bacteria|p__Firmicutes|c__Clostridia|o__Clostridiales|f__Ruminococcaceae|g__Ruminococcaceae_unclassified|s__Ruminococcaceae_unclassified_SGB15309	Ruminococcaceae_unclassified_SGB15309	0.921444	0.746472	0.0355308	0.126986	not significant
k__Bacteria|p__Firmicutes|c__Clostridia|o__Clostridiales|f__Ruminococcaceae|g__Ruminococcaceae_unclassified|s__Ruminococcaceae_unclassified_SGB4191	Ruminococcaceae_unclassified_SGB4191	0.507742	0.184028	0.294357	0.735116	not significant
k__Bacteria|p__Firmicutes|c__Clostridia|o__Clostridiales|f__Ruminococcaceae|g__Ruminococcaceae_unclassified|s__Ruminococcaceae_unclassified_SGB4425	Ruminococcaceae_unclassified_SGB4425	0.118457	0.147097	0.926438	0.832395	not significant
k__Bacteria|p__Firmicutes|c__Clostridia|o__Clostridiales|f__Ruminococcaceae|g__Ruminococcus|s__Ruminococcus_SGB4421	Ruminococcus_SGB4421	0.627323	0.489997	0.202509	0.309806	not significant
k__Bacteria|p__Firmicutes|c__Clostridia|o__Clostridiales|f__Ruminococcaceae|g__Ruminococcus|s__Ruminococcus_bicirculans	Ruminococcus_bicirculans	0.246184	0.259579	0.608741	0.58573	not significant
k__Bacteria|p__Firmicutes|c__Clostridia|o__Clostridiales|f__Ruminococcaceae|g__Ruminococcus|s__Ruminococcus_bromii	Ruminococcus_bromii	0.0578671	0.0847579	1.23757	1.07182	not significant
k__Bacteria|p__Firmicutes|c__Clostridia|o__Clostridiales|f__Ruminococcaceae|g__Ruminococcus|s__Ruminococcus_callidus	Ruminococcus_callidus	0.864361	0.477498	0.0633051	0.321028	not significant
k__Bacteria|p__Firmicutes|c__Clostridia|o__Clostridiales|f__Ruminococcaceae|g__Ruminococcus|s__Ruminococcus_sp_AF41_9	Ruminococcus_sp_AF41_9	0.440389	0.128717	0.356164	0.890363	not significant
k__Bacteria|p__Firmicutes|c__Clostridia|o__Clostridiales|f__Ruminococcaceae|g__Ruminococcus|s__Ruminococcus_sp_JE7A12	Ruminococcus_sp_JE7A12	0.898111	0.300052	0.0466702	0.522803	not significant
k__Bacteria|p__Firmicutes|c__Clostridia|o__Clostridiales|f__Ruminococcaceae|g__Ruminococcus|s__Ruminococcus_sp_NSJ_71	Ruminococcus_sp_NSJ_71	0.34634	0.174474	0.460497	0.75827	not significant
k__Bacteria|p__Firmicutes|c__Clostridia|o__Clostridiales|f__Ruminococcaceae|g__Ruthenibacterium|s__Ruthenibacterium_lactatiformans	Ruthenibacterium_lactatiformans	0.838495	0.954803	0.0764995	0.0200862	not significant
k__Bacteria|p__Firmicutes|c__Erysipelotrichia|o__Erysipelotrichales|f__Erysipelotrichaceae|g__Catenibacterium|s__Catenibacterium_sp_AM22_15	Catenibacterium_sp_AM22_15	0.871525	0.329517	0.0597204	0.482122	not significant
k__Bacteria|p__Firmicutes|c__Erysipelotrichia|o__Erysipelotrichales|f__Erysipelotrichaceae|g__Erysipelatoclostridium|s__Erysipelatoclostridium_ramosum	Erysipelatoclostridium_ramosum	0.999731	0.723921	0.000116848	0.140309	not significant
k__Bacteria|p__Firmicutes|c__Erysipelotrichia|o__Erysipelotrichales|f__Erysipelotrichaceae|g__Erysipelotrichaceae_unclassified|s__Erysipelotrichaceae_bacterium	Erysipelotrichaceae_bacterium	0.973193	0.373633	0.0118009	0.427554	not significant
k__Bacteria|p__Firmicutes|c__Erysipelotrichia|o__Erysipelotrichales|f__Erysipelotrichaceae|g__Faecalibacillus|s__Faecalibacillus_faecis	Faecalibacillus_faecis	0.970352	0.358602	0.0130709	0.445387	not significant
k__Bacteria|p__Firmicutes|c__Erysipelotrichia|o__Erysipelotrichales|f__Erysipelotrichaceae|g__Faecalibacillus|s__Faecalibacillus_intestinalis	Faecalibacillus_intestinalis	0.737909	0.801818	0.131997	0.0959243	not significant
k__Bacteria|p__Firmicutes|c__Erysipelotrichia|o__Erysipelotrichales|f__Erysipelotrichaceae|g__Holdemanella|s__Holdemanella_biformis	Holdemanella_biformis	0.747209	0.225473	0.126558	0.646906	not significant
k__Bacteria|p__Firmicutes|c__Erysipelotrichia|o__Erysipelotrichales|f__Erysipelotrichaceae|g__Holdemania|s__Holdemania_filiformis	Holdemania_filiformis	0.898111	0.289886	0.0466702	0.537772	not significant
k__Bacteria|p__Firmicutes|c__Erysipelotrichia|o__Erysipelotrichales|f__Erysipelotrichaceae|g__Turicibacter|s__Turicibacter_sanguinis	Turicibacter_sanguinis	0.999884	0.795612	5.05405e-05	0.0992989	not significant
k__Bacteria|p__Firmicutes|c__Firmicutes_unclassified|o__Firmicutes_unclassified|f__Firmicutes_unclassified|g__Firmicutes_unclassified|s__Firmicutes_bacterium	Firmicutes_bacterium	0.674673	0.217786	0.170906	0.661971	not significant
k__Bacteria|p__Firmicutes|c__Firmicutes_unclassified|o__Firmicutes_unclassified|f__Firmicutes_unclassified|g__Firmicutes_unclassified|s__Firmicutes_bacterium_AF16_15	Firmicutes_bacterium_AF16_15	0.385077	0.286772	0.414453	0.542463	not significant
k__Bacteria|p__Firmicutes|c__Negativicutes|o__Acidaminococcales|f__Acidaminococcaceae|g__Phascolarctobacterium|s__Phascolarctobacterium_faecium	Phascolarctobacterium_faecium	0.274852	0.0623709	0.5609	1.20502	not significant
k__Bacteria|p__Firmicutes|c__Negativicutes|o__Selenomonadales|f__Selenomonadaceae|g__Megamonas|s__Megamonas_funiformis	Megamonas_funiformis	0.910383	0.524192	0.040776	0.28051	not significant
k__Bacteria|p__Firmicutes|c__Negativicutes|o__Selenomonadales|f__Selenomonadaceae|g__Mitsuokella|s__Mitsuokella_jalaludinii	Mitsuokella_jalaludinii	0.421563	0.0830813	0.375138	1.0805	not significant
k__Bacteria|p__Firmicutes|c__Negativicutes|o__Veillonellales|f__Veillonellaceae|g__Allisonella|s__Allisonella_histaminiformans	Allisonella_histaminiformans	0.412231	0.114329	0.38486	0.941842	not significant
k__Bacteria|p__Firmicutes|c__Negativicutes|o__Veillonellales|f__Veillonellaceae|g__Dialister|s__Dialister_succinatiphilus	Dialister_succinatiphilus	0.816022	0.8473	0.088298	0.0719628	not significant
k__Bacteria|p__Firmicutes|c__Negativicutes|o__Veillonellales|f__Veillonellaceae|g__Megasphaera|s__Megasphaera_elsdenii	Megasphaera_elsdenii	0.238455	0.0640043	0.622594	1.19379	not significant
k__Bacteria|p__Firmicutes|c__Negativicutes|o__Veillonellales|f__Veillonellaceae|g__Veillonella|s__Veillonella_atypica	Veillonella_atypica	0.0815837	0.0187333	1.0884	1.72739	depleted
k__Bacteria|p__Firmicutes|c__Negativicutes|o__Veillonellales|f__Veillonellaceae|g__Veillonella|s__Veillonella_dispar	Veillonella_dispar	0.226411	0.0536651	0.645102	1.27031	not significant
k__Bacteria|p__Firmicutes|c__Negativicutes|o__Veillonellales|f__Veillonellaceae|g__Veillonella|s__Veillonella_parvula	Veillonella_parvula	0.878496	0.31707	0.0562602	0.498845	not significant
k__Bacteria|p__Lentisphaerae|c__Lentisphaeria|o__Lentisphaeria_unclassified|f__Lentisphaeria_unclassified|g__Lentisphaeria_unclassified|s__Lentisphaeria_bacterium	Lentisphaeria_bacterium	0.69954	0.565383	0.155187	0.247657	not significant
k__Bacteria|p__Lentisphaerae|c__Lentisphaeria|o__Victivallales|f__Victivallaceae|g__Victivallis|s__Victivallis_vadensis	Victivallis_vadensis	0.718864	0.314462	0.143353	0.502431	not significant
k__Bacteria|p__Proteobacteria|c__Alphaproteobacteria|o__Alphaproteobacteria_unclassified|f__Alphaproteobacteria_unclassified|g__Alphaproteobacteria_unclassified|s__Alphaproteobacteria_bacterium	Alphaproteobacteria_bacterium	0.978273	0.379418	0.00954001	0.420882	not significant
k__Bacteria|p__Proteobacteria|c__Betaproteobacteria|o__Burkholderiales|f__Sutterellaceae|g__Duodenibacillus|s__Duodenibacillus_massiliensis	Duodenibacillus_massiliensis	0.791173	0.537821	0.101728	0.269362	not significant
k__Bacteria|p__Proteobacteria|c__Betaproteobacteria|o__Burkholderiales|f__Sutterellaceae|g__Parasutterella|s__Parasutterella_excrementihominis	Parasutterella_excrementihominis	0.213818	0.154623	0.669955	0.810726	not significant
k__Bacteria|p__Proteobacteria|c__Betaproteobacteria|o__Burkholderiales|f__Sutterellaceae|g__Sutterella|s__Sutterella_seckii	Sutterella_seckii	0.674673	0.630224	0.170906	0.200505	not significant
k__Bacteria|p__Proteobacteria|c__Betaproteobacteria|o__Burkholderiales|f__Sutterellaceae|g__Sutterella|s__Sutterella_wadsworthensis	Sutterella_wadsworthensis	0.421563	0.226964	0.375138	0.644043	not significant
k__Bacteria|p__Proteobacteria|c__Deltaproteobacteria|o__Desulfovibrionales|f__Desulfovibrionaceae|g__Bilophila|s__Bilophila_wadsworthia	Bilophila_wadsworthia	0.69954	0.949277	0.155187	0.0226069	not significant
k__Bacteria|p__Proteobacteria|c__Deltaproteobacteria|o__Desulfovibrionales|f__Desulfovibrionaceae|g__Desulfovibrionaceae_unclassified|s__Desulfovibrionaceae_bacterium	Desulfovibrionaceae_bacterium	0.838495	0.244488	0.0764995	0.611743	not significant
k__Bacteria|p__Proteobacteria|c__Deltaproteobacteria|o__Desulfovibrionales|f__Desulfovibrionaceae|g__Desulfovibrio|s__Desulfovibrio_piger	Desulfovibrio_piger	0.501817	0.894513	0.299454	0.0484132	not significant
k__Bacteria|p__Proteobacteria|c__Gammaproteobacteria|o__Enterobacterales|f__Enterobacteriaceae|g__Escherichia|s__Escherichia_coli	Escherichia_coli	0.431211	0.21748	0.36531	0.66258	not significant
k__Bacteria|p__Proteobacteria|c__Gammaproteobacteria|o__Enterobacterales|f__Enterobacteriaceae|g__Klebsiella|s__Klebsiella_pneumoniae	Klebsiella_pneumoniae	0.402967	0.170487	0.394731	0.76831	not significant
k__Bacteria|p__Proteobacteria|c__Gammaproteobacteria|o__Pasteurellales|f__Pasteurellaceae|g__Haemophilus|s__Haemophilus_parainfluenzae	Haemophilus_parainfluenzae	0.689762	0.293789	0.161301	0.531964	not significant
k__Bacteria|p__Verrucomicrobia|c__Opitutae|o__Opitutales|f__Opitutales_unclassified|g__Opitutales_unclassified|s__Opitutales_bacterium	Opitutales_bacterium	0.113149	0.150832	0.946351	0.821506	not significant
k__Bacteria|p__Verrucomicrobia|c__Verrucomicrobiae|o__Verrucomicrobiales|f__Akkermansiaceae|g__Akkermansia|s__Akkermansia_muciniphila	Akkermansia_muciniphila	0.393632	0.4261	0.404909	0.370489	not significant

## Sheet: Barplot-m3
	X.clade_name	Low	Moderate	High
0	Actinobacteria	5.22488	4.66529	5.19346
3	Bacilli	1.51946	1.09935	2.14441
2	Bacteroidia	48.0239	44.0001	46.6326
4	Clostridia	35.2071	36.3744	34.2927
1	Coriobacteriia	3.406	3.75925	3.96142
5	Firmicutes_unclassified	1.07573	1.95758	1.2786
7	Gammaproteobacteria	2.37647	2.55924	3.1176
6	Negativicutes	1.39511	1.73229	1.50884
9	Verrucomicrobiae	0	1.4026	0
8	Others	1.59458	1.86398	1.66188

## Sheet: High_vs_Low-m3
X.clade_name	Binary_name	pvals1	pvals2	nlog10pvals1	nlog10pvals2	plot_property
k__Bacteria|p__Actinobacteria|c__Actinobacteria|o__Actinomycetales|f__Actinomycetaceae|g__Actinomyces|s__Actinomyces_odontolyticus	Actinomyces_odontolyticus	0.999743	0.540694	0.000111435	0.267048	not significant
k__Bacteria|p__Actinobacteria|c__Actinobacteria|o__Actinomycetales|f__Actinomycetaceae|g__Actinomyces|s__Actinomyces_oris	Actinomyces_oris	0.996186	0.578398	0.00165936	0.237773	not significant
k__Bacteria|p__Actinobacteria|c__Actinobacteria|o__Bifidobacteriales|f__Bifidobacteriaceae|g__Bifidobacterium|s__Bifidobacterium_adolescentis	Bifidobacterium_adolescentis	0.882084	0.516194	0.0544899	0.287187	not significant
k__Bacteria|p__Actinobacteria|c__Actinobacteria|o__Bifidobacteriales|f__Bifidobacteriaceae|g__Bifidobacterium|s__Bifidobacterium_bifidum	Bifidobacterium_bifidum	0.996186	0.891832	0.00165936	0.0497171	not significant
k__Bacteria|p__Actinobacteria|c__Actinobacteria|o__Bifidobacteriales|f__Bifidobacteriaceae|g__Bifidobacterium|s__Bifidobacterium_dentium	Bifidobacterium_dentium	0.289418	0.246248	0.538474	0.608627	not significant
k__Bacteria|p__Actinobacteria|c__Actinobacteria|o__Bifidobacteriales|f__Bifidobacteriaceae|g__Bifidobacterium|s__Bifidobacterium_longum	Bifidobacterium_longum	0.703152	0.223892	0.152951	0.649962	not significant
k__Bacteria|p__Actinobacteria|c__Actinobacteria|o__Bifidobacteriales|f__Bifidobacteriaceae|g__Bifidobacterium|s__Bifidobacterium_pseudocatenulatum	Bifidobacterium_pseudocatenulatum	0.935055	0.441778	0.0291626	0.354796	not significant
k__Bacteria|p__Actinobacteria|c__Actinobacteria|o__Micrococcales|f__Micrococcaceae|g__Rothia|s__Rothia_mucilaginosa	Rothia_mucilaginosa	0.999743	0.597928	0.000111435	0.223351	not significant
k__Bacteria|p__Actinobacteria|c__Coriobacteriia|o__Coriobacteriales|f__Atopobiaceae|g__Olsenella|s__Olsenella_scatoligenes	Olsenella_scatoligenes	0.450409	0.120219	0.346392	0.920025	not significant
k__Bacteria|p__Actinobacteria|c__Coriobacteriia|o__Coriobacteriales|f__Coriobacteriaceae|g__Collinsella|s__Collinsella_aerofaciens	Collinsella_aerofaciens	0.855895	0.692804	0.0675797	0.15939	not significant
k__Bacteria|p__Actinobacteria|c__Coriobacteriia|o__Coriobacteriales|f__Coriobacteriaceae|g__Collinsella|s__Collinsella_stercoris	Collinsella_stercoris	0.547676	0.914179	0.261476	0.0389686	not significant
k__Bacteria|p__Actinobacteria|c__Coriobacteriia|o__Eggerthellales|f__Eggerthellaceae|g__Adlercreutzia|s__Adlercreutzia_equolifaciens	Adlercreutzia_equolifaciens	0.824527	0.925329	0.0837949	0.0337038	not significant
k__Bacteria|p__Actinobacteria|c__Coriobacteriia|o__Eggerthellales|f__Eggerthellaceae|g__Asaccharobacter|s__Asaccharobacter_celatus	Asaccharobacter_celatus	0.791596	0.723267	0.101496	0.140702	not significant
k__Bacteria|p__Actinobacteria|c__Coriobacteriia|o__Eggerthellales|f__Eggerthellaceae|g__Eggerthella|s__Eggerthella_lenta	Eggerthella_lenta	0.605435	0.80641	0.217933	0.0934442	not significant
k__Bacteria|p__Actinobacteria|c__Coriobacteriia|o__Eggerthellales|f__Eggerthellaceae|g__Gordonibacter|s__Gordonibacter_pamelaeae	Gordonibacter_pamelaeae	0.935055	0.698326	0.0291626	0.155942	not significant
k__Bacteria|p__Actinobacteria|c__Coriobacteriia|o__Eggerthellales|f__Eggerthellaceae|g__Slackia|s__Slackia_isoflavoniconvertens	Slackia_isoflavoniconvertens	0.923922	0.659134	0.0343648	0.181026	not significant
k__Bacteria|p__Bacteroidetes|c__Bacteroidia|o__Bacteroidales|f__Bacteroidaceae|g__Bacteroides|s__Bacteroides_caccae	Bacteroides_caccae	0.605435	0.544676	0.217933	0.263861	not significant
k__Bacteria|p__Bacteroidetes|c__Bacteroidia|o__Bacteroidales|f__Bacteroidaceae|g__Bacteroides|s__Bacteroides_cellulosilyticus	Bacteroides_cellulosilyticus	0.959614	0.86163	0.0179034	0.0646794	not significant
k__Bacteria|p__Bacteroidetes|c__Bacteroidia|o__Bacteroidales|f__Bacteroidaceae|g__Bacteroides|s__Bacteroides_clarus	Bacteroides_clarus	0.91088	0.719879	0.0405391	0.14274	not significant
k__Bacteria|p__Bacteroidetes|c__Bacteroidia|o__Bacteroidales|f__Bacteroidaceae|g__Bacteroides|s__Bacteroides_coprocola	Bacteroides_coprocola	0.382501	0.145116	0.417367	0.838286	not significant
k__Bacteria|p__Bacteroidetes|c__Bacteroidia|o__Bacteroidales|f__Bacteroidaceae|g__Bacteroides|s__Bacteroides_dorei	Bacteroides_dorei	0.00113077	0.000597779	2.94662	3.22346	depleted
k__Bacteria|p__Bacteroidetes|c__Bacteroidia|o__Bacteroidales|f__Bacteroidaceae|g__Bacteroides|s__Bacteroides_eggerthii	Bacteroides_eggerthii	0.893296	0.535041	0.0490047	0.271613	not significant
k__Bacteria|p__Bacteroidetes|c__Bacteroidia|o__Bacteroidales|f__Bacteroidaceae|g__Bacteroides|s__Bacteroides_faecis	Bacteroides_faecis	0.999743	0.816854	0.000111435	0.0878553	not significant
k__Bacteria|p__Bacteroidetes|c__Bacteroidia|o__Bacteroidales|f__Bacteroidaceae|g__Bacteroides|s__Bacteroides_finegoldii	Bacteroides_finegoldii	0.882084	0.267044	0.0544899	0.573417	not significant
k__Bacteria|p__Bacteroidetes|c__Bacteroidia|o__Bacteroidales|f__Bacteroidaceae|g__Bacteroides|s__Bacteroides_fragilis	Bacteroides_fragilis	0.0163734	0.00263267	1.78586	2.5796	depleted
k__Bacteria|p__Bacteroidetes|c__Bacteroidia|o__Bacteroidales|f__Bacteroidaceae|g__Bacteroides|s__Bacteroides_massiliensis	Bacteroides_massiliensis	0.840786	0.305083	0.0753145	0.515582	not significant
k__Bacteria|p__Bacteroidetes|c__Bacteroidia|o__Bacteroidales|f__Bacteroidaceae|g__Bacteroides|s__Bacteroides_ovatus	Bacteroides_ovatus	0.741016	0.86727	0.130173	0.0618459	not significant
k__Bacteria|p__Bacteroidetes|c__Bacteroidia|o__Bacteroidales|f__Bacteroidaceae|g__Bacteroides|s__Bacteroides_plebeius	Bacteroides_plebeius	0.623405	0.428763	0.20523	0.367783	not significant
k__Bacteria|p__Bacteroidetes|c__Bacteroidia|o__Bacteroidales|f__Bacteroidaceae|g__Bacteroides|s__Bacteroides_salyersiae	Bacteroides_salyersiae	0.450409	0.267398	0.346392	0.572842	not significant
k__Bacteria|p__Bacteroidetes|c__Bacteroidia|o__Bacteroidales|f__Bacteroidaceae|g__Bacteroides|s__Bacteroides_sp_CAG_144	Bacteroides_sp_CAG_144	0.903197	0.548383	0.0442176	0.260916	not significant
k__Bacteria|p__Bacteroidetes|c__Bacteroidia|o__Bacteroidales|f__Bacteroidaceae|g__Bacteroides|s__Bacteroides_stercoris	Bacteroides_stercoris	0.190723	0.184325	0.719596	0.734415	not significant
k__Bacteria|p__Bacteroidetes|c__Bacteroidia|o__Bacteroidales|f__Bacteroidaceae|g__Bacteroides|s__Bacteroides_thetaiotaomicron	Bacteroides_thetaiotaomicron	0.170003	0.363701	0.769542	0.439255	not significant
k__Bacteria|p__Bacteroidetes|c__Bacteroidia|o__Bacteroidales|f__Bacteroidaceae|g__Bacteroides|s__Bacteroides_uniformis	Bacteroides_uniformis	0.882084	0.86727	0.0544899	0.0618459	not significant
k__Bacteria|p__Bacteroidetes|c__Bacteroidia|o__Bacteroidales|f__Bacteroidaceae|g__Bacteroides|s__Bacteroides_vulgatus	Bacteroides_vulgatus	0.20593	0.070537	0.686279	1.15158	not significant
k__Bacteria|p__Bacteroidetes|c__Bacteroidia|o__Bacteroidales|f__Bacteroidaceae|g__Bacteroides|s__Bacteroides_xylanisolvens	Bacteroides_xylanisolvens	0.489244	0.785802	0.310475	0.104687	not significant
k__Bacteria|p__Bacteroidetes|c__Bacteroidia|o__Bacteroidales|f__Barnesiellaceae|g__Barnesiella|s__Barnesiella_intestinihominis	Barnesiella_intestinihominis	0.508695	0.201311	0.293543	0.696133	not significant
k__Bacteria|p__Bacteroidetes|c__Bacteroidia|o__Bacteroidales|f__Barnesiellaceae|g__Coprobacter|s__Coprobacter_fastidiosus	Coprobacter_fastidiosus	0.91088	0.544915	0.0405391	0.263671	not significant
k__Bacteria|p__Bacteroidetes|c__Bacteroidia|o__Bacteroidales|f__Barnesiellaceae|g__Coprobacter|s__Coprobacter_secundus	Coprobacter_secundus	0.935055	0.460311	0.0291626	0.336949	not significant
k__Bacteria|p__Bacteroidetes|c__Bacteroidia|o__Bacteroidales|f__Odoribacteraceae|g__Butyricimonas|s__Butyricimonas_synergistica	Butyricimonas_synergistica	0.91088	0.775126	0.0405391	0.110628	not significant
k__Bacteria|p__Bacteroidetes|c__Bacteroidia|o__Bacteroidales|f__Odoribacteraceae|g__Butyricimonas|s__Butyricimonas_virosa	Butyricimonas_virosa	0.273287	0.202781	0.563381	0.692972	not significant
k__Bacteria|p__Bacteroidetes|c__Bacteroidia|o__Bacteroidales|f__Odoribacteraceae|g__Odoribacter|s__Odoribacter_splanchnicus	Odoribacter_splanchnicus	0.353877	0.369749	0.451148	0.432093	not significant
k__Bacteria|p__Bacteroidetes|c__Bacteroidia|o__Bacteroidales|f__Prevotellaceae|g__Paraprevotella|s__Paraprevotella_xylaniphila	Paraprevotella_xylaniphila	0.0107154	0.0103754	1.96999	1.98399	enriched
k__Bacteria|p__Bacteroidetes|c__Bacteroidia|o__Bacteroidales|f__Prevotellaceae|g__Prevotella|s__Prevotella_copri	Prevotella_copri	0.791596	0.57209	0.101496	0.242536	not significant
k__Bacteria|p__Bacteroidetes|c__Bacteroidia|o__Bacteroidales|f__Prevotellaceae|g__Prevotella|s__Prevotella_sp_885	Prevotella_sp_885	0.741016	0.303191	0.130173	0.518284	not significant
k__Bacteria|p__Bacteroidetes|c__Bacteroidia|o__Bacteroidales|f__Prevotellaceae|g__Prevotella|s__Prevotella_sp_AM42_24	Prevotella_sp_AM42_24	0.450409	0.0724926	0.346392	1.13971	not significant
k__Bacteria|p__Bacteroidetes|c__Bacteroidia|o__Bacteroidales|f__Prevotellaceae|g__Prevotella|s__Prevotella_sp_CAG_279	Prevotella_sp_CAG_279	0.115622	0.0287663	0.93696	1.54112	depleted
k__Bacteria|p__Bacteroidetes|c__Bacteroidia|o__Bacteroidales|f__Prevotellaceae|g__Prevotella|s__Prevotella_stercorea	Prevotella_stercorea	0.431293	0.0559149	0.365228	1.25247	not significant
k__Bacteria|p__Bacteroidetes|c__Bacteroidia|o__Bacteroidales|f__Rikenellaceae|g__Alistipes|s__Alistipes_finegoldii	Alistipes_finegoldii	0.382501	0.403247	0.417367	0.394429	not significant
k__Bacteria|p__Bacteroidetes|c__Bacteroidia|o__Bacteroidales|f__Rikenellaceae|g__Alistipes|s__Alistipes_indistinctus	Alistipes_indistinctus	0.965568	0.596293	0.015217	0.22454	not significant
k__Bacteria|p__Bacteroidetes|c__Bacteroidia|o__Bacteroidales|f__Rikenellaceae|g__Alistipes|s__Alistipes_putredinis	Alistipes_putredinis	0.368902	0.345194	0.433089	0.461937	not significant
k__Bacteria|p__Bacteroidetes|c__Bacteroidia|o__Bacteroidales|f__Rikenellaceae|g__Alistipes|s__Alistipes_shahii	Alistipes_shahii	0.091715	0.35346	1.03756	0.45166	not significant
k__Bacteria|p__Bacteroidetes|c__Bacteroidia|o__Bacteroidales|f__Tannerellaceae|g__Parabacteroides|s__Parabacteroides_distasonis	Parabacteroides_distasonis	0.923922	0.939445	0.0343648	0.0271285	not significant
k__Bacteria|p__Bacteroidetes|c__Bacteroidia|o__Bacteroidales|f__Tannerellaceae|g__Parabacteroides|s__Parabacteroides_merdae	Parabacteroides_merdae	0.682876	0.749176	0.165658	0.125416	not significant
k__Bacteria|p__Firmicutes|c__Bacilli|o__Lactobacillales|f__Enterococcaceae|g__Enterococcus|s__Enterococcus_faecalis	Enterococcus_faecalis	0.703152	0.112776	0.152951	0.947784	not significant
k__Bacteria|p__Firmicutes|c__Bacilli|o__Lactobacillales|f__Enterococcaceae|g__Enterococcus|s__Enterococcus_faecium	Enterococcus_faecium	0.508695	0.218431	0.293543	0.660687	not significant
k__Bacteria|p__Firmicutes|c__Bacilli|o__Lactobacillales|f__Lactobacillaceae|g__Lactobacillus|s__Lactobacillus_delbrueckii	Lactobacillus_delbrueckii	0.991366	0.908951	0.00376591	0.0414594	not significant
k__Bacteria|p__Firmicutes|c__Bacilli|o__Lactobacillales|f__Lactobacillaceae|g__Lactobacillus|s__Lactobacillus_fermentum	Lactobacillus_fermentum	0.999247	0.79306	0.000327274	0.100694	not significant
k__Bacteria|p__Firmicutes|c__Bacilli|o__Lactobacillales|f__Lactobacillaceae|g__Lactobacillus|s__Lactobacillus_rogosae	Lactobacillus_rogosae	0.91088	0.756249	0.0405391	0.121335	not significant
k__Bacteria|p__Firmicutes|c__Bacilli|o__Lactobacillales|f__Lactobacillaceae|g__Lactobacillus|s__Lactobacillus_ruminis	Lactobacillus_ruminis	0.959614	0.70127	0.0179034	0.154115	not significant
k__Bacteria|p__Firmicutes|c__Bacilli|o__Lactobacillales|f__Streptococcaceae|g__Streptococcus|s__Streptococcus_anginosus_group	Streptococcus_anginosus_group	0.993425	0.448666	0.00286502	0.348077	not significant
k__Bacteria|p__Firmicutes|c__Bacilli|o__Lactobacillales|f__Streptococcaceae|g__Streptococcus|s__Streptococcus_gordonii	Streptococcus_gordonii	0.997096	0.741208	0.00126314	0.13006	not significant
k__Bacteria|p__Firmicutes|c__Bacilli|o__Lactobacillales|f__Streptococcaceae|g__Streptococcus|s__Streptococcus_parasanguinis	Streptococcus_parasanguinis	0.77513	0.68941	0.110625	0.161523	not significant
k__Bacteria|p__Firmicutes|c__Bacilli|o__Lactobacillales|f__Streptococcaceae|g__Streptococcus|s__Streptococcus_salivarius	Streptococcus_salivarius	0.567163	0.407337	0.246292	0.390046	not significant
k__Bacteria|p__Firmicutes|c__Bacilli|o__Lactobacillales|f__Streptococcaceae|g__Streptococcus|s__Streptococcus_thermophilus	Streptococcus_thermophilus	0.623405	0.91293	0.20523	0.0395625	not significant
k__Bacteria|p__Firmicutes|c__Clostridia|o__Clostridiales|f__Clostridiaceae|g__Clostridium|s__Clostridium_sp_CAG_167	Clostridium_sp_CAG_167	0.91088	0.712048	0.0405391	0.147491	not significant
k__Bacteria|p__Firmicutes|c__Clostridia|o__Clostridiales|f__Clostridiaceae|g__Clostridium|s__Clostridium_sp_CAG_253	Clostridium_sp_CAG_253	0.703152	0.242959	0.152951	0.614466	not significant
k__Bacteria|p__Firmicutes|c__Clostridia|o__Clostridiales|f__Clostridiaceae|g__Clostridium|s__Clostridium_sp_CAG_58	Clostridium_sp_CAG_58	0.994993	0.869414	0.00218019	0.0607733	not significant
k__Bacteria|p__Firmicutes|c__Clostridia|o__Clostridiales|f__Clostridiales_unclassified|g__Clostridiales_unclassified|s__Bacteroides_pectinophilus	Bacteroides_pectinophilus	0.996186	0.578398	0.00165936	0.237773	not significant
k__Bacteria|p__Firmicutes|c__Clostridia|o__Clostridiales|f__Clostridiales_unclassified|g__Intestinimonas|s__Intestinimonas_butyriciproducens	Intestinimonas_butyriciproducens	0.791596	0.467401	0.101496	0.33031	not significant
k__Bacteria|p__Firmicutes|c__Clostridia|o__Clostridiales|f__Clostridiales_unclassified|g__Lawsonibacter|s__Lawsonibacter_asaccharolyticus	Lawsonibacter_asaccharolyticus	0.824527	0.491825	0.0837949	0.308189	not significant
k__Bacteria|p__Firmicutes|c__Clostridia|o__Clostridiales|f__Eubacteriaceae|g__Eubacterium|s__Eubacterium_eligens	Eubacterium_eligens	0.959614	1	0.0179034	0	not significant
k__Bacteria|p__Firmicutes|c__Clostridia|o__Clostridiales|f__Eubacteriaceae|g__Eubacterium|s__Eubacterium_hallii	Eubacterium_hallii	0.368902	0.796184	0.433089	0.0989863	not significant
k__Bacteria|p__Firmicutes|c__Clostridia|o__Clostridiales|f__Eubacteriaceae|g__Eubacterium|s__Eubacterium_ramulus	Eubacterium_ramulus	0.368902	0.65942	0.433089	0.180838	not significant
k__Bacteria|p__Firmicutes|c__Clostridia|o__Clostridiales|f__Eubacteriaceae|g__Eubacterium|s__Eubacterium_sp_CAG_180	Eubacterium_sp_CAG_180	0.808062	0.539713	0.0925555	0.267837	not significant
k__Bacteria|p__Firmicutes|c__Clostridia|o__Clostridiales|f__Eubacteriaceae|g__Eubacterium|s__Eubacterium_sp_CAG_251	Eubacterium_sp_CAG_251	0.959614	0.505005	0.0179034	0.296704	not significant
k__Bacteria|p__Firmicutes|c__Clostridia|o__Clostridiales|f__Eubacteriaceae|g__Eubacterium|s__Eubacterium_sp_CAG_274	Eubacterium_sp_CAG_274	0.959614	0.544711	0.0179034	0.263833	not significant
k__Bacteria|p__Firmicutes|c__Clostridia|o__Clostridiales|f__Eubacteriaceae|g__Eubacterium|s__Eubacterium_sp_CAG_38	Eubacterium_sp_CAG_38	0.199363	0.352428	0.700355	0.45293	not significant
k__Bacteria|p__Firmicutes|c__Clostridia|o__Clostridiales|f__Eubacteriaceae|g__Eubacterium|s__Eubacterium_ventriosum	Eubacterium_ventriosum	0.32196	0.404626	0.492198	0.392946	not significant
k__Bacteria|p__Firmicutes|c__Clostridia|o__Clostridiales|f__Lachnospiraceae|g__Anaerostipes|s__Anaerostipes_hadrus	Anaerostipes_hadrus	0.136343	0.0574818	0.865368	1.24047	not significant
k__Bacteria|p__Firmicutes|c__Clostridia|o__Clostridiales|f__Lachnospiraceae|g__Blautia|s__Blautia_obeum	Blautia_obeum	0.952677	0.594885	0.0210544	0.225567	not significant
k__Bacteria|p__Firmicutes|c__Clostridia|o__Clostridiales|f__Lachnospiraceae|g__Blautia|s__Blautia_wexlerae	Blautia_wexlerae	0.77513	0.951537	0.110625	0.0215745	not significant
k__Bacteria|p__Firmicutes|c__Clostridia|o__Clostridiales|f__Lachnospiraceae|g__Blautia|s__Ruminococcus_gnavus	Ruminococcus_gnavus	0.741016	0.180101	0.130173	0.744483	not significant
k__Bacteria|p__Firmicutes|c__Clostridia|o__Clostridiales|f__Lachnospiraceae|g__Blautia|s__Ruminococcus_torques	Ruminococcus_torques	0.586557	0.819512	0.23169	0.0864444	not significant
k__Bacteria|p__Firmicutes|c__Clostridia|o__Clostridiales|f__Lachnospiraceae|g__Butyrivibrio|s__Butyrivibrio_crossotus	Butyrivibrio_crossotus	0.741016	0.412512	0.130173	0.384564	not significant
k__Bacteria|p__Firmicutes|c__Clostridia|o__Clostridiales|f__Lachnospiraceae|g__Butyrivibrio|s__Butyrivibrio_sp_CAG_318	Butyrivibrio_sp_CAG_318	0.722633	0.312977	0.141082	0.504488	not significant
k__Bacteria|p__Firmicutes|c__Clostridia|o__Clostridiales|f__Lachnospiraceae|g__Coprococcus|s__Coprococcus_catus	Coprococcus_catus	0.190723	0.166686	0.719596	0.7781	not significant
k__Bacteria|p__Firmicutes|c__Clostridia|o__Clostridiales|f__Lachnospiraceae|g__Coprococcus|s__Coprococcus_comes	Coprococcus_comes	0.722633	0.420647	0.141082	0.376082	not significant
k__Bacteria|p__Firmicutes|c__Clostridia|o__Clostridiales|f__Lachnospiraceae|g__Coprococcus|s__Coprococcus_eutactus	Coprococcus_eutactus	0.190723	0.148599	0.719596	0.827983	not significant
k__Bacteria|p__Firmicutes|c__Clostridia|o__Clostridiales|f__Lachnospiraceae|g__Dorea|s__Dorea_formicigenerans	Dorea_formicigenerans	0.400395	0.939431	0.397511	0.0271352	not significant
k__Bacteria|p__Firmicutes|c__Clostridia|o__Clostridiales|f__Lachnospiraceae|g__Dorea|s__Dorea_longicatena	Dorea_longicatena	0.808062	0.616102	0.0925555	0.210348	not significant
k__Bacteria|p__Firmicutes|c__Clostridia|o__Clostridiales|f__Lachnospiraceae|g__Fusicatenibacter|s__Fusicatenibacter_saccharivorans	Fusicatenibacter_saccharivorans	0.46982	1	0.328068	0	not significant
k__Bacteria|p__Firmicutes|c__Clostridia|o__Clostridiales|f__Lachnospiraceae|g__Lachnoclostridium|s__Clostridium_citroniae	Clostridium_citroniae	0.997788	0.701246	0.000961633	0.15413	not significant
k__Bacteria|p__Firmicutes|c__Clostridia|o__Clostridiales|f__Lachnospiraceae|g__Lachnospiraceae_unclassified|s__Eubacterium_rectale	Eubacterium_rectale	0.824527	0.772778	0.0837949	0.111945	not significant
k__Bacteria|p__Firmicutes|c__Clostridia|o__Clostridiales|f__Lachnospiraceae|g__Lachnospira|s__Lachnospira_pectinoschiza	Lachnospira_pectinoschiza	0.382501	0.782397	0.417367	0.106573	not significant
k__Bacteria|p__Firmicutes|c__Clostridia|o__Clostridiales|f__Lachnospiraceae|g__Roseburia|s__Roseburia_faecis	Roseburia_faecis	0.0217167	0.254379	1.66321	0.594519	depleted
k__Bacteria|p__Firmicutes|c__Clostridia|o__Clostridiales|f__Lachnospiraceae|g__Roseburia|s__Roseburia_hominis	Roseburia_hominis	0.882084	0.915281	0.0544899	0.0384453	not significant
k__Bacteria|p__Firmicutes|c__Clostridia|o__Clostridiales|f__Lachnospiraceae|g__Roseburia|s__Roseburia_intestinalis	Roseburia_intestinalis	0.952677	0.78447	0.0210544	0.105423	not significant
k__Bacteria|p__Firmicutes|c__Clostridia|o__Clostridiales|f__Lachnospiraceae|g__Roseburia|s__Roseburia_inulinivorans	Roseburia_inulinivorans	0.65443	0.670515	0.184137	0.173591	not significant
k__Bacteria|p__Firmicutes|c__Clostridia|o__Clostridiales|f__Lachnospiraceae|g__Roseburia|s__Roseburia_sp_CAG_182	Roseburia_sp_CAG_182	0.959614	0.958304	0.0179034	0.0184965	not significant
k__Bacteria|p__Firmicutes|c__Clostridia|o__Clostridiales|f__Lachnospiraceae|g__Roseburia|s__Roseburia_sp_CAG_309	Roseburia_sp_CAG_309	0.996186	0.407431	0.00165936	0.389946	not significant
k__Bacteria|p__Firmicutes|c__Clostridia|o__Clostridiales|f__Lachnospiraceae|g__Roseburia|s__Roseburia_sp_CAG_471	Roseburia_sp_CAG_471	0.985115	0.849195	0.00651322	0.0709926	not significant
k__Bacteria|p__Firmicutes|c__Clostridia|o__Clostridiales|f__Oscillospiraceae|g__Oscillibacter|s__Oscillibacter_sp_57_20	Oscillibacter_sp_57_20	0.158827	0.148915	0.799075	0.827063	not significant
k__Bacteria|p__Firmicutes|c__Clostridia|o__Clostridiales|f__Oscillospiraceae|g__Oscillibacter|s__Oscillibacter_sp_CAG_241	Oscillibacter_sp_CAG_241	0.808062	0.84265	0.0925555	0.0743529	not significant
k__Bacteria|p__Firmicutes|c__Clostridia|o__Clostridiales|f__Peptostreptococcaceae|g__Intestinibacter|s__Intestinibacter_bartlettii	Intestinibacter_bartlettii	0.450409	0.145116	0.346392	0.838286	not significant
k__Bacteria|p__Firmicutes|c__Clostridia|o__Clostridiales|f__Ruminococcaceae|g__Agathobaculum|s__Agathobaculum_butyriciproducens	Agathobaculum_butyriciproducens	0.393602	0.403358	0.404942	0.394309	not significant
k__Bacteria|p__Firmicutes|c__Clostridia|o__Clostridiales|f__Ruminococcaceae|g__Anaerotruncus|s__Anaerotruncus_colihominis	Anaerotruncus_colihominis	0.997096	0.891832	0.00126314	0.0497171	not significant
k__Bacteria|p__Firmicutes|c__Clostridia|o__Clostridiales|f__Ruminococcaceae|g__Faecalibacterium|s__Faecalibacterium_prausnitzii	Faecalibacterium_prausnitzii	0.528181	0.338473	0.277217	0.470475	not significant
k__Bacteria|p__Firmicutes|c__Clostridia|o__Clostridiales|f__Ruminococcaceae|g__Flavonifractor|s__Flavonifractor_plautii	Flavonifractor_plautii	0.0492502	0.135342	1.30759	0.868567	enriched
k__Bacteria|p__Firmicutes|c__Clostridia|o__Clostridiales|f__Ruminococcaceae|g__Gemmiger|s__Gemmiger_formicilis	Gemmiger_formicilis	0.125587	0.157659	0.901056	0.802281	not significant
k__Bacteria|p__Firmicutes|c__Clostridia|o__Clostridiales|f__Ruminococcaceae|g__Ruminococcaceae_unclassified|s__Eubacterium_siraeum	Eubacterium_siraeum	0.75842	0.355358	0.12009	0.449334	not significant
k__Bacteria|p__Firmicutes|c__Clostridia|o__Clostridiales|f__Ruminococcaceae|g__Ruminococcaceae_unclassified|s__Ruminococcaceae_bacterium_D5	Ruminococcaceae_bacterium_D5	0.998709	0.434753	0.000560942	0.361758	not significant
k__Bacteria|p__Firmicutes|c__Clostridia|o__Clostridiales|f__Ruminococcaceae|g__Ruminococcus|s__Ruminococcus_bicirculans	Ruminococcus_bicirculans	0.965568	0.60622	0.015217	0.21737	not significant
k__Bacteria|p__Firmicutes|c__Clostridia|o__Clostridiales|f__Ruminococcaceae|g__Ruminococcus|s__Ruminococcus_bromii	Ruminococcus_bromii	0.623405	0.84265	0.20523	0.0743529	not significant
k__Bacteria|p__Firmicutes|c__Clostridia|o__Clostridiales|f__Ruminococcaceae|g__Ruminococcus|s__Ruminococcus_callidus	Ruminococcus_callidus	0.903197	0.910199	0.0442176	0.0408635	not significant
k__Bacteria|p__Firmicutes|c__Clostridia|o__Clostridiales|f__Ruminococcaceae|g__Ruminococcus|s__Ruminococcus_lactaris	Ruminococcus_lactaris	0.147519	0.179154	0.831151	0.746774	not significant
k__Bacteria|p__Firmicutes|c__Clostridia|o__Clostridiales|f__Ruminococcaceae|g__Ruminococcus|s__Ruminococcus_sp_CAG_488	Ruminococcus_sp_CAG_488	0.893296	0.956297	0.0490047	0.0194072	not significant
k__Bacteria|p__Firmicutes|c__Clostridia|o__Clostridiales|f__Ruminococcaceae|g__Ruminococcus|s__Ruminococcus_sp_CAG_579	Ruminococcus_sp_CAG_579	0.703152	0.14551	0.152951	0.837106	not significant
k__Bacteria|p__Firmicutes|c__Clostridia|o__Clostridiales|f__Ruminococcaceae|g__Ruthenibacterium|s__Ruthenibacterium_lactatiformans	Ruthenibacterium_lactatiformans	0.77513	1	0.110625	0	not significant
k__Bacteria|p__Firmicutes|c__Erysipelotrichia|o__Erysipelotrichales|f__Erysipelotrichaceae|g__Catenibacterium|s__Catenibacterium_mitsuokai	Catenibacterium_mitsuokai	0.893296	0.403522	0.0490047	0.394133	not significant
k__Bacteria|p__Firmicutes|c__Erysipelotrichia|o__Erysipelotrichales|f__Erysipelotrichaceae|g__Holdemanella|s__Holdemanella_biformis	Holdemanella_biformis	0.46982	0.358076	0.328068	0.446025	not significant
k__Bacteria|p__Firmicutes|c__Firmicutes_unclassified|o__Firmicutes_unclassified|f__Firmicutes_unclassified|g__Firmicutes_unclassified|s__Firmicutes_bacterium_CAG_110	Firmicutes_bacterium_CAG_110	0.722633	0.39027	0.141082	0.408635	not significant
k__Bacteria|p__Firmicutes|c__Firmicutes_unclassified|o__Firmicutes_unclassified|f__Firmicutes_unclassified|g__Firmicutes_unclassified|s__Firmicutes_bacterium_CAG_170	Firmicutes_bacterium_CAG_170	0.273287	0.0684202	0.563381	1.16482	not significant
k__Bacteria|p__Firmicutes|c__Firmicutes_unclassified|o__Firmicutes_unclassified|f__Firmicutes_unclassified|g__Firmicutes_unclassified|s__Firmicutes_bacterium_CAG_238	Firmicutes_bacterium_CAG_238	0.999247	1	0.000327274	0	not significant
k__Bacteria|p__Firmicutes|c__Firmicutes_unclassified|o__Firmicutes_unclassified|f__Firmicutes_unclassified|g__Firmicutes_unclassified|s__Firmicutes_bacterium_CAG_83	Firmicutes_bacterium_CAG_83	0.623405	0.72669	0.20523	0.138651	not significant
k__Bacteria|p__Firmicutes|c__Firmicutes_unclassified|o__Firmicutes_unclassified|f__Firmicutes_unclassified|g__Firmicutes_unclassified|s__Firmicutes_bacterium_CAG_95	Firmicutes_bacterium_CAG_95	0.136343	0.17493	0.865368	0.757136	not significant
k__Bacteria|p__Firmicutes|c__Negativicutes|o__Acidaminococcales|f__Acidaminococcaceae|g__Phascolarctobacterium|s__Phascolarctobacterium_faecium	Phascolarctobacterium_faecium	0.228418	0.194613	0.64127	0.710829	not significant
k__Bacteria|p__Firmicutes|c__Negativicutes|o__Selenomonadales|f__Selenomonadaceae|g__Megamonas|s__Megamonas_funiformis	Megamonas_funiformis	0.903197	0.548383	0.0442176	0.260916	not significant
k__Bacteria|p__Firmicutes|c__Negativicutes|o__Selenomonadales|f__Selenomonadaceae|g__Mitsuokella|s__Mitsuokella_jalaludinii	Mitsuokella_jalaludinii	0.0410687	0.00255605	1.38649	2.59243	depleted
k__Bacteria|p__Firmicutes|c__Negativicutes|o__Veillonellales|f__Veillonellaceae|g__Dialister|s__Dialister_succinatiphilus	Dialister_succinatiphilus	0.605435	0.246879	0.217933	0.607516	not significant
k__Bacteria|p__Firmicutes|c__Negativicutes|o__Veillonellales|f__Veillonellaceae|g__Megasphaera|s__Megasphaera_elsdenii	Megasphaera_elsdenii	0.741016	0.268155	0.130173	0.571615	not significant
k__Bacteria|p__Firmicutes|c__Negativicutes|o__Veillonellales|f__Veillonellaceae|g__Veillonella|s__Veillonella_atypica	Veillonella_atypica	0.257491	0.0939076	0.589238	1.0273	not significant
k__Bacteria|p__Firmicutes|c__Negativicutes|o__Veillonellales|f__Veillonellaceae|g__Veillonella|s__Veillonella_parvula	Veillonella_parvula	0.997788	0.797643	0.000961633	0.0981913	not significant
k__Bacteria|p__Lentisphaerae|c__Lentisphaeria|o__Victivallales|f__Victivallaceae|g__Victivallis|s__Victivallis_vadensis	Victivallis_vadensis	0.382501	0.562318	0.417367	0.250018	not significant
k__Bacteria|p__Proteobacteria|c__Betaproteobacteria|o__Burkholderiales|f__Sutterellaceae|g__Parasutterella|s__Parasutterella_excrementihominis	Parasutterella_excrementihominis	0.77513	0.303361	0.110625	0.518041	not significant
k__Bacteria|p__Proteobacteria|c__Betaproteobacteria|o__Burkholderiales|f__Sutterellaceae|g__Sutterella|s__Sutterella_parvirubra	Sutterella_parvirubra	0.944561	0.317162	0.0247702	0.498719	not significant
k__Bacteria|p__Proteobacteria|c__Betaproteobacteria|o__Burkholderiales|f__Sutterellaceae|g__Turicimonas|s__Turicimonas_muris	Turicimonas_muris	0.703152	0.205135	0.152951	0.687959	not significant
k__Bacteria|p__Proteobacteria|c__Deltaproteobacteria|o__Desulfovibrionales|f__Desulfovibrionaceae|g__Bilophila|s__Bilophila_wadsworthia	Bilophila_wadsworthia	0.199363	0.447182	0.700355	0.349516	not significant
k__Bacteria|p__Proteobacteria|c__Deltaproteobacteria|o__Desulfovibrionales|f__Desulfovibrionaceae|g__Desulfovibrionaceae_unclassified|s__Desulfovibrionaceae_bacterium	Desulfovibrionaceae_bacterium	0.903197	0.355955	0.0442176	0.448605	not significant
k__Bacteria|p__Proteobacteria|c__Deltaproteobacteria|o__Desulfovibrionales|f__Desulfovibrionaceae|g__Desulfovibrio|s__Desulfovibrio_piger	Desulfovibrio_piger	0.99956	0.900758	0.000190964	0.0453918	not significant
k__Bacteria|p__Proteobacteria|c__Gammaproteobacteria|o__Enterobacterales|f__Enterobacteriaceae|g__Enterobacter|s__Enterobacter_cloacae_complex	Enterobacter_cloacae_complex	0.993425	0.57318	0.00286502	0.241709	not significant
k__Bacteria|p__Proteobacteria|c__Gammaproteobacteria|o__Enterobacterales|f__Enterobacteriaceae|g__Escherichia|s__Escherichia_coli	Escherichia_coli	0.882084	0.830723	0.0544899	0.080544	not significant
k__Bacteria|p__Proteobacteria|c__Gammaproteobacteria|o__Enterobacterales|f__Enterobacteriaceae|g__Klebsiella|s__Klebsiella_pneumoniae	Klebsiella_pneumoniae	0.664435	1	0.177548	0	not significant
k__Bacteria|p__Proteobacteria|c__Gammaproteobacteria|o__Enterobacterales|f__Enterobacteriaceae|g__Klebsiella|s__Klebsiella_quasipneumoniae	Klebsiella_quasipneumoniae	0.903197	0.898253	0.0442176	0.0466014	not significant
k__Bacteria|p__Proteobacteria|c__Gammaproteobacteria|o__Enterobacterales|f__Enterobacteriaceae|g__Klebsiella|s__Klebsiella_variicola	Klebsiella_variicola	0.903197	0.864277	0.0442176	0.063347	not significant
k__Bacteria|p__Proteobacteria|c__Gammaproteobacteria|o__Pasteurellales|f__Pasteurellaceae|g__Haemophilus|s__Haemophilus_parainfluenzae	Haemophilus_parainfluenzae	0.952677	0.443179	0.0210544	0.353421	not significant
k__Bacteria|p__Proteobacteria|c__Proteobacteria_unclassified|o__Proteobacteria_unclassified|f__Proteobacteria_unclassified|g__Proteobacteria_unclassified|s__Proteobacteria_bacterium_CAG_139	Proteobacteria_bacterium_CAG_139	0.413562	0.194613	0.38346	0.710829	not significant
k__Bacteria|p__Verrucomicrobia|c__Verrucomicrobiae|o__Verrucomicrobiales|f__Akkermansiaceae|g__Akkermansia|s__Akkermansia_muciniphila	Akkermansia_muciniphila	0.994993	0.950179	0.00218019	0.0221946	not significant

## Sheet: High_vs_Medium-m3
X.clade_name	Binary_name	pvals1	pvals2	nlog10pvals1	nlog10pvals2	plot_property
k__Bacteria|p__Actinobacteria|c__Actinobacteria|o__Actinomycetales|f__Actinomycetaceae|g__Actinomyces|s__Actinomyces_odontolyticus	Actinomyces_odontolyticus	1	1	8.90093e-10	0	not significant
k__Bacteria|p__Actinobacteria|c__Actinobacteria|o__Actinomycetales|f__Actinomycetaceae|g__Actinomyces|s__Actinomyces_oris	Actinomyces_oris	1	0.990946	4.28644e-14	0.00394992	not significant
k__Bacteria|p__Actinobacteria|c__Actinobacteria|o__Bifidobacteriales|f__Bifidobacteriaceae|g__Bifidobacterium|s__Bifidobacterium_adolescentis	Bifidobacterium_adolescentis	0.769831	0.670923	0.113604	0.173327	not significant
k__Bacteria|p__Actinobacteria|c__Actinobacteria|o__Bifidobacteriales|f__Bifidobacteriaceae|g__Bifidobacterium|s__Bifidobacterium_bifidum	Bifidobacterium_bifidum	0.955472	0.319802	0.0197819	0.495119	not significant
k__Bacteria|p__Actinobacteria|c__Actinobacteria|o__Bifidobacteriales|f__Bifidobacteriaceae|g__Bifidobacterium|s__Bifidobacterium_dentium	Bifidobacterium_dentium	0.999705	0.79647	0.000128076	0.0988307	not significant
k__Bacteria|p__Actinobacteria|c__Actinobacteria|o__Bifidobacteriales|f__Bifidobacteriaceae|g__Bifidobacterium|s__Bifidobacterium_longum	Bifidobacterium_longum	0.825873	0.332736	0.0830867	0.4779	not significant
k__Bacteria|p__Actinobacteria|c__Actinobacteria|o__Bifidobacteriales|f__Bifidobacteriaceae|g__Bifidobacterium|s__Bifidobacterium_pseudocatenulatum	Bifidobacterium_pseudocatenulatum	0.762319	0.426149	0.117863	0.370438	not significant
k__Bacteria|p__Actinobacteria|c__Actinobacteria|o__Micrococcales|f__Micrococcaceae|g__Rothia|s__Rothia_mucilaginosa	Rothia_mucilaginosa	0.982597	0.980669	0.00762472	0.00847748	not significant
k__Bacteria|p__Actinobacteria|c__Coriobacteriia|o__Coriobacteriales|f__Atopobiaceae|g__Olsenella|s__Olsenella_scatoligenes	Olsenella_scatoligenes	0.951389	0.319802	0.0216421	0.495119	not significant
k__Bacteria|p__Actinobacteria|c__Coriobacteriia|o__Coriobacteriales|f__Coriobacteriaceae|g__Collinsella|s__Collinsella_aerofaciens	Collinsella_aerofaciens	0.998683	0.927836	0.000572327	0.032529	not significant
k__Bacteria|p__Actinobacteria|c__Coriobacteriia|o__Coriobacteriales|f__Coriobacteriaceae|g__Collinsella|s__Collinsella_stercoris	Collinsella_stercoris	0.951389	0.860446	0.0216421	0.0652761	not significant
k__Bacteria|p__Actinobacteria|c__Coriobacteriia|o__Eggerthellales|f__Eggerthellaceae|g__Adlercreutzia|s__Adlercreutzia_equolifaciens	Adlercreutzia_equolifaciens	0.951389	0.845256	0.0216421	0.0730117	not significant
k__Bacteria|p__Actinobacteria|c__Coriobacteriia|o__Eggerthellales|f__Eggerthellaceae|g__Asaccharobacter|s__Asaccharobacter_celatus	Asaccharobacter_celatus	0.492231	0.679814	0.307831	0.16761	not significant
k__Bacteria|p__Actinobacteria|c__Coriobacteriia|o__Eggerthellales|f__Eggerthellaceae|g__Eggerthella|s__Eggerthella_lenta	Eggerthella_lenta	0.608978	0.511215	0.215398	0.291397	not significant
k__Bacteria|p__Actinobacteria|c__Coriobacteriia|o__Eggerthellales|f__Eggerthellaceae|g__Gordonibacter|s__Gordonibacter_pamelaeae	Gordonibacter_pamelaeae	0.825873	0.963863	0.0830867	0.0159849	not significant
k__Bacteria|p__Actinobacteria|c__Coriobacteriia|o__Eggerthellales|f__Eggerthellaceae|g__Slackia|s__Slackia_isoflavoniconvertens	Slackia_isoflavoniconvertens	0.529696	0.210277	0.275973	0.677207	not significant
k__Bacteria|p__Bacteroidetes|c__Bacteroidia|o__Bacteroidales|f__Bacteroidaceae|g__Bacteroides|s__Bacteroides_caccae	Bacteroides_caccae	0.994889	0.845256	0.00222559	0.0730117	not significant
k__Bacteria|p__Bacteroidetes|c__Bacteroidia|o__Bacteroidales|f__Bacteroidaceae|g__Bacteroides|s__Bacteroides_cellulosilyticus	Bacteroides_cellulosilyticus	0.529696	0.277338	0.275973	0.556991	not significant
k__Bacteria|p__Bacteroidetes|c__Bacteroidia|o__Bacteroidales|f__Bacteroidaceae|g__Bacteroides|s__Bacteroides_clarus	Bacteroides_clarus	0.982597	0.666319	0.00762472	0.176318	not significant
k__Bacteria|p__Bacteroidetes|c__Bacteroidia|o__Bacteroidales|f__Bacteroidaceae|g__Bacteroides|s__Bacteroides_coprocola	Bacteroides_coprocola	0.653689	0.162036	0.184629	0.790389	not significant
k__Bacteria|p__Bacteroidetes|c__Bacteroidia|o__Bacteroidales|f__Bacteroidaceae|g__Bacteroides|s__Bacteroides_dorei	Bacteroides_dorei	0.0197473	0.0052408	1.70449	2.2806	depleted
k__Bacteria|p__Bacteroidetes|c__Bacteroidia|o__Bacteroidales|f__Bacteroidaceae|g__Bacteroides|s__Bacteroides_eggerthii	Bacteroides_eggerthii	0.986447	0.866081	0.00592637	0.0624417	not significant
k__Bacteria|p__Bacteroidetes|c__Bacteroidia|o__Bacteroidales|f__Bacteroidaceae|g__Bacteroides|s__Bacteroides_faecis	Bacteroides_faecis	0.99949	0.549004	0.000221612	0.260424	not significant
k__Bacteria|p__Bacteroidetes|c__Bacteroidia|o__Bacteroidales|f__Bacteroidaceae|g__Bacteroides|s__Bacteroides_finegoldii	Bacteroides_finegoldii	0.937769	0.284452	0.0279043	0.545992	not significant
k__Bacteria|p__Bacteroidetes|c__Bacteroidia|o__Bacteroidales|f__Bacteroidaceae|g__Bacteroides|s__Bacteroides_fragilis	Bacteroides_fragilis	0.998002	0.423557	0.000868591	0.373088	not significant
k__Bacteria|p__Bacteroidetes|c__Bacteroidia|o__Bacteroidales|f__Bacteroidaceae|g__Bacteroides|s__Bacteroides_massiliensis	Bacteroides_massiliensis	0.752563	0.294371	0.123457	0.531105	not significant
k__Bacteria|p__Bacteroidetes|c__Bacteroidia|o__Bacteroidales|f__Bacteroidaceae|g__Bacteroides|s__Bacteroides_ovatus	Bacteroides_ovatus	0.289453	0.140166	0.538422	0.853359	not significant
k__Bacteria|p__Bacteroidetes|c__Bacteroidia|o__Bacteroidales|f__Bacteroidaceae|g__Bacteroides|s__Bacteroides_plebeius	Bacteroides_plebeius	0.137874	0.0396192	0.860517	1.40209	enriched
k__Bacteria|p__Bacteroidetes|c__Bacteroidia|o__Bacteroidales|f__Bacteroidaceae|g__Bacteroides|s__Bacteroides_salyersiae	Bacteroides_salyersiae	0.975582	0.81165	0.0107363	0.090631	not significant
k__Bacteria|p__Bacteroidetes|c__Bacteroidia|o__Bacteroidales|f__Bacteroidaceae|g__Bacteroides|s__Bacteroides_sp_CAG_144	Bacteroides_sp_CAG_144	0.519183	0.131628	0.28468	0.880652	not significant
k__Bacteria|p__Bacteroidetes|c__Bacteroidia|o__Bacteroidales|f__Bacteroidaceae|g__Bacteroides|s__Bacteroides_stercoris	Bacteroides_stercoris	0.113205	0.057022	0.946133	1.24396	not significant
k__Bacteria|p__Bacteroidetes|c__Bacteroidia|o__Bacteroidales|f__Bacteroidaceae|g__Bacteroides|s__Bacteroides_thetaiotaomicron	Bacteroides_thetaiotaomicron	0.779148	0.576723	0.10838	0.239033	not significant
k__Bacteria|p__Bacteroidetes|c__Bacteroidia|o__Bacteroidales|f__Bacteroidaceae|g__Bacteroides|s__Bacteroides_uniformis	Bacteroides_uniformis	0.922219	0.927857	0.0351662	0.0325191	not significant
k__Bacteria|p__Bacteroidetes|c__Bacteroidia|o__Bacteroidales|f__Bacteroidaceae|g__Bacteroides|s__Bacteroides_vulgatus	Bacteroides_vulgatus	0.127142	0.0343706	0.895712	1.46381	enriched
k__Bacteria|p__Bacteroidetes|c__Bacteroidia|o__Bacteroidales|f__Bacteroidaceae|g__Bacteroides|s__Bacteroides_xylanisolvens	Bacteroides_xylanisolvens	0.98959	0.764407	0.00454463	0.116675	not significant
k__Bacteria|p__Bacteroidetes|c__Bacteroidia|o__Bacteroidales|f__Barnesiellaceae|g__Barnesiella|s__Barnesiella_intestinihominis	Barnesiella_intestinihominis	0.569493	0.470963	0.244512	0.327013	not significant
k__Bacteria|p__Bacteroidetes|c__Bacteroidia|o__Bacteroidales|f__Barnesiellaceae|g__Coprobacter|s__Coprobacter_fastidiosus	Coprobacter_fastidiosus	0.99894	0.81182	0.0004605	0.0905402	not significant
k__Bacteria|p__Bacteroidetes|c__Bacteroidia|o__Bacteroidales|f__Barnesiellaceae|g__Coprobacter|s__Coprobacter_secundus	Coprobacter_secundus	0.684325	0.304781	0.164738	0.516012	not significant
k__Bacteria|p__Bacteroidetes|c__Bacteroidia|o__Bacteroidales|f__Odoribacteraceae|g__Butyricimonas|s__Butyricimonas_synergistica	Butyricimonas_synergistica	0.519183	0.533613	0.28468	0.272774	not significant
k__Bacteria|p__Bacteroidetes|c__Bacteroidia|o__Bacteroidales|f__Odoribacteraceae|g__Butyricimonas|s__Butyricimonas_virosa	Butyricimonas_virosa	0.388693	0.153495	0.410394	0.813906	not significant
k__Bacteria|p__Bacteroidetes|c__Bacteroidia|o__Bacteroidales|f__Odoribacteraceae|g__Odoribacter|s__Odoribacter_splanchnicus	Odoribacter_splanchnicus	0.927605	0.811186	0.032637	0.0908798	not significant
k__Bacteria|p__Bacteroidetes|c__Bacteroidia|o__Bacteroidales|f__Prevotellaceae|g__Paraprevotella|s__Paraprevotella_xylaniphila	Paraprevotella_xylaniphila	0.0546766	0.0144472	1.2622	1.84022	enriched
k__Bacteria|p__Bacteroidetes|c__Bacteroidia|o__Bacteroidales|f__Prevotellaceae|g__Prevotella|s__Prevotella_copri	Prevotella_copri	0.714177	0.747178	0.146194	0.126576	not significant
k__Bacteria|p__Bacteroidetes|c__Bacteroidia|o__Bacteroidales|f__Prevotellaceae|g__Prevotella|s__Prevotella_sp_885	Prevotella_sp_885	0.982597	1	0.00762472	0	not significant
k__Bacteria|p__Bacteroidetes|c__Bacteroidia|o__Bacteroidales|f__Prevotellaceae|g__Prevotella|s__Prevotella_sp_AM42_24	Prevotella_sp_AM42_24	0.295908	0.0911998	0.528843	1.04001	not significant
k__Bacteria|p__Bacteroidetes|c__Bacteroidia|o__Bacteroidales|f__Prevotellaceae|g__Prevotella|s__Prevotella_sp_CAG_279	Prevotella_sp_CAG_279	0.742945	0.265806	0.129044	0.575435	not significant
k__Bacteria|p__Bacteroidetes|c__Bacteroidia|o__Bacteroidales|f__Prevotellaceae|g__Prevotella|s__Prevotella_stercorea	Prevotella_stercorea	0.825873	0.140654	0.0830867	0.851848	not significant
k__Bacteria|p__Bacteroidetes|c__Bacteroidia|o__Bacteroidales|f__Rikenellaceae|g__Alistipes|s__Alistipes_finegoldii	Alistipes_finegoldii	0.804903	0.849367	0.0942564	0.0709047	not significant
k__Bacteria|p__Bacteroidetes|c__Bacteroidia|o__Bacteroidales|f__Rikenellaceae|g__Alistipes|s__Alistipes_indistinctus	Alistipes_indistinctus	0.998002	0.845934	0.000868591	0.0726633	not significant
k__Bacteria|p__Bacteroidetes|c__Bacteroidia|o__Bacteroidales|f__Rikenellaceae|g__Alistipes|s__Alistipes_putredinis	Alistipes_putredinis	0.508632	0.408481	0.293596	0.388828	not significant
k__Bacteria|p__Bacteroidetes|c__Bacteroidia|o__Bacteroidales|f__Rikenellaceae|g__Alistipes|s__Alistipes_shahii	Alistipes_shahii	0.86522	0.674486	0.0628733	0.171027	not significant
k__Bacteria|p__Bacteroidetes|c__Bacteroidia|o__Bacteroidales|f__Tannerellaceae|g__Parabacteroides|s__Parabacteroides_distasonis	Parabacteroides_distasonis	0.742945	0.967172	0.129044	0.0144965	not significant
k__Bacteria|p__Bacteroidetes|c__Bacteroidia|o__Bacteroidales|f__Tannerellaceae|g__Parabacteroides|s__Parabacteroides_merdae	Parabacteroides_merdae	0.0802339	0.223811	1.09564	0.650118	not significant
k__Bacteria|p__Firmicutes|c__Bacilli|o__Lactobacillales|f__Enterococcaceae|g__Enterococcus|s__Enterococcus_faecalis	Enterococcus_faecalis	0.406541	0.0537215	0.390896	1.26985	not significant
k__Bacteria|p__Firmicutes|c__Bacilli|o__Lactobacillales|f__Enterococcaceae|g__Enterococcus|s__Enterococcus_faecium	Enterococcus_faecium	0.733218	0.427006	0.134767	0.369566	not significant
k__Bacteria|p__Firmicutes|c__Bacilli|o__Lactobacillales|f__Lactobacillaceae|g__Lactobacillus|s__Lactobacillus_delbrueckii	Lactobacillus_delbrueckii	0.996998	0.631047	0.00130553	0.199938	not significant
k__Bacteria|p__Firmicutes|c__Bacilli|o__Lactobacillales|f__Lactobacillaceae|g__Lactobacillus|s__Lactobacillus_fermentum	Lactobacillus_fermentum	0.808758	0.520812	0.0921813	0.283319	not significant
k__Bacteria|p__Firmicutes|c__Bacilli|o__Lactobacillales|f__Lactobacillaceae|g__Lactobacillus|s__Lactobacillus_rogosae	Lactobacillus_rogosae	0.569493	0.223565	0.244512	0.650596	not significant
k__Bacteria|p__Firmicutes|c__Bacilli|o__Lactobacillales|f__Lactobacillaceae|g__Lactobacillus|s__Lactobacillus_ruminis	Lactobacillus_ruminis	0.999347	0.948531	0.000283845	0.0229485	not significant
k__Bacteria|p__Firmicutes|c__Bacilli|o__Lactobacillales|f__Streptococcaceae|g__Streptococcus|s__Streptococcus_anginosus_group	Streptococcus_anginosus_group	0.990649	0.571279	0.00408034	0.243152	not significant
k__Bacteria|p__Firmicutes|c__Bacilli|o__Lactobacillales|f__Streptococcaceae|g__Streptococcus|s__Streptococcus_gordonii	Streptococcus_gordonii	0.769831	0.648054	0.113604	0.188389	not significant
k__Bacteria|p__Firmicutes|c__Bacilli|o__Lactobacillales|f__Streptococcaceae|g__Streptococcus|s__Streptococcus_parasanguinis	Streptococcus_parasanguinis	0.569493	0.149255	0.244512	0.826071	not significant
k__Bacteria|p__Firmicutes|c__Bacilli|o__Lactobacillales|f__Streptococcaceae|g__Streptococcus|s__Streptococcus_salivarius	Streptococcus_salivarius	0.972608	0.695033	0.0120622	0.157994	not significant
k__Bacteria|p__Firmicutes|c__Bacilli|o__Lactobacillales|f__Streptococcaceae|g__Streptococcus|s__Streptococcus_thermophilus	Streptococcus_thermophilus	0.911949	0.510814	0.0400294	0.291737	not significant
k__Bacteria|p__Firmicutes|c__Clostridia|o__Clostridiales|f__Clostridiaceae|g__Clostridium|s__Clostridium_sp_CAG_167	Clostridium_sp_CAG_167	0.982597	0.93843	0.00762472	0.0275982	not significant
k__Bacteria|p__Firmicutes|c__Clostridia|o__Clostridiales|f__Clostridiaceae|g__Clostridium|s__Clostridium_sp_CAG_253	Clostridium_sp_CAG_253	0.588073	0.147568	0.230569	0.831007	not significant
k__Bacteria|p__Firmicutes|c__Clostridia|o__Clostridiales|f__Clostridiaceae|g__Clostridium|s__Clostridium_sp_CAG_58	Clostridium_sp_CAG_58	0.694019	0.327563	0.158629	0.484705	not significant
k__Bacteria|p__Firmicutes|c__Clostridia|o__Clostridiales|f__Clostridiales_unclassified|g__Clostridiales_unclassified|s__Bacteroides_pectinophilus	Bacteroides_pectinophilus	0.999995	0.666438	2.13864e-06	0.17624	not significant
k__Bacteria|p__Firmicutes|c__Clostridia|o__Clostridiales|f__Clostridiales_unclassified|g__Intestinimonas|s__Intestinimonas_butyriciproducens	Intestinimonas_butyriciproducens	0.999834	0.829507	7.21489e-05	0.0811798	not significant
k__Bacteria|p__Firmicutes|c__Clostridia|o__Clostridiales|f__Clostridiales_unclassified|g__Lawsonibacter|s__Lawsonibacter_asaccharolyticus	Lawsonibacter_asaccharolyticus	0.529696	0.20137	0.275973	0.696005	not significant
k__Bacteria|p__Firmicutes|c__Clostridia|o__Clostridiales|f__Eubacteriaceae|g__Eubacterium|s__Eubacterium_eligens	Eubacterium_eligens	0.804903	0.569751	0.0942564	0.244315	not significant
k__Bacteria|p__Firmicutes|c__Clostridia|o__Clostridiales|f__Eubacteriaceae|g__Eubacterium|s__Eubacterium_hallii	Eubacterium_hallii	0.608978	0.662639	0.215398	0.178723	not significant
k__Bacteria|p__Firmicutes|c__Clostridia|o__Clostridiales|f__Eubacteriaceae|g__Eubacterium|s__Eubacterium_ramulus	Eubacterium_ramulus	0.169897	0.564018	0.769815	0.248707	not significant
k__Bacteria|p__Firmicutes|c__Clostridia|o__Clostridiales|f__Eubacteriaceae|g__Eubacterium|s__Eubacterium_sp_CAG_180	Eubacterium_sp_CAG_180	0.281038	0.516217	0.551235	0.287167	not significant
k__Bacteria|p__Firmicutes|c__Clostridia|o__Clostridiales|f__Eubacteriaceae|g__Eubacterium|s__Eubacterium_sp_CAG_251	Eubacterium_sp_CAG_251	1	0.800708	5.13273e-08	0.0965256	not significant
k__Bacteria|p__Firmicutes|c__Clostridia|o__Clostridiales|f__Eubacteriaceae|g__Eubacterium|s__Eubacterium_sp_CAG_274	Eubacterium_sp_CAG_274	1	0.699336	5.13273e-08	0.155314	not significant
k__Bacteria|p__Firmicutes|c__Clostridia|o__Clostridiales|f__Eubacteriaceae|g__Eubacterium|s__Eubacterium_sp_CAG_38	Eubacterium_sp_CAG_38	0.203119	0.412646	0.692249	0.384422	not significant
k__Bacteria|p__Firmicutes|c__Clostridia|o__Clostridiales|f__Eubacteriaceae|g__Eubacterium|s__Eubacterium_ventriosum	Eubacterium_ventriosum	0.694019	0.574941	0.158629	0.240377	not significant
k__Bacteria|p__Firmicutes|c__Clostridia|o__Clostridiales|f__Lachnospiraceae|g__Anaerostipes|s__Anaerostipes_hadrus	Anaerostipes_hadrus	0.137874	0.0766939	0.860517	1.11524	not significant
k__Bacteria|p__Firmicutes|c__Clostridia|o__Clostridiales|f__Lachnospiraceae|g__Blautia|s__Blautia_obeum	Blautia_obeum	0.356052	0.295721	0.448486	0.529117	not significant
k__Bacteria|p__Firmicutes|c__Clostridia|o__Clostridiales|f__Lachnospiraceae|g__Blautia|s__Blautia_wexlerae	Blautia_wexlerae	0.86522	0.960606	0.0628733	0.0174549	not significant
k__Bacteria|p__Firmicutes|c__Clostridia|o__Clostridiales|f__Lachnospiraceae|g__Blautia|s__Ruminococcus_gnavus	Ruminococcus_gnavus	0.825873	0.440334	0.0830867	0.356218	not significant
k__Bacteria|p__Firmicutes|c__Clostridia|o__Clostridiales|f__Lachnospiraceae|g__Blautia|s__Ruminococcus_torques	Ruminococcus_torques	0.398433	0.748002	0.399645	0.126097	not significant
k__Bacteria|p__Firmicutes|c__Clostridia|o__Clostridiales|f__Lachnospiraceae|g__Butyrivibrio|s__Butyrivibrio_crossotus	Butyrivibrio_crossotus	0.479495	0.294371	0.319216	0.531105	not significant
k__Bacteria|p__Firmicutes|c__Clostridia|o__Clostridiales|f__Lachnospiraceae|g__Butyrivibrio|s__Butyrivibrio_sp_CAG_318	Butyrivibrio_sp_CAG_318	0.762319	0.24059	0.117863	0.618722	not significant
k__Bacteria|p__Firmicutes|c__Clostridia|o__Clostridiales|f__Lachnospiraceae|g__Coprococcus|s__Coprococcus_catus	Coprococcus_catus	0.433823	0.102977	0.362687	0.987259	not significant
k__Bacteria|p__Firmicutes|c__Clostridia|o__Clostridiales|f__Lachnospiraceae|g__Coprococcus|s__Coprococcus_comes	Coprococcus_comes	0.872525	0.81111	0.0592221	0.0909205	not significant
k__Bacteria|p__Firmicutes|c__Clostridia|o__Clostridiales|f__Lachnospiraceae|g__Coprococcus|s__Coprococcus_eutactus	Coprococcus_eutactus	0.529696	0.44236	0.275973	0.354224	not significant
k__Bacteria|p__Firmicutes|c__Clostridia|o__Clostridiales|f__Lachnospiraceae|g__Dorea|s__Dorea_formicigenerans	Dorea_formicigenerans	0.608978	0.875624	0.215398	0.0576822	not significant
k__Bacteria|p__Firmicutes|c__Clostridia|o__Clostridiales|f__Lachnospiraceae|g__Dorea|s__Dorea_longicatena	Dorea_longicatena	0.942496	0.723383	0.0257207	0.140632	not significant
k__Bacteria|p__Firmicutes|c__Clostridia|o__Clostridiales|f__Lachnospiraceae|g__Fusicatenibacter|s__Fusicatenibacter_saccharivorans	Fusicatenibacter_saccharivorans	0.742945	0.558924	0.129044	0.252647	not significant
k__Bacteria|p__Firmicutes|c__Clostridia|o__Clostridiales|f__Lachnospiraceae|g__Lachnoclostridium|s__Clostridium_citroniae	Clostridium_citroniae	0.999834	0.991612	7.21489e-05	0.0036583	not significant
k__Bacteria|p__Firmicutes|c__Clostridia|o__Clostridiales|f__Lachnospiraceae|g__Lachnospiraceae_unclassified|s__Eubacterium_rectale	Eubacterium_rectale	0.917821	0.993425	0.0372422	0.00286511	not significant
k__Bacteria|p__Firmicutes|c__Clostridia|o__Clostridiales|f__Lachnospiraceae|g__Lachnospira|s__Lachnospira_pectinoschiza	Lachnospira_pectinoschiza	0.182745	0.157696	0.738155	0.802179	not significant
k__Bacteria|p__Firmicutes|c__Clostridia|o__Clostridiales|f__Lachnospiraceae|g__Roseburia|s__Roseburia_faecis	Roseburia_faecis	0.619684	1	0.20783	0	not significant
k__Bacteria|p__Firmicutes|c__Clostridia|o__Clostridiales|f__Lachnospiraceae|g__Roseburia|s__Roseburia_hominis	Roseburia_hominis	0.942496	0.674391	0.0257207	0.171088	not significant
k__Bacteria|p__Firmicutes|c__Clostridia|o__Clostridiales|f__Lachnospiraceae|g__Roseburia|s__Roseburia_intestinalis	Roseburia_intestinalis	0.254571	0.272087	0.594192	0.565293	not significant
k__Bacteria|p__Firmicutes|c__Clostridia|o__Clostridiales|f__Lachnospiraceae|g__Roseburia|s__Roseburia_inulinivorans	Roseburia_inulinivorans	0.86522	0.798539	0.0628733	0.0977037	not significant
k__Bacteria|p__Firmicutes|c__Clostridia|o__Clostridiales|f__Lachnospiraceae|g__Roseburia|s__Roseburia_sp_CAG_182	Roseburia_sp_CAG_182	0.99836	0.714851	0.000712749	0.145785	not significant
k__Bacteria|p__Firmicutes|c__Clostridia|o__Clostridiales|f__Lachnospiraceae|g__Roseburia|s__Roseburia_sp_CAG_309	Roseburia_sp_CAG_309	0.999705	0.936689	0.000128076	0.0284048	not significant
k__Bacteria|p__Firmicutes|c__Clostridia|o__Clostridiales|f__Lachnospiraceae|g__Roseburia|s__Roseburia_sp_CAG_471	Roseburia_sp_CAG_471	0.519183	0.288811	0.28468	0.539386	not significant
k__Bacteria|p__Firmicutes|c__Clostridia|o__Clostridiales|f__Oscillospiraceae|g__Oscillibacter|s__Oscillibacter_sp_57_20	Oscillibacter_sp_57_20	0.825873	0.698776	0.0830867	0.155662	not significant
k__Bacteria|p__Firmicutes|c__Clostridia|o__Clostridiales|f__Oscillospiraceae|g__Oscillibacter|s__Oscillibacter_sp_CAG_241	Oscillibacter_sp_CAG_241	0.825873	0.422685	0.0830867	0.373983	not significant
k__Bacteria|p__Firmicutes|c__Clostridia|o__Clostridiales|f__Peptostreptococcaceae|g__Intestinibacter|s__Intestinibacter_bartlettii	Intestinibacter_bartlettii	0.986447	0.698253	0.00592637	0.155987	not significant
k__Bacteria|p__Firmicutes|c__Clostridia|o__Clostridiales|f__Ruminococcaceae|g__Agathobaculum|s__Agathobaculum_butyriciproducens	Agathobaculum_butyriciproducens	0.911949	0.735756	0.0400294	0.133266	not significant
k__Bacteria|p__Firmicutes|c__Clostridia|o__Clostridiales|f__Ruminococcaceae|g__Anaerotruncus|s__Anaerotruncus_colihominis	Anaerotruncus_colihominis	0.994016	0.570459	0.00260671	0.243775	not significant
k__Bacteria|p__Firmicutes|c__Clostridia|o__Clostridiales|f__Ruminococcaceae|g__Faecalibacterium|s__Faecalibacterium_prausnitzii	Faecalibacterium_prausnitzii	0.899719	0.993433	0.045893	0.00286158	not significant
k__Bacteria|p__Firmicutes|c__Clostridia|o__Clostridiales|f__Ruminococcaceae|g__Flavonifractor|s__Flavonifractor_plautii	Flavonifractor_plautii	0.11794	0.127365	0.928339	0.894949	not significant
k__Bacteria|p__Firmicutes|c__Clostridia|o__Clostridiales|f__Ruminococcaceae|g__Gemmiger|s__Gemmiger_formicilis	Gemmiger_formicilis	0.326357	0.494367	0.486308	0.30595	not significant
k__Bacteria|p__Firmicutes|c__Clostridia|o__Clostridiales|f__Ruminococcaceae|g__Ruminococcaceae_unclassified|s__Eubacterium_siraeum	Eubacterium_siraeum	0.388693	0.178911	0.410394	0.747363	not significant
k__Bacteria|p__Firmicutes|c__Clostridia|o__Clostridiales|f__Ruminococcaceae|g__Ruminococcaceae_unclassified|s__Ruminococcaceae_bacterium_D5	Ruminococcaceae_bacterium_D5	0.443405	0.0988255	0.3532	1.00513	not significant
k__Bacteria|p__Firmicutes|c__Clostridia|o__Clostridiales|f__Ruminococcaceae|g__Ruminococcus|s__Ruminococcus_bicirculans	Ruminococcus_bicirculans	0.962946	0.758945	0.0163983	0.11979	not significant
k__Bacteria|p__Firmicutes|c__Clostridia|o__Clostridiales|f__Ruminococcaceae|g__Ruminococcus|s__Ruminococcus_bromii	Ruminococcus_bromii	0.365604	0.363885	0.436989	0.439036	not significant
k__Bacteria|p__Firmicutes|c__Clostridia|o__Clostridiales|f__Ruminococcaceae|g__Ruminococcus|s__Ruminococcus_callidus	Ruminococcus_callidus	0.982597	0.515013	0.00762472	0.288182	not significant
k__Bacteria|p__Firmicutes|c__Clostridia|o__Clostridiales|f__Ruminococcaceae|g__Ruminococcus|s__Ruminococcus_lactaris	Ruminococcus_lactaris	0.0268225	0.0458405	1.5715	1.33875	enriched
k__Bacteria|p__Firmicutes|c__Clostridia|o__Clostridiales|f__Ruminococcaceae|g__Ruminococcus|s__Ruminococcus_sp_CAG_488	Ruminococcus_sp_CAG_488	0.994016	0.822389	0.00260671	0.0849226	not significant
k__Bacteria|p__Firmicutes|c__Clostridia|o__Clostridiales|f__Ruminococcaceae|g__Ruminococcus|s__Ruminococcus_sp_CAG_579	Ruminococcus_sp_CAG_579	0.999347	0.536355	0.000283845	0.270548	not significant
k__Bacteria|p__Firmicutes|c__Clostridia|o__Clostridiales|f__Ruminococcaceae|g__Ruthenibacterium|s__Ruthenibacterium_lactatiformans	Ruthenibacterium_lactatiformans	0.762319	1	0.117863	0	not significant
k__Bacteria|p__Firmicutes|c__Erysipelotrichia|o__Erysipelotrichales|f__Erysipelotrichaceae|g__Catenibacterium|s__Catenibacterium_mitsuokai	Catenibacterium_mitsuokai	0.988069	0.816355	0.00521261	0.0881211	not significant
k__Bacteria|p__Firmicutes|c__Erysipelotrichia|o__Erysipelotrichales|f__Erysipelotrichaceae|g__Holdemanella|s__Holdemanella_biformis	Holdemanella_biformis	0.999779	0.696803	9.61935e-05	0.15689	not significant
k__Bacteria|p__Firmicutes|c__Firmicutes_unclassified|o__Firmicutes_unclassified|f__Firmicutes_unclassified|g__Firmicutes_unclassified|s__Firmicutes_bacterium_CAG_110	Firmicutes_bacterium_CAG_110	0.105137	0.0360921	0.978246	1.44259	depleted
k__Bacteria|p__Firmicutes|c__Firmicutes_unclassified|o__Firmicutes_unclassified|f__Firmicutes_unclassified|g__Firmicutes_unclassified|s__Firmicutes_bacterium_CAG_170	Firmicutes_bacterium_CAG_170	0.26653	0.203229	0.574254	0.692015	not significant
k__Bacteria|p__Firmicutes|c__Firmicutes_unclassified|o__Firmicutes_unclassified|f__Firmicutes_unclassified|g__Firmicutes_unclassified|s__Firmicutes_bacterium_CAG_238	Firmicutes_bacterium_CAG_238	0.208012	0.143811	0.681911	0.842207	not significant
k__Bacteria|p__Firmicutes|c__Firmicutes_unclassified|o__Firmicutes_unclassified|f__Firmicutes_unclassified|g__Firmicutes_unclassified|s__Firmicutes_bacterium_CAG_83	Firmicutes_bacterium_CAG_83	0.951389	0.686346	0.0216421	0.163457	not significant
k__Bacteria|p__Firmicutes|c__Firmicutes_unclassified|o__Firmicutes_unclassified|f__Firmicutes_unclassified|g__Firmicutes_unclassified|s__Firmicutes_bacterium_CAG_95	Firmicutes_bacterium_CAG_95	0.388693	0.2655	0.410394	0.575936	not significant
k__Bacteria|p__Firmicutes|c__Negativicutes|o__Acidaminococcales|f__Acidaminococcaceae|g__Phascolarctobacterium|s__Phascolarctobacterium_faecium	Phascolarctobacterium_faecium	0.986447	0.953333	0.00592637	0.0207553	not significant
k__Bacteria|p__Firmicutes|c__Negativicutes|o__Selenomonadales|f__Selenomonadaceae|g__Megamonas|s__Megamonas_funiformis	Megamonas_funiformis	0.996998	0.954754	0.00130553	0.0201084	not significant
k__Bacteria|p__Firmicutes|c__Negativicutes|o__Selenomonadales|f__Selenomonadaceae|g__Mitsuokella|s__Mitsuokella_jalaludinii	Mitsuokella_jalaludinii	0.643653	0.0479517	0.191348	1.3192	depleted
k__Bacteria|p__Firmicutes|c__Negativicutes|o__Veillonellales|f__Veillonellaceae|g__Dialister|s__Dialister_succinatiphilus	Dialister_succinatiphilus	0.752563	0.550243	0.123457	0.259445	not significant
k__Bacteria|p__Firmicutes|c__Negativicutes|o__Veillonellales|f__Veillonellaceae|g__Megasphaera|s__Megasphaera_elsdenii	Megasphaera_elsdenii	1	1	5.13273e-08	0	not significant
k__Bacteria|p__Firmicutes|c__Negativicutes|o__Veillonellales|f__Veillonellaceae|g__Veillonella|s__Veillonella_atypica	Veillonella_atypica	0.975582	0.682899	0.0107363	0.165643	not significant
k__Bacteria|p__Firmicutes|c__Negativicutes|o__Veillonellales|f__Veillonellaceae|g__Veillonella|s__Veillonella_parvula	Veillonella_parvula	0.169897	0.0894123	0.769815	1.0486	not significant
k__Bacteria|p__Lentisphaerae|c__Lentisphaeria|o__Victivallales|f__Victivallaceae|g__Victivallis|s__Victivallis_vadensis	Victivallis_vadensis	0.911949	0.950706	0.0400294	0.0219539	not significant
k__Bacteria|p__Proteobacteria|c__Betaproteobacteria|o__Burkholderiales|f__Sutterellaceae|g__Parasutterella|s__Parasutterella_excrementihominis	Parasutterella_excrementihominis	0.98959	0.904256	0.00454463	0.0437084	not significant
k__Bacteria|p__Proteobacteria|c__Betaproteobacteria|o__Burkholderiales|f__Sutterellaceae|g__Sutterella|s__Sutterella_parvirubra	Sutterella_parvirubra	0.857865	0.251755	0.0665812	0.599022	not significant
k__Bacteria|p__Proteobacteria|c__Betaproteobacteria|o__Burkholderiales|f__Sutterellaceae|g__Turicimonas|s__Turicimonas_muris	Turicimonas_muris	0.999347	0.427575	0.000283845	0.368988	not significant
k__Bacteria|p__Proteobacteria|c__Deltaproteobacteria|o__Desulfovibrionales|f__Desulfovibrionaceae|g__Bilophila|s__Bilophila_wadsworthia	Bilophila_wadsworthia	0.608978	0.423816	0.215398	0.372823	not significant
k__Bacteria|p__Proteobacteria|c__Deltaproteobacteria|o__Desulfovibrionales|f__Desulfovibrionaceae|g__Desulfovibrionaceae_unclassified|s__Desulfovibrionaceae_bacterium	Desulfovibrionaceae_bacterium	0.986447	0.613099	0.00592637	0.212469	not significant
k__Bacteria|p__Proteobacteria|c__Deltaproteobacteria|o__Desulfovibrionales|f__Desulfovibrionaceae|g__Desulfovibrio|s__Desulfovibrio_piger	Desulfovibrio_piger	0.724217	0.788824	0.140131	0.10302	not significant
k__Bacteria|p__Proteobacteria|c__Gammaproteobacteria|o__Enterobacterales|f__Enterobacteriaceae|g__Enterobacter|s__Enterobacter_cloacae_complex	Enterobacter_cloacae_complex	0.413959	0.0571641	0.383042	1.24288	not significant
k__Bacteria|p__Proteobacteria|c__Gammaproteobacteria|o__Enterobacterales|f__Enterobacteriaceae|g__Escherichia|s__Escherichia_coli	Escherichia_coli	0.338415	0.352755	0.47055	0.452527	not significant
k__Bacteria|p__Proteobacteria|c__Gammaproteobacteria|o__Enterobacterales|f__Enterobacteriaceae|g__Klebsiella|s__Klebsiella_pneumoniae	Klebsiella_pneumoniae	0.795996	0.351091	0.099089	0.45458	not significant
k__Bacteria|p__Proteobacteria|c__Gammaproteobacteria|o__Enterobacterales|f__Enterobacteriaceae|g__Klebsiella|s__Klebsiella_quasipneumoniae	Klebsiella_quasipneumoniae	0.893143	0.558653	0.049079	0.252858	not significant
k__Bacteria|p__Proteobacteria|c__Gammaproteobacteria|o__Enterobacterales|f__Enterobacteriaceae|g__Klebsiella|s__Klebsiella_variicola	Klebsiella_variicola	0.795996	0.224485	0.099089	0.648813	not significant
k__Bacteria|p__Proteobacteria|c__Gammaproteobacteria|o__Pasteurellales|f__Pasteurellaceae|g__Haemophilus|s__Haemophilus_parainfluenzae	Haemophilus_parainfluenzae	0.999705	0.787777	0.000128076	0.103597	not significant
k__Bacteria|p__Proteobacteria|c__Proteobacteria_unclassified|o__Proteobacteria_unclassified|f__Proteobacteria_unclassified|g__Proteobacteria_unclassified|s__Proteobacteria_bacterium_CAG_139	Proteobacteria_bacterium_CAG_139	0.996998	0.553943	0.00130553	0.256535	not significant
k__Bacteria|p__Verrucomicrobia|c__Verrucomicrobiae|o__Verrucomicrobiales|f__Akkermansiaceae|g__Akkermansia|s__Akkermansia_muciniphila	Akkermansia_muciniphila	0.825873	0.467267	0.0830867	0.330435	not significant

[truncated: 1 more sheets: Medium_vs_Low-m3]
