# Supplementary material for: Multi-omics analysis reveals the key factors involved in the severity of the Alzheimer’s disease
Source: Alzheimers Res Ther. 2024 Oct 2;16:213. doi: 10.1186/s13195-024-01578-6 (PMC11448018; doi:10.1186/s13195-024-01578-6)
Supplement: Supplementary file 6 — Supplementary Material 6. [file 13195_2024_1578_MOESM6_ESM.xlsx]

## Sheet: Head
This file contains the saliva metagenomics data and analysis
Sheet name	Description	Day	MetaPhlAn version
Saliva_Metagenomics_v1	This sheet houses the combined data on saliva microbiome relative abundance at the species level.	0	v4
Saliva_Barplot	Showcases the average relative abundance of the saliva microbiome at the class level across different ADAS-Cog groups.	0	v4
Saliva_High_vs_Low	Features the differential analysis of saliva species relative abundance between the high and low ADAS-Cog groups. P-values are computed using two statistical methods: the Kolmogorov-Smirnov test (pval1) and the Mann-Whitney U test (pval2).	0	v4
Saliva_High_vs_Medium	Features the differential analysis of saliva species relative abundance between the high and moderate ADAS-Cog groups. P-values are computed using two statistical methods: the Kolmogorov-Smirnov test (pval1) and the Mann-Whitney U test (pval2).	0	v4
Saliva_Medium_vs_Low	Features the differential analysis of saliva species relative abundance between the moderate and low ADAS-Cog groups. P-values are computed using two statistical methods: the Kolmogorov-Smirnov test (pval1) and the Mann-Whitney U test (pval2).	0	v4
Saliva_Metagenomics_v3	This sheet houses the combined data on saliva microbiome relative abundance at the species level.	84	v4
Barplot-m3	Showcases the average relative abundance of the saliva microbiome at the class level across different ADAS-Cog groups.	0	v3
High_vs_Low-m3	Features the differential analysis of saliva species relative abundance between the high and low ADAS-Cog groups. P-values are computed using two statistical methods: the Kolmogorov-Smirnov test (pval1) and the Mann-Whitney U test (pval2).	0	v3
High_vs_Medium-m3	Features the differential analysis of saliva species relative abundance between the high and moderate ADAS-Cog groups. P-values are computed using two statistical methods: the Kolmogorov-Smirnov test (pval1) and the Mann-Whitney U test (pval2).	0	v3
Medium_vs_Low-m3	Features the differential analysis of saliva species relative abundance between the moderate and low ADAS-Cog groups. P-values are computed using two statistical methods: the Kolmogorov-Smirnov test (pval1) and the Mann-Whitney U test (pval2).	0	v3

## Sheet: Saliva_Metagenomics_v1
Patient ID	Neisseria_subflava	Prevotella_jejuni	Veillonella_dispar	Bacteroidaceae_unclassified_SGB1468	Actinomyces_graevenitzii	Prevotella_melaninogenica	Megasphaera_micronuciformis	Candidatus_Saccharibacteria_unclassified_SGB19850	Veillonella_atypica	Porphyromonas_pasteri	Prevotella_pallens	Veillonella_rogosae	Alloprevotella_tannerae	Streptococcus_mitis	Actinomyces_SGB17168	Lancefieldella_parvula	Veillonella_tobetsuensis	Haemophilus_parainfluenzae	Veillonella_parvula	GGB4936_SGB6889	Solobacterium_SGB6833	Eubacterium_sulci	Neisseria_sicca	Prevotella_salivae	Selenomonas_SGB5880	Trueperella_pyogenes	Streptococcus_sp_263_SSPC	Leptotrichia_wadei	Tannerella_sp_oral_taxon_HOT_286	Rothia_mucilaginosa	Lautropia_mirabilis	Isoptericola_variabilis	Streptococcus_infantis	Mogibacterium_diversum	Campylobacter_concisus	Streptococcus_parasanguinis	Streptococcus_gordonii	Streptococcus_oralis	Prevotella_sp_HJM029	Oribacterium_asaccharolyticum	Fusobacterium_pseudoperiodonticum	Prevotella_nanceiensis	Lachnoanaerobaculum_sp_ICM7	Capnocytophaga_leadbetteri	Actinomyces_bouchesdurhonensis	Leptotrichia_sp_oral_taxon_215	Actinomyces_sp_S6_Spd3	Oribacterium_parvum	Lachnoanaerobaculum_orale
TR10001	13.7438	6.9677	6.12494	5.35304	3.75767	3.57818	3.55098	3.27253	3.12112	3.07108	2.85985	2.67896	2.44159	2.30462	2.17584	1.97211	1.48012	1.47357	1.37644	1.28866	1.24871	1.1373	1.06335	1.06069	0.97583	0.94276	0.90099	0.77005	0.73806	0.7128	0.68722	0.65322	0.59717	0.5911	0.56891	0.5208	0.46359	0.45254	0.43982	0.42923	0.42507	0.40318	0.39816	0.38911	0.38862	0.38632	0.37408	0.35028	0.32821
TR10002	10.8015	1.30653	0.8884	0.68495	0.08464	4.77892	0.25528	1.52136	1.0687	9.94124	6.52318	1.3411	1.96771	1.29058	0.02503	0.12782	0	2.87762	1.29126	0.26869	0.11039	0.25266	8.89899	0.525	0.06267	0.17206	0.39089	0.06596	0.16584	1.00147	0.11166	0.42206	0.51313	0.0658	0.37373	1.13639	1.17017	2.73046	0.0208	0.0084	1.01703	4.89781	0.01811	0.04397	0	0.10346	0.08916	0.0158	0.00475
TR10004	0.26505	8.53173	4.45193	3.54639	0.83725	7.08564	3.01372	0.21499	4.26255	3.28412	2.77753	0.45984	0.02401	1.86888	0	1.51391	0	0.99176	4.0002	0	0.58565	0.28587	5.0115	1.8279	0.63036	0.35555	1.49844	0.6028	0	1.92342	0	0.00292	0.40095	0.5586	1.58672	2.60268	2.47473	5.12197	0	0.14777	0.19273	0.78597	0	0	0	0.0211	0.02759	0	0.23336
TR10005	11.4723	0.33038	2.68498	2.2384	0.47341	11.8387	0.49085	0.60705	1.0011	3.06291	5.81369	0.34022	0.38674	1.18066	0	0.15492	0	3.94112	1.33679	0	0.28078	0.5298	3.34476	0.504	0.20991	0.11948	0.99612	0.44316	0.37174	3.80651	0.1247	0.25372	0.20084	0.2363	0.67775	0.581	0.26674	0.85145	0.31588	0.0455	1.67713	0.03708	0.10756	0.20337	0	0.53246	0.04953	0.13482	0.14738
TR10006	17.9903	0.60793	0.31396	1.0393	0.02424	4.67914	0.41281	0.52077	0.91449	7.65969	0.47454	0.90543	1.19905	1.71752	0.15389	0	0	4.52095	0.03597	0	0	0	5.71858	0.45063	0	0.52034	0.52985	0	0.42452	3.13195	0.15548	0	0	0	0	0.34657	0	0	0	0	1.09052	0.57529	0	2.10735	0	0	0	0	0
TR10008	19.1597	0.99687	0.35748	13.2006	2.65439	0.49464	2.15355	2.85012	1.90109	8.98768	0.39339	0.14993	0.03713	0.02672	3.27975	4.80312	0	0.18641	0.01668	0	0.01886	0.03313	0.38297	0.99741	4.48567	1.03005	0.03094	0.00915	0.72719	3.15576	0.18002	0.84791	0	0.06154	0.27231	0.16872	0	0.03366	0.14211	0.21251	0.03008	0.05478	0	0	1.68552	0	0.29655	0.31648	0.02676
TR10011	7.34376	3.44873	0	0.7307	0.00541	1.63554	0.32187	0	0.47024	6.39623	2.63331	2.70846	1.48618	0.36454	0	0.02161	0	3.90879	3.76824	0	0.06188	0	0.80064	0.23182	0.16896	0	0.30843	0.02121	0.53873	0.75905	0.12283	0.0158	0.63788	0.02107	0.15883	0.06068	1.02193	1.07368	0	0	0.83604	0.58458	0.087	0.22927	0	0.33512	0	0	0
TR10012	6.95382	0	0	0.27374	2.74313	2.22284	0.04606	0.83391	0.02823	3.50918	1.27246	3.30827	0.06663	1.19802	0	0.26464	0	1.48356	5.98407	0	0.28767	0.30013	1.35001	0.50919	0	0.49526	0.66392	0	0.34495	3.50026	3.0592	0.49988	0.94428	0.20865	0.11139	2.0756	2.26046	1.44037	0	0.02153	0.36983	0.27311	0.36974	0.70667	0	0.25191	0.03109	0	0.03652
TR10013	43.3833	0	0	0.43374	0.21774	0.76688	0.0433	0.18315	0	16.2387	0	0.88273	0.26416	0.03765	0.5019	0.10202	0	1.63127	0.01041	0	0	0.00614	1.43892	0	0	0.84202	0.28366	0	0.24809	14.2133	0.08268	0.47392	0.13343	0	0.11536	0.0931	0	0.12226	0	0	0.09413	0.16233	0	0.06531	0	0	0.18518	0	0
TR10014	6.26579	0.1873	0.67683	9.35966	3.64724	0.5365	0.62577	5.11748	0.85596	10.4934	1.16561	0.09821	0.19278	0.2138	0	0.62247	0	0.24778	0.23835	0	0.06686	0.06482	6.15838	0.37055	1.89547	0.11208	0.05315	0	0	6.4941	0.43332	3.57006	0.09819	0.03894	0.05929	0.25741	0	0.1185	0	0.02254	0.03369	0.15458	0	0.01704	0.9437	0	0.56163	0	0
TR10015	27.0145	0.12791	0.02137	2.82027	1.08913	0.61018	0.37985	1.40859	0.27106	10.0888	0.13045	0.04101	2.0356	0.03335	5.07828	0.18035	0	0.20274	0.01632	0	0	0.02844	7.06035	0.111	0.74446	0.57002	0.01194	0	0.89274	10.8642	0.23558	0.88771	0	0.01268	0.06258	0.11403	0.00873	0.01131	0	0	0.00198	0.01087	0	0.01613	0	0	0.55828	0.00963	0
TR10016	6.52127	0.33852	0.28057	6.95429	1.07612	1.36158	0.43483	4.44885	0.17882	17.3403	1.44787	0.01333	3.91442	0	0.91217	0.4395	0	0.18546	0.11648	0.03245	0.01069	0.04395	6.82213	0.25546	2.86226	1.22316	0.01242	0	0.45369	6.71897	0.22621	0.62473	0.03072	0.02561	0.14216	0.09789	0	0.01729	0.01981	0	0.17473	0.54032	0	0	0.98081	0	0.20693	0	0
TR10018	10.5594	0.18389	0.35976	15.177	4.94364	2.01187	1.26994	1.41785	0.22317	7.93175	0.77881	0.06787	0.34812	0.02524	0	1.44825	0	0.28171	0	0	0.00624	0.08154	2.75104	0.28426	1.7221	0.88672	0	0	0.30123	5.42133	0.05862	1.97417	0.00271	0.12298	0.10452	0.06782	0.00058	0.03064	0	0.07522	0.06838	0.01928	0	0.02826	0	0	0.4054	0.01093	0
TR10020	16.1863	0.18478	0.34366	4.70987	3.4593	0.83543	0.59595	1.82792	0.61136	9.34524	0.37222	0.06219	1.15175	0.04649	2.98555	0.71273	0	0.20204	0.08099	0	0.02036	0.02386	5.01336	0.20428	2.05471	1.11053	0.02314	0	0.61553	13.4222	0.2161	1.19799	0.05836	0.03551	0.07152	0.21183	0.00399	0.039	0.00929	0	0.03684	0	0	0.00148	0.73735	0	0.5724	0	0
TR10021	34.5252	0.01618	0	0.58606	0.36553	0.06627	0.06947	2.26747	0.03383	23.5152	0.0562	0.7727	3.06235	0.03552	2.14625	0.80049	0.17923	0.30893	0.04038	0.02526	0.00397	0.10083	1.07771	0.00975	0.57833	0.18564	0.02731	0	1.19924	1.90193	0.17562	0.02855	0.01603	0.017	0.00442	0	0	0	0	0.02604	0.30757	0.005	0.01342	0.08911	0	0.01287	0.89635	0.01499	0
TR10023	0.91824	0	0.16851	0.52114	5.09941	1.26904	0.78476	0.12106	1.03537	0.0672	0.06255	0.03977	0.58664	0.06258	5.69424	1.23921	0	0.31557	0.0196	0	0	0.01967	6.40607	0.34278	5.55412	2.34963	0.08461	0	0	21.1465	0.76575	0.37491	0	0.16151	0.36648	1.86944	0.01923	0.05274	0.31142	0.26276	0	0	0	0.01904	0	0	1.25	0	0
TR10024	2.56661	0.08519	0.30272	7.86718	6.88959	0.7663	0.15259	0.47562	0.82729	1.26611	0.2019	0	0.0313	0.00375	0.04638	0.97312	0	0.14297	0.07192	0	0.03669	0	2.8026	0.08012	3.68179	2.4531	0	0.03419	0.15152	28.5585	0.01264	0.21449	0.08231	0.02157	0.01275	0.2207	0	0.00477	0.07077	0	0	0	0	0	0	0	0.58657	0.00124	0.01866
TR10027	12.0373	0.0359	0.32573	18.283	0.38134	1.20517	0.07537	0.49452	0.1842	20.3858	0.81303	0.05029	0.0033	0.07919	0.3206	0.11526	0.01068	1.14502	0.10214	0	0.037	0.05358	2.37381	0.1407	0.30972	0.41238	0.10696	0	1.94052	13.6221	0.31189	0.89639	0.27485	0.02518	0.13512	0.13567	0.01653	0.09073	0.00329	0	0.1873	0.06413	0	0.01853	0	0.01635	0.07505	0.05617	0.02016
TR10030	7.89404	0.16864	0.22915	7.47361	1.75969	0.95528	0.13758	0.39293	0.08041	13.7692	0.24934	0.18787	1.33034	0.08633	4.14946	0.15806	0.02195	0.06067	0.01346	0	0.05167	0.03154	7.37418	0.0503	2.39148	0.28078	0.00261	0	2.27919	7.07042	0.40208	2.54074	0.00656	0.02544	0.01049	0.00914	0	0.00237	0.00284	0	0.19122	0.00624	0	0	3.43375	0	0.55226	0	0
TR10032	2.27979	0.15198	0.08094	1.81369	8.3146	0.05187	0.27873	0.32952	0.7897	0.28891	0.08397	0	0	0.00705	0	1.16711	0	0	0.00516	0	0.00281	0	0.77409	0.04947	1.15619	1.21506	0.01405	0	0.06178	18.1493	0.19421	0.96527	0.00143	0.00851	0.00511	0.23659	0	0.00487	0	0.00108	0	0	0	0	5.4745	0	0.21165	0	0
TR10033	29.7297	4.25625	1.22663	5.40767	1.93502	2.46557	2.55381	1.96976	5.49521	1.57536	2.20164	0	0.53557	0.11914	0.03614	1.18117	0	0.57265	0.03908	0	0.10158	0.1597	2.00852	0.63891	3.56806	1.09837	0.25318	0.17789	0.11193	8.35204	0.19162	0.13879	0	0.07841	0.52791	0.51355	0	0.026	0.60771	0	0	0	0	0	0	0	0.25703	0.02817	0.06694
TR10034	12.6249	0	0	0.18524	0.62908	0.01467	0.00526	0.35791	0	12.0369	0.00533	0.09438	1.76497	0.08053	2.95509	0.179	0	0.29259	0.01494	0	0	0	2.66234	0	0.1035	0.29655	0	0	0.88652	8.73391	2.67139	0.46358	0.00288	0	0	0.05135	0.02751	0.02659	0	0	0	0.01892	0	0	0	0	0.12179	0	0
TR10035	2.11157	2.42465	0.34523	4.10887	2.7403	0.30076	1.51604	0.71525	2.83992	2.91049	0.81899	0	0	0.00274	0	0.63728	0	0.06915	0.38056	0	0.01313	0	7.55731	0.83765	12.7695	2.82521	0	0.37332	0.07853	13.228	0.55723	0.00213	0	0.00496	0.15644	0.25267	0.00062	0	0.37691	0	0	0	0	0	0	0	0.16715	0	0.03619
TR10036	16.1584	0.05782	0.06647	1.31792	4.35633	0.27587	0.36921	1.05271	0.16971	17.866	0.12985	0.13906	1.55585	0.0466	6.50446	0.61872	0.02906	0.13397	0.03091	0	0.01952	0.05232	1.09427	0.05643	2.61592	1.39066	0.03822	0.00194	1.04767	7.79111	0.20879	3.16297	0.03166	0.04017	0.0423	0.07847	0	0.00758	0.01698	0.00913	0.04147	0.0381	0	0	0.21199	0	0.77525	0.00985	0
TR10037	17.4269	0.03133	0.13646	7.90524	0.37933	0.68383	0.45443	0.41785	0.17982	9.8454	0.15233	0	0.11488	0.035	0	0.5841	0	0.10857	0.0901	0	0.00107	0.012	6.84172	0.09211	1.6297	0.75826	0.03946	0.00775	0.57844	15.9712	1.22938	0.56792	0	0.03694	0.06141	0.24761	0.058	0.04457	0.03478	0.01874	0	0.01518	0	0.0054	0	0	0.01046	0	0
TR20001	0.11281	1.47711	2.46337	8.1259	0.10829	4.04321	1.39202	1.90699	5.6362	0.07329	16.3202	0	1.08021	3.33	0	0.47859	0	2.14586	1.45235	0	1.04305	0.41393	2.51081	4.93344	0.44654	0.11713	0.51023	0.64233	0.03687	0.62717	0.19887	0.44537	0	0.61843	1.16455	0.81742	0.50335	1.12853	0.0529	0.02141	0.57389	0	0	0.33065	0.50296	0	0.00905	0	0.15686
TR20005	6.34043	9.08387	1.83782	1.13366	0.3845	4.30297	2.3251	0.02716	8.20745	1.31358	6.49905	0.03523	0.51698	1.58455	0	0.63419	0	1.52245	1.8115	0	0.35204	0.43472	3.10891	1.44722	0.73823	0.10991	1.43609	0.22435	0.30426	3.47011	0.30566	0.27584	0.43574	0.27884	0.425	2.13482	0.54184	0.62713	0.02003	0.09365	1.28021	0	0	0.24012	0	0	0.09733	0	0.64307
TR20007	0	0	0	0	0	0	0	0	0	0	0	0	0	0	0	0	0	0	0	0	0	0	0	0	0	0	0	0	0	0	0	0	0	0	0	0	0	0	0	0	0	0	0	0	0	0	0	0	0
TR20013	20.3127	3.54643	1.48038	1.02271	0.3628	6.57527	0.988	0.9715	1.6273	3.01008	4.43066	5.30399	5.01352	0.57159	1.01198	0.29814	1.20963	1.00605	0.40379	0.09162	0.36337	1.02374	0.68967	1.13546	0.55432	0.11238	0.78555	0.46626	0.76105	0.75416	0	0.08976	0.09999	0.52427	0.39018	0.37628	0.00205	0.36848	0.17796	0.01323	2.75641	0.65775	0.48144	0.19898	0	0.76998	0.07241	0.03542	0.13243
TR20014	9.98107	0	0	0.12631	0.03393	5.57104	0.01301	0.80073	0.04344	11.6011	0.58178	1.18124	3.51037	0.66304	0.27512	0.01493	1.0039	2.24249	0.62909	1.09386	0.09925	0.16779	3.78976	0.28442	0.09202	0	0.08124	0.05356	0.95699	0.16558	0	0	0	0.0403	0.09031	0	0.00765	0.06896	0	0	2.44248	0.86258	0.31359	0.50868	0	0.47786	0	0.0972	0.0024
TR20015	8.57737	6.07344	3.00371	1.23714	4.2708	10.1654	1.96174	2.96914	5.62879	1.38743	2.58652	1.05798	0.01351	2.81171	5.73797	2.53271	0	1.45627	0.20256	0.09539	0.90334	0.39792	0.22198	1.61945	0.92198	0.00772	0.87398	0.14276	0.14275	5.26275	0.49648	0.12352	0.69846	0.47714	0.65704	2.52596	0.00481	0.21644	0.10193	0.00228	0.52439	0.09379	0.04627	0.29629	0	0.08298	0.7595	0	0.13153
TR20016	14.2574	3.67425	2.45096	2.13235	0.13014	5.02575	0.74585	1.87915	2.48601	6.89334	4.19951	5.71378	0.82632	4.18145	0.1491	0.59776	0	4.32718	0.94654	0.68104	0.55146	0.22581	3.73169	1.19439	0.3042	0.42818	1.33772	0.27669	0.38206	6.01936	0.07698	0.15481	1.8508	0.16348	0.34699	0.32463	0.15436	0.2657	0.04527	0.03946	2.14785	1.35681	0.16044	0.12532	0	0.69501	0.03054	0.21019	0.08363
TR20017	3.28689	0.01376	0.64028	0.62478	0.43676	4.13992	1.76765	3.96642	2.19342	3.62475	4.04377	1.8244	0.91135	0.52014	2.3232	0.4027	2.50668	2.16108	0.08864	0.0966	0.2398	0.41089	2.123	1.43833	2.87101	0	0.23436	6.61154	6.28796	0.82699	0.07511	0.37631	0.18267	0.15819	2.44309	0.43363	0.10666	0.46347	0	0.01978	5.54624	0.41842	0.27053	0.97525	2.29998	1.73557	0.05798	0.72341	1.05683
TR20020	0.14722	2.60534	0.76049	0	0	1.12766	0.15355	0.0644	3.24045	0.5067	0.47152	0	1.03356	16.6127	0	0.12344	0	3.08701	3.16281	0	0.04591	0	1.05681	0.59725	0	0.04586	0.76265	0	0	5.14598	0	0	0.32621	0	0.14013	5.62511	0.20167	3.72963	0	0	0	0	0	0.57034	0	0	0	0	0.05966
TR20021	0.01611	0.44895	3.73181	0.11439	2.75119	1.39185	1.0232	0.19561	2.62442	0.09939	0.03523	0	0.00519	0	0	1.90537	0	0.09681	2.46786	0	0	0.02342	0.93568	1.73177	0.09357	5.53131	0.76851	0	0	20.8862	0.03021	0.08085	0.01578	0.07429	0.44595	7.69432	0.37859	0.08142	0.0011	0	0	0	0	0	0.12771	0	0.02762	0	0.04714
TR20022	2.01729	0.12581	1.52903	1.91596	1.7343	11.0007	1.14864	1.06875	0.9887	1.86794	1.72463	2.03965	1.65062	1.57348	5.60222	0.317	0.5874	3.65764	0.5587	0.35017	0.49172	0.21421	0.14974	0.2688	0.04001	0.4605	1.51423	0.11053	0.50994	11.8898	0.09988	2.68639	0.16203	0.10887	0.7027	1.67797	0.03348	0.25994	0.13904	0	1.37632	0.46274	0.10415	0.03001	0.17749	0.34573	0.0757	0.22126	0
TR20023	5.39863	0.04571	1.47088	0.47407	0.06768	6.34195	0.08525	0.22931	0.75888	4.98434	0.67237	0.32435	0.42689	2.55967	0.25513	0.07593	0.63523	5.14	3.9789	0	0	0	12.761	0.17969	0	0.04829	0.25087	0	0.22226	0.74731	0.81681	0	0.19312	0	0.04712	0.703	0.90284	3.10437	0	0	0.02644	0	0.10062	0.58872	0	0.10213	0	0	0
TR20025	11.3778	1.3314	0.77769	0.63745	0.62445	1.90807	0.7892	0.31389	4.05985	2.2371	0.30282	0.09574	1.66579	0.32463	0.04131	0.29674	0	1.4727	1.60756	0	0	0	17.8399	0.65621	0.35193	0.54282	0.42711	0	0.17513	6.37376	0.12576	0.27101	0.05315	0	0.70085	0.95725	0.82323	0.22653	0.00868	0	0.07429	0.03384	0	0.25077	0.25042	0	0	0	0
TR20028	11.4278	0	1.07002	0.47821	0.54238	3.14715	0.01237	0.27744	1.09423	15.8228	0.92843	3.11558	0.04979	3.27008	0.42947	0	0	5.89304	2.85744	0.20454	0.04397	0	3.61738	0.16703	0	0.1658	1.42418	0.1908	0.03476	7.47471	0.05637	0.03302	3.38439	0.00448	0.25703	1.37232	0.56151	0.40185	0	0	2.41227	1.06812	0.17589	0.54991	0	0.52009	0.04651	0	0.05496
TR20029	0.25492	10.3934	8.73663	9.11549	5.68716	4.40141	2.61519	1.81534	3.17037	0.18015	3.04562	0.39432	0.94753	1.69248	2.70004	1.13583	1.77617	1.97303	2.41655	0	0.3969	0.41486	0.09951	1.64547	1.35516	1.27655	1.25997	0.46582	0.35054	1.09152	0.39792	1.73271	0.71739	0.39388	1.16028	1.13117	0.62538	0.91234	0.89178	0.55492	0.42919	0.01343	0.07893	0.54522	0	0.13767	0.37161	0.7103	0.45185
TR20032	0	0	0.39447	3.09014	0	2.21726	0.65852	0	4.88998	1.10526	0	0	0.4118	0.09395	0	0.32637	0	0.50384	0.4474	0	0	0	10.2724	0.96299	1.05171	5.04618	0.09316	0	0	24.3391	0.10046	0.03734	0	0	0.04524	0.83343	0.04922	0.40887	0	0	0	0	0	0	0	0	0	0	0
TR20034	0	3.02629	5.95999	0.32805	2.34059	10.978	2.05474	0.3905	7.22456	0	3.28457	0	0.23108	0.23504	0	1.23418	0	0.02656	2.9055	0	0.41502	0	0.38207	1.31896	1.37121	1.19678	1.43298	0.02061	0.0477	7.06269	0.06711	0.08522	0	0.56194	0.46466	9.17095	2.01453	0.4414	0.32425	0.02758	0.68434	0.30399	0.00049	0.00808	0	0.06402	0.003	0	0.29161
TR20037	7.66498	0.59419	1.38886	0.59858	0.55895	6.03461	0.40512	1.04721	0.48182	10.4454	1.76547	4.75787	0.62348	1.84062	1.3076	0.63554	1.00818	3.30465	0.74531	7.51715	0.54409	0.91996	0	0.33805	0.02298	0	0.84963	0.3789	0.41669	0.74983	0.2663	0.04406	3.7654	0.53237	0.26035	0.54808	0.51145	1.08116	0.00904	0.05676	2.62392	1.45088	0.26689	0.12494	0	0.37801	0.16119	0.39531	0.00146
TR20041	0.67516	5.83721	2.50047	1.24477	0.45026	3.69249	1.74262	0.86856	11.6827	0.17115	2.3072	0.16305	0.00588	0.06123	0	1.03333	0	0.14549	5.14134	0	0.20577	0	0.26327	3.30958	1.43041	0.17014	0.47879	1.47718	0.70174	1.30198	0.37648	0.08557	0.06002	0.0468	0.76933	2.02722	0.33641	1.51963	0	0.01576	0.1243	0.02475	0	0.25127	0	0.29959	0.05552	0.01309	0.21394
TR20042	12.6882	0	0.63351	2.17018	0.31764	1.70288	0	1.79219	0.32227	2.86068	0	0.1228	1.18937	0.70351	1.07727	0.06123	0	1.13237	0.18728	0	0	0	11.3398	0.19497	0.01393	0.55147	0.3992	0	0	21.1034	0.3812	0.77772	0.07759	0	0	2.65351	0.10813	0.72442	0	0	0	0	0	0	0	0	0	0	0
TR20044	6.78962	0.06527	0.6091	2.26654	0.57572	3.56326	1.00468	10.8956	3.05794	1.26632	4.03299	1.6419	0.83335	4.46849	0.93876	1.75604	1.94585	1.02663	0.46845	0	1.25176	0.804	0.23568	0.74522	1.46758	0	0.6111	3.89291	0.08159	1.07639	0.2834	0.25454	0.44072	0.3453	0.93509	0.24912	0.02477	0.65729	0	0.09092	1.2155	0.07923	0.23323	0.06344	0.00286	0.34286	0.20156	0.0242	0.3378
TR20045	24.2195	0.31698	0.61819	0.32974	0	1.8989	0.1929	0.85741	2.77301	5.85063	0.18224	0.09525	0.87114	0.6683	0.08971	2.87845	0	0.79352	6.44706	0	0	0	3.09605	0.69907	0.28432	0.61894	0.07965	0	0.31962	2.35232	0	0	0.10565	0	0	2.54163	0.11591	2.45283	0	0	0	0	0	0	0	0	0	0	0
TR20048	2.30195	1.30699	2.78713	0.65691	0.93101	6.50048	0.91271	3.45177	1.47357	0.71212	2.19641	1.43348	2.29398	0.54942	1.39201	0.42859	0.71227	0.68844	1.24159	0	0.21474	0.14938	4.68195	1.44042	1.6744	0.06676	0.36068	1.40834	2.07849	1.7468	0.07683	0.08077	0.48606	0.0853	2.12704	0.69375	0.05192	0.20752	0.0291	0.00926	0.98867	0.15765	0.12312	1.31695	0	0.72868	0.07176	0.10223	0.13663
TR20060	2.55338	0.06989	0.04121	0.28883	0.15046	1.37144	0.12147	0.74156	0.61235	1.77168	0.65561	0.3708	0	4.13838	0.15764	0.15732	0	2.86964	5.76322	0	0.07796	0	3.53486	0.17033	0.19911	0	0.26166	1.55564	0.19248	1.26006	1.43591	0.0264	0.42016	0	0.16721	0.10885	2.09408	2.02602	0	0	0.16257	0	0.03478	1.13351	0	0.10666	0	0	0
TR20064	0.31072	8.19876	2.71897	0.44111	0.28096	10.4116	1.40746	2.09731	6.94541	0.71101	1.86435	2.13491	0.00046	2.17243	0	1.22934	0	1.06837	7.00322	0	0.43984	0.11188	2.18668	2.19661	0.3784	0.99019	0.46867	0.3356	0.25449	6.51727	0.07928	0.36266	0.65908	0.11316	0.42098	3.20779	0.74823	1.41868	0	0	0.07934	0	0	0.07424	0.30644	0.02126	0	0	0.32125
TR20066	4.39509	0.3674	0.32939	0.45457	0.1408	0.85575	0.36471	0.76333	0.6548	1.50762	0.38393	0.29655	0.57558	0.28894	0.07089	0.14585	0.22337	0.58355	0.18892	0.04847	0.06069	0.1104	5.86158	0.33903	1.90075	0.02402	0.04598	0.90419	0.92009	0.87858	13.8148	0.15315	0.06027	0.02408	0.16944	0.27842	0.03029	0.159	0.02973	0.03522	0.56028	0.05277	0.03539	0.09127	0.36278	0.23633	0.04902	0.06856	0.07577
TR20069	0.87019	7.01913	1.49775	2.57269	0.29177	4.51771	1.6007	3.92252	3.31875	0.92401	6.65994	0.66197	1.40765	3.9533	0	1.85419	0	0.35843	0.50394	0	0.4739	0.83039	0.29028	1.46576	0.34835	0.3568	0.64988	1.86558	0.43986	1.33027	0.01983	0.21364	0.64966	0.4196	0.48959	1.64247	0.28043	1.77421	0.17752	0.05175	0.43048	0.36239	0.01388	0.31085	0.87164	0.26851	0.07036	0.0342	0.27678
TR20075	1.74093	0.0385	1.34365	9.26029	0.4811	3.41239	0.16066	1.91842	1.8159	0.49991	1.08237	0.04498	0.09625	0.66458	2.17632	0.21572	0	0.18463	0.12307	0	0.09155	0.01519	0.40246	4.71996	9.58737	0.09411	0.05258	0.15601	1.12381	5.78344	1.65899	0.36156	0.13341	0.02855	0.15998	0.25079	0.06336	0.11633	0	0.02552	0.05671	0.03101	0	0	0.01828	0.00315	0.0562	0	0.03786
TR20076	7.93417	0.15545	0.13994	0.0676	0.13744	0.76666	0.10452	1.65414	0.84411	2.64326	0.98176	5.46237	0.49325	1.71527	2.2273	0.51293	0.34185	3.4791	0.09335	0.80355	0.14872	0.1261	0.91026	0.17926	0.18195	0.02421	0.45678	1.15674	1.43936	2.33137	1.47747	0.20455	1.26513	0.11494	0.4673	0.14281	0.00168	0.02671	0.00258	0.0199	3.95194	0.96286	0.33469	1.41308	0.00247	2.13756	0.09728	0.17368	0
TR20077	0	2.62613	7.06376	0.44641	1.05145	5.02653	2.01647	2.23097	14.6073	0	2.76465	0	0.6483	0.22888	0	0.55133	0	0	10.9402	0	0.48815	0.48905	0.20146	1.974	0.55	0.89172	0.39759	1.01131	0.42478	1.81948	0	0	0.31292	0.11694	0.26289	3.74911	0.19036	2.62116	0.28037	0	0	0	0	0	0	0.07655	0.02502	0	0.17022
TR20079	3.03748	0	1.09229	8.58161	0.75346	4.02259	1.49392	2.85373	1.74475	0.56717	0.26812	0.42278	0.72161	0.52624	0	1.80984	0	0.86657	0.63422	0	0	0	0.16761	1.35372	0.58411	3.8017	0.08997	0	0.84293	10.1747	0	1.40493	0	0	0	1.90198	0	0	0	0	0	0.12987	0	0	0.13338	0	0	0	0
TR20080	0.35597	0	0	2.58073	0	0	0	0.78037	0.1625	2.11885	0	0	8.63658	0	0	0	0	0	0	0	0	0	10.3516	0	2.5174	0.84195	0	0	0.99419	20.1607	5.56963	0	0	0	0	0	0	0	0	0	0	0	0	0	0	0	0	0	0
TR20081	10.1902	5.6443	6.30327	0.63009	0.165	3.13926	0.43696	4.14501	4.76656	0.45372	1.41723	1.12488	0.13661	0.30154	0	0.21802	0	4.01926	3.68449	0	0.18947	0.0043	4.69265	1.90709	0.5715	0.24715	0.69005	1.53674	0.19514	7.4019	1.14328	0.39034	0.86652	0.07466	0.33547	3.19182	0.54992	0.47816	0.0517	0	0.25485	0.2404	0	0	0.29476	0	0	0	0.11836
TR20082	1.57601	1.84422	3.93248	0.03583	1.21315	1.8384	2.12985	2.29074	16.7753	0.1887	0.5801	1.33325	0	4.90602	0.03135	1.71386	0	0.72409	0	0	0.22788	0	0	1.56971	0.52107	0.27316	2.10785	0.45521	0	6.88801	0	0.25933	1.06637	0.08531	0.37903	6.49048	0	0	0.08773	0.01366	0.0571	0.03275	0	0	3.68151	0.10196	0.00626	0	0.03391
TR20083	9.73179	0.39215	6.86976	1.7129	0.31531	4.87838	1.16852	6.20349	8.85246	1.38172	2.75972	1.60127	0.06932	0.05699	2.91345	0.66514	0	2.88494	0.31225	0	0.32382	0.30306	0.57898	0.87842	2.08907	0.20897	0.3972	2.38529	2.32802	3.8676	0.75048	0.3776	0.61923	0.14302	2.12823	2.61746	0.02007	0.07861	0.96512	0.03202	0.7849	0.31207	0.0877	0.04894	1.91373	0.84432	0.19275	1.02045	0.18047
TR20084	1.08803	5.98987	7.53743	0.52166	4.31098	5.63094	1.64299	3.097	5.3322	0.02614	3.33722	0	0.80288	0.78079	0	1.33209	0	0.06925	0.61823	0	0.33408	0.01644	1.20091	1.78236	0.25476	0.52774	0.58925	0.38524	0	7.67055	0	0	0.23356	0.04289	0.51943	4.49428	0.22557	0.25636	0.46484	0	0	0	0	0	0	0.02541	0	0	0.28918
TR20086	2.48557	0.44338	0.45804	13.4486	0.89739	14.0901	1.10023	0.77151	1.81799	0.61219	1.12187	0.68879	8.54419	0.21414	2.01746	0.57131	0.56309	0.57783	0.21862	0.47032	0.12093	0.30083	0.66481	1.07364	0.60514	0.30257	0.2695	0	0.85482	6.28742	0.10849	1.62077	0	0.22903	0.35706	0.71965	0	0.10848	0.11242	0.15391	0.07751	0.24282	0.01477	0	0	0.05807	0.13845	0.12624	0
TR20087	15.3028	2.08106	2.35629	3.50564	0.45861	7.56731	0.63728	8.83781	2.43374	7.79547	5.49617	2.89457	0.02607	3.26421	1.19048	0.96221	0	3.65615	0.07693	0	0.35531	0.34881	0.05458	1.36341	0.36908	0.15283	0.35274	0.81236	1.03563	1.64051	0.26316	0.34851	0.27442	0.04404	0.37073	0.28285	0.02426	0.01854	0.26775	0	1.09368	0.87471	0.21549	0.7195	0.79193	1.18234	0.20693	0.44458	0.22281
TR20091	4.98695	5.45379	2.6962	2.50965	0.30548	3.17138	3.59317	4.15085	5.40798	0.53543	2.48559	2.40192	3.09646	0.2014	0	0.73622	1.64889	2.09085	0.22576	0	0.34037	0.96262	0	3.13149	12.1709	0.01797	0.20878	4.58415	2.62707	0.54478	0.00498	0.08259	0.54543	0.11456	0.88009	1.28866	0.00614	0.17695	0	0.10732	1.90162	0.2316	0.12417	0.8717	0.79509	0.68699	0.11221	0.16107	0.53002
TR20092	2.24042	0	0	0	0	3.38994	0	0.37506	0	0	0	0	2.56527	5.1677	0	0	0	1.06737	2.95064	0	0	0	26.8448	0.26677	0	0	0	0	0	1.02877	0	0	0	0	0	0	0	0	0	0	0	0	0	0	0	0	0	0	0
TR20093	3.05591	0.91362	3.17402	0.76834	0.58969	2.69702	0.36936	0.70307	7.19117	2.19642	0.69997	0.11556	0.52005	3.03931	0.30166	0.68829	0	1.25592	5.48776	0	0.19226	0.01989	5.71168	0.71635	0.80769	0.02797	0.54248	0.64874	0.12359	1.91104	1.89222	0.30702	0.16003	0.0514	0.32682	4.02802	2.91934	1.97897	0.01775	0.03688	0.04708	0.10597	0	0.94483	0.00081	0.03656	0.01849	0	0.13854
TR20094	13.0841	0.80313	0.55483	12.2504	0.85858	0.85974	0.58287	2.23068	1.18807	3.28317	1.55953	0.1149	1.0513	0.30615	0.36681	0.2759	0.02191	0.55914	0.10223	0.0017	0.09526	0.09421	15.8756	0.72708	2.56276	0.49817	0.07918	0.17858	0.40897	6.91988	2.62112	0.41405	0.09849	0.03326	0.25454	0.15671	0.01243	0.08068	0.22109	0.00295	0.12384	0.0716	0	0.02408	0.39477	0.01539	0.14112	0.03656	0.02608
TR20095	10.2694	1.01718	0.84036	3.1687	4.03861	0.51243	1.65436	3.62248	1.63632	0.11606	0.21817	0.03578	15.228	0.62705	1.12107	0.35081	0	0.12238	0.02917	0	0.00628	0	2.65874	0.39121	0.32481	1.2574	0.13299	0.00972	0.12986	11.5449	4.01731	0.17617	0.07344	0	0.11478	0.50807	0.08279	0.19531	0	0	0	0	0	0	0	0	0.57678	0	0
TR20098	0.98484	1.16314	6.01919	0.50118	3.7813	13.0215	1.79602	4.9786	5.58828	0.47442	3.62424	0.36962	0.56757	0.19248	2.18749	0.96143	0	1.25554	0.28235	0	0.90433	0.43859	0.45434	1.80622	0.48966	4.75788	1.26986	0.18673	0.02806	5.61546	0.02486	0.65233	0.60452	0.33948	0.4767	5.86406	0.0104	0.12954	0	0.19094	0.52785	0.04112	0	0.04353	0	0.15284	0.11508	0.04895	0.2802
TR20102	0.22593	6.98226	2.63739	6.06311	2.42258	1.23918	4.91945	5.11267	8.8549	0.23635	1.97675	0	0.05743	0.42206	0	1.12288	0	1.01558	0.19595	0	0.01379	0.30487	0	4.01859	1.42123	0.88701	0.19523	0.09408	0	7.37307	0	0.05258	0.10738	0.38888	0.86022	6.53169	0.06132	0.22109	0.5713	0.02434	0	0.01813	0	0	1.8444	0	0.22532	0.12861	0.02234
TR20103	0.13834	1.66472	1.22437	6.27729	0.25713	4.39391	0.37507	0	2.84284	1.75401	0.42513	0	0	0.1279	0	0.04729	0	0	0	0	0	0	0	0.17463	2.59626	1.64286	0.04204	0	0	46.4222	0	0.09515	0	0	0	0.78536	0.75749	0.26579	0	0	0	0	0	0	0	0	0.53739	0	0
TR20104	9.57718	2.43935	2.02565	7.0067	5.5483	2.00696	3.32767	3.63469	3.13051	4.13022	1.05504	0.70774	1.40851	0.41082	1.41876	2.69187	0.2559	0.33894	0.49559	0.11407	0.35281	0.20045	1.2806	1.43538	2.13364	1.81478	0.18105	0.14431	0.51376	5.75798	0.11078	1.89116	0	0.18417	0.19225	1.15488	0.09181	0.11287	0.1386	0.00724	0.07735	0.09082	0.00679	0.01186	5.63411	0	0.42133	0.03435	0
TR20105	0	1.82442	2.16523	0.16787	0	1.5504	0.43067	0	12.7866	0	0	0	0	0.59	0	1.4247	0	0.15287	1.97844	0	0.07306	0	0.212	4.47053	0.93705	3.67928	0.54065	0	0	18.6156	0.11382	0	0	0.07115	0.89033	9.38614	0.11478	0.0495	0	0.00362	0	0	0	0	0	0	0	0	0.15204
TR20106	34.0097	0.39418	0.67733	3.92342	0.15055	2.7454	0.16075	0.58043	1.02623	11.6377	0.26252	0.51521	0.97	1.35558	0.34887	0.11153	0	1.54891	0.50579	0	0.02524	0	5.06916	0.31912	0.40792	0.56758	0.10615	0	0.49744	8.51796	1.73149	0.25271	0.29958	0	0.11768	0.6122	0.07363	0.138	0	0	0.24952	0.24299	0	0.00834	0	0	0	0	0
TR20114	17.9992	3.19159	1.63363	0.09725	0.3095	0.80221	0.47634	1.28347	1.61605	4.54536	0.88387	1.97426	0.23034	9.02894	0.94647	0.5532	0.12445	3.90508	0.03641	0.04579	0.17643	0.15018	0.75309	0.14253	0.14788	0.00246	1.38334	0.54305	0.11117	3.80465	0.10009	0.19167	8.67175	0.21293	0.35001	2.50198	0.48175	1.41213	0.00295	0	2.14564	0.67464	0.19508	0.0589	0	0.22513	0.06439	0.03187	0.05591
TR20117	2.00563	3.91979	11.1177	0	0.13935	6.59792	0	0	6.00454	2.00776	0.10669	1.85682	0.33523	8.91647	0	0	0	0.12027	1.24067	0	0	0	0.97126	1.27747	0	0	0.49274	0.118	0	2.07948	0	0	1.69552	0	0.94832	5.26701	0	1.98471	0	0	0.75985	0	0	0	0	0	0	0	0
TR20118	5.77433	0.45087	1.36155	0.60107	0.20759	2.54058	0.09658	1.0196	0.67252	2.66281	0.33182	1.56299	0	16.0412	0.04075	0.13456	0	3.93117	1.99148	0	0.0356	0	12.1979	0.16434	0	0	0.69479	0	0.22234	1.88661	1.00659	0.53334	2.42723	0	0	0.71303	0.56458	8.27812	0	0	0.64045	0.55138	0	0.49443	0	0	0	0	0
TR20119	1.30595	0.34266	0.31126	1.32123	0.64344	0.16608	0.1342	0.31148	0.44324	1.39074	0.1536	0.07955	0.05571	0.09759	15.0696	0.08907	0.01934	0.08978	0.09888	0	0.01197	0.01441	0.96704	0.0627	0.72683	0.03375	0.03713	0.16601	0.8578	1.50483	5.76429	0.06939	0.09382	0.00525	0.0516	0.20922	0.02411	0.07059	0.03921	0.03059	0.09079	0.01199	0.00755	0.00281	0	0.03505	0.12851	0.02401	0.00901
[truncated: 189 more columns]

## Sheet: Saliva_Metagenomics_v3
Patient ID	Neisseria_subflava	Prevotella_jejuni	Veillonella_dispar	Bacteroidaceae_unclassified_SGB1468	Actinomyces_graevenitzii	Prevotella_melaninogenica	Megasphaera_micronuciformis	Candidatus_Saccharibacteria_unclassified_SGB19850	Veillonella_atypica	Porphyromonas_pasteri	Prevotella_pallens	Veillonella_rogosae	Alloprevotella_tannerae	Streptococcus_mitis	Actinomyces_SGB17168	Lancefieldella_parvula	Veillonella_tobetsuensis	Haemophilus_parainfluenzae	Veillonella_parvula	GGB4936_SGB6889	Solobacterium_SGB6833	Eubacterium_sulci	Neisseria_sicca	Prevotella_salivae	Selenomonas_SGB5880	Trueperella_pyogenes	Streptococcus_sp_263_SSPC	Leptotrichia_wadei	Tannerella_sp_oral_taxon_HOT_286	Rothia_mucilaginosa	Lautropia_mirabilis	Isoptericola_variabilis	Streptococcus_infantis	Mogibacterium_diversum	Campylobacter_concisus	Streptococcus_parasanguinis	Streptococcus_gordonii	Streptococcus_oralis	Prevotella_sp_HJM029	Oribacterium_asaccharolyticum	Fusobacterium_pseudoperiodonticum	Prevotella_nanceiensis	Lachnoanaerobaculum_sp_ICM7	Capnocytophaga_leadbetteri	Actinomyces_bouchesdurhonensis	Leptotrichia_sp_oral_taxon_215	Actinomyces_sp_S6_Spd3	Oribacterium_parvum	Lachnoanaerobaculum_orale
TR10001	5.5839	0.75234	0.40199	12.7093	7.709	0.46736	1.9933	0.84936	0.68183	3.23095	0.13499	0.03923	3.23738	0.01075	4.75088	1.75794	0.04862	0.25457	0.05135	0	0.00777	0.02913	0.3038	0.46084	1.03271	1.21923	0.04389	0	1.40317	3.25984	0.56656	2.71879	0.0195	0.15441	0.16194	0.28429	0.03217	0.01283	0.34074	0.1584	0.03961	0.00102	0	0.02925	25.4834	0.00558	0.99969	0.08214	0
TR10002	2.88735	2.38678	4.20802	6.5364	0.256	3.80325	0.95008	2.45942	3.12593	11.6709	6.22828	2.10452	3.09909	2.5952	0.06448	0.74842	0	2.83777	0.6695	0	0.74761	0.96649	0.77161	0.45394	0.33742	0.34219	0.9835	0.14584	0.13844	1.3457	0.05902	0.17309	0.85589	0.34104	0.39898	1.70486	0.13348	3.17326	0.05447	0.07715	0.78512	2.8389	0.08556	0	0.12332	0.32996	0.17548	0.12664	0.09104
TR10008	9.39713	7.31923	1.8037	2.96838	0.12355	9.18801	1.35171	2.59998	6.58612	7.38734	4.414	3.48824	0.01749	1.50695	0.89988	1.37779	0	2.51234	1.49327	0	0.3297	0.06874	0.98491	4.10636	0.70601	0.08208	0.32882	0.47465	0.5284	0.3806	0.43597	0.06172	0.61672	0.04074	0.84268	0.29924	0.03795	0.57333	0.13762	0.10949	0.88222	3.10379	0.0133	0.16605	0.22366	0.12643	0.06841	0.29737	0.1537
TR10011	8.391	1.46305	0	1.54145	0	3.72486	0.11413	0.12265	0.93081	13.8937	2.66723	5.29072	1.0142	0.68108	0.27327	0.02232	0	8.32503	1.85785	0	0.18664	0	1.45181	0.401	0	0	1.11658	0.2351	0.38588	1.39384	0.03783	0.05919	1.48123	0.06919	0.61153	0.24599	0.7698	0.97433	0	0	0.17617	1.27141	0.00929	0.68227	0	0.38997	0	0	0
TR10013	32.3879	0.03518	0.06917	1.74994	1.04176	0.34849	0.21344	0.41456	0.18532	23.0564	0.09764	0.09677	0.66071	0	1.49388	0.20593	0	0.24795	0.03204	0	0	0	3.84003	0.03328	0.56126	0.55152	0	0	0.45397	11.8333	0.28394	0.59485	0.03958	0	0	0.04415	0	0	0	0	0.01756	0.0061	0	0	0.22296	0	0.20904	0	0
TR10014	0.4456	0.0688	0.76663	7.54053	2.38357	1.85558	0.36141	4.06791	1.81991	6.59427	2.02923	0	0.01415	0.25773	0	0.7035	0	0.10429	0.87674	0	0.13369	0.18347	2.31603	0.72608	2.26534	0.14241	0.08618	0	0	6.90443	0.30754	2.58161	0.32019	0.13211	0.05924	1.07267	0	0.14474	0	0	0.05921	0	0	0.01728	0	0	0.62073	0	0
TR10015	25.0188	0.15872	0.10322	2.27383	0.4576	0.77948	0.17462	1.25975	0.32767	9.68774	0.06722	0.14684	0.50674	0.35029	1.57728	0.17322	0	0.64125	0.25077	0	0	0.04756	18.8661	0.15179	0.32177	0.49825	0.13267	0	0.42411	5.81309	0.34969	2.31727	0	0.05201	0.01237	0.25485	0.09613	0.87531	0	0	0.01365	0.03113	0	0.04127	0	0	0.32007	0	0
TR10018	4.61219	0.69256	1.54973	6.72568	3.20634	3.66674	4.19416	2.96416	1.34851	5.67408	1.43299	0.185	0.33493	0.00687	0.09029	2.60706	0	0.27277	0.18361	0	0.07955	0.17927	1.02215	0.75091	4.20173	0.82059	0.04417	0.00328	0.45152	7.67923	0.22214	1.00709	0.00329	0.26758	0.38844	0.47346	0.0056	0.05806	0	0.22691	0.1525	0.00099	0	0	0.03338	0	0.54197	0.00782	0.01868
TR10021	41.4919	0	0	0.1719	0.08865	0.42915	0.00224	0.0767	0	16.001	0.19993	0.75244	1.35678	0.07375	0.96998	0.11922	0.12262	1.08208	0.01518	0.19475	0	0	3.97349	0	0.04533	0.05695	0	0	0.41058	2.78475	0.0711	0.40312	0.04566	0	0	0	0	0	0	0	0.43134	0.01733	0	0.02865	0	0	0.23609	0	0
TR10023	5.0763	0	0.34954	0.22468	3.95391	0.20446	0.18499	0.27703	1.98754	0.50472	0.08194	0	0.59233	0	7.67411	0.24787	0	0.00853	0.01506	0	0	0	1.6825	0.01011	7.85255	0.45228	0	0.02427	0.01265	11.4533	0.32596	0.41177	0	0.00126	0.08547	1.02311	0	0	0.18466	0.02073	0.00208	0	0	0	0	0	0.48712	0	0
TR10027	15.9725	0	0	9.74693	0.19033	0.58931	0.03613	0.48372	0.01997	25.4748	0.44258	0.86906	0	0.0619	2.2707	0.09479	0	0.24805	0.08304	0	0.01682	0.01493	1.50481	0.01189	0.11219	0.69474	0.04127	0	2.15677	11.8027	0.36894	2.06025	0.1136	0.00049	0.00117	0.13389	0	0.11017	0	0	0.04035	0.00528	0	0	0	0	0.1475	0	0
TR10030	11.723	0.94573	3.32012	0.62816	0.12223	8.40303	1.54213	2.69226	2.0978	4.20853	2.68258	2.66891	3.01723	1.14698	0.40416	1.41986	1.05295	1.25849	0.34509	0.33255	1.01094	0.50914	3.2328	0.92082	0.79359	0.0226	0.11261	0.25365	0.56884	0.82683	0.02619	0.13534	0.19503	0.21393	0.3589	0.09383	0.01373	0.10983	0.15333	0.01454	2.86183	0.30696	0.35684	0.17941	0.38539	0.81986	0.06682	0.19269	0.06985
TR10033	16.8681	6.59673	2.25439	1.38352	0.23957	16.6946	0.79059	0.59127	7.74821	0.88568	6.6207	0	0.24879	0.9225	0.01846	0.41844	0	1.77151	0.68334	0	0.25073	0.1372	4.3539	2.23781	1.95695	0.12877	0.30842	1.68902	0.07433	1.44978	0.07672	0.03247	0.0099	0.06848	2.35632	0.52135	0.04757	0.03777	0.58847	0.0363	0.31886	0	0.05774	0.58109	0.02062	0.02913	0.05646	0.13067	0.72594
TR10034	19.7474	0	0	0	0	0.34317	0	0.53813	0	11.6402	2.07958	1.17191	1.27648	6.50748	0	0	0	3.16206	0.89678	0	0	0	0.97887	0	0	0	0.42597	0	0.25444	1.59163	0.2851	0	1.43056	0	0	0	0	1.98244	0	0	0.62833	2.83321	0.03674	1.22219	0	0	0	0	0
TR10036	10.6015	0.93975	1.1518	0.37049	0.45207	2.48178	0.83029	3.23279	2.54601	5.77335	3.40679	2.16959	0.96002	2.04049	1.0161	0.73342	0.85986	3.81462	1.26797	0.14707	0.52728	0.52845	0.54722	0.7014	0.40438	0.28276	0.52847	0.46503	0.24763	1.24655	0.35094	0.37252	0.87229	0.22579	0.7164	0.25942	0.16786	0.52496	0.01682	0.06776	1.51223	1.35104	0.2531	0.22187	0	0.3866	0.1266	0.14805	0.07938
TR10037	9.39568	1.74893	1.49266	2.46606	0.11405	8.04401	0.61825	1.32217	2.44772	1.89426	2.75672	0.01794	0.36511	2.0083	0	0.64953	0	2.10682	2.35735	0	0.19605	0.17854	9.3048	1.18925	0.72687	0.30514	0.50199	0.52457	0.20879	2.14874	0.26621	0.07925	0.64417	0.10267	0.65614	1.51323	1.06465	0.71972	0.07942	0.04976	0.16151	0.83073	0.08728	0.45919	0	0.03188	0.00119	0.06621	0.15943
TR20005	1.49022	1.96174	0.63168	0	0.28914	0.70116	0.27381	0.11385	2.75927	0	0.68088	0	2.39225	0.17256	0	0	0	0.63282	1.94776	0	0	0	3.89534	0.69733	0.99299	0	0.44237	1.09632	0.99976	1.0932	1.37846	0	0	0	0.95776	0.44888	0.0316	0.30155	0	0	0.14821	0	0	0.22935	0	0	0	0	0
TR20013	9.44816	5.33158	2.41388	1.76362	1.4154	5.84247	0.77415	2.78604	2.82991	0.65441	2.14586	1.54717	2.85036	0.50868	2.1586	0	0.30752	1.49131	0	0	0	0	1.08733	2.28888	3.27667	0	0.60413	0	1.02513	3.08987	0.54763	0.10137	0	0.08224	0.93969	1.2397	0	0	0.79583	0	0	0	0	0.03551	0	0	0	0	0
TR20014	57.8206	0	0	0.29684	0.15996	0.64671	0.01944	0.55534	0	10.8345	0	0.50895	1.9893	0.1173	0.67419	0.02069	0.08808	0.61199	0.14561	0	0	0.0059	5.07922	0.02336	0.30238	0.05459	0.03226	0	0.93035	2.08462	0.1927	0.01562	0	0	0	0	0	0	0	0	0.61703	0.02387	0	0.01255	0	0.01172	0.00246	0.02487	0
TR20015	15.0042	5.78872	5.66467	2.40156	1.41907	7.81249	2.45158	1.35926	5.14992	0.91705	3.52301	1.47829	0.2268	0.98303	0.48721	1.33335	0.03136	2.83926	0.09856	0.14181	0.58332	0.10248	0.10007	1.00779	1.08502	0.02635	0.54411	0.60507	1.71924	2.10595	0.14605	0.06498	0.71675	0.17859	2.56521	0.6003	0	0.06941	0.33568	0.03222	0.77923	0.10906	0.1571	0.60167	0	0.54015	0.13931	0.25923	0.6572
TR20016	34.9492	0.12199	0.51176	0.51605	0.36653	3.18552	0.20784	2.40123	0.71518	3.33629	0.24793	4.38754	0.5964	11.1847	0.53114	0.34662	0	2.49279	0.22888	0.42432	0.20153	0.28916	3.28085	0.41182	0.07777	0.24035	0.77658	0.03333	0.12646	10.7523	0.38944	0.28704	3.94062	0.09177	0.08311	0.19451	0.24742	0.47206	0	0.00336	0.02888	0.43344	0.05894	0.09034	0	0.1225	0.04403	0.07778	0
TR20021	0	0.73902	15.491	0	2.4756	4.50754	0.29954	0.62061	4.73535	0.12434	0.27318	0	0	0.03042	0	1.18817	0	0.06492	4.08159	0	0.11191	0.03828	0.38357	1.38375	0.09655	2.5634	1.16364	0.27533	0	15.8255	0.02659	0.03703	0.02216	0.2825	0.95029	8.44296	0.98906	0.17924	0	0	0	0	0	0	0	0	0.01313	0	0.2399
TR20022	0.30361	1.07427	5.05422	5.54068	0.53427	11.8822	0.91593	1.8053	2.95389	0.47415	4.28689	0.21961	0.46446	5.68113	0	1.28023	0	5.20142	1.25029	0	0.87232	0.86231	0.28102	1.86409	0.19588	1.62342	1.14141	0.35127	0.14958	2.49522	0	0.67913	1.69698	0.63821	0.39633	2.32802	0.15712	0.4795	0.00954	0.10939	0.95114	0.16875	0	0.14607	0.21736	0.20048	0.00928	0	0.17435
TR20023	23.6013	0	0.65179	0.76861	0.03174	10.1426	0.02307	0.08726	0.35448	5.26198	1.75624	1.29362	0.22936	1.58603	0.66447	0.21193	0.88709	7.38173	0.92589	0.44413	0.20526	0.07146	8.40089	0.29466	0.17562	0.02994	0.16894	0.20806	0.03008	0.92052	0.26925	0.05675	0.48195	0.07795	0.23484	0.1322	0.04102	0.44573	0.04653	0	2.08938	0.15205	0.50014	0.48901	0	0.36578	0.02234	0.4338	0
TR20032	0	0	0	1.08837	0	7.66769	0	0	4.44176	3.69027	0	0	0.6206	0.11974	0	0	0	4.84744	1.29027	0	0	0	14.1196	0.21144	0	0	0	0	0	13.2731	0	0.49855	0	0	0	0.39796	0.52647	0.62852	0	0	0	0	0	0	0	0	0	0	0
TR20041	7.15387	10.6555	1.73578	1.57069	0.53886	4.15441	1.55672	2.46707	4.30794	2.56588	3.67296	0	1.32105	2.58993	0.05846	0.87874	0	3.07063	0.65793	0	0.54184	0.48035	4.88657	0.83601	0.40653	0.10892	0.16489	0.24153	0	3.87832	0.056	1.66654	0.343	0.4108	0.63433	1.25936	0.30859	1.13417	0	0	0.32973	0	0	0.12935	2.35987	0	0.02738	0	0.21367
TR20042	11.5945	0	0.49082	1.96583	2.60996	0.34954	0.03042	1.77191	0.12137	2.57348	0	0.03877	0.67156	0.10094	1.60409	0.17041	0	0.42913	0.22753	0	0	0	12.1437	0.04395	0.213	0.7971	0.11256	0	0.03796	27.9786	0.99704	2.1037	0.06788	0	0	1.02305	0.11371	0.25627	0	0	0	0	0	0	0	0	0.2183	0	0
TR20060	2.52116	0.04661	0	0.3099	0.17608	1.43417	0.10871	0.63961	0.56814	1.7974	0.57234	0.33727	0	3.2114	0.15353	0.15267	0	2.89158	6.36473	0	0.09062	0	3.98325	0.14486	0.2637	0	0.28717	1.2206	0.21821	1.44066	1.83155	0.0494	0.33169	0	0.21451	0.08574	2.13646	2.03344	0	0	0.10378	0	0	1.23541	0	0.03154	0	0	0
TR20064	0.37202	2.17527	0.88364	0.12157	1.03887	2.22253	1.82205	0.68317	3.09736	0.16728	1.74832	0.55397	0.01844	0.30091	0.00697	1.20896	0	0.26194	3.08379	0	0.42508	0.17862	0.57324	1.34532	1.87385	0.7085	0.35863	1.38335	0.93215	6.19428	0.02085	0.55805	0.36195	0.23774	0.68831	3.3293	0.70916	0.69458	0	0.02021	0.44717	0	0	0.17178	1.36194	0.1441	0.0347	0	0.47922
TR20066	7.35146	0.26741	0.79581	2.42477	0.50414	3.86595	0.32484	0.4323	1.68856	3.39833	1.26487	0.19123	0.7409	0.73086	0.13959	0.34253	0.0109	0.80251	0.81864	0	0.06686	0.06821	7.57737	1.6781	0.46931	0.30524	0.14604	0.05241	1.50526	3.39641	4.13836	0.25523	0.05519	0.05553	0.29102	0.37602	0.06859	0.3844	0.01165	0.02673	0.14856	0.19147	0	0.1285	0.45856	0.07016	0.09638	0	0.03947
TR20069	4.17091	5.32568	2.14967	6.56207	0.05355	9.34684	0.63052	1.90392	3.32927	4.30138	5.70332	2.15234	1.02582	4.57974	0	0.21882	0	1.2583	1.45276	0	0.33493	0.20409	0.72062	1.38088	0.06517	0.18239	0.4682	0.14191	0.4304	0.7496	0.00244	0.0828	0.30778	0.06085	0.40691	0.99643	0.17693	1.22237	0.04756	0.01583	1.09031	0.72132	0.01184	0.38002	0.06167	0.43115	0.02277	0	0.05129
TR20075	0.13778	0.03267	3.51523	1.17309	3.11888	2.81006	2.37569	4.10132	3.79625	0.06271	1.07361	0.03893	0.34508	2.55002	0.06442	4.98803	0	0.29586	0.90116	0	0.27632	0.07623	0.1945	3.10528	1.35458	0.09641	0.47209	0.40492	0.01898	3.00279	0.09481	0.00614	0.62195	0.23706	0.66286	2.60417	0.30072	0.15442	0	0.04052	0.08347	0.01363	0	0.01271	22.8062	0.0037	0.04213	0	0.14499
TR20080	2.69577	0	0	0	0	1.90914	0	1.25682	0.44392	0	0.05819	0	2.52362	0.75865	0	0	0	0	1.03964	0	0	0	3.27678	0	0	0	0	0	0	0	1.92772	0	0	0	0	0	0	0.65826	0	0	0	0	0	1.68384	0	0	0	0	0
TR20081	2.10136	0.41439	2.47911	0.04559	6.41605	1.07226	0.5353	1.52743	2.29185	1.13991	0.64542	0.73623	0.04345	0.74692	0	0.3935	0	0.44056	3.91768	0	0.0319	0.02171	9.67346	0.44105	0.129	0.31988	0.56162	0.57918	0.20667	12.2597	4.07866	1.88304	0.25722	0.15255	0.24049	5.94385	2.16969	0.90383	0	0	0	0	0	0.03192	0.10248	0.08131	0.01385	0	0.12105
TR20084	1.59869	1.1518	2.34502	1.9775	0.36709	1.16966	2.42414	1.78577	2.98904	0.33263	0.52486	0.00545	2.29801	0.13175	0	1.01213	0	0.26803	0.47795	0	0.03742	0.01892	7.96877	0.99902	1.21998	1.31026	0.3144	0.07174	0.44854	10.5716	0.41012	0.19925	0.02579	0.02666	0.7918	2.34909	0.25365	0.08206	0.42214	0.21738	0.01615	0	0	0.01919	0	0.0047	0.21739	0	0.05748
TR20093	25.4132	2.82209	3.68066	1.03285	1.16504	2.0745	0.7417	1.72597	6.49482	5.64406	5.41563	0.48486	0.20357	1.19605	0	0.38668	0	4.44839	0.15782	0	0.25664	0.30846	2.12832	1.43865	1.26599	0.06557	1.10022	4.08588	0.44322	2.72818	0.30391	0.27438	0.31688	0.03203	1.54487	2.02742	0	0.05216	0.26027	0.38299	2.03953	0.44166	0.02668	0.13089	0	0.64718	0.12426	0.06639	0.23717
TR20094	7.84127	3.0182	3.89424	3.83656	3.46524	4.13695	2.37179	0.92546	8.59123	4.60324	7.34899	0.00851	0.42569	1.73622	0.03453	0.91634	0	1.62329	1.37147	0	0.8294	0.65834	0.81086	1.335	1.51907	0.16309	0.27391	1.97241	0.49378	2.89288	0.20617	0.04311	0.11363	0.47636	0.62327	0.52458	0.01417	0.51723	2.03161	0.08401	0.65841	0.96592	0	0.00871	1.72316	1.00315	0.11012	0.30714	0.45146
TR20095	12.7191	1.13584	3.57011	3.29354	0.19612	9.19958	0.57363	1.90951	3.68073	5.64129	6.35616	1.21941	0.82778	3.81991	0.17302	0.66216	1.03447	3.25199	1.46148	2.14057	0.46597	0.30311	1.5178	1.99171	0.72481	0.2761	0.66879	0.38935	0.14102	2.46123	0.11757	0.29558	1.01807	0.07467	0.5269	0.9191	0	0.97556	0.05133	0.01733	0.58414	2.71357	0.09761	0.04471	0.1856	0.13412	0.03942	0.01715	0.06666
TR20098	3.37781	2.97612	6.85175	0.46958	1.24602	12.954	1.49996	2.14929	4.33389	0.54527	2.83394	1.83758	0.7794	2.23129	2.76218	1.09038	0.00276	2.02076	1.09895	0.00205	0.72639	0.32232	1.34511	1.78694	0.26118	2.35122	1.17383	0.11763	0.06226	3.85931	0.0713	0.40448	1.48395	0.27953	0.37811	3.6628	0.13926	0.62984	0	0.09365	0.81893	0.09624	0.02004	0.13597	0.00451	0.36179	0.31635	0.09924	0.11374
TR20102	2.60791	5.40163	6.89089	0.24815	1.68516	3.01934	0.92907	1.50734	11.3277	0.14483	2.29159	0.75576	0.03012	0.71667	0.1691	1.26572	0	2.28406	1.27452	0	0.45501	0.12883	0.1205	1.53816	0.60813	0.45372	1.05253	1.38081	0	4.22699	0.00464	0.13322	0.81629	0.44661	0.51529	9.17008	0.71301	0.72118	0.02694	0.00237	0.47976	0	0	0	0.24915	0.03209	0.15193	0.23403	0.31849
TR20104	0.08938	1.41206	2.0209	0.6783	1.50762	4.86716	1.17444	1.62573	3.7476	0.01871	1.96632	0	0.79923	2.54256	0	2.04528	0	0.67556	2.46372	0	0.58213	0.08434	0.30671	1.36148	0.31	0.35059	0.56756	0.93305	0.0591	0.98024	0	0.45133	1.16276	0.3618	0.25671	8.12439	2.73086	2.4629	0.03975	0	0.2735	0	0	0.03544	0	0	0.02982	0	0.2343
TR20106	2.46177	2.22952	2.59656	0.65045	0	6.77638	0.0711	0.12904	1.92793	2.0079	0.21147	1.08872	0.2622	12.8033	0.13678	0.15035	0	3.97189	3.88639	0	0.16529	0	7.28268	0.27157	0	0.0959	0.91531	0.06682	0.03584	1.97234	1.25545	0.18106	1.30648	0.02706	0.17973	1.93077	2.55359	1.81288	0	0	0.23572	1.32258	0.0384	0.41171	0	0	0	0	0
TR20114	43.0823	0.08491	0.06963	0.03993	0.07595	0.85737	0.00988	0.48345	0.05675	7.38711	0.6256	3.23245	0.05809	3.65313	0.33642	0.07037	0.3459	3.21434	0.1281	0.99642	0.15	0.12901	2.08571	0.04206	0.05365	0.00489	0.57739	0.14021	0.11893	3.897	0.38563	0.14249	2.24729	0.00799	0.08164	0.14567	0.18232	0.24566	0	0	1.79588	1.24341	0.31576	0.2065	0	0.31797	0.01768	0.00849	0
TR20117	7.84338	0.41945	1.82729	1.16866	0.33328	10.2017	0.11292	0.15598	1.14895	3.89423	1.51233	2.79689	0.11696	5.91075	1.01467	0.28205	0.33651	1.10905	1.0655	0.17551	0.45384	0.35438	0.83103	0.83515	0.10788	0.26035	1.32938	0.23769	0.46291	2.01719	0.0525	0.13509	0.69792	0.13497	0.33333	2.48537	0.38729	0.63034	0	0.02099	0.7104	1.42275	0.11293	0.22881	0.14906	0.07551	0.04642	0	0.08132
TR20118	12.4847	0	1.12395	0	0	1.2106	0	0	0.25088	1.03223	0	1.54244	0	0.59276	0	0	0	3.30796	2.48268	0	0	0	23.1715	0	0	0	0.02833	0	0	0.3517	3.38205	0	0.62225	0	0	0	0	1.19674	0	0	0.17293	0.10101	0	0.11196	0	0	0	0	0
TR20119	5.99412	2.65397	2.80698	1.0346	0.82547	2.20773	0.61995	1.74117	4.6714	11.7193	1.33929	5.46109	0.02176	2.91153	3.17926	0.53084	0	3.61547	0.87446	0.10045	0.4191	0.31709	0.11603	0.21263	0.19921	0.08906	0.82058	0.46992	0.18846	1.79064	0.64365	0.17739	1.38496	0.26817	0.36333	2.6403	0.3795	0.70701	0.04855	0.07125	3.82617	0.54813	0.19916	0.13378	0	0.5536	0.06894	0.02395	0.04335
[truncated: 189 more columns]

## Sheet: Saliva_Barplot
X.clade_name	Low	Moderate	High
Actinobacteria	20.9728	19.9221	23.8238
Bacilli	6.81898	13.0944	9.19727
Bacteroidia	30.5479	25.064	29.2924
Betaproteobacteria	18.5356	16.3851	14.0069
Candidatus_Saccharibacteria_unclassified	1.90392	2.17914	1.65531
Clostridia	1.86111	1.80751	2.40757
Coriobacteriia	0	1.14593	1.31943
Fusobacteriia	2.01033	1.84418	2.10757
Gammaproteobacteria	1.61535	2.38169	3.04956
Negativicutes	10.6406	11.5566	8.61533
Others	5.09334	4.61936	4.52485

## Sheet: Saliva_High_vs_Low
X.clade_name	Binary_name	pvals1	pvals2	nlog10pvals1	nlog10pvals2	plot_property
k__Bacteria|p__Actinobacteria|c__Actinobacteria|o__Actinomycetales|f__Actinomycetaceae|g__Actinobaculum|s__Actinobaculum_sp_oral_taxon_183	Actinobaculum_sp_oral_taxon_183	0.999744	1	0.000111025	0	not significant
k__Bacteria|p__Actinobacteria|c__Actinobacteria|o__Actinomycetales|f__Actinomycetaceae|g__Actinomyces|s__Actinomyces_SGB17154	Actinomyces_SGB17154	0.441644	0.887132	0.354928	0.0520118	not significant
k__Bacteria|p__Actinobacteria|c__Actinobacteria|o__Actinomycetales|f__Actinomycetaceae|g__Actinomyces|s__Actinomyces_SGB17168	Actinomyces_SGB17168	0.999913	0.900261	3.75802e-05	0.0456314	not significant
k__Bacteria|p__Actinobacteria|c__Actinobacteria|o__Actinomycetales|f__Actinomycetaceae|g__Actinomyces|s__Actinomyces_bouchesdurhonensis	Actinomyces_bouchesdurhonensis	0.891607	0.250333	0.0498266	0.601483	not significant
k__Bacteria|p__Actinobacteria|c__Actinobacteria|o__Actinomycetales|f__Actinomycetaceae|g__Actinomyces|s__Actinomyces_dentalis	Actinomyces_dentalis	0.114749	0.0335737	0.94025	1.474	enriched
k__Bacteria|p__Actinobacteria|c__Actinobacteria|o__Actinomycetales|f__Actinomycetaceae|g__Actinomyces|s__Actinomyces_gerencseriae	Actinomyces_gerencseriae	0.999913	0.882263	3.75802e-05	0.0544018	not significant
k__Bacteria|p__Actinobacteria|c__Actinobacteria|o__Actinomycetales|f__Actinomycetaceae|g__Actinomyces|s__Actinomyces_graevenitzii	Actinomyces_graevenitzii	0.879183	0.572794	0.0559207	0.242002	not significant
k__Bacteria|p__Actinobacteria|c__Actinobacteria|o__Actinomycetales|f__Actinomycetaceae|g__Actinomyces|s__Actinomyces_israelii	Actinomyces_israelii	0.0110482	0.00958653	1.95671	2.01834	enriched
k__Bacteria|p__Actinobacteria|c__Actinobacteria|o__Actinomycetales|f__Actinomycetaceae|g__Actinomyces|s__Actinomyces_johnsonii	Actinomyces_johnsonii	0.953117	0.738066	0.0208539	0.131905	not significant
k__Bacteria|p__Actinobacteria|c__Actinobacteria|o__Actinomycetales|f__Actinomycetaceae|g__Actinomyces|s__Actinomyces_massiliensis	Actinomyces_massiliensis	0.761262	0.520247	0.118466	0.28379	not significant
k__Bacteria|p__Actinobacteria|c__Actinobacteria|o__Actinomycetales|f__Actinomycetaceae|g__Actinomyces|s__Actinomyces_naeslundii	Actinomyces_naeslundii	0.855746	0.517072	0.067655	0.286449	not significant
k__Bacteria|p__Actinobacteria|c__Actinobacteria|o__Actinomycetales|f__Actinomycetaceae|g__Actinomyces|s__Actinomyces_oris	Actinomyces_oris	0.630898	0.320937	0.200041	0.49358	not significant
k__Bacteria|p__Actinobacteria|c__Actinobacteria|o__Actinomycetales|f__Actinomycetaceae|g__Actinomyces|s__Actinomyces_sp_ICM47	Actinomyces_sp_ICM47	0.630898	0.512066	0.200041	0.290674	not significant
k__Bacteria|p__Actinobacteria|c__Actinobacteria|o__Actinomycetales|f__Actinomycetaceae|g__Actinomyces|s__Actinomyces_sp_ICM58	Actinomyces_sp_ICM58	0.707509	0.421227	0.150268	0.375484	not significant
k__Bacteria|p__Actinobacteria|c__Actinobacteria|o__Actinomycetales|f__Actinomycetaceae|g__Actinomyces|s__Actinomyces_sp_S6_Spd3	Actinomyces_sp_S6_Spd3	0.903398	0.865935	0.0441208	0.0625145	not significant
k__Bacteria|p__Actinobacteria|c__Actinobacteria|o__Actinomycetales|f__Actinomycetaceae|g__Actinomyces|s__Actinomyces_sp_oral_taxon_448	Actinomyces_sp_oral_taxon_448	0.953117	0.598845	0.0208539	0.222685	not significant
k__Bacteria|p__Actinobacteria|c__Actinobacteria|o__Actinomycetales|f__Actinomycetaceae|g__Actinomyces|s__Actinomyces_sp_oral_taxon_897	Actinomyces_sp_oral_taxon_897	0.061267	0.0168106	1.21277	1.77442	enriched
k__Bacteria|p__Actinobacteria|c__Actinobacteria|o__Actinomycetales|f__Actinomycetaceae|g__Pauljensenia|s__Pauljensenia_hongkongensis	Pauljensenia_hongkongensis	0.611815	0.142892	0.21338	0.844991	not significant
k__Bacteria|p__Actinobacteria|c__Actinobacteria|o__Actinomycetales|f__Actinomycetaceae|g__Peptidiphaga|s__Peptidiphaga_gingivicola	Peptidiphaga_gingivicola	0.891607	0.474916	0.0498266	0.323384	not significant
k__Bacteria|p__Actinobacteria|c__Actinobacteria|o__Actinomycetales|f__Actinomycetaceae|g__Trueperella|s__Trueperella_pyogenes	Trueperella_pyogenes	0.188401	0.36806	0.724918	0.434081	not significant
k__Bacteria|p__Actinobacteria|c__Actinobacteria|o__Bifidobacteriales|f__Bifidobacteriaceae|g__Alloscardovia|s__Alloscardovia_omnicolens	Alloscardovia_omnicolens	0.991417	0.865264	0.00374381	0.0628516	not significant
k__Bacteria|p__Actinobacteria|c__Actinobacteria|o__Bifidobacteriales|f__Bifidobacteriaceae|g__Bifidobacterium|s__Bifidobacterium_dentium	Bifidobacterium_dentium	0.0840076	0.0193985	1.07568	1.71223	depleted
k__Bacteria|p__Actinobacteria|c__Actinobacteria|o__Bifidobacteriales|f__Bifidobacteriaceae|g__Bifidobacterium|s__Bifidobacterium_longum	Bifidobacterium_longum	0.404698	0.107826	0.392869	0.967277	not significant
k__Bacteria|p__Actinobacteria|c__Actinobacteria|o__Bifidobacteriales|f__Bifidobacteriaceae|g__Parascardovia|s__Parascardovia_denticolens	Parascardovia_denticolens	0.563163	0.326908	0.249366	0.485574	not significant
k__Bacteria|p__Actinobacteria|c__Actinobacteria|o__Bifidobacteriales|f__Bifidobacteriaceae|g__Scardovia|s__Scardovia_wiggsiae	Scardovia_wiggsiae	0.972455	0.762919	0.0121304	0.117521	not significant
k__Bacteria|p__Actinobacteria|c__Actinobacteria|o__Corynebacteriales|f__Corynebacteriaceae|g__Corynebacterium|s__Corynebacterium_argentoratense	Corynebacterium_argentoratense	0.999562	0.953389	0.000190346	0.0207298	not significant
k__Bacteria|p__Actinobacteria|c__Actinobacteria|o__Corynebacteriales|f__Corynebacteriaceae|g__Corynebacterium|s__Corynebacterium_durum	Corynebacterium_durum	0.688593	0.523024	0.162038	0.281479	not significant
k__Bacteria|p__Actinobacteria|c__Actinobacteria|o__Corynebacteriales|f__Corynebacteriaceae|g__Corynebacterium|s__Corynebacterium_matruchotii	Corynebacterium_matruchotii	0.0188553	0.0116469	1.72457	1.93379	enriched
k__Bacteria|p__Actinobacteria|c__Actinobacteria|o__Micrococcales|f__Kytococcaceae|g__Kytococcus|s__Kytococcus_sedentarius	Kytococcus_sedentarius	0.105964	0.0324009	0.974843	1.48944	enriched
k__Bacteria|p__Actinobacteria|c__Actinobacteria|o__Micrococcales|f__Micrococcaceae|g__Rothia|s__Rothia_aeria	Rothia_aeria	0.811908	0.754032	0.0904932	0.12261	not significant
k__Bacteria|p__Actinobacteria|c__Actinobacteria|o__Micrococcales|f__Micrococcaceae|g__Rothia|s__Rothia_dentocariosa	Rothia_dentocariosa	0.855746	0.658559	0.067655	0.181405	not significant
k__Bacteria|p__Actinobacteria|c__Actinobacteria|o__Micrococcales|f__Micrococcaceae|g__Rothia|s__Rothia_mucilaginosa	Rothia_mucilaginosa	0.827511	0.492895	0.0822262	0.307246	not significant
k__Bacteria|p__Actinobacteria|c__Actinobacteria|o__Micrococcales|f__Promicromonosporaceae|g__Isoptericola|s__Isoptericola_variabilis	Isoptericola_variabilis	0.199817	0.123014	0.699367	0.910046	not significant
k__Bacteria|p__Actinobacteria|c__Actinobacteria|o__Propionibacteriales|f__Propionibacteriaceae|g__Arachnia|s__Arachnia_SGB15898	Arachnia_SGB15898	0.563163	0.0860407	0.249366	1.0653	not significant
k__Bacteria|p__Actinobacteria|c__Actinobacteria|o__Propionibacteriales|f__Propionibacteriaceae|g__Arachnia|s__Arachnia_SGB15899	Arachnia_SGB15899	0.985576	0.473734	0.00631004	0.324466	not significant
k__Bacteria|p__Actinobacteria|c__Actinobacteria|o__Propionibacteriales|f__Propionibacteriaceae|g__Arachnia|s__Pseudopropionibacterium_propionicum	Pseudopropionibacterium_propionicum	0.17591	0.109042	0.754709	0.962405	not significant
k__Bacteria|p__Actinobacteria|c__Actinobacteria|o__Propionibacteriales|f__Propionibacteriaceae|g__Propionibacterium|s__Propionibacterium_acidifaciens	Propionibacterium_acidifaciens	0.369123	0.19531	0.432828	0.709275	not significant
k__Bacteria|p__Actinobacteria|c__Coriobacteriia|o__Coriobacteriales|f__Atopobiaceae|g__Lancefieldella|s__Lancefieldella_parvula	Lancefieldella_parvula	0.530034	0.890854	0.275696	0.0501935	not significant
k__Bacteria|p__Actinobacteria|c__Coriobacteriia|o__Coriobacteriales|f__Atopobiaceae|g__Lancefieldella|s__Lancefieldella_rimae	Lancefieldella_rimae	0.0144067	0.00621248	1.84144	2.20673	enriched
k__Bacteria|p__Actinobacteria|c__Coriobacteriia|o__Coriobacteriales|f__Atopobiaceae|g__Olsenella|s__Olsenella_profusa	Olsenella_profusa	0.510402	0.166558	0.292088	0.778433	not significant
k__Bacteria|p__Actinobacteria|c__Coriobacteriia|o__Coriobacteriales|f__Atopobiaceae|g__Olsenella|s__Olsenella_sp_oral_taxon_807	Olsenella_sp_oral_taxon_807	0.13148	0.158547	0.88114	0.799842	not significant
k__Bacteria|p__Actinobacteria|c__Coriobacteriia|o__Coriobacteriales|f__Atopobiaceae|g__Olsenella|s__Olsenella_uli	Olsenella_uli	0.299383	0.137817	0.523773	0.860697	not significant
k__Bacteria|p__Actinobacteria|c__Coriobacteriia|o__Eggerthellales|f__Eggerthellaceae|g__Cryptobacterium|s__Cryptobacterium_curtum	Cryptobacterium_curtum	0.335674	0.0362095	0.474083	1.44118	depleted
k__Bacteria|p__Actinobacteria|c__Coriobacteriia|o__Eggerthellales|f__Eggerthellaceae|g__Slackia|s__Slackia_exigua	Slackia_exigua	0.914657	0.331552	0.0387415	0.479448	not significant
k__Bacteria|p__Bacteroidetes|c__Bacteroidetes_unclassified|o__Bacteroidetes_unclassified|f__Bacteroidetes_unclassified|g__Bacteroidetes_unclassified|s__Bacteroidetes_oral_taxon_274	Bacteroidetes_oral_taxon_274	0.944648	0.625011	0.0247299	0.204113	not significant
k__Bacteria|p__Bacteroidetes|c__Bacteroidetes_unclassified|o__Bacteroidetes_unclassified|f__Bacteroidetes_unclassified|g__Bacteroidetes_unclassified|s__Bacteroidetes_unclassified_SGB1343	Bacteroidetes_unclassified_SGB1343	0.253315	0.122853	0.596339	0.910614	not significant
k__Bacteria|p__Bacteroidetes|c__Bacteroidia|o__Bacteroidales|f__Bacteroidaceae|g__Bacteroidaceae_unclassified|s__Bacteroidaceae_bacterium	Bacteroidaceae_bacterium	0.0527011	0.0304274	1.27818	1.51674	enriched
k__Bacteria|p__Bacteroidetes|c__Bacteroidia|o__Bacteroidales|f__Bacteroidaceae|g__Bacteroidaceae_unclassified|s__Bacteroidaceae_unclassified_SGB1468	Bacteroidaceae_unclassified_SGB1468	0.386789	0.152012	0.412526	0.818123	not significant
k__Bacteria|p__Bacteroidetes|c__Bacteroidia|o__Bacteroidales|f__Bacteroidales_unclassified|g__Phocaeicola|s__Phocaeicola_abscessus	Phocaeicola_abscessus	0.999972	0.840287	1.2079e-05	0.0755725	not significant
k__Bacteria|p__Bacteroidetes|c__Bacteroidia|o__Bacteroidales|f__Porphyromonadaceae|g__GGB1472|s__GGB1472_SGB2038	GGB1472_SGB2038	0.991417	0.719092	0.00374381	0.143216	not significant
k__Bacteria|p__Bacteroidetes|c__Bacteroidia|o__Bacteroidales|f__Porphyromonadaceae|g__GGB1474|s__GGB1474_SGB2040	GGB1474_SGB2040	0.199817	0.18682	0.699367	0.728576	not significant
k__Bacteria|p__Bacteroidetes|c__Bacteroidia|o__Bacteroidales|f__Porphyromonadaceae|g__Porphyromonas|s__Porphyromonas_SGB2042	Porphyromonas_SGB2042	0.299383	0.044768	0.523773	1.34903	depleted
k__Bacteria|p__Bacteroidetes|c__Bacteroidia|o__Bacteroidales|f__Porphyromonadaceae|g__Porphyromonas|s__Porphyromonas_catoniae	Porphyromonas_catoniae	0.17591	0.135836	0.754709	0.866985	not significant
k__Bacteria|p__Bacteroidetes|c__Bacteroidia|o__Bacteroidales|f__Porphyromonadaceae|g__Porphyromonas|s__Porphyromonas_endodontalis	Porphyromonas_endodontalis	0.726597	0.571606	0.138706	0.242904	not significant
k__Bacteria|p__Bacteroidetes|c__Bacteroidia|o__Bacteroidales|f__Porphyromonadaceae|g__Porphyromonas|s__Porphyromonas_gingivalis	Porphyromonas_gingivalis	0.761262	0.543496	0.118466	0.264804	not significant
k__Bacteria|p__Bacteroidetes|c__Bacteroidia|o__Bacteroidales|f__Porphyromonadaceae|g__Porphyromonas|s__Porphyromonas_pasteri	Porphyromonas_pasteri	0.0915725	0.0231791	1.03823	1.6349	enriched
k__Bacteria|p__Bacteroidetes|c__Bacteroidia|o__Bacteroidales|f__Porphyromonadaceae|g__Porphyromonas|s__Porphyromonas_sp_oral_taxon_278	Porphyromonas_sp_oral_taxon_278	0.650195	0.347861	0.186956	0.458595	not significant
k__Bacteria|p__Bacteroidetes|c__Bacteroidia|o__Bacteroidales|f__Prevotellaceae|g__Alloprevotella|s__Alloprevotella_SGB1466	Alloprevotella_SGB1466	0.0986309	0.0133878	1.00599	1.87329	enriched
k__Bacteria|p__Bacteroidetes|c__Bacteroidia|o__Bacteroidales|f__Prevotellaceae|g__Alloprevotella|s__Alloprevotella_rava	Alloprevotella_rava	0.611815	0.382704	0.21338	0.417137	not significant
k__Bacteria|p__Bacteroidetes|c__Bacteroidia|o__Bacteroidales|f__Prevotellaceae|g__Alloprevotella|s__Alloprevotella_sp_Lung230	Alloprevotella_sp_Lung230	0.972455	0.927013	0.0121304	0.032914	not significant
k__Bacteria|p__Bacteroidetes|c__Bacteroidia|o__Bacteroidales|f__Prevotellaceae|g__Alloprevotella|s__Alloprevotella_tannerae	Alloprevotella_tannerae	0.688593	0.658369	0.162038	0.18153	not significant
k__Bacteria|p__Bacteroidetes|c__Bacteroidia|o__Bacteroidales|f__Prevotellaceae|g__Alloprevotella|s__Prevotella_sp_oral_taxon_473	Prevotella_sp_oral_taxon_473	0.811908	0.34366	0.0904932	0.463871	not significant
k__Bacteria|p__Bacteroidetes|c__Bacteroidia|o__Bacteroidales|f__Prevotellaceae|g__GGB1138|s__GGB1138_SGB1455	GGB1138_SGB1455	0.914657	0.409697	0.0387415	0.387538	not significant
k__Bacteria|p__Bacteroidetes|c__Bacteroidia|o__Bacteroidales|f__Prevotellaceae|g__GGB1188|s__GGB1188_SGB1538	GGB1188_SGB1538	0.611815	0.463831	0.21338	0.33364	not significant
k__Bacteria|p__Bacteroidetes|c__Bacteroidia|o__Bacteroidales|f__Prevotellaceae|g__Prevotellaceae_unclassified|s__Prevotellaceae_bacterium_Marseille_P2826	Prevotellaceae_bacterium_Marseille_P2826	0.611815	0.105418	0.21338	0.977084	not significant
k__Bacteria|p__Bacteroidetes|c__Bacteroidia|o__Bacteroidales|f__Prevotellaceae|g__Prevotella|s__Prevotella_baroniae	Prevotella_baroniae	0.386789	0.641865	0.412526	0.192557	not significant
k__Bacteria|p__Bacteroidetes|c__Bacteroidia|o__Bacteroidales|f__Prevotellaceae|g__Prevotella|s__Prevotella_buccae	Prevotella_buccae	0.13148	0.0523776	0.88114	1.28085	not significant
k__Bacteria|p__Bacteroidetes|c__Bacteroidia|o__Bacteroidales|f__Prevotellaceae|g__Prevotella|s__Prevotella_conceptionensis	Prevotella_conceptionensis	0.960364	0.777934	0.0175643	0.109057	not significant
k__Bacteria|p__Bacteroidetes|c__Bacteroidia|o__Bacteroidales|f__Prevotellaceae|g__Prevotella|s__Prevotella_dentalis	Prevotella_dentalis	0.630898	0.574687	0.200041	0.240569	not significant
k__Bacteria|p__Bacteroidetes|c__Bacteroidia|o__Bacteroidales|f__Prevotellaceae|g__Prevotella|s__Prevotella_denticola	Prevotella_denticola	0.855746	0.488612	0.067655	0.311036	not significant
k__Bacteria|p__Bacteroidetes|c__Bacteroidia|o__Bacteroidales|f__Prevotellaceae|g__Prevotella|s__Prevotella_histicola	Prevotella_histicola	0.315968	0.509288	0.500357	0.293037	not significant
k__Bacteria|p__Bacteroidetes|c__Bacteroidia|o__Bacteroidales|f__Prevotellaceae|g__Prevotella|s__Prevotella_intermedia	Prevotella_intermedia	0.999913	0.987078	3.75802e-05	0.00564874	not significant
k__Bacteria|p__Bacteroidetes|c__Bacteroidia|o__Bacteroidales|f__Prevotellaceae|g__Prevotella|s__Prevotella_jejuni	Prevotella_jejuni	0.114749	0.164666	0.94025	0.783396	not significant
k__Bacteria|p__Bacteroidetes|c__Bacteroidia|o__Bacteroidales|f__Prevotellaceae|g__Prevotella|s__Prevotella_koreensis	Prevotella_koreensis	0.726597	0.601344	0.138706	0.220877	not significant
k__Bacteria|p__Bacteroidetes|c__Bacteroidia|o__Bacteroidales|f__Prevotellaceae|g__Prevotella|s__Prevotella_loescheii	Prevotella_loescheii	0.688593	0.45231	0.162038	0.344564	not significant
k__Bacteria|p__Bacteroidetes|c__Bacteroidia|o__Bacteroidales|f__Prevotellaceae|g__Prevotella|s__Prevotella_maculosa	Prevotella_maculosa	0.0791275	0.0607574	1.10167	1.2164	not significant
k__Bacteria|p__Bacteroidetes|c__Bacteroidia|o__Bacteroidales|f__Prevotellaceae|g__Prevotella|s__Prevotella_marshii	Prevotella_marshii	0.985576	0.71124	0.00631004	0.147984	not significant
k__Bacteria|p__Bacteroidetes|c__Bacteroidia|o__Bacteroidales|f__Prevotellaceae|g__Prevotella|s__Prevotella_melaninogenica	Prevotella_melaninogenica	0.563163	0.615066	0.249366	0.211078	not significant
k__Bacteria|p__Bacteroidetes|c__Bacteroidia|o__Bacteroidales|f__Prevotellaceae|g__Prevotella|s__Prevotella_micans	Prevotella_micans	0.999913	0.915752	3.75802e-05	0.0382221	not significant
k__Bacteria|p__Bacteroidetes|c__Bacteroidia|o__Bacteroidales|f__Prevotellaceae|g__Prevotella|s__Prevotella_multiformis	Prevotella_multiformis	0.611815	0.362177	0.21338	0.441079	not significant
k__Bacteria|p__Bacteroidetes|c__Bacteroidia|o__Bacteroidales|f__Prevotellaceae|g__Prevotella|s__Prevotella_multisaccharivorax	Prevotella_multisaccharivorax	0.563163	0.126736	0.249366	0.897099	not significant
k__Bacteria|p__Bacteroidetes|c__Bacteroidia|o__Bacteroidales|f__Prevotellaceae|g__Prevotella|s__Prevotella_nanceiensis	Prevotella_nanceiensis	0.167318	0.0797993	0.776458	1.098	not significant
k__Bacteria|p__Bacteroidetes|c__Bacteroidia|o__Bacteroidales|f__Prevotellaceae|g__Prevotella|s__Prevotella_nigrescens	Prevotella_nigrescens	0.855746	0.817926	0.067655	0.0872862	not significant
k__Bacteria|p__Bacteroidetes|c__Bacteroidia|o__Bacteroidales|f__Prevotellaceae|g__Prevotella|s__Prevotella_oralis	Prevotella_oralis	0.404698	0.147805	0.392869	0.830311	not significant
k__Bacteria|p__Bacteroidetes|c__Bacteroidia|o__Bacteroidales|f__Prevotellaceae|g__Prevotella|s__Prevotella_oris	Prevotella_oris	0.611815	0.842454	0.21338	0.0744538	not significant
k__Bacteria|p__Bacteroidetes|c__Bacteroidia|o__Bacteroidales|f__Prevotellaceae|g__Prevotella|s__Prevotella_oulorum	Prevotella_oulorum	0.545254	0.818992	0.263401	0.0867206	not significant
k__Bacteria|p__Bacteroidetes|c__Bacteroidia|o__Bacteroidales|f__Prevotellaceae|g__Prevotella|s__Prevotella_pallens	Prevotella_pallens	0.972455	0.939264	0.0121304	0.0272123	not significant
k__Bacteria|p__Bacteroidetes|c__Bacteroidia|o__Bacteroidales|f__Prevotellaceae|g__Prevotella|s__Prevotella_pleuritidis	Prevotella_pleuritidis	0.707509	0.381307	0.150268	0.418725	not significant
k__Bacteria|p__Bacteroidetes|c__Bacteroidia|o__Bacteroidales|f__Prevotellaceae|g__Prevotella|s__Prevotella_saccharolytica	Prevotella_saccharolytica	0.0840076	0.0347254	1.07568	1.45935	depleted
k__Bacteria|p__Bacteroidetes|c__Bacteroidia|o__Bacteroidales|f__Prevotellaceae|g__Prevotella|s__Prevotella_salivae	Prevotella_salivae	0.167318	0.170217	0.776458	0.768996	not significant
k__Bacteria|p__Bacteroidetes|c__Bacteroidia|o__Bacteroidales|f__Prevotellaceae|g__Prevotella|s__Prevotella_scopos	Prevotella_scopos	0.150729	0.0401452	0.821804	1.39637	depleted
k__Bacteria|p__Bacteroidetes|c__Bacteroidia|o__Bacteroidales|f__Prevotellaceae|g__Prevotella|s__Prevotella_shahii	Prevotella_shahii	0.960364	0.501712	0.0175643	0.299546	not significant
k__Bacteria|p__Bacteroidetes|c__Bacteroidia|o__Bacteroidales|f__Prevotellaceae|g__Prevotella|s__Prevotella_sp_A2879	Prevotella_sp_A2879	0.212541	0.130609	0.672556	0.884028	not significant
k__Bacteria|p__Bacteroidetes|c__Bacteroidia|o__Bacteroidales|f__Prevotellaceae|g__Prevotella|s__Prevotella_sp_HJM029	Prevotella_sp_HJM029	0.545254	0.230703	0.263401	0.636947	not significant
k__Bacteria|p__Bacteroidetes|c__Bacteroidia|o__Bacteroidales|f__Prevotellaceae|g__Prevotella|s__Prevotella_veroralis	Prevotella_veroralis	0.582429	0.3033	0.234757	0.518128	not significant
k__Bacteria|p__Bacteroidetes|c__Bacteroidia|o__Bacteroidales|f__Tannerellaceae|g__Tannerella|s__Tannerella_forsythia	Tannerella_forsythia	0.688593	0.529184	0.162038	0.276393	not significant
k__Bacteria|p__Bacteroidetes|c__Bacteroidia|o__Bacteroidales|f__Tannerellaceae|g__Tannerella|s__Tannerella_sp_oral_taxon_808	Tannerella_sp_oral_taxon_808	0.879183	0.826572	0.0559207	0.0827192	not significant
k__Bacteria|p__Bacteroidetes|c__Bacteroidia|o__Bacteroidales|f__Tannerellaceae|g__Tannerella|s__Tannerella_sp_oral_taxon_HOT_286	Tannerella_sp_oral_taxon_HOT_286	0.960364	0.890557	0.0175643	0.0503385	not significant
k__Bacteria|p__Bacteroidetes|c__CFGB496|o__OFGB496|f__FGB496|g__GGB1025|s__GGB1025_SGB1319	GGB1025_SGB1319	0.592822	0.567833	0.227076	0.245779	not significant
k__Bacteria|p__Bacteroidetes|c__CFGB497|o__OFGB497|f__FGB497|g__GGB1026|s__GGB1026_SGB1321	GGB1026_SGB1321	0.891607	0.687682	0.0498266	0.162612	not significant
k__Bacteria|p__Bacteroidetes|c__CFGB524|o__OFGB524|f__FGB524|g__GGB1088|s__GGB1088_SGB1395	GGB1088_SGB1395	0.985576	0.656824	0.00631004	0.182551	not significant
k__Bacteria|p__Bacteroidetes|c__CFGB570|o__OFGB570|f__FGB570|g__GGB1201|s__GGB1201_SGB1566	GGB1201_SGB1566	0.00635311	0.00896433	2.19701	2.04748	enriched
k__Bacteria|p__Bacteroidetes|c__CFGB570|o__OFGB570|f__FGB570|g__GGB1202|s__GGB1202_SGB1567	GGB1202_SGB1567	0.212541	0.254971	0.672556	0.593509	not significant
k__Bacteria|p__Bacteroidetes|c__CFGB570|o__OFGB570|f__FGB570|g__GGB1203|s__GGB1203_SGB1568	GGB1203_SGB1568	0.726597	0.78059	0.138706	0.107577	not significant
k__Bacteria|p__Bacteroidetes|c__Flavobacteriia|o__Flavobacteriales|f__Flavobacteriaceae|g__Capnocytophaga|s__Capnocytophaga_SGB2480	Capnocytophaga_SGB2480	0.966665	0.504202	0.0147241	0.297395	not significant
k__Bacteria|p__Bacteroidetes|c__Flavobacteriia|o__Flavobacteriales|f__Flavobacteriaceae|g__Capnocytophaga|s__Capnocytophaga_gingivalis	Capnocytophaga_gingivalis	0.827511	0.446513	0.0822262	0.350166	not significant
k__Bacteria|p__Bacteroidetes|c__Flavobacteriia|o__Flavobacteriales|f__Flavobacteriaceae|g__Capnocytophaga|s__Capnocytophaga_granulosa	Capnocytophaga_granulosa	0.999562	0.766366	0.000190346	0.115564	not significant
k__Bacteria|p__Bacteroidetes|c__Flavobacteriia|o__Flavobacteriales|f__Flavobacteriaceae|g__Capnocytophaga|s__Capnocytophaga_leadbetteri	Capnocytophaga_leadbetteri	0.167318	0.201458	0.776458	0.695815	not significant
k__Bacteria|p__Bacteroidetes|c__Flavobacteriia|o__Flavobacteriales|f__Flavobacteriaceae|g__Capnocytophaga|s__Capnocytophaga_ochracea	Capnocytophaga_ochracea	0.993476	0.557247	0.00284252	0.253953	not significant
k__Bacteria|p__Bacteroidetes|c__Flavobacteriia|o__Flavobacteriales|f__Flavobacteriaceae|g__Capnocytophaga|s__Capnocytophaga_sp_oral_taxon_332	Capnocytophaga_sp_oral_taxon_332	0.811908	0.83571	0.0904932	0.0779444	not significant
k__Bacteria|p__Bacteroidetes|c__Flavobacteriia|o__Flavobacteriales|f__Flavobacteriaceae|g__Capnocytophaga|s__Capnocytophaga_sputigena	Capnocytophaga_sputigena	0.891607	0.811586	0.0498266	0.0906653	not significant
k__Bacteria|p__Bacteroidetes|c__Flavobacteriia|o__Flavobacteriales|f__Weeksellaceae|g__GGB1843|s__GGB1843_SGB2524	GGB1843_SGB2524	0.253315	0.109351	0.596339	0.961176	not significant
k__Bacteria|p__Candidatus_Absconditabacteria|c__Candidatus_Absconditabacteria_unclassified|o__Candidatus_Absconditabacteria_unclassified|f__Candidatus_Absconditabacteria_unclassified|g__Candidatus_Absconditabacteria_unclassified|s__Candidatus_Absconditabacteria_unclassified_SGB6894	Candidatus_Absconditabacteria_unclassified_SGB6894	0.993476	0.71124	0.00284252	0.147984	not significant
k__Bacteria|p__Candidatus_Absconditabacteria|c__Candidatus_Absconditabacteria_unclassified|o__Candidatus_Absconditabacteria_unclassified|f__Candidatus_Absconditabacteria_unclassified|g__Candidatus_Absconditabacteria_unclassified|s__SR1_bacterium_human_oral_taxon_HOT_345	SR1_bacterium_human_oral_taxon_HOT_345	0.999562	0.871374	0.000190346	0.0597954	not significant
k__Bacteria|p__Candidatus_Absconditabacteria|c__Candidatus_Absconditabacteria_unclassified|o__Candidatus_Absconditabacteria_unclassified|f__Candidatus_Absconditabacteria_unclassified|g__Candidatus_Absconditabacteria_unclassified|s__candidate_division_SR1_bacterium_MGEHA	candidate_division_SR1_bacterium_MGEHA	0.563163	0.227815	0.249366	0.642418	not significant
k__Bacteria|p__Candidatus_Absconditabacteria|c__Candidatus_Absconditabacteria_unclassified|o__Candidatus_Absconditabacteria_unclassified|f__Candidatus_Absconditabacteria_unclassified|g__GGB4936|s__GGB4936_SGB6889	GGB4936_SGB6889	0.891607	0.473734	0.0498266	0.324466	not significant
k__Bacteria|p__Candidatus_Saccharibacteria|c__CFGB4355|o__OFGB4355|f__FGB4355|g__GGB12788|s__GGB12788_SGB19831	GGB12788_SGB19831	0.49673	0.525881	0.303879	0.279113	not significant
k__Bacteria|p__Candidatus_Saccharibacteria|c__CFGB4356|o__OFGB4356|f__FGB4356|g__GGB12790|s__GGB12790_SGB19844	GGB12790_SGB19844	0.997211	0.783463	0.00121279	0.105982	not significant
k__Bacteria|p__Candidatus_Saccharibacteria|c__CFGB4356|o__OFGB4356|f__FGB4356|g__GGB12790|s__GGB12790_SGB19845	GGB12790_SGB19845	0.999851	1	6.47397e-05	0	not significant
k__Bacteria|p__Candidatus_Saccharibacteria|c__Candidatus_Nanoperiomorbia|o__Candidatus_Nanoperiomorbales|f__Candidatus_Nanoperiomorbaceae|g__Candidatus_Nanoperiomorbus|s__Candidatus_Nanoperiomorbus_periodonticus	Candidatus_Nanoperiomorbus_periodonticus	0.869349	0.559552	0.0608059	0.25216	not significant
k__Bacteria|p__Candidatus_Saccharibacteria|c__Candidatus_Nanosyncoccalia|o__Candidatus_Nanogingivales|f__Candidatus_Nanogingivalaceae|g__GGB12785|s__GGB12785_SGB19823	GGB12785_SGB19823	0.545254	0.067567	0.263401	1.17027	not significant
k__Bacteria|p__Candidatus_Saccharibacteria|c__Candidatus_Nanosyncoccalia|o__Candidatus_Nanogingivales|f__Candidatus_Nanogingivalaceae|g__GGB12785|s__GGB12785_SGB19827	GGB12785_SGB19827	0.0840076	0.0193985	1.07568	1.71223	depleted
k__Bacteria|p__Candidatus_Saccharibacteria|c__Candidatus_Saccharibacteria_unclassified|o__Candidatus_Saccharibacteria_unclassified|f__Candidatus_Saccharibacteria_unclassified|g__Candidatus_Saccharibacteria_unclassified|s__Candidatus_Saccharibacteria_unclassified_SGB19782	Candidatus_Saccharibacteria_unclassified_SGB19782	0.441644	0.309111	0.354928	0.509885	not significant
k__Bacteria|p__Candidatus_Saccharibacteria|c__Candidatus_Saccharibacteria_unclassified|o__Candidatus_Saccharibacteria_unclassified|f__Candidatus_Saccharibacteria_unclassified|g__Candidatus_Saccharibacteria_unclassified|s__Candidatus_Saccharibacteria_unclassified_SGB19850	Candidatus_Saccharibacteria_unclassified_SGB19850	0.669409	0.562535	0.174308	0.24985	not significant
k__Bacteria|p__Candidatus_Saccharibacteria|c__Candidatus_Saccharibacteria_unclassified|o__Candidatus_Saccharibacteria_unclassified|f__Candidatus_Saccharibacteria_unclassified|g__Candidatus_Saccharibacteria_unclassified|s__TM7_phylum_sp_oral_taxon_348	TM7_phylum_sp_oral_taxon_348	0.611815	0.34366	0.21338	0.463871	not significant
k__Bacteria|p__Candidatus_Saccharibacteria|c__Candidatus_Saccharibacteria_unclassified|o__Candidatus_Saccharibacteria_unclassified|f__Candidatus_Saccharibacteria_unclassified|g__Candidatus_Saccharibacteria_unclassified|s__TM7_phylum_sp_oral_taxon_351	TM7_phylum_sp_oral_taxon_351	0.459666	0.234934	0.337558	0.629054	not significant
k__Bacteria|p__Candidatus_Saccharibacteria|c__Candidatus_Saccharibacteria_unclassified|o__Candidatus_Saccharibacteria_unclassified|f__Candidatus_Saccharibacteria_unclassified|g__GGB12763|s__GGB12763_SGB19797	GGB12763_SGB19797	0.999913	0.840973	3.75802e-05	0.0752179	not significant
k__Bacteria|p__Candidatus_Saccharibacteria|c__Candidatus_Saccharibacteria_unclassified|o__Candidatus_Saccharibacteria_unclassified|f__Candidatus_Saccharibacteria_unclassified|g__GGB12796|s__GGB12796_SGB19893	GGB12796_SGB19893	0.953117	0.673482	0.0208539	0.171674	not significant
k__Bacteria|p__Candidatus_Saccharibacteria|c__Candidatus_Saccharimonia|o__Candidatus_Nanosynbacterales|f__Candidatus_Nanosynbacteraceae|g__Candidatus_Nanosynbacter|s__Candidatus_Nanosynbacter_lyticus	Candidatus_Nanosynbacter_lyticus	0.611815	0.178826	0.21338	0.74757	not significant
k__Bacteria|p__Candidatus_Saccharibacteria|c__Candidatus_Saccharimonia|o__Candidatus_Saccharimonales|f__Candidatus_Sacchiramonaceaea|g__Candidatus_Nanosynsacchari|s__Candidatus_Nanosynsacchari_sp_TM7_ANC_38_39_G1_1	Candidatus_Nanosynsacchari_sp_TM7_ANC_38_39_G1_1	0.422736	0.158309	0.373931	0.800496	not significant
k__Bacteria|p__Firmicutes|c__Bacilli|o__Bacillales|f__Bacillales_unclassified|g__Gemella|s__Gemella_haemolysans	Gemella_haemolysans	0.855746	0.336396	0.067655	0.473149	not significant
k__Bacteria|p__Firmicutes|c__Bacilli|o__Bacillales|f__Bacillales_unclassified|g__Gemella|s__Gemella_morbillorum	Gemella_morbillorum	0.404698	0.218573	0.392869	0.660403	not significant
k__Bacteria|p__Firmicutes|c__Bacilli|o__Bacillales|f__Bacillales_unclassified|g__Gemella|s__Gemella_sanguinis	Gemella_sanguinis	0.188401	0.1086	0.724918	0.96417	not significant
k__Bacteria|p__Firmicutes|c__Bacilli|o__Lactobacillales|f__Aerococcaceae|g__Abiotrophia|s__Abiotrophia_defectiva	Abiotrophia_defectiva	0.0717186	0.0915186	1.14437	1.03849	not significant
k__Bacteria|p__Firmicutes|c__Bacilli|o__Lactobacillales|f__Aerococcaceae|g__Abiotrophia|s__Abiotrophia_sp_HMSC24B09	Abiotrophia_sp_HMSC24B09	0.510402	0.0891138	0.292088	1.05005	not significant
k__Bacteria|p__Firmicutes|c__Bacilli|o__Lactobacillales|f__Carnobacteriaceae|g__Granulicatella|s__Granulicatella_adiacens	Granulicatella_adiacens	0.441644	0.133616	0.354928	0.87414	not significant
k__Bacteria|p__Firmicutes|c__Bacilli|o__Lactobacillales|f__Carnobacteriaceae|g__Granulicatella|s__Granulicatella_elegans	Granulicatella_elegans	0.891607	0.31363	0.0498266	0.503582	not significant
k__Bacteria|p__Firmicutes|c__Bacilli|o__Lactobacillales|f__Lactobacillaceae|g__Limosilactobacillus|s__Limosilactobacillus_fermentum	Limosilactobacillus_fermentum	0.879183	0.572054	0.0559207	0.242563	not significant
k__Bacteria|p__Firmicutes|c__Bacilli|o__Lactobacillales|f__Streptococcaceae|g__Streptococcus|s__Streptococcus_anginosus	Streptococcus_anginosus	0.199817	0.117019	0.699367	0.931742	not significant
k__Bacteria|p__Firmicutes|c__Bacilli|o__Lactobacillales|f__Streptococcaceae|g__Streptococcus|s__Streptococcus_cristatus	Streptococcus_cristatus	0.369123	0.147411	0.432828	0.831471	not significant
k__Bacteria|p__Firmicutes|c__Bacilli|o__Lactobacillales|f__Streptococcaceae|g__Streptococcus|s__Streptococcus_gordonii	Streptococcus_gordonii	0.510402	0.987755	0.292088	0.00535082	not significant
k__Bacteria|p__Firmicutes|c__Bacilli|o__Lactobacillales|f__Streptococcaceae|g__Streptococcus|s__Streptococcus_infantis	Streptococcus_infantis	0.795475	0.51091	0.0993736	0.291656	not significant
k__Bacteria|p__Firmicutes|c__Bacilli|o__Lactobacillales|f__Streptococcaceae|g__Streptococcus|s__Streptococcus_mitis	Streptococcus_mitis	0.935313	0.890918	0.0290429	0.0501622	not significant
k__Bacteria|p__Firmicutes|c__Bacilli|o__Lactobacillales|f__Streptococcaceae|g__Streptococcus|s__Streptococcus_oralis	Streptococcus_oralis	0.563163	0.464254	0.249366	0.333244	not significant
k__Bacteria|p__Firmicutes|c__Bacilli|o__Lactobacillales|f__Streptococcaceae|g__Streptococcus|s__Streptococcus_parasanguinis	Streptococcus_parasanguinis	0.688593	0.963516	0.162038	0.0161409	not significant
k__Bacteria|p__Firmicutes|c__Bacilli|o__Lactobacillales|f__Streptococcaceae|g__Streptococcus|s__Streptococcus_salivarius	Streptococcus_salivarius	0.582429	0.794932	0.234757	0.0996698	not significant
k__Bacteria|p__Firmicutes|c__Bacilli|o__Lactobacillales|f__Streptococcaceae|g__Streptococcus|s__Streptococcus_sanguinis	Streptococcus_sanguinis	0.669409	0.272952	0.174308	0.563914	not significant
k__Bacteria|p__Firmicutes|c__Bacilli|o__Lactobacillales|f__Streptococcaceae|g__Streptococcus|s__Streptococcus_sp_263_SSPC	Streptococcus_sp_263_SSPC	0.253315	0.306704	0.596339	0.51328	not significant
k__Bacteria|p__Firmicutes|c__Bacilli|o__Lactobacillales|f__Streptococcaceae|g__Streptococcus|s__Streptococcus_sp_A12	Streptococcus_sp_A12	0.582429	0.26284	0.234757	0.580309	not significant
k__Bacteria|p__Firmicutes|c__CFGB1394|o__OFGB1394|f__FGB1394|g__GGB3385|s__GGB3385_SGB4472	GGB3385_SGB4472	0.510402	0.402142	0.292088	0.395621	not significant
k__Bacteria|p__Firmicutes|c__CFGB1534|o__OFGB1534|f__FGB1534|g__GGB3886|s__GGB3886_SGB5269	GGB3886_SGB5269	0.49673	0.477908	0.303879	0.320656	not significant
k__Bacteria|p__Firmicutes|c__CFGB1762|o__OFGB1762|f__FGB1762|g__GGB4533|s__GGB4533_SGB6246	GGB4533_SGB6246	0.935313	0.810324	0.0290429	0.0913412	not significant
k__Bacteria|p__Firmicutes|c__CFGB1764|o__OFGB1764|f__FGB1764|g__GGB4538|s__GGB4538_SGB6253	GGB4538_SGB6253	0.891607	0.283897	0.0498266	0.54684	not significant
k__Bacteria|p__Firmicutes|c__CFGB1764|o__OFGB1764|f__FGB1764|g__GGB4538|s__GGB4538_SGB6256	GGB4538_SGB6256	0.981737	0.986055	0.00800476	0.00609887	not significant
k__Bacteria|p__Firmicutes|c__CFGB1872|o__OFGB1872|f__FGB1872|g__GGB4964|s__GGB4964_SGB6927	GGB4964_SGB6927	0.944648	0.520247	0.0247299	0.28379	not significant
k__Bacteria|p__Firmicutes|c__Clostridia|o__Clostridiales|f__Clostridiales_Family_XIII_Incertae_Sedis|g__Clostridiales_Family_XIII_Incertae_Sedis_unclassified|s__Eubacterium_brachy	Eubacterium_brachy	0.369123	0.29993	0.432828	0.522981	not significant
k__Bacteria|p__Firmicutes|c__Clostridia|o__Clostridiales|f__Clostridiales_Family_XIII_Incertae_Sedis|g__Clostridiales_Family_XIII_Incertae_Sedis_unclassified|s__Eubacterium_nodatum	Eubacterium_nodatum	0.611815	0.114415	0.21338	0.941517	not significant
k__Bacteria|p__Firmicutes|c__Clostridia|o__Clostridiales|f__Clostridiales_Family_XIII_Incertae_Sedis|g__Clostridiales_Family_XIII_Incertae_Sedis_unclassified|s__Eubacterium_sulci	Eubacterium_sulci	0.761262	0.551628	0.118466	0.258354	not significant
k__Bacteria|p__Firmicutes|c__Clostridia|o__Clostridiales|f__Clostridiales_Family_XIII_Incertae_Sedis|g__Mogibacterium|s__Mogibacterium_diversum	Mogibacterium_diversum	0.669409	0.450804	0.174308	0.346012	not significant
k__Bacteria|p__Firmicutes|c__Clostridia|o__Clostridiales|f__Clostridiales_Family_XIII_Incertae_Sedis|g__Mogibacterium|s__Mogibacterium_timidum	Mogibacterium_timidum	0.855746	0.234633	0.067655	0.629611	not significant
k__Bacteria|p__Firmicutes|c__Clostridia|o__Clostridiales|f__Lachnospiraceae|g__GGB3394|s__GGB3394_SGB4498	GGB3394_SGB4498	0.479331	0.117019	0.319365	0.931742	not significant
k__Bacteria|p__Firmicutes|c__Clostridia|o__Clostridiales|f__Lachnospiraceae|g__GGB3887|s__GGB3887_SGB5270	GGB3887_SGB5270	0.707509	0.470606	0.150268	0.327343	not significant
k__Bacteria|p__Firmicutes|c__Clostridia|o__Clostridiales|f__Lachnospiraceae|g__Lachnoanaerobaculum|s__Lachnoanaerobaculum_orale	Lachnoanaerobaculum_orale	0.592822	0.395459	0.227076	0.402899	not significant
k__Bacteria|p__Firmicutes|c__Clostridia|o__Clostridiales|f__Lachnospiraceae|g__Lachnoanaerobaculum|s__Lachnoanaerobaculum_sp_ICM7	Lachnoanaerobaculum_sp_ICM7	0.726597	0.245152	0.138706	0.610565	not significant
k__Bacteria|p__Firmicutes|c__Clostridia|o__Clostridiales|f__Lachnospiraceae|g__Lachnospiraceae_unclassified|s__Lachnospiraceae_bacterium_oral_taxon_096	Lachnospiraceae_bacterium_oral_taxon_096	0.778982	0.834892	0.108472	0.0783697	not significant
k__Bacteria|p__Firmicutes|c__Clostridia|o__Clostridiales|f__Lachnospiraceae|g__Lachnospiraceae_unclassified|s__Lachnospiraceae_bacterium_oral_taxon_500	Lachnospiraceae_bacterium_oral_taxon_500	0.510402	0.274184	0.292088	0.561959	not significant
k__Bacteria|p__Firmicutes|c__Clostridia|o__Clostridiales|f__Lachnospiraceae|g__Oribacterium|s__Oribacterium_asaccharolyticum	Oribacterium_asaccharolyticum	0.999249	0.885265	0.00032625	0.0529269	not significant
k__Bacteria|p__Firmicutes|c__Clostridia|o__Clostridiales|f__Lachnospiraceae|g__Oribacterium|s__Oribacterium_parvum	Oribacterium_parvum	0.49673	0.588703	0.303879	0.230103	not significant
k__Bacteria|p__Firmicutes|c__Clostridia|o__Clostridiales|f__Lachnospiraceae|g__Oribacterium|s__Oribacterium_sinus	Oribacterium_sinus	0.441644	0.279706	0.354928	0.553299	not significant
k__Bacteria|p__Firmicutes|c__Clostridia|o__Clostridiales|f__Lachnospiraceae|g__Oribacterium|s__Oribacterium_sp_oral_taxon_078	Oribacterium_sp_oral_taxon_078	0.253315	0.0467413	0.596339	1.3303	enriched
k__Bacteria|p__Firmicutes|c__Clostridia|o__Clostridiales|f__Lachnospiraceae|g__Shuttleworthia|s__Shuttleworthia_satelles	Shuttleworthia_satelles	0.188401	0.126082	0.724918	0.899347	not significant
k__Bacteria|p__Firmicutes|c__Clostridia|o__Clostridiales|f__Lachnospiraceae|g__Stomatobaculum|s__Stomatobaculum_SGB5266	Stomatobaculum_SGB5266	0.630898	0.385736	0.200041	0.41371	not significant
k__Bacteria|p__Firmicutes|c__Clostridia|o__Clostridiales|f__Lachnospiraceae|g__Stomatobaculum|s__Stomatobaculum_longum	Stomatobaculum_longum	0.582429	0.397323	0.234757	0.400856	not significant
k__Bacteria|p__Firmicutes|c__Clostridia|o__Clostridiales|f__Peptostreptococcaceae|g__Filifactor|s__Filifactor_alocis	Filifactor_alocis	0.563163	0.470972	0.249366	0.327005	not significant
k__Bacteria|p__Firmicutes|c__Clostridia|o__Clostridiales|f__Peptostreptococcaceae|g__Peptostreptococcus|s__Peptostreptococcus_SGB749	Peptostreptococcus_SGB749	0.563163	0.173374	0.249366	0.761015	not significant
k__Bacteria|p__Firmicutes|c__Erysipelotrichia|o__Erysipelotrichales|f__Erysipelotrichaceae|g__Solobacterium|s__Solobacterium_SGB6833	Solobacterium_SGB6833	0.386789	0.351015	0.412526	0.454674	not significant
k__Bacteria|p__Firmicutes|c__Negativicutes|o__Selenomonadales|f__Selenomonadaceae|g__Centipeda|s__Centipeda_periodontii	Centipeda_periodontii	0.981737	0.750972	0.00800476	0.124377	not significant
k__Bacteria|p__Firmicutes|c__Negativicutes|o__Selenomonadales|f__Selenomonadaceae|g__GGB4308|s__GGB4308_SGB5895	GGB4308_SGB5895	0.925282	0.631216	0.0337258	0.199822	not significant
k__Bacteria|p__Firmicutes|c__Negativicutes|o__Selenomonadales|f__Selenomonadaceae|g__Mitsuokella|s__Mitsuokella_sp_oral_taxon_131	Mitsuokella_sp_oral_taxon_131	0.650195	0.206533	0.186956	0.685011	not significant
k__Bacteria|p__Firmicutes|c__Negativicutes|o__Selenomonadales|f__Selenomonadaceae|g__Selenomonas|s__Selenomonas_SGB5880	Selenomonas_SGB5880	0.0840076	0.0441551	1.07568	1.35502	depleted
k__Bacteria|p__Firmicutes|c__Negativicutes|o__Selenomonadales|f__Selenomonadaceae|g__Selenomonas|s__Selenomonas_artemidis	Selenomonas_artemidis	0.993476	0.478715	0.00284252	0.319923	not significant
k__Bacteria|p__Firmicutes|c__Negativicutes|o__Selenomonadales|f__Selenomonadaceae|g__Selenomonas|s__Selenomonas_flueggei	Selenomonas_flueggei	0.335674	0.115879	0.474083	0.935995	not significant
k__Bacteria|p__Firmicutes|c__Negativicutes|o__Selenomonadales|f__Selenomonadaceae|g__Selenomonas|s__Selenomonas_massiliensis	Selenomonas_massiliensis	0.914657	0.296358	0.0387415	0.528183	not significant
k__Bacteria|p__Firmicutes|c__Negativicutes|o__Selenomonadales|f__Selenomonadaceae|g__Selenomonas|s__Selenomonas_noxia	Selenomonas_noxia	0.630898	0.837559	0.200041	0.0769843	not significant
k__Bacteria|p__Firmicutes|c__Negativicutes|o__Selenomonadales|f__Selenomonadaceae|g__Selenomonas|s__Selenomonas_sp_oral_taxon_126	Selenomonas_sp_oral_taxon_126	0.855746	0.299873	0.067655	0.523062	not significant
k__Bacteria|p__Firmicutes|c__Negativicutes|o__Selenomonadales|f__Selenomonadaceae|g__Selenomonas|s__Selenomonas_sputigena	Selenomonas_sputigena	0.386789	0.240552	0.412526	0.618791	not significant
k__Bacteria|p__Firmicutes|c__Negativicutes|o__Veillonellales|f__Veillonellaceae|g__Anaeroglobus|s__Anaeroglobus_geminatus	Anaeroglobus_geminatus	0.611815	0.212813	0.21338	0.672002	not significant
k__Bacteria|p__Firmicutes|c__Negativicutes|o__Veillonellales|f__Veillonellaceae|g__Dialister|s__Dialister_invisus	Dialister_invisus	0.422736	0.550331	0.373931	0.259376	not significant
k__Bacteria|p__Firmicutes|c__Negativicutes|o__Veillonellales|f__Veillonellaceae|g__Dialister|s__Dialister_pneumosintes	Dialister_pneumosintes	0.972455	0.984455	0.0121304	0.00680405	not significant
k__Bacteria|p__Firmicutes|c__Negativicutes|o__Veillonellales|f__Veillonellaceae|g__Megasphaera|s__Megasphaera_micronuciformis	Megasphaera_micronuciformis	0.404698	0.184832	0.392869	0.733224	not significant
k__Bacteria|p__Firmicutes|c__Negativicutes|o__Veillonellales|f__Veillonellaceae|g__Veillonella|s__Veillonella_atypica	Veillonella_atypica	0.061267	0.143484	1.21277	0.843197	not significant
k__Bacteria|p__Firmicutes|c__Negativicutes|o__Veillonellales|f__Veillonellaceae|g__Veillonella|s__Veillonella_dispar	Veillonella_dispar	0.369123	0.657894	0.432828	0.181844	not significant
k__Bacteria|p__Firmicutes|c__Negativicutes|o__Veillonellales|f__Veillonellaceae|g__Veillonella|s__Veillonella_parvula	Veillonella_parvula	0.669409	0.552299	0.174308	0.257826	not significant
k__Bacteria|p__Firmicutes|c__Negativicutes|o__Veillonellales|f__Veillonellaceae|g__Veillonella|s__Veillonella_rogosae	Veillonella_rogosae	0.0403151	0.033278	1.39453	1.47784	enriched
k__Bacteria|p__Firmicutes|c__Negativicutes|o__Veillonellales|f__Veillonellaceae|g__Veillonella|s__Veillonella_tobetsuensis	Veillonella_tobetsuensis	0.996245	0.727771	0.0016337	0.138005	not significant
k__Bacteria|p__Firmicutes|c__Tissierellia|o__Tissierellales|f__Peptoniphilaceae|g__Parvimonas|s__Parvimonas_SGB6649	Parvimonas_SGB6649	0.811908	0.219643	0.0904932	0.658282	not significant
k__Bacteria|p__Firmicutes|c__Tissierellia|o__Tissierellales|f__Peptoniphilaceae|g__Parvimonas|s__Parvimonas_micra	Parvimonas_micra	0.914657	0.331552	0.0387415	0.479448	not significant
k__Bacteria|p__Fusobacteria|c__Fusobacteriia|o__Fusobacteriales|f__Fusobacteriaceae|g__Fusobacterium|s__Fusobacterium_nucleatum	Fusobacterium_nucleatum	0.960364	0.829416	0.0175643	0.0812274	not significant
k__Bacteria|p__Fusobacteria|c__Fusobacteriia|o__Fusobacteriales|f__Fusobacteriaceae|g__Fusobacterium|s__Fusobacterium_pseudoperiodonticum	Fusobacterium_pseudoperiodonticum	0.167318	0.0985026	0.776458	1.00655	not significant
k__Bacteria|p__Fusobacteria|c__Fusobacteriia|o__Fusobacteriales|f__Leptotrichiaceae|g__GGB4395|s__GGB4395_SGB6050	GGB4395_SGB6050	0.991417	0.958182	0.00374381	0.018552	not significant
k__Bacteria|p__Fusobacteria|c__Fusobacteriia|o__Fusobacteriales|f__Leptotrichiaceae|g__Leptotrichia|s__Leptotrichia_buccalis	Leptotrichia_buccalis	0.855746	0.42992	0.067655	0.366612	not significant
k__Bacteria|p__Fusobacteria|c__Fusobacteriia|o__Fusobacteriales|f__Leptotrichiaceae|g__Leptotrichia|s__Leptotrichia_hongkongensis	Leptotrichia_hongkongensis	0.811908	0.122826	0.0904932	0.910709	not significant
k__Bacteria|p__Fusobacteria|c__Fusobacteriia|o__Fusobacteriales|f__Leptotrichiaceae|g__Leptotrichia|s__Leptotrichia_sp_oral_taxon_212	Leptotrichia_sp_oral_taxon_212	0.811908	0.279734	0.0904932	0.553254	not significant
k__Bacteria|p__Fusobacteria|c__Fusobacteriia|o__Fusobacteriales|f__Leptotrichiaceae|g__Leptotrichia|s__Leptotrichia_sp_oral_taxon_215	Leptotrichia_sp_oral_taxon_215	0.441644	0.432086	0.354928	0.36443	not significant
k__Bacteria|p__Fusobacteria|c__Fusobacteriia|o__Fusobacteriales|f__Leptotrichiaceae|g__Leptotrichia|s__Leptotrichia_sp_oral_taxon_498	Leptotrichia_sp_oral_taxon_498	0.914657	0.3892	0.0387415	0.409827	not significant
k__Bacteria|p__Fusobacteria|c__Fusobacteriia|o__Fusobacteriales|f__Leptotrichiaceae|g__Leptotrichia|s__Leptotrichia_wadei	Leptotrichia_wadei	0.869349	0.815243	0.0608059	0.0887129	not significant
k__Bacteria|p__Proteobacteria|c__Betaproteobacteria|o__Burkholderiales|f__Burkholderiaceae|g__Lautropia|s__Lautropia_dentalis	Lautropia_dentalis	0.991417	0.72178	0.00374381	0.141595	not significant
k__Bacteria|p__Proteobacteria|c__Betaproteobacteria|o__Burkholderiales|f__Burkholderiaceae|g__Lautropia|s__Lautropia_mirabilis	Lautropia_mirabilis	0.669409	0.634234	0.174308	0.19775	not significant
k__Bacteria|p__Proteobacteria|c__Betaproteobacteria|o__Burkholderiales|f__Comamonadaceae|g__Ottowia|s__Ottowia_sp_Marseille_P4747	Ottowia_sp_Marseille_P4747	0.944648	0.948344	0.0247299	0.0230341	not significant
k__Bacteria|p__Proteobacteria|c__Betaproteobacteria|o__Neisseriales|f__Neisseriaceae|g__Eikenella|s__Eikenella_corrodens	Eikenella_corrodens	0.650195	0.333677	0.186956	0.476674	not significant
k__Bacteria|p__Proteobacteria|c__Betaproteobacteria|o__Neisseriales|f__Neisseriaceae|g__Eikenella|s__Eikenella_halliae	Eikenella_halliae	0.265073	0.406456	0.576634	0.390987	not significant
k__Bacteria|p__Proteobacteria|c__Betaproteobacteria|o__Neisseriales|f__Neisseriaceae|g__GGB6675|s__GGB6675_SGB9425	GGB6675_SGB9425	0.985576	0.448447	0.00631004	0.348289	not significant
k__Bacteria|p__Proteobacteria|c__Betaproteobacteria|o__Neisseriales|f__Neisseriaceae|g__Kingella|s__Kingella_denitrificans	Kingella_denitrificans	0.280981	0.311166	0.551322	0.507009	not significant
k__Bacteria|p__Proteobacteria|c__Betaproteobacteria|o__Neisseriales|f__Neisseriaceae|g__Kingella|s__Kingella_oralis	Kingella_oralis	0.459666	0.227815	0.337558	0.642418	not significant
k__Bacteria|p__Proteobacteria|c__Betaproteobacteria|o__Neisseriales|f__Neisseriaceae|g__Neisseria|s__Neisseria_cinerea	Neisseria_cinerea	0.299383	0.0165023	0.523773	1.78246	depleted
k__Bacteria|p__Proteobacteria|c__Betaproteobacteria|o__Neisseriales|f__Neisseriaceae|g__Neisseria|s__Neisseria_elongata	Neisseria_elongata	0.707509	0.526688	0.150268	0.278446	not significant
k__Bacteria|p__Proteobacteria|c__Betaproteobacteria|o__Neisseriales|f__Neisseriaceae|g__Neisseria|s__Neisseria_sicca	Neisseria_sicca	0.879183	0.866876	0.0559207	0.0620432	not significant
k__Bacteria|p__Proteobacteria|c__Betaproteobacteria|o__Neisseriales|f__Neisseriaceae|g__Neisseria|s__Neisseria_sp_oral_taxon_014	Neisseria_sp_oral_taxon_014	0.0693962	0.153786	1.15866	0.813084	not significant
k__Bacteria|p__Proteobacteria|c__Betaproteobacteria|o__Neisseriales|f__Neisseriaceae|g__Neisseria|s__Neisseria_subflava	Neisseria_subflava	0.352773	0.265976	0.452505	0.575158	not significant
k__Bacteria|p__Proteobacteria|c__CFGB4196|o__OFGB4196|f__FGB4196|g__GGB12441|s__GGB12441_SGB19290	GGB12441_SGB19290	0.369123	0.0954794	0.432828	1.02009	not significant
k__Bacteria|p__Proteobacteria|c__Deltaproteobacteria|o__Desulfobacterales|f__Desulfobulbaceae|g__Desulfobulbus|s__Desulfobulbus_oralis	Desulfobulbus_oralis	0.993476	0.71124	0.00284252	0.147984	not significant
k__Bacteria|p__Proteobacteria|c__Epsilonproteobacteria|o__Campylobacterales|f__Campylobacteraceae|g__Campylobacter|s__Campylobacter_SGB19317	Campylobacter_SGB19317	0.611815	0.146588	0.21338	0.8339	not significant
k__Bacteria|p__Proteobacteria|c__Epsilonproteobacteria|o__Campylobacterales|f__Campylobacteraceae|g__Campylobacter|s__Campylobacter_concisus	Campylobacter_concisus	0.841308	0.963495	0.0750451	0.0161506	not significant
k__Bacteria|p__Proteobacteria|c__Epsilonproteobacteria|o__Campylobacterales|f__Campylobacteraceae|g__Campylobacter|s__Campylobacter_gracilis	Campylobacter_gracilis	0.422736	0.587399	0.373931	0.231067	not significant
k__Bacteria|p__Proteobacteria|c__Epsilonproteobacteria|o__Campylobacterales|f__Campylobacteraceae|g__Campylobacter|s__Campylobacter_rectus	Campylobacter_rectus	0.386789	0.611072	0.412526	0.213908	not significant
k__Bacteria|p__Proteobacteria|c__Epsilonproteobacteria|o__Campylobacterales|f__Campylobacteraceae|g__Campylobacter|s__Campylobacter_showae	Campylobacter_showae	0.611815	0.163427	0.21338	0.786675	not significant
k__Bacteria|p__Proteobacteria|c__Gammaproteobacteria|o__Cardiobacteriales|f__Cardiobacteriaceae|g__Cardiobacterium|s__Cardiobacterium_hominis	Cardiobacterium_hominis	0.582429	0.312451	0.234757	0.505217	not significant
k__Bacteria|p__Proteobacteria|c__Gammaproteobacteria|o__Cardiobacteriales|f__Cardiobacteriaceae|g__Cardiobacterium|s__Cardiobacterium_valvarum	Cardiobacterium_valvarum	0.563163	0.219643	0.249366	0.658282	not significant
k__Bacteria|p__Proteobacteria|c__Gammaproteobacteria|o__Pasteurellales|f__Pasteurellaceae|g__Aggregatibacter|s__Aggregatibacter_aphrophilus	Aggregatibacter_aphrophilus	1	0.932426	0	0.0303855	not significant
k__Bacteria|p__Proteobacteria|c__Gammaproteobacteria|o__Pasteurellales|f__Pasteurellaceae|g__Aggregatibacter|s__Aggregatibacter_segnis	Aggregatibacter_segnis	0.17591	0.0825734	0.754709	1.08316	not significant
k__Bacteria|p__Proteobacteria|c__Gammaproteobacteria|o__Pasteurellales|f__Pasteurellaceae|g__Aggregatibacter|s__Aggregatibacter_sp_oral_taxon_458	Aggregatibacter_sp_oral_taxon_458	0.953117	0.538243	0.0208539	0.269021	not significant
k__Bacteria|p__Proteobacteria|c__Gammaproteobacteria|o__Pasteurellales|f__Pasteurellaceae|g__Haemophilus|s__Haemophilus_haemolyticus	Haemophilus_haemolyticus	0.0144067	0.00909129	1.84144	2.04137	enriched
k__Bacteria|p__Proteobacteria|c__Gammaproteobacteria|o__Pasteurellales|f__Pasteurellaceae|g__Haemophilus|s__Haemophilus_influenzae	Haemophilus_influenzae	0.761262	0.345858	0.118466	0.461102	not significant
k__Bacteria|p__Proteobacteria|c__Gammaproteobacteria|o__Pasteurellales|f__Pasteurellaceae|g__Haemophilus|s__Haemophilus_parahaemolyticus	Haemophilus_parahaemolyticus	0.891607	0.266752	0.0498266	0.573893	not significant
k__Bacteria|p__Proteobacteria|c__Gammaproteobacteria|o__Pasteurellales|f__Pasteurellaceae|g__Haemophilus|s__Haemophilus_parainfluenzae	Haemophilus_parainfluenzae	0.563163	0.419201	0.249366	0.377578	not significant
k__Bacteria|p__Proteobacteria|c__Gammaproteobacteria|o__Pasteurellales|f__Pasteurellaceae|g__Haemophilus|s__Haemophilus_sputorum	Haemophilus_sputorum	0.811908	0.161338	0.0904932	0.792264	not significant
k__Bacteria|p__Spirochaetes|c__Spirochaetia|o__Spirochaetales|f__Spirochaetaceae|g__Treponema|s__Treponema_SGB3601	Treponema_SGB3601	0.811908	0.196845	0.0904932	0.705875	not significant
k__Bacteria|p__Spirochaetes|c__Spirochaetia|o__Spirochaetales|f__Spirochaetaceae|g__Treponema|s__Treponema_denticola	Treponema_denticola	0.811908	0.93036	0.0904932	0.0313489	not significant
k__Bacteria|p__Spirochaetes|c__Spirochaetia|o__Spirochaetales|f__Spirochaetaceae|g__Treponema|s__Treponema_lecithinolyticum	Treponema_lecithinolyticum	0.999851	0.860802	6.47397e-05	0.0650969	not significant
k__Bacteria|p__Spirochaetes|c__Spirochaetia|o__Spirochaetales|f__Spirochaetaceae|g__Treponema|s__Treponema_maltophilum	Treponema_maltophilum	0.981737	0.871374	0.00800476	0.0597954	not significant
k__Bacteria|p__Spirochaetes|c__Spirochaetia|o__Spirochaetales|f__Spirochaetaceae|g__Treponema|s__Treponema_socranskii	Treponema_socranskii	0.993476	0.42992	0.00284252	0.366612	not significant
k__Bacteria|p__Spirochaetes|c__Spirochaetia|o__Spirochaetales|f__Spirochaetaceae|g__Treponema|s__Treponema_sp_OMZ_804	Treponema_sp_OMZ_804	0.999999	0.935476	4.47364e-07	0.0289672	not significant
k__Bacteria|p__Synergistetes|c__Synergistia|o__Synergistales|f__Synergistaceae|g__Fretibacterium|s__Fretibacterium_fastidiosum	Fretibacterium_fastidiosum	0.707509	0.550036	0.150268	0.259609	not significant
k__Bacteria|p__Synergistetes|c__Synergistia|o__Synergistales|f__Synergistaceae|g__GGB10852|s__GGB10852_SGB17523	GGB10852_SGB17523	0.914657	0.510988	0.0387415	0.291589	not significant
k__Bacteria|p__Tenericutes|c__Mollicutes|o__Mycoplasmatales|f__Mycoplasmataceae|g__GGB4333|s__GGB4333_SGB5935	GGB4333_SGB5935	0.510402	0.447334	0.292088	0.349368	not significant

## Sheet: Saliva_High_vs_Medium
X.clade_name	Binary_name	pvals1	pvals2	nlog10pvals1	nlog10pvals2	plot_property
k__Bacteria|p__Actinobacteria|c__Actinobacteria|o__Actinomycetales|f__Actinomycetaceae|g__Actinobaculum|s__Actinobaculum_sp_oral_taxon_183	Actinobaculum_sp_oral_taxon_183	0.244156	0.169425	0.612333	0.771023	not significant
k__Bacteria|p__Actinobacteria|c__Actinobacteria|o__Actinomycetales|f__Actinomycetaceae|g__Actinomyces|s__Actinomyces_SGB17154	Actinomyces_SGB17154	0.400937	1	0.396924	0	not significant
k__Bacteria|p__Actinobacteria|c__Actinobacteria|o__Actinomycetales|f__Actinomycetaceae|g__Actinomyces|s__Actinomyces_SGB17168	Actinomyces_SGB17168	0.999969	1	1.33197e-05	0	not significant
k__Bacteria|p__Actinobacteria|c__Actinobacteria|o__Actinomycetales|f__Actinomycetaceae|g__Actinomyces|s__Actinomyces_bouchesdurhonensis	Actinomyces_bouchesdurhonensis	0.860035	0.817875	0.065484	0.0873132	not significant
k__Bacteria|p__Actinobacteria|c__Actinobacteria|o__Actinomycetales|f__Actinomycetaceae|g__Actinomyces|s__Actinomyces_dentalis	Actinomyces_dentalis	0.561407	0.328217	0.250722	0.483839	not significant
k__Bacteria|p__Actinobacteria|c__Actinobacteria|o__Actinomycetales|f__Actinomycetaceae|g__Actinomyces|s__Actinomyces_gerencseriae	Actinomyces_gerencseriae	0.466272	0.133519	0.331361	0.874458	not significant
k__Bacteria|p__Actinobacteria|c__Actinobacteria|o__Actinomycetales|f__Actinomycetaceae|g__Actinomyces|s__Actinomyces_graevenitzii	Actinomyces_graevenitzii	0.634027	0.178794	0.197892	0.747646	not significant
k__Bacteria|p__Actinobacteria|c__Actinobacteria|o__Actinomycetales|f__Actinomycetaceae|g__Actinomyces|s__Actinomyces_israelii	Actinomyces_israelii	0.729665	0.668642	0.136876	0.174806	not significant
k__Bacteria|p__Actinobacteria|c__Actinobacteria|o__Actinomycetales|f__Actinomycetaceae|g__Actinomyces|s__Actinomyces_johnsonii	Actinomyces_johnsonii	0.975942	0.502503	0.0105762	0.298862	not significant
k__Bacteria|p__Actinobacteria|c__Actinobacteria|o__Actinomycetales|f__Actinomycetaceae|g__Actinomyces|s__Actinomyces_massiliensis	Actinomyces_massiliensis	0.973415	0.496997	0.0117018	0.303646	not significant
k__Bacteria|p__Actinobacteria|c__Actinobacteria|o__Actinomycetales|f__Actinomycetaceae|g__Actinomyces|s__Actinomyces_naeslundii	Actinomyces_naeslundii	0.505403	0.680208	0.296362	0.167358	not significant
k__Bacteria|p__Actinobacteria|c__Actinobacteria|o__Actinomycetales|f__Actinomycetaceae|g__Actinomyces|s__Actinomyces_oris	Actinomyces_oris	0.933598	0.944821	0.0298399	0.0246506	not significant
k__Bacteria|p__Actinobacteria|c__Actinobacteria|o__Actinomycetales|f__Actinomycetaceae|g__Actinomyces|s__Actinomyces_sp_ICM47	Actinomyces_sp_ICM47	0.901981	0.981585	0.0448028	0.00807207	not significant
k__Bacteria|p__Actinobacteria|c__Actinobacteria|o__Actinomycetales|f__Actinomycetaceae|g__Actinomyces|s__Actinomyces_sp_ICM58	Actinomyces_sp_ICM58	0.338927	0.421408	0.469893	0.375297	not significant
k__Bacteria|p__Actinobacteria|c__Actinobacteria|o__Actinomycetales|f__Actinomycetaceae|g__Actinomyces|s__Actinomyces_sp_S6_Spd3	Actinomyces_sp_S6_Spd3	0.347712	0.39814	0.45878	0.399964	not significant
k__Bacteria|p__Actinobacteria|c__Actinobacteria|o__Actinomycetales|f__Actinomycetaceae|g__Actinomyces|s__Actinomyces_sp_oral_taxon_448	Actinomyces_sp_oral_taxon_448	0.476065	0.45338	0.322333	0.343537	not significant
k__Bacteria|p__Actinobacteria|c__Actinobacteria|o__Actinomycetales|f__Actinomycetaceae|g__Actinomyces|s__Actinomyces_sp_oral_taxon_897	Actinomyces_sp_oral_taxon_897	0.374543	0.086247	0.426498	1.06426	not significant
k__Bacteria|p__Actinobacteria|c__Actinobacteria|o__Actinomycetales|f__Actinomycetaceae|g__Pauljensenia|s__Pauljensenia_hongkongensis	Pauljensenia_hongkongensis	0.70949	0.790449	0.149054	0.102126	not significant
k__Bacteria|p__Actinobacteria|c__Actinobacteria|o__Actinomycetales|f__Actinomycetaceae|g__Peptidiphaga|s__Peptidiphaga_gingivicola	Peptidiphaga_gingivicola	0.43878	0.427671	0.357753	0.368891	not significant
k__Bacteria|p__Actinobacteria|c__Actinobacteria|o__Actinomycetales|f__Actinomycetaceae|g__Trueperella|s__Trueperella_pyogenes	Trueperella_pyogenes	0.244156	0.770111	0.612333	0.113447	not significant
k__Bacteria|p__Actinobacteria|c__Actinobacteria|o__Bifidobacteriales|f__Bifidobacteriaceae|g__Alloscardovia|s__Alloscardovia_omnicolens	Alloscardovia_omnicolens	0.996487	0.914868	0.0015282	0.0386416	not significant
k__Bacteria|p__Actinobacteria|c__Actinobacteria|o__Bifidobacteriales|f__Bifidobacteriaceae|g__Bifidobacterium|s__Bifidobacterium_dentium	Bifidobacterium_dentium	0.691665	0.306192	0.160104	0.514006	not significant
k__Bacteria|p__Actinobacteria|c__Actinobacteria|o__Bifidobacteriales|f__Bifidobacteriaceae|g__Bifidobacterium|s__Bifidobacterium_longum	Bifidobacterium_longum	0.409319	0.135561	0.387938	0.867864	not significant
k__Bacteria|p__Actinobacteria|c__Actinobacteria|o__Bifidobacteriales|f__Bifidobacteriaceae|g__Parascardovia|s__Parascardovia_denticolens	Parascardovia_denticolens	0.865438	0.638755	0.0627641	0.194666	not significant
k__Bacteria|p__Actinobacteria|c__Actinobacteria|o__Bifidobacteriales|f__Bifidobacteriaceae|g__Scardovia|s__Scardovia_wiggsiae	Scardovia_wiggsiae	0.774717	0.312537	0.110857	0.505098	not significant
k__Bacteria|p__Actinobacteria|c__Actinobacteria|o__Corynebacteriales|f__Corynebacteriaceae|g__Corynebacterium|s__Corynebacterium_argentoratense	Corynebacterium_argentoratense	0.574675	0.13639	0.240578	0.865217	not significant
k__Bacteria|p__Actinobacteria|c__Actinobacteria|o__Corynebacteriales|f__Corynebacteriaceae|g__Corynebacterium|s__Corynebacterium_durum	Corynebacterium_durum	0.7832	0.645366	0.106127	0.190194	not significant
k__Bacteria|p__Actinobacteria|c__Actinobacteria|o__Corynebacteriales|f__Corynebacteriaceae|g__Corynebacterium|s__Corynebacterium_matruchotii	Corynebacterium_matruchotii	0.737876	0.6173	0.132017	0.209504	not significant
k__Bacteria|p__Actinobacteria|c__Actinobacteria|o__Micrococcales|f__Kytococcaceae|g__Kytococcus|s__Kytococcus_sedentarius	Kytococcus_sedentarius	0.896	0.710667	0.0476918	0.148334	not significant
k__Bacteria|p__Actinobacteria|c__Actinobacteria|o__Micrococcales|f__Micrococcaceae|g__Rothia|s__Rothia_aeria	Rothia_aeria	0.70949	0.703551	0.149054	0.152704	not significant
k__Bacteria|p__Actinobacteria|c__Actinobacteria|o__Micrococcales|f__Micrococcaceae|g__Rothia|s__Rothia_dentocariosa	Rothia_dentocariosa	0.982201	0.993869	0.00779979	0.00267071	not significant
k__Bacteria|p__Actinobacteria|c__Actinobacteria|o__Micrococcales|f__Micrococcaceae|g__Rothia|s__Rothia_mucilaginosa	Rothia_mucilaginosa	0.912982	0.811778	0.039538	0.0905627	not significant
k__Bacteria|p__Actinobacteria|c__Actinobacteria|o__Micrococcales|f__Promicromonosporaceae|g__Isoptericola|s__Isoptericola_variabilis	Isoptericola_variabilis	0.860035	0.729297	0.065484	0.137096	not significant
k__Bacteria|p__Actinobacteria|c__Actinobacteria|o__Propionibacteriales|f__Propionibacteriaceae|g__Arachnia|s__Arachnia_SGB15898	Arachnia_SGB15898	0.993711	0.626618	0.00273984	0.202997	not significant
k__Bacteria|p__Actinobacteria|c__Actinobacteria|o__Propionibacteriales|f__Propionibacteriaceae|g__Arachnia|s__Arachnia_SGB15899	Arachnia_SGB15899	0.466272	0.480245	0.331361	0.318537	not significant
k__Bacteria|p__Actinobacteria|c__Actinobacteria|o__Propionibacteriales|f__Propionibacteriaceae|g__Arachnia|s__Pseudopropionibacterium_propionicum	Pseudopropionibacterium_propionicum	0.846935	0.573402	0.07215	0.241541	not significant
k__Bacteria|p__Actinobacteria|c__Actinobacteria|o__Propionibacteriales|f__Propionibacteriaceae|g__Propionibacterium|s__Propionibacterium_acidifaciens	Propionibacterium_acidifaciens	0.860035	0.547441	0.065484	0.261663	not significant
k__Bacteria|p__Actinobacteria|c__Coriobacteriia|o__Coriobacteriales|f__Atopobiaceae|g__Lancefieldella|s__Lancefieldella_parvula	Lancefieldella_parvula	0.190496	0.306874	0.720115	0.513039	not significant
k__Bacteria|p__Actinobacteria|c__Coriobacteriia|o__Coriobacteriales|f__Atopobiaceae|g__Lancefieldella|s__Lancefieldella_rimae	Lancefieldella_rimae	0.409319	0.518806	0.387938	0.284995	not significant
k__Bacteria|p__Actinobacteria|c__Coriobacteriia|o__Coriobacteriales|f__Atopobiaceae|g__Olsenella|s__Olsenella_profusa	Olsenella_profusa	0.865438	0.827777	0.0627641	0.0820864	not significant
k__Bacteria|p__Actinobacteria|c__Coriobacteriia|o__Coriobacteriales|f__Atopobiaceae|g__Olsenella|s__Olsenella_sp_oral_taxon_807	Olsenella_sp_oral_taxon_807	0.214251	0.40065	0.669077	0.397235	not significant
k__Bacteria|p__Actinobacteria|c__Coriobacteriia|o__Coriobacteriales|f__Atopobiaceae|g__Olsenella|s__Olsenella_uli	Olsenella_uli	0.214251	0.30405	0.669077	0.517055	not significant
k__Bacteria|p__Actinobacteria|c__Coriobacteriia|o__Eggerthellales|f__Eggerthellaceae|g__Cryptobacterium|s__Cryptobacterium_curtum	Cryptobacterium_curtum	0.860035	0.428982	0.065484	0.367561	not significant
k__Bacteria|p__Actinobacteria|c__Coriobacteriia|o__Eggerthellales|f__Eggerthellaceae|g__Slackia|s__Slackia_exigua	Slackia_exigua	0.907621	0.832744	0.0420953	0.0794884	not significant
k__Bacteria|p__Bacteroidetes|c__Bacteroidetes_unclassified|o__Bacteroidetes_unclassified|f__Bacteroidetes_unclassified|g__Bacteroidetes_unclassified|s__Bacteroidetes_oral_taxon_274	Bacteroidetes_oral_taxon_274	0.7832	0.456175	0.106127	0.340868	not significant
k__Bacteria|p__Bacteroidetes|c__Bacteroidetes_unclassified|o__Bacteroidetes_unclassified|f__Bacteroidetes_unclassified|g__Bacteroidetes_unclassified|s__Bacteroidetes_unclassified_SGB1343	Bacteroidetes_unclassified_SGB1343	0.196468	0.0579712	0.706708	1.23679	not significant
k__Bacteria|p__Bacteroidetes|c__Bacteroidia|o__Bacteroidales|f__Bacteroidaceae|g__Bacteroidaceae_unclassified|s__Bacteroidaceae_bacterium	Bacteroidaceae_bacterium	0.0908198	0.0370696	1.04182	1.43098	enriched
k__Bacteria|p__Bacteroidetes|c__Bacteroidia|o__Bacteroidales|f__Bacteroidaceae|g__Bacteroidaceae_unclassified|s__Bacteroidaceae_unclassified_SGB1468	Bacteroidaceae_unclassified_SGB1468	0.967514	0.776228	0.0143426	0.110011	not significant
k__Bacteria|p__Bacteroidetes|c__Bacteroidia|o__Bacteroidales|f__Bacteroidales_unclassified|g__Phocaeicola|s__Phocaeicola_abscessus	Phocaeicola_abscessus	0.991755	0.484107	0.0035956	0.315058	not significant
k__Bacteria|p__Bacteroidetes|c__Bacteroidia|o__Bacteroidales|f__Porphyromonadaceae|g__GGB1472|s__GGB1472_SGB2038	GGB1472_SGB2038	0.747393	0.398716	0.126451	0.399336	not significant
k__Bacteria|p__Bacteroidetes|c__Bacteroidia|o__Bacteroidales|f__Porphyromonadaceae|g__GGB1474|s__GGB1474_SGB2040	GGB1474_SGB2040	0.289541	0.140306	0.53829	0.852923	not significant
k__Bacteria|p__Bacteroidetes|c__Bacteroidia|o__Bacteroidales|f__Porphyromonadaceae|g__Porphyromonas|s__Porphyromonas_SGB2042	Porphyromonas_SGB2042	0.30243	0.0633659	0.519376	1.19814	not significant
k__Bacteria|p__Bacteroidetes|c__Bacteroidia|o__Bacteroidales|f__Porphyromonadaceae|g__Porphyromonas|s__Porphyromonas_catoniae	Porphyromonas_catoniae	0.561407	0.327288	0.250722	0.485071	not significant
k__Bacteria|p__Bacteroidetes|c__Bacteroidia|o__Bacteroidales|f__Porphyromonadaceae|g__Porphyromonas|s__Porphyromonas_endodontalis	Porphyromonas_endodontalis	0.202077	0.349722	0.694484	0.456277	not significant
k__Bacteria|p__Bacteroidetes|c__Bacteroidia|o__Bacteroidales|f__Porphyromonadaceae|g__Porphyromonas|s__Porphyromonas_gingivalis	Porphyromonas_gingivalis	0.400937	0.363863	0.396924	0.439062	not significant
k__Bacteria|p__Bacteroidetes|c__Bacteroidia|o__Bacteroidales|f__Porphyromonadaceae|g__Porphyromonas|s__Porphyromonas_pasteri	Porphyromonas_pasteri	0.108441	0.0811628	0.964805	1.09064	not significant
k__Bacteria|p__Bacteroidetes|c__Bacteroidia|o__Bacteroidales|f__Porphyromonadaceae|g__Porphyromonas|s__Porphyromonas_sp_oral_taxon_278	Porphyromonas_sp_oral_taxon_278	0.113232	0.0489984	0.946031	1.30982	enriched
k__Bacteria|p__Bacteroidetes|c__Bacteroidia|o__Bacteroidales|f__Prevotellaceae|g__Alloprevotella|s__Alloprevotella_SGB1466	Alloprevotella_SGB1466	0.289541	0.0741402	0.53829	1.12995	not significant
k__Bacteria|p__Bacteroidetes|c__Bacteroidia|o__Bacteroidales|f__Prevotellaceae|g__Alloprevotella|s__Alloprevotella_rava	Alloprevotella_rava	0.839731	0.613709	0.0758599	0.212038	not significant
k__Bacteria|p__Bacteroidetes|c__Bacteroidia|o__Bacteroidales|f__Prevotellaceae|g__Alloprevotella|s__Alloprevotella_sp_Lung230	Alloprevotella_sp_Lung230	0.994502	0.763213	0.0023945	0.117354	not significant
k__Bacteria|p__Bacteroidetes|c__Bacteroidia|o__Bacteroidales|f__Prevotellaceae|g__Alloprevotella|s__Alloprevotella_tannerae	Alloprevotella_tannerae	0.0557414	0.199338	1.25382	0.70041	not significant
k__Bacteria|p__Bacteroidetes|c__Bacteroidia|o__Bacteroidales|f__Prevotellaceae|g__Alloprevotella|s__Prevotella_sp_oral_taxon_473	Prevotella_sp_oral_taxon_473	0.568952	0.297207	0.244924	0.526941	not significant
k__Bacteria|p__Bacteroidetes|c__Bacteroidia|o__Bacteroidales|f__Prevotellaceae|g__GGB1138|s__GGB1138_SGB1455	GGB1138_SGB1455	0.417199	0.180789	0.379656	0.742829	not significant
k__Bacteria|p__Bacteroidetes|c__Bacteroidia|o__Bacteroidales|f__Prevotellaceae|g__GGB1188|s__GGB1188_SGB1538	GGB1188_SGB1538	0.143605	0.0236476	0.84283	1.62621	depleted
k__Bacteria|p__Bacteroidetes|c__Bacteroidia|o__Bacteroidales|f__Prevotellaceae|g__Prevotellaceae_unclassified|s__Prevotellaceae_bacterium_Marseille_P2826	Prevotellaceae_bacterium_Marseille_P2826	0.70949	0.106032	0.149054	0.974565	not significant
k__Bacteria|p__Bacteroidetes|c__Bacteroidia|o__Bacteroidales|f__Prevotellaceae|g__Prevotella|s__Prevotella_baroniae	Prevotella_baroniae	0.0154001	0.0125231	1.81248	1.90229	enriched
k__Bacteria|p__Bacteroidetes|c__Bacteroidia|o__Bacteroidales|f__Prevotellaceae|g__Prevotella|s__Prevotella_buccae	Prevotella_buccae	0.383452	0.158848	0.416289	0.799017	not significant
k__Bacteria|p__Bacteroidetes|c__Bacteroidia|o__Bacteroidales|f__Prevotellaceae|g__Prevotella|s__Prevotella_conceptionensis	Prevotella_conceptionensis	0.634027	0.511234	0.197892	0.29138	not significant
k__Bacteria|p__Bacteroidetes|c__Bacteroidia|o__Bacteroidales|f__Prevotellaceae|g__Prevotella|s__Prevotella_dentalis	Prevotella_dentalis	0.392272	0.131636	0.406413	0.880624	not significant
k__Bacteria|p__Bacteroidetes|c__Bacteroidia|o__Bacteroidales|f__Prevotellaceae|g__Prevotella|s__Prevotella_denticola	Prevotella_denticola	0.889632	0.920152	0.0507894	0.0361403	not significant
k__Bacteria|p__Bacteroidetes|c__Bacteroidia|o__Bacteroidales|f__Prevotellaceae|g__Prevotella|s__Prevotella_histicola	Prevotella_histicola	0.417199	0.33618	0.379656	0.473428	not significant
k__Bacteria|p__Bacteroidetes|c__Bacteroidia|o__Bacteroidales|f__Prevotellaceae|g__Prevotella|s__Prevotella_intermedia	Prevotella_intermedia	0.0887589	0.307069	1.05179	0.512765	not significant
k__Bacteria|p__Bacteroidetes|c__Bacteroidia|o__Bacteroidales|f__Prevotellaceae|g__Prevotella|s__Prevotella_jejuni	Prevotella_jejuni	0.515128	0.503004	0.288085	0.298429	not significant
k__Bacteria|p__Bacteroidetes|c__Bacteroidia|o__Bacteroidales|f__Prevotellaceae|g__Prevotella|s__Prevotella_koreensis	Prevotella_koreensis	0.289541	0.289149	0.53829	0.538878	not significant
k__Bacteria|p__Bacteroidetes|c__Bacteroidia|o__Bacteroidales|f__Prevotellaceae|g__Prevotella|s__Prevotella_loescheii	Prevotella_loescheii	0.310638	0.370564	0.507745	0.431137	not significant
k__Bacteria|p__Bacteroidetes|c__Bacteroidia|o__Bacteroidales|f__Prevotellaceae|g__Prevotella|s__Prevotella_maculosa	Prevotella_maculosa	0.568952	0.450044	0.244924	0.346745	not significant
k__Bacteria|p__Bacteroidetes|c__Bacteroidia|o__Bacteroidales|f__Prevotellaceae|g__Prevotella|s__Prevotella_marshii	Prevotella_marshii	0.568952	0.444576	0.244924	0.352054	not significant
k__Bacteria|p__Bacteroidetes|c__Bacteroidia|o__Bacteroidales|f__Prevotellaceae|g__Prevotella|s__Prevotella_melaninogenica	Prevotella_melaninogenica	0.409319	0.513792	0.387938	0.289213	not significant
k__Bacteria|p__Bacteroidetes|c__Bacteroidia|o__Bacteroidales|f__Prevotellaceae|g__Prevotella|s__Prevotella_micans	Prevotella_micans	0.960141	0.923092	0.0176651	0.034755	not significant
k__Bacteria|p__Bacteroidetes|c__Bacteroidia|o__Bacteroidales|f__Prevotellaceae|g__Prevotella|s__Prevotella_multiformis	Prevotella_multiformis	0.552887	0.22019	0.257364	0.657203	not significant
k__Bacteria|p__Bacteroidetes|c__Bacteroidia|o__Bacteroidales|f__Prevotellaceae|g__Prevotella|s__Prevotella_multisaccharivorax	Prevotella_multisaccharivorax	0.211298	0.0124439	0.675104	1.90504	depleted
k__Bacteria|p__Bacteroidetes|c__Bacteroidia|o__Bacteroidales|f__Prevotellaceae|g__Prevotella|s__Prevotella_nanceiensis	Prevotella_nanceiensis	0.860035	0.397281	0.065484	0.400903	not significant
k__Bacteria|p__Bacteroidetes|c__Bacteroidia|o__Bacteroidales|f__Prevotellaceae|g__Prevotella|s__Prevotella_nigrescens	Prevotella_nigrescens	0.310638	0.322552	0.507745	0.4914	not significant
k__Bacteria|p__Bacteroidetes|c__Bacteroidia|o__Bacteroidales|f__Prevotellaceae|g__Prevotella|s__Prevotella_oralis	Prevotella_oralis	0.307393	0.47901	0.512306	0.319655	not significant
k__Bacteria|p__Bacteroidetes|c__Bacteroidia|o__Bacteroidales|f__Prevotellaceae|g__Prevotella|s__Prevotella_oris	Prevotella_oris	0.846935	0.677942	0.07215	0.168808	not significant
k__Bacteria|p__Bacteroidetes|c__Bacteroidia|o__Bacteroidales|f__Prevotellaceae|g__Prevotella|s__Prevotella_oulorum	Prevotella_oulorum	0.62423	0.981594	0.204655	0.00806818	not significant
k__Bacteria|p__Bacteroidetes|c__Bacteroidia|o__Bacteroidales|f__Prevotellaceae|g__Prevotella|s__Prevotella_pallens	Prevotella_pallens	0.717629	0.554086	0.1441	0.256423	not significant
k__Bacteria|p__Bacteroidetes|c__Bacteroidia|o__Bacteroidales|f__Prevotellaceae|g__Prevotella|s__Prevotella_pleuritidis	Prevotella_pleuritidis	0.999855	0.647415	6.31186e-05	0.188817	not significant
k__Bacteria|p__Bacteroidetes|c__Bacteroidia|o__Bacteroidales|f__Prevotellaceae|g__Prevotella|s__Prevotella_saccharolytica	Prevotella_saccharolytica	0.0568418	0.00472155	1.24533	2.32591	depleted
k__Bacteria|p__Bacteroidetes|c__Bacteroidia|o__Bacteroidales|f__Prevotellaceae|g__Prevotella|s__Prevotella_salivae	Prevotella_salivae	0.584414	0.227782	0.233279	0.642481	not significant
k__Bacteria|p__Bacteroidetes|c__Bacteroidia|o__Bacteroidales|f__Prevotellaceae|g__Prevotella|s__Prevotella_scopos	Prevotella_scopos	0.996487	0.447522	0.0015282	0.349185	not significant
k__Bacteria|p__Bacteroidetes|c__Bacteroidia|o__Bacteroidales|f__Prevotellaceae|g__Prevotella|s__Prevotella_shahii	Prevotella_shahii	0.282307	0.108398	0.549279	0.964979	not significant
k__Bacteria|p__Bacteroidetes|c__Bacteroidia|o__Bacteroidales|f__Prevotellaceae|g__Prevotella|s__Prevotella_sp_A2879	Prevotella_sp_A2879	0.774717	0.71605	0.110857	0.145057	not significant
k__Bacteria|p__Bacteroidetes|c__Bacteroidia|o__Bacteroidales|f__Prevotellaceae|g__Prevotella|s__Prevotella_sp_HJM029	Prevotella_sp_HJM029	0.967514	0.520672	0.0143426	0.283436	not significant
k__Bacteria|p__Bacteroidetes|c__Bacteroidia|o__Bacteroidales|f__Prevotellaceae|g__Prevotella|s__Prevotella_veroralis	Prevotella_veroralis	0.982201	0.67601	0.00779979	0.170047	not significant
k__Bacteria|p__Bacteroidetes|c__Bacteroidia|o__Bacteroidales|f__Tannerellaceae|g__Tannerella|s__Tannerella_forsythia	Tannerella_forsythia	0.691665	0.598113	0.160104	0.223217	not significant
k__Bacteria|p__Bacteroidetes|c__Bacteroidia|o__Bacteroidales|f__Tannerellaceae|g__Tannerella|s__Tannerella_sp_oral_taxon_808	Tannerella_sp_oral_taxon_808	0.409319	0.179733	0.387938	0.745371	not significant
k__Bacteria|p__Bacteroidetes|c__Bacteroidia|o__Bacteroidales|f__Tannerellaceae|g__Tannerella|s__Tannerella_sp_oral_taxon_HOT_286	Tannerella_sp_oral_taxon_HOT_286	0.907621	0.728827	0.0420953	0.137376	not significant
k__Bacteria|p__Bacteroidetes|c__CFGB496|o__OFGB496|f__FGB496|g__GGB1025|s__GGB1025_SGB1319	GGB1025_SGB1319	0.584414	0.185311	0.233279	0.732099	not significant
k__Bacteria|p__Bacteroidetes|c__CFGB497|o__OFGB497|f__FGB497|g__GGB1026|s__GGB1026_SGB1321	GGB1026_SGB1321	0.999891	0.768047	4.74873e-05	0.114612	not significant
k__Bacteria|p__Bacteroidetes|c__CFGB524|o__OFGB524|f__FGB524|g__GGB1088|s__GGB1088_SGB1395	GGB1088_SGB1395	0.996487	0.682178	0.0015282	0.166102	not significant
k__Bacteria|p__Bacteroidetes|c__CFGB570|o__OFGB570|f__FGB570|g__GGB1201|s__GGB1201_SGB1566	GGB1201_SGB1566	0.700774	0.387593	0.154422	0.411624	not significant
k__Bacteria|p__Bacteroidetes|c__CFGB570|o__OFGB570|f__FGB570|g__GGB1202|s__GGB1202_SGB1567	GGB1202_SGB1567	0.338927	0.207556	0.469893	0.682866	not significant
k__Bacteria|p__Bacteroidetes|c__CFGB570|o__OFGB570|f__FGB570|g__GGB1203|s__GGB1203_SGB1568	GGB1203_SGB1568	0.429794	0.499776	0.366739	0.301224	not significant
k__Bacteria|p__Bacteroidetes|c__Flavobacteriia|o__Flavobacteriales|f__Flavobacteriaceae|g__Capnocytophaga|s__Capnocytophaga_SGB2480	Capnocytophaga_SGB2480	0.973415	0.480861	0.0117018	0.31798	not significant
k__Bacteria|p__Bacteroidetes|c__Flavobacteriia|o__Flavobacteriales|f__Flavobacteriaceae|g__Capnocytophaga|s__Capnocytophaga_gingivalis	Capnocytophaga_gingivalis	0.928492	0.601245	0.032222	0.220949	not significant
k__Bacteria|p__Bacteroidetes|c__Flavobacteriia|o__Flavobacteriales|f__Flavobacteriaceae|g__Capnocytophaga|s__Capnocytophaga_granulosa	Capnocytophaga_granulosa	0.747393	0.74711	0.126451	0.126615	not significant
k__Bacteria|p__Bacteroidetes|c__Flavobacteriia|o__Flavobacteriales|f__Flavobacteriaceae|g__Capnocytophaga|s__Capnocytophaga_leadbetteri	Capnocytophaga_leadbetteri	0.980301	0.820585	0.00864054	0.0858766	not significant
k__Bacteria|p__Bacteroidetes|c__Flavobacteriia|o__Flavobacteriales|f__Flavobacteriaceae|g__Capnocytophaga|s__Capnocytophaga_ochracea	Capnocytophaga_ochracea	0.882824	0.782278	0.054126	0.106639	not significant
k__Bacteria|p__Bacteroidetes|c__Flavobacteriia|o__Flavobacteriales|f__Flavobacteriaceae|g__Capnocytophaga|s__Capnocytophaga_sp_oral_taxon_332	Capnocytophaga_sp_oral_taxon_332	0.95087	0.497899	0.0218787	0.302859	not significant
k__Bacteria|p__Bacteroidetes|c__Flavobacteriia|o__Flavobacteriales|f__Flavobacteriaceae|g__Capnocytophaga|s__Capnocytophaga_sputigena	Capnocytophaga_sputigena	0.142185	0.303091	0.847146	0.518427	not significant
k__Bacteria|p__Bacteroidetes|c__Flavobacteriia|o__Flavobacteriales|f__Weeksellaceae|g__GGB1843|s__GGB1843_SGB2524	GGB1843_SGB2524	0.824248	0.702362	0.0839421	0.153439	not significant
k__Bacteria|p__Candidatus_Absconditabacteria|c__Candidatus_Absconditabacteria_unclassified|o__Candidatus_Absconditabacteria_unclassified|f__Candidatus_Absconditabacteria_unclassified|g__Candidatus_Absconditabacteria_unclassified|s__Candidatus_Absconditabacteria_unclassified_SGB6894	Candidatus_Absconditabacteria_unclassified_SGB6894	0.568952	0.0757014	0.244924	1.1209	not significant
k__Bacteria|p__Candidatus_Absconditabacteria|c__Candidatus_Absconditabacteria_unclassified|o__Candidatus_Absconditabacteria_unclassified|f__Candidatus_Absconditabacteria_unclassified|g__Candidatus_Absconditabacteria_unclassified|s__SR1_bacterium_human_oral_taxon_HOT_345	SR1_bacterium_human_oral_taxon_HOT_345	0.993711	0.548046	0.00273984	0.261183	not significant
k__Bacteria|p__Candidatus_Absconditabacteria|c__Candidatus_Absconditabacteria_unclassified|o__Candidatus_Absconditabacteria_unclassified|f__Candidatus_Absconditabacteria_unclassified|g__Candidatus_Absconditabacteria_unclassified|s__candidate_division_SR1_bacterium_MGEHA	candidate_division_SR1_bacterium_MGEHA	0.417199	0.207613	0.379656	0.682746	not significant
k__Bacteria|p__Candidatus_Absconditabacteria|c__Candidatus_Absconditabacteria_unclassified|o__Candidatus_Absconditabacteria_unclassified|f__Candidatus_Absconditabacteria_unclassified|g__GGB4936|s__GGB4936_SGB6889	GGB4936_SGB6889	0.568952	0.13053	0.244924	0.884288	not significant
k__Bacteria|p__Candidatus_Saccharibacteria|c__CFGB4355|o__OFGB4355|f__FGB4355|g__GGB12788|s__GGB12788_SGB19831	GGB12788_SGB19831	0.594037	0.866898	0.226187	0.0620322	not significant
k__Bacteria|p__Candidatus_Saccharibacteria|c__CFGB4356|o__OFGB4356|f__FGB4356|g__GGB12790|s__GGB12790_SGB19844	GGB12790_SGB19844	0.993711	0.899015	0.00273984	0.0462331	not significant
k__Bacteria|p__Candidatus_Saccharibacteria|c__CFGB4356|o__OFGB4356|f__FGB4356|g__GGB12790|s__GGB12790_SGB19845	GGB12790_SGB19845	0.0249139	0.0299429	1.60356	1.52371	depleted
k__Bacteria|p__Candidatus_Saccharibacteria|c__Candidatus_Nanoperiomorbia|o__Candidatus_Nanoperiomorbales|f__Candidatus_Nanoperiomorbaceae|g__Candidatus_Nanoperiomorbus|s__Candidatus_Nanoperiomorbus_periodonticus	Candidatus_Nanoperiomorbus_periodonticus	0.853737	0.981228	0.0686758	0.00822998	not significant
k__Bacteria|p__Candidatus_Saccharibacteria|c__Candidatus_Nanosyncoccalia|o__Candidatus_Nanogingivales|f__Candidatus_Nanogingivalaceae|g__GGB12785|s__GGB12785_SGB19823	GGB12785_SGB19823	0.322517	0.0374373	0.491447	1.4267	depleted
k__Bacteria|p__Candidatus_Saccharibacteria|c__Candidatus_Nanosyncoccalia|o__Candidatus_Nanogingivales|f__Candidatus_Nanogingivalaceae|g__GGB12785|s__GGB12785_SGB19827	GGB12785_SGB19827	0.0908198	0.0159473	1.04182	1.79731	depleted
k__Bacteria|p__Candidatus_Saccharibacteria|c__Candidatus_Saccharibacteria_unclassified|o__Candidatus_Saccharibacteria_unclassified|f__Candidatus_Saccharibacteria_unclassified|g__Candidatus_Saccharibacteria_unclassified|s__Candidatus_Saccharibacteria_unclassified_SGB19782	Candidatus_Saccharibacteria_unclassified_SGB19782	0.889632	0.645366	0.0507894	0.190194	not significant
k__Bacteria|p__Candidatus_Saccharibacteria|c__Candidatus_Saccharibacteria_unclassified|o__Candidatus_Saccharibacteria_unclassified|f__Candidatus_Saccharibacteria_unclassified|g__Candidatus_Saccharibacteria_unclassified|s__Candidatus_Saccharibacteria_unclassified_SGB19850	Candidatus_Saccharibacteria_unclassified_SGB19850	0.267173	0.419786	0.573208	0.376972	not significant
k__Bacteria|p__Candidatus_Saccharibacteria|c__Candidatus_Saccharibacteria_unclassified|o__Candidatus_Saccharibacteria_unclassified|f__Candidatus_Saccharibacteria_unclassified|g__Candidatus_Saccharibacteria_unclassified|s__TM7_phylum_sp_oral_taxon_348	TM7_phylum_sp_oral_taxon_348	0.561407	0.64416	0.250722	0.191006	not significant
k__Bacteria|p__Candidatus_Saccharibacteria|c__Candidatus_Saccharibacteria_unclassified|o__Candidatus_Saccharibacteria_unclassified|f__Candidatus_Saccharibacteria_unclassified|g__Candidatus_Saccharibacteria_unclassified|s__TM7_phylum_sp_oral_taxon_351	TM7_phylum_sp_oral_taxon_351	0.347712	0.126444	0.45878	0.898101	not significant
k__Bacteria|p__Candidatus_Saccharibacteria|c__Candidatus_Saccharibacteria_unclassified|o__Candidatus_Saccharibacteria_unclassified|f__Candidatus_Saccharibacteria_unclassified|g__GGB12763|s__GGB12763_SGB19797	GGB12763_SGB19797	0.960141	0.908679	0.0176651	0.0415893	not significant
k__Bacteria|p__Candidatus_Saccharibacteria|c__Candidatus_Saccharibacteria_unclassified|o__Candidatus_Saccharibacteria_unclassified|f__Candidatus_Saccharibacteria_unclassified|g__GGB12796|s__GGB12796_SGB19893	GGB12796_SGB19893	0.896	0.724206	0.0476918	0.140138	not significant
k__Bacteria|p__Candidatus_Saccharibacteria|c__Candidatus_Saccharimonia|o__Candidatus_Nanosynbacterales|f__Candidatus_Nanosynbacteraceae|g__Candidatus_Nanosynbacter|s__Candidatus_Nanosynbacter_lyticus	Candidatus_Nanosynbacter_lyticus	0.999918	0.927773	3.57401e-05	0.0325583	not significant
k__Bacteria|p__Candidatus_Saccharibacteria|c__Candidatus_Saccharimonia|o__Candidatus_Saccharimonales|f__Candidatus_Sacchiramonaceaea|g__Candidatus_Nanosynsacchari|s__Candidatus_Nanosynsacchari_sp_TM7_ANC_38_39_G1_1	Candidatus_Nanosynsacchari_sp_TM7_ANC_38_39_G1_1	0.9928	0.895708	0.00313806	0.0478338	not significant
k__Bacteria|p__Firmicutes|c__Bacilli|o__Bacillales|f__Bacillales_unclassified|g__Gemella|s__Gemella_haemolysans	Gemella_haemolysans	0.724745	0.569509	0.139815	0.244499	not significant
k__Bacteria|p__Firmicutes|c__Bacilli|o__Bacillales|f__Bacillales_unclassified|g__Gemella|s__Gemella_morbillorum	Gemella_morbillorum	0.29634	0.280114	0.52821	0.552665	not significant
k__Bacteria|p__Firmicutes|c__Bacilli|o__Bacillales|f__Bacillales_unclassified|g__Gemella|s__Gemella_sanguinis	Gemella_sanguinis	0.289541	0.348266	0.53829	0.458088	not significant
k__Bacteria|p__Firmicutes|c__Bacilli|o__Lactobacillales|f__Aerococcaceae|g__Abiotrophia|s__Abiotrophia_defectiva	Abiotrophia_defectiva	0.417199	0.175279	0.379656	0.756269	not significant
k__Bacteria|p__Firmicutes|c__Bacilli|o__Lactobacillales|f__Aerococcaceae|g__Abiotrophia|s__Abiotrophia_sp_HMSC24B09	Abiotrophia_sp_HMSC24B09	0.991755	0.653266	0.0035956	0.18491	not significant
k__Bacteria|p__Firmicutes|c__Bacilli|o__Lactobacillales|f__Carnobacteriaceae|g__Granulicatella|s__Granulicatella_adiacens	Granulicatella_adiacens	0.957561	0.611895	0.0188335	0.213323	not significant
k__Bacteria|p__Firmicutes|c__Bacilli|o__Lactobacillales|f__Carnobacteriaceae|g__Granulicatella|s__Granulicatella_elegans	Granulicatella_elegans	0.967514	0.993047	0.0143426	0.00303037	not significant
k__Bacteria|p__Firmicutes|c__Bacilli|o__Lactobacillales|f__Lactobacillaceae|g__Limosilactobacillus|s__Limosilactobacillus_fermentum	Limosilactobacillus_fermentum	0.993711	0.435843	0.00273984	0.36067	not significant
k__Bacteria|p__Firmicutes|c__Bacilli|o__Lactobacillales|f__Streptococcaceae|g__Streptococcus|s__Streptococcus_anginosus	Streptococcus_anginosus	0.534397	0.397759	0.272136	0.40038	not significant
k__Bacteria|p__Firmicutes|c__Bacilli|o__Lactobacillales|f__Streptococcaceae|g__Streptococcus|s__Streptococcus_cristatus	Streptococcus_cristatus	0.672692	0.987631	0.172184	0.00540548	not significant
k__Bacteria|p__Firmicutes|c__Bacilli|o__Lactobacillales|f__Streptococcaceae|g__Streptococcus|s__Streptococcus_gordonii	Streptococcus_gordonii	0.853737	0.895327	0.0686758	0.0480183	not significant
k__Bacteria|p__Firmicutes|c__Bacilli|o__Lactobacillales|f__Streptococcaceae|g__Streptococcus|s__Streptococcus_infantis	Streptococcus_infantis	0.604169	0.551789	0.218841	0.258227	not significant
k__Bacteria|p__Firmicutes|c__Bacilli|o__Lactobacillales|f__Streptococcaceae|g__Streptococcus|s__Streptococcus_mitis	Streptococcus_mitis	0.614279	0.628405	0.211634	0.20176	not significant
k__Bacteria|p__Firmicutes|c__Bacilli|o__Lactobacillales|f__Streptococcaceae|g__Streptococcus|s__Streptococcus_oralis	Streptococcus_oralis	0.791485	0.564426	0.101557	0.248393	not significant
k__Bacteria|p__Firmicutes|c__Bacilli|o__Lactobacillales|f__Streptococcaceae|g__Streptococcus|s__Streptococcus_parasanguinis	Streptococcus_parasanguinis	0.62423	0.446938	0.204655	0.349753	not significant
k__Bacteria|p__Firmicutes|c__Bacilli|o__Lactobacillales|f__Streptococcaceae|g__Streptococcus|s__Streptococcus_salivarius	Streptococcus_salivarius	0.584414	0.638834	0.233279	0.194612	not significant
k__Bacteria|p__Firmicutes|c__Bacilli|o__Lactobacillales|f__Streptococcaceae|g__Streptococcus|s__Streptococcus_sanguinis	Streptococcus_sanguinis	0.356627	0.401047	0.447786	0.396804	not significant
k__Bacteria|p__Firmicutes|c__Bacilli|o__Lactobacillales|f__Streptococcaceae|g__Streptococcus|s__Streptococcus_sp_263_SSPC	Streptococcus_sp_263_SSPC	0.724745	0.823692	0.139815	0.0842352	not significant
k__Bacteria|p__Firmicutes|c__Bacilli|o__Lactobacillales|f__Streptococcaceae|g__Streptococcus|s__Streptococcus_sp_A12	Streptococcus_sp_A12	0.747393	0.724898	0.126451	0.139723	not significant
k__Bacteria|p__Firmicutes|c__CFGB1394|o__OFGB1394|f__FGB1394|g__GGB3385|s__GGB3385_SGB4472	GGB3385_SGB4472	0.568952	0.324204	0.244924	0.489182	not significant
k__Bacteria|p__Firmicutes|c__CFGB1534|o__OFGB1534|f__FGB1534|g__GGB3886|s__GGB3886_SGB5269	GGB3886_SGB5269	0.0376079	0.08958	1.42472	1.04779	depleted
k__Bacteria|p__Firmicutes|c__CFGB1762|o__OFGB1762|f__FGB1762|g__GGB4533|s__GGB4533_SGB6246	GGB4533_SGB6246	0.970619	0.979587	0.012951	0.00895695	not significant
k__Bacteria|p__Firmicutes|c__CFGB1764|o__OFGB1764|f__FGB1764|g__GGB4538|s__GGB4538_SGB6253	GGB4538_SGB6253	0.846935	0.288081	0.07215	0.540486	not significant
k__Bacteria|p__Firmicutes|c__CFGB1764|o__OFGB1764|f__FGB1764|g__GGB4538|s__GGB4538_SGB6256	GGB4538_SGB6256	0.330424	0.251364	0.480928	0.599698	not significant
k__Bacteria|p__Firmicutes|c__CFGB1872|o__OFGB1872|f__FGB1872|g__GGB4964|s__GGB4964_SGB6927	GGB4964_SGB6927	0.999938	0.676897	2.69586e-05	0.169478	not significant
k__Bacteria|p__Firmicutes|c__Clostridia|o__Clostridiales|f__Clostridiales_Family_XIII_Incertae_Sedis|g__Clostridiales_Family_XIII_Incertae_Sedis_unclassified|s__Eubacterium_brachy	Eubacterium_brachy	0.289541	0.0651527	0.53829	1.18607	not significant
k__Bacteria|p__Firmicutes|c__Clostridia|o__Clostridiales|f__Clostridiales_Family_XIII_Incertae_Sedis|g__Clostridiales_Family_XIII_Incertae_Sedis_unclassified|s__Eubacterium_nodatum	Eubacterium_nodatum	0.561407	0.0901125	0.250722	1.04521	not significant
k__Bacteria|p__Firmicutes|c__Clostridia|o__Clostridiales|f__Clostridiales_Family_XIII_Incertae_Sedis|g__Clostridiales_Family_XIII_Incertae_Sedis_unclassified|s__Eubacterium_sulci	Eubacterium_sulci	0.202077	0.407123	0.694484	0.390275	not significant
k__Bacteria|p__Firmicutes|c__Clostridia|o__Clostridiales|f__Clostridiales_Family_XIII_Incertae_Sedis|g__Mogibacterium|s__Mogibacterium_diversum	Mogibacterium_diversum	0.70949	0.920069	0.149054	0.0361794	not significant
k__Bacteria|p__Firmicutes|c__Clostridia|o__Clostridiales|f__Clostridiales_Family_XIII_Incertae_Sedis|g__Mogibacterium|s__Mogibacterium_timidum	Mogibacterium_timidum	0.999891	0.653266	4.74873e-05	0.18491	not significant
k__Bacteria|p__Firmicutes|c__Clostridia|o__Clostridiales|f__Lachnospiraceae|g__GGB3394|s__GGB3394_SGB4498	GGB3394_SGB4498	0.534397	0.176512	0.272136	0.753227	not significant
k__Bacteria|p__Firmicutes|c__Clostridia|o__Clostridiales|f__Lachnospiraceae|g__GGB3887|s__GGB3887_SGB5270	GGB3887_SGB5270	0.505403	0.398692	0.296362	0.399362	not significant
k__Bacteria|p__Firmicutes|c__Clostridia|o__Clostridiales|f__Lachnospiraceae|g__Lachnoanaerobaculum|s__Lachnoanaerobaculum_orale	Lachnoanaerobaculum_orale	0.505403	0.338826	0.296362	0.470023	not significant
k__Bacteria|p__Firmicutes|c__Clostridia|o__Clostridiales|f__Lachnospiraceae|g__Lachnoanaerobaculum|s__Lachnoanaerobaculum_sp_ICM7	Lachnoanaerobaculum_sp_ICM7	0.282307	0.145561	0.549279	0.836955	not significant
k__Bacteria|p__Firmicutes|c__Clostridia|o__Clostridiales|f__Lachnospiraceae|g__Lachnospiraceae_unclassified|s__Lachnospiraceae_bacterium_oral_taxon_096	Lachnospiraceae_bacterium_oral_taxon_096	0.987613	0.775975	0.00541329	0.110152	not significant
k__Bacteria|p__Firmicutes|c__Clostridia|o__Clostridiales|f__Lachnospiraceae|g__Lachnospiraceae_unclassified|s__Lachnospiraceae_bacterium_oral_taxon_500	Lachnospiraceae_bacterium_oral_taxon_500	0.214251	0.0124851	0.669077	1.90361	depleted
k__Bacteria|p__Firmicutes|c__Clostridia|o__Clostridiales|f__Lachnospiraceae|g__Oribacterium|s__Oribacterium_asaccharolyticum	Oribacterium_asaccharolyticum	0.999969	0.908788	1.33197e-05	0.0415375	not significant
k__Bacteria|p__Firmicutes|c__Clostridia|o__Clostridiales|f__Lachnospiraceae|g__Oribacterium|s__Oribacterium_parvum	Oribacterium_parvum	0.832157	0.614822	0.0797945	0.211251	not significant
k__Bacteria|p__Firmicutes|c__Clostridia|o__Clostridiales|f__Lachnospiraceae|g__Oribacterium|s__Oribacterium_sinus	Oribacterium_sinus	0.918169	0.692058	0.0370776	0.159857	not significant
k__Bacteria|p__Firmicutes|c__Clostridia|o__Clostridiales|f__Lachnospiraceae|g__Oribacterium|s__Oribacterium_sp_oral_taxon_078	Oribacterium_sp_oral_taxon_078	0.691665	0.479347	0.160104	0.31935	not significant
k__Bacteria|p__Firmicutes|c__Clostridia|o__Clostridiales|f__Lachnospiraceae|g__Shuttleworthia|s__Shuttleworthia_satelles	Shuttleworthia_satelles	0.113232	0.043647	0.946031	1.36005	enriched
k__Bacteria|p__Firmicutes|c__Clostridia|o__Clostridiales|f__Lachnospiraceae|g__Stomatobaculum|s__Stomatobaculum_SGB5266	Stomatobaculum_SGB5266	0.791485	0.627271	0.101557	0.202545	not significant
k__Bacteria|p__Firmicutes|c__Clostridia|o__Clostridiales|f__Lachnospiraceae|g__Stomatobaculum|s__Stomatobaculum_longum	Stomatobaculum_longum	0.663067	0.969133	0.178443	0.0136168	not significant
k__Bacteria|p__Firmicutes|c__Clostridia|o__Clostridiales|f__Peptostreptococcaceae|g__Filifactor|s__Filifactor_alocis	Filifactor_alocis	0.568952	0.273558	0.244924	0.562951	not significant
k__Bacteria|p__Firmicutes|c__Clostridia|o__Clostridiales|f__Peptostreptococcaceae|g__Peptostreptococcus|s__Peptostreptococcus_SGB749	Peptostreptococcus_SGB749	0.700774	0.206137	0.154422	0.685844	not significant
k__Bacteria|p__Firmicutes|c__Erysipelotrichia|o__Erysipelotrichales|f__Erysipelotrichaceae|g__Solobacterium|s__Solobacterium_SGB6833	Solobacterium_SGB6833	0.7832	0.521736	0.106127	0.28255	not significant
k__Bacteria|p__Firmicutes|c__Negativicutes|o__Selenomonadales|f__Selenomonadaceae|g__Centipeda|s__Centipeda_periodontii	Centipeda_periodontii	0.996487	0.772108	0.0015282	0.112322	not significant
k__Bacteria|p__Firmicutes|c__Negativicutes|o__Selenomonadales|f__Selenomonadaceae|g__GGB4308|s__GGB4308_SGB5895	GGB4308_SGB5895	0.574675	0.993047	0.240578	0.00303037	not significant
k__Bacteria|p__Firmicutes|c__Negativicutes|o__Selenomonadales|f__Selenomonadaceae|g__Mitsuokella|s__Mitsuokella_sp_oral_taxon_131	Mitsuokella_sp_oral_taxon_131	0.896	1	0.0476918	0	not significant
k__Bacteria|p__Firmicutes|c__Negativicutes|o__Selenomonadales|f__Selenomonadaceae|g__Selenomonas|s__Selenomonas_SGB5880	Selenomonas_SGB5880	0.251763	0.204264	0.599008	0.689809	not significant
k__Bacteria|p__Firmicutes|c__Negativicutes|o__Selenomonadales|f__Selenomonadaceae|g__Selenomonas|s__Selenomonas_artemidis	Selenomonas_artemidis	0.896	0.372968	0.0476918	0.428329	not significant
k__Bacteria|p__Firmicutes|c__Negativicutes|o__Selenomonadales|f__Selenomonadaceae|g__Selenomonas|s__Selenomonas_flueggei	Selenomonas_flueggei	0.7997	0.811112	0.0970728	0.0909192	not significant
k__Bacteria|p__Firmicutes|c__Negativicutes|o__Selenomonadales|f__Selenomonadaceae|g__Selenomonas|s__Selenomonas_massiliensis	Selenomonas_massiliensis	0.995179	0.567948	0.00209878	0.245692	not significant
k__Bacteria|p__Firmicutes|c__Negativicutes|o__Selenomonadales|f__Selenomonadaceae|g__Selenomonas|s__Selenomonas_noxia	Selenomonas_noxia	0.447175	0.190898	0.349523	0.719199	not significant
k__Bacteria|p__Firmicutes|c__Negativicutes|o__Selenomonadales|f__Selenomonadaceae|g__Selenomonas|s__Selenomonas_sp_oral_taxon_126	Selenomonas_sp_oral_taxon_126	0.964037	0.633144	0.0159062	0.198498	not significant
k__Bacteria|p__Firmicutes|c__Negativicutes|o__Selenomonadales|f__Selenomonadaceae|g__Selenomonas|s__Selenomonas_sputigena	Selenomonas_sputigena	0.7832	0.871362	0.106127	0.0598016	not significant
k__Bacteria|p__Firmicutes|c__Negativicutes|o__Veillonellales|f__Veillonellaceae|g__Anaeroglobus|s__Anaeroglobus_geminatus	Anaeroglobus_geminatus	0.211298	0.0994017	0.675104	1.00261	not significant
k__Bacteria|p__Firmicutes|c__Negativicutes|o__Veillonellales|f__Veillonellaceae|g__Dialister|s__Dialister_invisus	Dialister_invisus	0.244156	0.276431	0.612333	0.558413	not significant
k__Bacteria|p__Firmicutes|c__Negativicutes|o__Veillonellales|f__Veillonellaceae|g__Dialister|s__Dialister_pneumosintes	Dialister_pneumosintes	0.954387	0.730761	0.0202757	0.136225	not significant
k__Bacteria|p__Firmicutes|c__Negativicutes|o__Veillonellales|f__Veillonellaceae|g__Megasphaera|s__Megasphaera_micronuciformis	Megasphaera_micronuciformis	0.086081	0.146524	1.06509	0.834092	not significant
k__Bacteria|p__Firmicutes|c__Negativicutes|o__Veillonellales|f__Veillonellaceae|g__Veillonella|s__Veillonella_atypica	Veillonella_atypica	0.330424	0.204959	0.480928	0.688333	not significant
k__Bacteria|p__Firmicutes|c__Negativicutes|o__Veillonellales|f__Veillonellaceae|g__Veillonella|s__Veillonella_dispar	Veillonella_dispar	0.700774	0.376669	0.154422	0.424041	not significant
k__Bacteria|p__Firmicutes|c__Negativicutes|o__Veillonellales|f__Veillonellaceae|g__Veillonella|s__Veillonella_parvula	Veillonella_parvula	0.17173	0.474957	0.765154	0.323346	not significant
k__Bacteria|p__Firmicutes|c__Negativicutes|o__Veillonellales|f__Veillonellaceae|g__Veillonella|s__Veillonella_rogosae	Veillonella_rogosae	0.0997946	0.172306	1.00089	0.763701	not significant
k__Bacteria|p__Firmicutes|c__Negativicutes|o__Veillonellales|f__Veillonellaceae|g__Veillonella|s__Veillonella_tobetsuensis	Veillonella_tobetsuensis	0.999855	0.713357	6.31186e-05	0.146693	not significant
k__Bacteria|p__Firmicutes|c__Tissierellia|o__Tissierellales|f__Peptoniphilaceae|g__Parvimonas|s__Parvimonas_SGB6649	Parvimonas_SGB6649	0.424225	0.110615	0.372404	0.956186	not significant
k__Bacteria|p__Firmicutes|c__Tissierellia|o__Tissierellales|f__Peptoniphilaceae|g__Parvimonas|s__Parvimonas_micra	Parvimonas_micra	0.991755	0.648533	0.0035956	0.188068	not significant
k__Bacteria|p__Fusobacteria|c__Fusobacteriia|o__Fusobacteriales|f__Fusobacteriaceae|g__Fusobacterium|s__Fusobacterium_nucleatum	Fusobacterium_nucleatum	0.392272	0.395204	0.406413	0.403179	not significant
k__Bacteria|p__Fusobacteria|c__Fusobacteriia|o__Fusobacteriales|f__Fusobacteriaceae|g__Fusobacterium|s__Fusobacterium_pseudoperiodonticum	Fusobacterium_pseudoperiodonticum	0.165559	0.129835	0.781048	0.886609	not significant
k__Bacteria|p__Fusobacteria|c__Fusobacteriia|o__Fusobacteriales|f__Leptotrichiaceae|g__GGB4395|s__GGB4395_SGB6050	GGB4395_SGB6050	0.973415	0.666603	0.0117018	0.176132	not significant
k__Bacteria|p__Fusobacteria|c__Fusobacteriia|o__Fusobacteriales|f__Leptotrichiaceae|g__Leptotrichia|s__Leptotrichia_buccalis	Leptotrichia_buccalis	0.853737	0.342662	0.0686758	0.465134	not significant
k__Bacteria|p__Fusobacteria|c__Fusobacteriia|o__Fusobacteriales|f__Leptotrichiaceae|g__Leptotrichia|s__Leptotrichia_hongkongensis	Leptotrichia_hongkongensis	0.960141	0.897303	0.0176651	0.0470611	not significant
k__Bacteria|p__Fusobacteria|c__Fusobacteriia|o__Fusobacteriales|f__Leptotrichiaceae|g__Leptotrichia|s__Leptotrichia_sp_oral_taxon_212	Leptotrichia_sp_oral_taxon_212	0.717629	0.41605	0.1441	0.380854	not significant
k__Bacteria|p__Fusobacteria|c__Fusobacteriia|o__Fusobacteriales|f__Leptotrichiaceae|g__Leptotrichia|s__Leptotrichia_sp_oral_taxon_215	Leptotrichia_sp_oral_taxon_215	0.400937	0.358228	0.396924	0.44584	not significant
k__Bacteria|p__Fusobacteria|c__Fusobacteriia|o__Fusobacteriales|f__Leptotrichiaceae|g__Leptotrichia|s__Leptotrichia_sp_oral_taxon_498	Leptotrichia_sp_oral_taxon_498	0.942896	0.448406	0.025536	0.348329	not significant
k__Bacteria|p__Fusobacteria|c__Fusobacteriia|o__Fusobacteriales|f__Leptotrichiaceae|g__Leptotrichia|s__Leptotrichia_wadei	Leptotrichia_wadei	0.604169	0.911639	0.218841	0.040177	not significant
k__Bacteria|p__Proteobacteria|c__Betaproteobacteria|o__Burkholderiales|f__Burkholderiaceae|g__Lautropia|s__Lautropia_dentalis	Lautropia_dentalis	0.967514	0.311784	0.0143426	0.506146	not significant
k__Bacteria|p__Proteobacteria|c__Betaproteobacteria|o__Burkholderiales|f__Burkholderiaceae|g__Lautropia|s__Lautropia_mirabilis	Lautropia_mirabilis	0.113232	0.129594	0.946031	0.887414	not significant
k__Bacteria|p__Proteobacteria|c__Betaproteobacteria|o__Burkholderiales|f__Comamonadaceae|g__Ottowia|s__Ottowia_sp_Marseille_P4747	Ottowia_sp_Marseille_P4747	0.938418	0.678394	0.0276038	0.168518	not significant
k__Bacteria|p__Proteobacteria|c__Betaproteobacteria|o__Neisseriales|f__Neisseriaceae|g__Eikenella|s__Eikenella_corrodens	Eikenella_corrodens	0.839731	0.771087	0.0758599	0.112897	not significant
k__Bacteria|p__Proteobacteria|c__Betaproteobacteria|o__Neisseriales|f__Neisseriaceae|g__Eikenella|s__Eikenella_halliae	Eikenella_halliae	0.889632	0.748211	0.0507894	0.125976	not significant
k__Bacteria|p__Proteobacteria|c__Betaproteobacteria|o__Neisseriales|f__Neisseriaceae|g__GGB6675|s__GGB6675_SGB9425	GGB6675_SGB9425	0.996487	0.683152	0.0015282	0.165482	not significant
k__Bacteria|p__Proteobacteria|c__Betaproteobacteria|o__Neisseriales|f__Neisseriaceae|g__Kingella|s__Kingella_denitrificans	Kingella_denitrificans	0.515128	0.327288	0.288085	0.485071	not significant
k__Bacteria|p__Proteobacteria|c__Betaproteobacteria|o__Neisseriales|f__Neisseriaceae|g__Kingella|s__Kingella_oralis	Kingella_oralis	0.643736	0.271235	0.191292	0.566654	not significant
k__Bacteria|p__Proteobacteria|c__Betaproteobacteria|o__Neisseriales|f__Neisseriaceae|g__Neisseria|s__Neisseria_cinerea	Neisseria_cinerea	0.882824	0.687364	0.054126	0.162813	not significant
k__Bacteria|p__Proteobacteria|c__Betaproteobacteria|o__Neisseriales|f__Neisseriaceae|g__Neisseria|s__Neisseria_elongata	Neisseria_elongata	0.933598	0.83448	0.0298399	0.0785839	not significant
k__Bacteria|p__Proteobacteria|c__Betaproteobacteria|o__Neisseriales|f__Neisseriaceae|g__Neisseria|s__Neisseria_sicca	Neisseria_sicca	0.330424	0.227745	0.480928	0.642551	not significant
k__Bacteria|p__Proteobacteria|c__Betaproteobacteria|o__Neisseriales|f__Neisseriaceae|g__Neisseria|s__Neisseria_sp_oral_taxon_014	Neisseria_sp_oral_taxon_014	0.356627	0.339374	0.447786	0.469322	not significant
k__Bacteria|p__Proteobacteria|c__Betaproteobacteria|o__Neisseriales|f__Neisseriaceae|g__Neisseria|s__Neisseria_subflava	Neisseria_subflava	0.584414	0.799833	0.233279	0.0970008	not significant
k__Bacteria|p__Proteobacteria|c__CFGB4196|o__OFGB4196|f__FGB4196|g__GGB12441|s__GGB12441_SGB19290	GGB12441_SGB19290	0.552887	0.176026	0.257364	0.754424	not significant
k__Bacteria|p__Proteobacteria|c__Deltaproteobacteria|o__Desulfobacterales|f__Desulfobulbaceae|g__Desulfobulbus|s__Desulfobulbus_oralis	Desulfobulbus_oralis	0.957561	0.64076	0.0188335	0.193304	not significant
k__Bacteria|p__Proteobacteria|c__Epsilonproteobacteria|o__Campylobacterales|f__Campylobacteraceae|g__Campylobacter|s__Campylobacter_SGB19317	Campylobacter_SGB19317	0.975942	0.938178	0.0105762	0.0277148	not significant
k__Bacteria|p__Proteobacteria|c__Epsilonproteobacteria|o__Campylobacterales|f__Campylobacteraceae|g__Campylobacter|s__Campylobacter_concisus	Campylobacter_concisus	0.947043	0.975476	0.0236305	0.0107834	not significant
k__Bacteria|p__Proteobacteria|c__Epsilonproteobacteria|o__Campylobacterales|f__Campylobacteraceae|g__Campylobacter|s__Campylobacter_gracilis	Campylobacter_gracilis	0.315842	0.193507	0.50053	0.713303	not significant
k__Bacteria|p__Proteobacteria|c__Epsilonproteobacteria|o__Campylobacterales|f__Campylobacteraceae|g__Campylobacter|s__Campylobacter_rectus	Campylobacter_rectus	0.824248	0.416711	0.0839421	0.380165	not significant
k__Bacteria|p__Proteobacteria|c__Epsilonproteobacteria|o__Campylobacterales|f__Campylobacteraceae|g__Campylobacter|s__Campylobacter_showae	Campylobacter_showae	0.543809	0.133519	0.264554	0.874458	not significant
k__Bacteria|p__Proteobacteria|c__Gammaproteobacteria|o__Cardiobacteriales|f__Cardiobacteriaceae|g__Cardiobacterium|s__Cardiobacterium_hominis	Cardiobacterium_hominis	0.918169	0.880747	0.0370776	0.0551487	not significant
k__Bacteria|p__Proteobacteria|c__Gammaproteobacteria|o__Cardiobacteriales|f__Cardiobacteriaceae|g__Cardiobacterium|s__Cardiobacterium_valvarum	Cardiobacterium_valvarum	0.999938	0.72211	2.69586e-05	0.141397	not significant
k__Bacteria|p__Proteobacteria|c__Gammaproteobacteria|o__Pasteurellales|f__Pasteurellaceae|g__Aggregatibacter|s__Aggregatibacter_aphrophilus	Aggregatibacter_aphrophilus	0.604169	0.13053	0.218841	0.884288	not significant
k__Bacteria|p__Proteobacteria|c__Gammaproteobacteria|o__Pasteurellales|f__Pasteurellaceae|g__Aggregatibacter|s__Aggregatibacter_segnis	Aggregatibacter_segnis	0.424225	0.212911	0.372404	0.671802	not significant
k__Bacteria|p__Proteobacteria|c__Gammaproteobacteria|o__Pasteurellales|f__Pasteurellaceae|g__Aggregatibacter|s__Aggregatibacter_sp_oral_taxon_458	Aggregatibacter_sp_oral_taxon_458	0.634027	0.383254	0.197892	0.416513	not significant
k__Bacteria|p__Proteobacteria|c__Gammaproteobacteria|o__Pasteurellales|f__Pasteurellaceae|g__Haemophilus|s__Haemophilus_haemolyticus	Haemophilus_haemolyticus	0.132228	0.0524539	0.878678	1.28022	not significant
k__Bacteria|p__Proteobacteria|c__Gammaproteobacteria|o__Pasteurellales|f__Pasteurellaceae|g__Haemophilus|s__Haemophilus_influenzae	Haemophilus_influenzae	0.947043	0.49867	0.0236305	0.302187	not significant
k__Bacteria|p__Proteobacteria|c__Gammaproteobacteria|o__Pasteurellales|f__Pasteurellaceae|g__Haemophilus|s__Haemophilus_parahaemolyticus	Haemophilus_parahaemolyticus	0.310638	0.0562187	0.507745	1.25012	not significant
k__Bacteria|p__Proteobacteria|c__Gammaproteobacteria|o__Pasteurellales|f__Pasteurellaceae|g__Haemophilus|s__Haemophilus_parainfluenzae	Haemophilus_parainfluenzae	0.973415	0.96936	0.0117018	0.0135148	not significant
k__Bacteria|p__Proteobacteria|c__Gammaproteobacteria|o__Pasteurellales|f__Pasteurellaceae|g__Haemophilus|s__Haemophilus_sputorum	Haemophilus_sputorum	1	0.785537	1.82547e-11	0.104833	not significant
k__Bacteria|p__Spirochaetes|c__Spirochaetia|o__Spirochaetales|f__Spirochaetaceae|g__Treponema|s__Treponema_SGB3601	Treponema_SGB3601	0.860035	0.410371	0.065484	0.386823	not significant
k__Bacteria|p__Spirochaetes|c__Spirochaetia|o__Spirochaetales|f__Spirochaetaceae|g__Treponema|s__Treponema_denticola	Treponema_denticola	0.993711	0.803726	0.00273984	0.0948918	not significant
k__Bacteria|p__Spirochaetes|c__Spirochaetia|o__Spirochaetales|f__Spirochaetaceae|g__Treponema|s__Treponema_lecithinolyticum	Treponema_lecithinolyticum	0.999891	0.652337	4.74873e-05	0.185528	not significant
k__Bacteria|p__Spirochaetes|c__Spirochaetia|o__Spirochaetales|f__Spirochaetaceae|g__Treponema|s__Treponema_maltophilum	Treponema_maltophilum	0.875561	0.983361	0.0577136	0.00728718	not significant
k__Bacteria|p__Spirochaetes|c__Spirochaetia|o__Spirochaetales|f__Spirochaetaceae|g__Treponema|s__Treponema_socranskii	Treponema_socranskii	0.999953	0.669436	2.06135e-05	0.174291	not significant
k__Bacteria|p__Spirochaetes|c__Spirochaetia|o__Spirochaetales|f__Spirochaetaceae|g__Treponema|s__Treponema_sp_OMZ_804	Treponema_sp_OMZ_804	0.7832	0.295717	0.106127	0.529123	not significant
k__Bacteria|p__Synergistetes|c__Synergistia|o__Synergistales|f__Synergistaceae|g__Fretibacterium|s__Fretibacterium_fastidiosum	Fretibacterium_fastidiosum	0.999807	0.93268	8.39006e-05	0.0302673	not significant
k__Bacteria|p__Synergistetes|c__Synergistia|o__Synergistales|f__Synergistaceae|g__GGB10852|s__GGB10852_SGB17523	GGB10852_SGB17523	0.682267	0.379687	0.166046	0.420574	not significant
k__Bacteria|p__Tenericutes|c__Mollicutes|o__Mycoplasmatales|f__Mycoplasmataceae|g__GGB4333|s__GGB4333_SGB5935	GGB4333_SGB5935	0.717629	0.106146	0.1441	0.974096	not significant

## Sheet: Saliva_Medium_vs_Low
X.clade_name	Binary_name	pvals1	pvals2	nlog10pvals1	nlog10pvals2	plot_property
k__Bacteria|p__Actinobacteria|c__Actinobacteria|o__Actinomycetales|f__Actinomycetaceae|g__Actinobaculum|s__Actinobaculum_sp_oral_taxon_183	Actinobaculum_sp_oral_taxon_183	0.63673	0.276637	0.196045	0.558089	not significant
k__Bacteria|p__Actinobacteria|c__Actinobacteria|o__Actinomycetales|f__Actinomycetaceae|g__Actinomyces|s__Actinomyces_SGB17154	Actinomyces_SGB17154	0.999566	0.957795	0.000188611	0.0187275	not significant
k__Bacteria|p__Actinobacteria|c__Actinobacteria|o__Actinomycetales|f__Actinomycetaceae|g__Actinomyces|s__Actinomyces_SGB17168	Actinomyces_SGB17168	0.992065	0.943747	0.00346008	0.0251445	not significant
k__Bacteria|p__Actinobacteria|c__Actinobacteria|o__Actinomycetales|f__Actinomycetaceae|g__Actinomyces|s__Actinomyces_bouchesdurhonensis	Actinomyces_bouchesdurhonensis	0.221435	0.108333	0.654753	0.965239	not significant
k__Bacteria|p__Actinobacteria|c__Actinobacteria|o__Actinomycetales|f__Actinomycetaceae|g__Actinomyces|s__Actinomyces_dentalis	Actinomyces_dentalis	0.197171	0.0956446	0.705156	1.01934	not significant
k__Bacteria|p__Actinobacteria|c__Actinobacteria|o__Actinomycetales|f__Actinomycetaceae|g__Actinomyces|s__Actinomyces_gerencseriae	Actinomyces_gerencseriae	0.234663	0.180308	0.629555	0.743985	not significant
k__Bacteria|p__Actinobacteria|c__Actinobacteria|o__Actinomycetales|f__Actinomycetaceae|g__Actinomyces|s__Actinomyces_graevenitzii	Actinomyces_graevenitzii	0.841472	0.758274	0.0749601	0.120174	not significant
k__Bacteria|p__Actinobacteria|c__Actinobacteria|o__Actinomycetales|f__Actinomycetaceae|g__Actinomyces|s__Actinomyces_israelii	Actinomyces_israelii	0.06134	0.0148776	1.21226	1.82747	enriched
k__Bacteria|p__Actinobacteria|c__Actinobacteria|o__Actinomycetales|f__Actinomycetaceae|g__Actinomyces|s__Actinomyces_johnsonii	Actinomyces_johnsonii	0.934964	0.278188	0.029205	0.555661	not significant
k__Bacteria|p__Actinobacteria|c__Actinobacteria|o__Actinomycetales|f__Actinomycetaceae|g__Actinomyces|s__Actinomyces_massiliensis	Actinomyces_massiliensis	0.286507	0.136531	0.542865	0.864768	not significant
k__Bacteria|p__Actinobacteria|c__Actinobacteria|o__Actinomycetales|f__Actinomycetaceae|g__Actinomyces|s__Actinomyces_naeslundii	Actinomyces_naeslundii	0.295604	0.299893	0.52929	0.523034	not significant
k__Bacteria|p__Actinobacteria|c__Actinobacteria|o__Actinomycetales|f__Actinomycetaceae|g__Actinomyces|s__Actinomyces_oris	Actinomyces_oris	0.279606	0.258346	0.553454	0.587798	not significant
k__Bacteria|p__Actinobacteria|c__Actinobacteria|o__Actinomycetales|f__Actinomycetaceae|g__Actinomyces|s__Actinomyces_sp_ICM47	Actinomyces_sp_ICM47	0.497431	0.382765	0.303267	0.417068	not significant
k__Bacteria|p__Actinobacteria|c__Actinobacteria|o__Actinomycetales|f__Actinomycetaceae|g__Actinomyces|s__Actinomyces_sp_ICM58	Actinomyces_sp_ICM58	0.924081	0.930005	0.03429	0.0315145	not significant
k__Bacteria|p__Actinobacteria|c__Actinobacteria|o__Actinomycetales|f__Actinomycetaceae|g__Actinomyces|s__Actinomyces_sp_S6_Spd3	Actinomyces_sp_S6_Spd3	0.736293	0.795236	0.13295	0.0995039	not significant
k__Bacteria|p__Actinobacteria|c__Actinobacteria|o__Actinomycetales|f__Actinomycetaceae|g__Actinomyces|s__Actinomyces_sp_oral_taxon_448	Actinomyces_sp_oral_taxon_448	0.63673	0.170772	0.196045	0.767583	not significant
k__Bacteria|p__Actinobacteria|c__Actinobacteria|o__Actinomycetales|f__Actinomycetaceae|g__Actinomyces|s__Actinomyces_sp_oral_taxon_897	Actinomyces_sp_oral_taxon_897	0.476325	0.182112	0.322097	0.739662	not significant
k__Bacteria|p__Actinobacteria|c__Actinobacteria|o__Actinomycetales|f__Actinomycetaceae|g__Pauljensenia|s__Pauljensenia_hongkongensis	Pauljensenia_hongkongensis	0.354713	0.102197	0.450123	0.990562	not significant
k__Bacteria|p__Actinobacteria|c__Actinobacteria|o__Actinomycetales|f__Actinomycetaceae|g__Peptidiphaga|s__Peptidiphaga_gingivicola	Peptidiphaga_gingivicola	0.424387	0.213697	0.372238	0.670201	not significant
k__Bacteria|p__Actinobacteria|c__Actinobacteria|o__Actinomycetales|f__Actinomycetaceae|g__Trueperella|s__Trueperella_pyogenes	Trueperella_pyogenes	0.676415	0.732394	0.169787	0.135255	not significant
k__Bacteria|p__Actinobacteria|c__Actinobacteria|o__Bifidobacteriales|f__Bifidobacteriaceae|g__Alloscardovia|s__Alloscardovia_omnicolens	Alloscardovia_omnicolens	0.990718	0.828302	0.0040498	0.0818112	not significant
k__Bacteria|p__Actinobacteria|c__Actinobacteria|o__Bifidobacteriales|f__Bifidobacteriaceae|g__Bifidobacterium|s__Bifidobacterium_dentium	Bifidobacterium_dentium	0.234663	0.0606542	0.629555	1.21714	not significant
k__Bacteria|p__Actinobacteria|c__Actinobacteria|o__Bifidobacteriales|f__Bifidobacteriaceae|g__Bifidobacterium|s__Bifidobacterium_longum	Bifidobacterium_longum	0.999433	0.580796	0.000246393	0.235976	not significant
k__Bacteria|p__Actinobacteria|c__Actinobacteria|o__Bifidobacteriales|f__Bifidobacteriaceae|g__Parascardovia|s__Parascardovia_denticolens	Parascardovia_denticolens	0.582779	0.431952	0.234496	0.364564	not significant
k__Bacteria|p__Actinobacteria|c__Actinobacteria|o__Bifidobacteriales|f__Bifidobacteriaceae|g__Scardovia|s__Scardovia_wiggsiae	Scardovia_wiggsiae	0.373345	0.405686	0.427889	0.39181	not significant
k__Bacteria|p__Actinobacteria|c__Actinobacteria|o__Corynebacteriales|f__Corynebacteriaceae|g__Corynebacterium|s__Corynebacterium_argentoratense	Corynebacterium_argentoratense	0.572526	0.0867429	0.242205	1.06177	not significant
k__Bacteria|p__Actinobacteria|c__Actinobacteria|o__Corynebacteriales|f__Corynebacteriaceae|g__Corynebacterium|s__Corynebacterium_durum	Corynebacterium_durum	0.142928	0.206011	0.844882	0.68611	not significant
k__Bacteria|p__Actinobacteria|c__Actinobacteria|o__Corynebacteriales|f__Corynebacteriaceae|g__Corynebacterium|s__Corynebacterium_matruchotii	Corynebacterium_matruchotii	0.0683223	0.0350837	1.16544	1.45489	enriched
k__Bacteria|p__Actinobacteria|c__Actinobacteria|o__Micrococcales|f__Kytococcaceae|g__Kytococcus|s__Kytococcus_sedentarius	Kytococcus_sedentarius	0.242862	0.045802	0.61464	1.33912	enriched
k__Bacteria|p__Actinobacteria|c__Actinobacteria|o__Micrococcales|f__Micrococcaceae|g__Rothia|s__Rothia_aeria	Rothia_aeria	0.625611	0.795239	0.203695	0.0995022	not significant
k__Bacteria|p__Actinobacteria|c__Actinobacteria|o__Micrococcales|f__Micrococcaceae|g__Rothia|s__Rothia_dentocariosa	Rothia_dentocariosa	0.476325	0.669288	0.322097	0.174387	not significant
k__Bacteria|p__Actinobacteria|c__Actinobacteria|o__Micrococcales|f__Micrococcaceae|g__Rothia|s__Rothia_mucilaginosa	Rothia_mucilaginosa	0.806563	0.644638	0.0933617	0.190684	not significant
k__Bacteria|p__Actinobacteria|c__Actinobacteria|o__Micrococcales|f__Promicromonosporaceae|g__Isoptericola|s__Isoptericola_variabilis	Isoptericola_variabilis	0.255662	0.123236	0.592334	0.909261	not significant
k__Bacteria|p__Actinobacteria|c__Actinobacteria|o__Propionibacteriales|f__Propionibacteriaceae|g__Arachnia|s__Arachnia_SGB15898	Arachnia_SGB15898	0.726167	0.127695	0.138963	0.893826	not significant
k__Bacteria|p__Actinobacteria|c__Actinobacteria|o__Propionibacteriales|f__Propionibacteriaceae|g__Arachnia|s__Arachnia_SGB15899	Arachnia_SGB15899	0.162335	0.116826	0.789588	0.932462	not significant
k__Bacteria|p__Actinobacteria|c__Actinobacteria|o__Propionibacteriales|f__Propionibacteriaceae|g__Arachnia|s__Pseudopropionibacterium_propionicum	Pseudopropionibacterium_propionicum	0.445901	0.180871	0.350761	0.742631	not significant
k__Bacteria|p__Actinobacteria|c__Actinobacteria|o__Propionibacteriales|f__Propionibacteriaceae|g__Propionibacterium|s__Propionibacterium_acidifaciens	Propionibacterium_acidifaciens	0.32848	0.307154	0.483492	0.512644	not significant
k__Bacteria|p__Actinobacteria|c__Coriobacteriia|o__Coriobacteriales|f__Atopobiaceae|g__Lancefieldella|s__Lancefieldella_parvula	Lancefieldella_parvula	0.476325	0.252335	0.322097	0.598022	not significant
k__Bacteria|p__Actinobacteria|c__Coriobacteriia|o__Coriobacteriales|f__Atopobiaceae|g__Lancefieldella|s__Lancefieldella_rimae	Lancefieldella_rimae	0.00259211	0.00313361	2.58635	2.50395	enriched
k__Bacteria|p__Actinobacteria|c__Coriobacteriia|o__Coriobacteriales|f__Atopobiaceae|g__Olsenella|s__Olsenella_profusa	Olsenella_profusa	0.32848	0.142781	0.483492	0.84533	not significant
k__Bacteria|p__Actinobacteria|c__Coriobacteriia|o__Coriobacteriales|f__Atopobiaceae|g__Olsenella|s__Olsenella_sp_oral_taxon_807	Olsenella_sp_oral_taxon_807	0.255662	0.255976	0.592334	0.591801	not significant
k__Bacteria|p__Actinobacteria|c__Coriobacteriia|o__Coriobacteriales|f__Atopobiaceae|g__Olsenella|s__Olsenella_uli	Olsenella_uli	0.497431	0.343088	0.303267	0.464594	not significant
k__Bacteria|p__Actinobacteria|c__Coriobacteriia|o__Eggerthellales|f__Eggerthellaceae|g__Cryptobacterium|s__Cryptobacterium_curtum	Cryptobacterium_curtum	0.582779	0.0959349	0.234496	1.01802	not significant
k__Bacteria|p__Actinobacteria|c__Coriobacteriia|o__Eggerthellales|f__Eggerthellaceae|g__Slackia|s__Slackia_exigua	Slackia_exigua	0.476325	0.230559	0.322097	0.637218	not significant
k__Bacteria|p__Bacteroidetes|c__Bacteroidetes_unclassified|o__Bacteroidetes_unclassified|f__Bacteroidetes_unclassified|g__Bacteroidetes_unclassified|s__Bacteroidetes_oral_taxon_274	Bacteroidetes_oral_taxon_274	0.993203	0.948646	0.00296205	0.0228956	not significant
k__Bacteria|p__Bacteroidetes|c__Bacteroidetes_unclassified|o__Bacteroidetes_unclassified|f__Bacteroidetes_unclassified|g__Bacteroidetes_unclassified|s__Bacteroidetes_unclassified_SGB1343	Bacteroidetes_unclassified_SGB1343	0.985964	0.669265	0.00613904	0.174402	not significant
k__Bacteria|p__Bacteroidetes|c__Bacteroidia|o__Bacteroidales|f__Bacteroidaceae|g__Bacteroidaceae_unclassified|s__Bacteroidaceae_bacterium	Bacteroidaceae_bacterium	0.987716	0.848412	0.0053681	0.0713934	not significant
k__Bacteria|p__Bacteroidetes|c__Bacteroidia|o__Bacteroidales|f__Bacteroidaceae|g__Bacteroidaceae_unclassified|s__Bacteroidaceae_unclassified_SGB1468	Bacteroidaceae_unclassified_SGB1468	0.497431	0.231759	0.303267	0.634963	not significant
k__Bacteria|p__Bacteroidetes|c__Bacteroidia|o__Bacteroidales|f__Bacteroidales_unclassified|g__Phocaeicola|s__Phocaeicola_abscessus	Phocaeicola_abscessus	0.999272	0.689578	0.000316207	0.161416	not significant
k__Bacteria|p__Bacteroidetes|c__Bacteroidia|o__Bacteroidales|f__Porphyromonadaceae|g__GGB1472|s__GGB1472_SGB2038	GGB1472_SGB2038	0.999433	0.736748	0.000246393	0.132681	not significant
k__Bacteria|p__Bacteroidetes|c__Bacteroidia|o__Bacteroidales|f__Porphyromonadaceae|g__GGB1474|s__GGB1474_SGB2040	GGB1474_SGB2040	0.997169	0.983055	0.00123136	0.0074223	not significant
k__Bacteria|p__Bacteroidetes|c__Bacteroidia|o__Bacteroidales|f__Porphyromonadaceae|g__Porphyromonas|s__Porphyromonas_SGB2042	Porphyromonas_SGB2042	0.999971	0.52489	1.2621e-05	0.279931	not significant
k__Bacteria|p__Bacteroidetes|c__Bacteroidia|o__Bacteroidales|f__Porphyromonadaceae|g__Porphyromonas|s__Porphyromonas_catoniae	Porphyromonas_catoniae	0.85727	0.353306	0.0668822	0.451849	not significant
k__Bacteria|p__Bacteroidetes|c__Bacteroidia|o__Bacteroidales|f__Porphyromonadaceae|g__Porphyromonas|s__Porphyromonas_endodontalis	Porphyromonas_endodontalis	0.06134	0.0635516	1.21226	1.19687	not significant
k__Bacteria|p__Bacteroidetes|c__Bacteroidia|o__Bacteroidales|f__Porphyromonadaceae|g__Porphyromonas|s__Porphyromonas_gingivalis	Porphyromonas_gingivalis	0.918367	0.971972	0.0369837	0.0123463	not significant
k__Bacteria|p__Bacteroidetes|c__Bacteroidia|o__Bacteroidales|f__Porphyromonadaceae|g__Porphyromonas|s__Porphyromonas_pasteri	Porphyromonas_pasteri	0.445901	0.494288	0.350761	0.30602	not significant
k__Bacteria|p__Bacteroidetes|c__Bacteroidia|o__Bacteroidales|f__Porphyromonadaceae|g__Porphyromonas|s__Porphyromonas_sp_oral_taxon_278	Porphyromonas_sp_oral_taxon_278	0.708017	0.437646	0.149957	0.358877	not significant
k__Bacteria|p__Bacteroidetes|c__Bacteroidia|o__Bacteroidales|f__Prevotellaceae|g__Alloprevotella|s__Alloprevotella_SGB1466	Alloprevotella_SGB1466	0.85727	0.198149	0.0668822	0.703009	not significant
k__Bacteria|p__Bacteroidetes|c__Bacteroidia|o__Bacteroidales|f__Prevotellaceae|g__Alloprevotella|s__Alloprevotella_rava	Alloprevotella_rava	0.302939	0.0712664	0.518645	1.14712	not significant
k__Bacteria|p__Bacteroidetes|c__Bacteroidia|o__Bacteroidales|f__Prevotellaceae|g__Alloprevotella|s__Alloprevotella_sp_Lung230	Alloprevotella_sp_Lung230	0.949505	0.81527	0.0225026	0.0886984	not significant
k__Bacteria|p__Bacteroidetes|c__Bacteroidia|o__Bacteroidales|f__Prevotellaceae|g__Alloprevotella|s__Alloprevotella_tannerae	Alloprevotella_tannerae	0.0230909	0.0649081	1.63656	1.1877	depleted
k__Bacteria|p__Bacteroidetes|c__Bacteroidia|o__Bacteroidales|f__Prevotellaceae|g__Alloprevotella|s__Prevotella_sp_oral_taxon_473	Prevotella_sp_oral_taxon_473	0.999998	0.933575	6.72958e-07	0.0298508	not significant
k__Bacteria|p__Bacteroidetes|c__Bacteroidia|o__Bacteroidales|f__Prevotellaceae|g__GGB1138|s__GGB1138_SGB1455	GGB1138_SGB1455	0.849053	0.946923	0.0710652	0.0236853	not significant
k__Bacteria|p__Bacteroidetes|c__Bacteroidia|o__Bacteroidales|f__Prevotellaceae|g__GGB1188|s__GGB1188_SGB1538	GGB1188_SGB1538	0.912291	0.194111	0.0398668	0.711949	not significant
k__Bacteria|p__Bacteroidetes|c__Bacteroidia|o__Bacteroidales|f__Prevotellaceae|g__Prevotellaceae_unclassified|s__Prevotellaceae_bacterium_Marseille_P2826	Prevotellaceae_bacterium_Marseille_P2826	0.999992	0.625585	3.32326e-06	0.203714	not significant
k__Bacteria|p__Bacteroidetes|c__Bacteroidia|o__Bacteroidales|f__Prevotellaceae|g__Prevotella|s__Prevotella_baroniae	Prevotella_baroniae	0.26314	0.116499	0.579814	0.933679	not significant
k__Bacteria|p__Bacteroidetes|c__Bacteroidia|o__Bacteroidales|f__Prevotellaceae|g__Prevotella|s__Prevotella_buccae	Prevotella_buccae	0.534706	0.242597	0.271885	0.615115	not significant
k__Bacteria|p__Bacteroidetes|c__Bacteroidia|o__Bacteroidales|f__Prevotellaceae|g__Prevotella|s__Prevotella_conceptionensis	Prevotella_conceptionensis	0.312	0.218793	0.505845	0.659967	not significant
k__Bacteria|p__Bacteroidetes|c__Bacteroidia|o__Bacteroidales|f__Prevotellaceae|g__Prevotella|s__Prevotella_dentalis	Prevotella_dentalis	0.183868	0.0628433	0.735493	1.20174	not significant
k__Bacteria|p__Bacteroidetes|c__Bacteroidia|o__Bacteroidales|f__Prevotellaceae|g__Prevotella|s__Prevotella_denticola	Prevotella_denticola	0.726167	0.480604	0.138963	0.318212	not significant
k__Bacteria|p__Bacteroidetes|c__Bacteroidia|o__Bacteroidales|f__Prevotellaceae|g__Prevotella|s__Prevotella_histicola	Prevotella_histicola	0.456517	0.952203	0.340543	0.0212705	not significant
k__Bacteria|p__Bacteroidetes|c__Bacteroidia|o__Bacteroidales|f__Prevotellaceae|g__Prevotella|s__Prevotella_intermedia	Prevotella_intermedia	0.183868	0.311488	0.735493	0.506558	not significant
k__Bacteria|p__Bacteroidetes|c__Bacteroidia|o__Bacteroidales|f__Prevotellaceae|g__Prevotella|s__Prevotella_jejuni	Prevotella_jejuni	0.556188	0.338138	0.254779	0.470906	not significant
k__Bacteria|p__Bacteroidetes|c__Bacteroidia|o__Bacteroidales|f__Prevotellaceae|g__Prevotella|s__Prevotella_koreensis	Prevotella_koreensis	0.996558	0.936711	0.00149753	0.0283944	not significant
k__Bacteria|p__Bacteroidetes|c__Bacteroidia|o__Bacteroidales|f__Prevotellaceae|g__Prevotella|s__Prevotella_loescheii	Prevotella_loescheii	0.572526	0.642578	0.242205	0.192074	not significant
k__Bacteria|p__Bacteroidetes|c__Bacteroidia|o__Bacteroidales|f__Prevotellaceae|g__Prevotella|s__Prevotella_maculosa	Prevotella_maculosa	0.456517	0.220993	0.340543	0.655622	not significant
k__Bacteria|p__Bacteroidetes|c__Bacteroidia|o__Bacteroidales|f__Prevotellaceae|g__Prevotella|s__Prevotella_marshii	Prevotella_marshii	0.999272	0.936518	0.000316207	0.0284837	not significant
k__Bacteria|p__Bacteroidetes|c__Bacteroidia|o__Bacteroidales|f__Prevotellaceae|g__Prevotella|s__Prevotella_melaninogenica	Prevotella_melaninogenica	0.363897	0.688095	0.439022	0.162352	not significant
k__Bacteria|p__Bacteroidetes|c__Bacteroidia|o__Bacteroidales|f__Prevotellaceae|g__Prevotella|s__Prevotella_micans	Prevotella_micans	0.999272	0.833219	0.000316207	0.0792407	not significant
k__Bacteria|p__Bacteroidetes|c__Bacteroidia|o__Bacteroidales|f__Prevotellaceae|g__Prevotella|s__Prevotella_multiformis	Prevotella_multiformis	0.999988	0.913647	5.19261e-06	0.0392216	not significant
k__Bacteria|p__Bacteroidetes|c__Bacteroidia|o__Bacteroidales|f__Prevotellaceae|g__Prevotella|s__Prevotella_multisaccharivorax	Prevotella_multisaccharivorax	0.999998	0.608026	6.72958e-07	0.216078	not significant
k__Bacteria|p__Bacteroidetes|c__Bacteroidia|o__Bacteroidales|f__Prevotellaceae|g__Prevotella|s__Prevotella_nanceiensis	Prevotella_nanceiensis	0.242862	0.220524	0.61464	0.656545	not significant
k__Bacteria|p__Bacteroidetes|c__Bacteroidia|o__Bacteroidales|f__Prevotellaceae|g__Prevotella|s__Prevotella_nigrescens	Prevotella_nigrescens	0.567053	0.470596	0.246376	0.327352	not significant
k__Bacteria|p__Bacteroidetes|c__Bacteroidia|o__Bacteroidales|f__Prevotellaceae|g__Prevotella|s__Prevotella_oralis	Prevotella_oralis	0.424387	0.183606	0.372238	0.736113	not significant
k__Bacteria|p__Bacteroidetes|c__Bacteroidia|o__Bacteroidales|f__Prevotellaceae|g__Prevotella|s__Prevotella_oris	Prevotella_oris	0.567053	0.758043	0.246376	0.120306	not significant
k__Bacteria|p__Bacteroidetes|c__Bacteroidia|o__Bacteroidales|f__Prevotellaceae|g__Prevotella|s__Prevotella_oulorum	Prevotella_oulorum	0.97754	0.837285	0.00986547	0.0771268	not significant
k__Bacteria|p__Bacteroidetes|c__Bacteroidia|o__Bacteroidales|f__Prevotellaceae|g__Prevotella|s__Prevotella_pallens	Prevotella_pallens	0.657194	0.538227	0.182306	0.269034	not significant
k__Bacteria|p__Bacteroidetes|c__Bacteroidia|o__Bacteroidales|f__Prevotellaceae|g__Prevotella|s__Prevotella_pleuritidis	Prevotella_pleuritidis	0.545052	0.146198	0.263562	0.835059	not significant
k__Bacteria|p__Bacteroidetes|c__Bacteroidia|o__Bacteroidales|f__Prevotellaceae|g__Prevotella|s__Prevotella_saccharolytica	Prevotella_saccharolytica	1	0.808626	3.73865e-08	0.0922525	not significant
k__Bacteria|p__Bacteroidetes|c__Bacteroidia|o__Bacteroidales|f__Prevotellaceae|g__Prevotella|s__Prevotella_salivae	Prevotella_salivae	0.832965	0.694379	0.0793731	0.158403	not significant
k__Bacteria|p__Bacteroidetes|c__Bacteroidia|o__Bacteroidales|f__Prevotellaceae|g__Prevotella|s__Prevotella_scopos	Prevotella_scopos	0.247205	0.0680042	0.606943	1.16746	not significant
k__Bacteria|p__Bacteroidetes|c__Bacteroidia|o__Bacteroidales|f__Prevotellaceae|g__Prevotella|s__Prevotella_shahii	Prevotella_shahii	0.984513	0.486341	0.00677836	0.313059	not significant
k__Bacteria|p__Bacteroidetes|c__Bacteroidia|o__Bacteroidales|f__Prevotellaceae|g__Prevotella|s__Prevotella_sp_A2879	Prevotella_sp_A2879	0.354713	0.294681	0.450123	0.530648	not significant
k__Bacteria|p__Bacteroidetes|c__Bacteroidia|o__Bacteroidales|f__Prevotellaceae|g__Prevotella|s__Prevotella_sp_HJM029	Prevotella_sp_HJM029	0.38333	0.382848	0.416427	0.416973	not significant
k__Bacteria|p__Bacteroidetes|c__Bacteroidia|o__Bacteroidales|f__Prevotellaceae|g__Prevotella|s__Prevotella_veroralis	Prevotella_veroralis	0.647645	0.351702	0.188663	0.453826	not significant
k__Bacteria|p__Bacteroidetes|c__Bacteroidia|o__Bacteroidales|f__Tannerellaceae|g__Tannerella|s__Tannerella_forsythia	Tannerella_forsythia	0.957834	0.717457	0.0187099	0.144204	not significant
k__Bacteria|p__Bacteroidetes|c__Bacteroidia|o__Bacteroidales|f__Tannerellaceae|g__Tannerella|s__Tannerella_sp_oral_taxon_808	Tannerella_sp_oral_taxon_808	0.247205	0.170124	0.606943	0.769233	not significant
k__Bacteria|p__Bacteroidetes|c__Bacteroidia|o__Bacteroidales|f__Tannerellaceae|g__Tannerella|s__Tannerella_sp_oral_taxon_HOT_286	Tannerella_sp_oral_taxon_HOT_286	0.865053	1	0.0629571	0	not significant
k__Bacteria|p__Bacteroidetes|c__CFGB496|o__OFGB496|f__FGB496|g__GGB1025|s__GGB1025_SGB1319	GGB1025_SGB1319	0.985964	0.654157	0.00613904	0.184318	not significant
k__Bacteria|p__Bacteroidetes|c__CFGB497|o__OFGB497|f__FGB497|g__GGB1026|s__GGB1026_SGB1321	GGB1026_SGB1321	0.63673	0.785629	0.196045	0.104783	not significant
k__Bacteria|p__Bacteroidetes|c__CFGB524|o__OFGB524|f__FGB524|g__GGB1088|s__GGB1088_SGB1395	GGB1088_SGB1395	0.998537	0.958605	0.000635703	0.0183603	not significant
k__Bacteria|p__Bacteroidetes|c__CFGB570|o__OFGB570|f__FGB570|g__GGB1201|s__GGB1201_SGB1566	GGB1201_SGB1566	0.019863	0.0408357	1.70195	1.38896	enriched
k__Bacteria|p__Bacteroidetes|c__CFGB570|o__OFGB570|f__FGB570|g__GGB1202|s__GGB1202_SGB1567	GGB1202_SGB1567	0.89263	0.902492	0.0493286	0.0445565	not significant
k__Bacteria|p__Bacteroidetes|c__CFGB570|o__OFGB570|f__FGB570|g__GGB1203|s__GGB1203_SGB1568	GGB1203_SGB1568	0.516291	0.863237	0.287105	0.0638697	not significant
k__Bacteria|p__Bacteroidetes|c__Flavobacteriia|o__Flavobacteriales|f__Flavobacteriaceae|g__Capnocytophaga|s__Capnocytophaga_SGB2480	Capnocytophaga_SGB2480	0.999272	0.865077	0.000316207	0.0629451	not significant
k__Bacteria|p__Bacteroidetes|c__Flavobacteriia|o__Flavobacteriales|f__Flavobacteriaceae|g__Capnocytophaga|s__Capnocytophaga_gingivalis	Capnocytophaga_gingivalis	0.134592	0.166771	0.870982	0.77788	not significant
k__Bacteria|p__Bacteroidetes|c__Flavobacteriia|o__Flavobacteriales|f__Flavobacteriaceae|g__Capnocytophaga|s__Capnocytophaga_granulosa	Capnocytophaga_granulosa	0.523718	0.499306	0.280902	0.301633	not significant
k__Bacteria|p__Bacteroidetes|c__Flavobacteriia|o__Flavobacteriales|f__Flavobacteriaceae|g__Capnocytophaga|s__Capnocytophaga_leadbetteri	Capnocytophaga_leadbetteri	0.456517	0.258906	0.340543	0.586859	not significant
k__Bacteria|p__Bacteroidetes|c__Flavobacteriia|o__Flavobacteriales|f__Flavobacteriaceae|g__Capnocytophaga|s__Capnocytophaga_ochracea	Capnocytophaga_ochracea	0.987716	0.41162	0.0053681	0.385503	not significant
k__Bacteria|p__Bacteroidetes|c__Flavobacteriia|o__Flavobacteriales|f__Flavobacteriaceae|g__Capnocytophaga|s__Capnocytophaga_sp_oral_taxon_332	Capnocytophaga_sp_oral_taxon_332	0.97754	0.558595	0.00986547	0.252903	not significant
k__Bacteria|p__Bacteroidetes|c__Flavobacteriia|o__Flavobacteriales|f__Flavobacteriaceae|g__Capnocytophaga|s__Capnocytophaga_sputigena	Capnocytophaga_sputigena	0.33807	0.144056	0.470994	0.841469	not significant
k__Bacteria|p__Bacteroidetes|c__Flavobacteriia|o__Flavobacteriales|f__Weeksellaceae|g__GGB1843|s__GGB1843_SGB2524	GGB1843_SGB2524	0.354713	0.124656	0.450123	0.904288	not significant
k__Bacteria|p__Candidatus_Absconditabacteria|c__Candidatus_Absconditabacteria_unclassified|o__Candidatus_Absconditabacteria_unclassified|f__Candidatus_Absconditabacteria_unclassified|g__Candidatus_Absconditabacteria_unclassified|s__Candidatus_Absconditabacteria_unclassified_SGB6894	Candidatus_Absconditabacteria_unclassified_SGB6894	0.89263	0.25489	0.0493286	0.593647	not significant
k__Bacteria|p__Candidatus_Absconditabacteria|c__Candidatus_Absconditabacteria_unclassified|o__Candidatus_Absconditabacteria_unclassified|f__Candidatus_Absconditabacteria_unclassified|g__Candidatus_Absconditabacteria_unclassified|s__SR1_bacterium_human_oral_taxon_HOT_345	SR1_bacterium_human_oral_taxon_HOT_345	0.999673	0.762949	0.000141855	0.117504	not significant
k__Bacteria|p__Candidatus_Absconditabacteria|c__Candidatus_Absconditabacteria_unclassified|o__Candidatus_Absconditabacteria_unclassified|f__Candidatus_Absconditabacteria_unclassified|g__Candidatus_Absconditabacteria_unclassified|s__candidate_division_SR1_bacterium_MGEHA	candidate_division_SR1_bacterium_MGEHA	0.999759	0.86761	0.000104834	0.0616757	not significant
k__Bacteria|p__Candidatus_Absconditabacteria|c__Candidatus_Absconditabacteria_unclassified|o__Candidatus_Absconditabacteria_unclassified|f__Candidatus_Absconditabacteria_unclassified|g__GGB4936|s__GGB4936_SGB6889	GGB4936_SGB6889	0.996558	0.617478	0.00149753	0.209378	not significant
k__Bacteria|p__Candidatus_Saccharibacteria|c__CFGB4355|o__OFGB4355|f__FGB4355|g__GGB12788|s__GGB12788_SGB19831	GGB12788_SGB19831	0.994197	0.78397	0.00252735	0.105701	not significant
k__Bacteria|p__Candidatus_Saccharibacteria|c__CFGB4356|o__OFGB4356|f__FGB4356|g__GGB12790|s__GGB12790_SGB19844	GGB12790_SGB19844	0.999955	0.83777	1.95456e-05	0.0768753	not significant
k__Bacteria|p__Candidatus_Saccharibacteria|c__CFGB4356|o__OFGB4356|f__FGB4356|g__GGB12790|s__GGB12790_SGB19845	GGB12790_SGB19845	0.0951232	0.0495834	1.02171	1.30466	enriched
k__Bacteria|p__Candidatus_Saccharibacteria|c__Candidatus_Nanoperiomorbia|o__Candidatus_Nanoperiomorbales|f__Candidatus_Nanoperiomorbaceae|g__Candidatus_Nanoperiomorbus|s__Candidatus_Nanoperiomorbus_periodonticus	Candidatus_Nanoperiomorbus_periodonticus	0.708017	0.562096	0.149957	0.250189	not significant
k__Bacteria|p__Candidatus_Saccharibacteria|c__Candidatus_Nanosyncoccalia|o__Candidatus_Nanogingivales|f__Candidatus_Nanogingivalaceae|g__GGB12785|s__GGB12785_SGB19823	GGB12785_SGB19823	0.980197	0.848405	0.00868676	0.0713968	not significant
k__Bacteria|p__Candidatus_Saccharibacteria|c__Candidatus_Nanosyncoccalia|o__Candidatus_Nanogingivales|f__Candidatus_Nanogingivalaceae|g__GGB12785|s__GGB12785_SGB19827	GGB12785_SGB19827	0.998537	0.459523	0.000635703	0.337693	not significant
k__Bacteria|p__Candidatus_Saccharibacteria|c__Candidatus_Saccharibacteria_unclassified|o__Candidatus_Saccharibacteria_unclassified|f__Candidatus_Saccharibacteria_unclassified|g__Candidatus_Saccharibacteria_unclassified|s__Candidatus_Saccharibacteria_unclassified_SGB19782	Candidatus_Saccharibacteria_unclassified_SGB19782	0.279606	0.146318	0.553454	0.834703	not significant
k__Bacteria|p__Candidatus_Saccharibacteria|c__Candidatus_Saccharibacteria_unclassified|o__Candidatus_Saccharibacteria_unclassified|f__Candidatus_Saccharibacteria_unclassified|g__Candidatus_Saccharibacteria_unclassified|s__Candidatus_Saccharibacteria_unclassified_SGB19850	Candidatus_Saccharibacteria_unclassified_SGB19850	0.841472	0.972737	0.0749601	0.0120044	not significant
k__Bacteria|p__Candidatus_Saccharibacteria|c__Candidatus_Saccharibacteria_unclassified|o__Candidatus_Saccharibacteria_unclassified|f__Candidatus_Saccharibacteria_unclassified|g__Candidatus_Saccharibacteria_unclassified|s__TM7_phylum_sp_oral_taxon_348	TM7_phylum_sp_oral_taxon_348	0.971848	0.474831	0.0124016	0.323461	not significant
k__Bacteria|p__Candidatus_Saccharibacteria|c__Candidatus_Saccharibacteria_unclassified|o__Candidatus_Saccharibacteria_unclassified|f__Candidatus_Saccharibacteria_unclassified|g__Candidatus_Saccharibacteria_unclassified|s__TM7_phylum_sp_oral_taxon_351	TM7_phylum_sp_oral_taxon_351	0.999083	0.984912	0.000398631	0.00660265	not significant
k__Bacteria|p__Candidatus_Saccharibacteria|c__Candidatus_Saccharibacteria_unclassified|o__Candidatus_Saccharibacteria_unclassified|f__Candidatus_Saccharibacteria_unclassified|g__GGB12763|s__GGB12763_SGB19797	GGB12763_SGB19797	0.997169	0.656648	0.00123136	0.182668	not significant
k__Bacteria|p__Candidatus_Saccharibacteria|c__Candidatus_Saccharibacteria_unclassified|o__Candidatus_Saccharibacteria_unclassified|f__Candidatus_Saccharibacteria_unclassified|g__GGB12796|s__GGB12796_SGB19893	GGB12796_SGB19893	0.286507	0.283738	0.542865	0.547083	not significant
k__Bacteria|p__Candidatus_Saccharibacteria|c__Candidatus_Saccharimonia|o__Candidatus_Nanosynbacterales|f__Candidatus_Nanosynbacteraceae|g__Candidatus_Nanosynbacter|s__Candidatus_Nanosynbacter_lyticus	Candidatus_Nanosynbacter_lyticus	0.39449	0.131557	0.403963	0.880888	not significant
k__Bacteria|p__Candidatus_Saccharibacteria|c__Candidatus_Saccharimonia|o__Candidatus_Saccharimonales|f__Candidatus_Sacchiramonaceaea|g__Candidatus_Nanosynsacchari|s__Candidatus_Nanosynsacchari_sp_TM7_ANC_38_39_G1_1	Candidatus_Nanosynsacchari_sp_TM7_ANC_38_39_G1_1	0.26314	0.108375	0.579814	0.965072	not significant
k__Bacteria|p__Firmicutes|c__Bacilli|o__Bacillales|f__Bacillales_unclassified|g__Gemella|s__Gemella_haemolysans	Gemella_haemolysans	0.971848	0.512412	0.0124016	0.290381	not significant
k__Bacteria|p__Firmicutes|c__Bacilli|o__Bacillales|f__Bacillales_unclassified|g__Gemella|s__Gemella_morbillorum	Gemella_morbillorum	0.998537	0.639565	0.000635703	0.194115	not significant
k__Bacteria|p__Firmicutes|c__Bacilli|o__Bacillales|f__Bacillales_unclassified|g__Gemella|s__Gemella_sanguinis	Gemella_sanguinis	0.279606	0.227188	0.553454	0.643615	not significant
k__Bacteria|p__Firmicutes|c__Bacilli|o__Lactobacillales|f__Aerococcaceae|g__Abiotrophia|s__Abiotrophia_defectiva	Abiotrophia_defectiva	0.806563	0.5522	0.0933617	0.257903	not significant
k__Bacteria|p__Firmicutes|c__Bacilli|o__Lactobacillales|f__Aerococcaceae|g__Abiotrophia|s__Abiotrophia_sp_HMSC24B09	Abiotrophia_sp_HMSC24B09	0.779943	0.148453	0.107937	0.82841	not significant
k__Bacteria|p__Firmicutes|c__Bacilli|o__Lactobacillales|f__Carnobacteriaceae|g__Granulicatella|s__Granulicatella_adiacens	Granulicatella_adiacens	0.614902	0.211977	0.211194	0.673712	not significant
k__Bacteria|p__Firmicutes|c__Bacilli|o__Lactobacillales|f__Carnobacteriaceae|g__Granulicatella|s__Granulicatella_elegans	Granulicatella_elegans	0.880059	0.281083	0.055488	0.551166	not significant
k__Bacteria|p__Firmicutes|c__Bacilli|o__Lactobacillales|f__Lactobacillaceae|g__Limosilactobacillus|s__Limosilactobacillus_fermentum	Limosilactobacillus_fermentum	0.798291	0.185675	0.097839	0.731247	not significant
k__Bacteria|p__Firmicutes|c__Bacilli|o__Lactobacillales|f__Streptococcaceae|g__Streptococcus|s__Streptococcus_anginosus	Streptococcus_anginosus	0.756101	0.388901	0.12142	0.410161	not significant
k__Bacteria|p__Firmicutes|c__Bacilli|o__Lactobacillales|f__Streptococcaceae|g__Streptococcus|s__Streptococcus_cristatus	Streptococcus_cristatus	0.234663	0.0851401	0.629555	1.06987	not significant
k__Bacteria|p__Firmicutes|c__Bacilli|o__Lactobacillales|f__Streptococcaceae|g__Streptococcus|s__Streptococcus_gordonii	Streptococcus_gordonii	0.736293	0.843579	0.13295	0.0738741	not significant
k__Bacteria|p__Firmicutes|c__Bacilli|o__Lactobacillales|f__Streptococcaceae|g__Streptococcus|s__Streptococcus_infantis	Streptococcus_infantis	0.779943	0.781923	0.107937	0.106836	not significant
k__Bacteria|p__Firmicutes|c__Bacilli|o__Lactobacillales|f__Streptococcaceae|g__Streptococcus|s__Streptococcus_mitis	Streptococcus_mitis	0.373345	0.751947	0.427889	0.123813	not significant
k__Bacteria|p__Firmicutes|c__Bacilli|o__Lactobacillales|f__Streptococcaceae|g__Streptococcus|s__Streptococcus_oralis	Streptococcus_oralis	0.556188	0.931875	0.254779	0.0306422	not significant
k__Bacteria|p__Firmicutes|c__Bacilli|o__Lactobacillales|f__Streptococcaceae|g__Streptococcus|s__Streptococcus_parasanguinis	Streptococcus_parasanguinis	0.756101	0.681804	0.12142	0.16634	not significant
k__Bacteria|p__Firmicutes|c__Bacilli|o__Lactobacillales|f__Streptococcaceae|g__Streptococcus|s__Streptococcus_salivarius	Streptococcus_salivarius	0.508301	0.255351	0.293879	0.592863	not significant
k__Bacteria|p__Firmicutes|c__Bacilli|o__Lactobacillales|f__Streptococcaceae|g__Streptococcus|s__Streptococcus_sanguinis	Streptococcus_sanguinis	0.17824	0.0595989	0.748994	1.22476	not significant
k__Bacteria|p__Firmicutes|c__Bacilli|o__Lactobacillales|f__Streptococcaceae|g__Streptococcus|s__Streptococcus_sp_263_SSPC	Streptococcus_sp_263_SSPC	0.208656	0.218581	0.680568	0.660387	not significant
k__Bacteria|p__Firmicutes|c__Bacilli|o__Lactobacillales|f__Streptococcaceae|g__Streptococcus|s__Streptococcus_sp_A12	Streptococcus_sp_A12	0.190082	0.100891	0.721059	0.99615	not significant
k__Bacteria|p__Firmicutes|c__CFGB1394|o__OFGB1394|f__FGB1394|g__GGB3385|s__GGB3385_SGB4472	GGB3385_SGB4472	0.998537	0.962677	0.000635703	0.0165193	not significant
k__Bacteria|p__Firmicutes|c__CFGB1534|o__OFGB1534|f__FGB1534|g__GGB3886|s__GGB3886_SGB5269	GGB3886_SGB5269	0.614902	0.518676	0.211194	0.285104	not significant
k__Bacteria|p__Firmicutes|c__CFGB1762|o__OFGB1762|f__FGB1762|g__GGB4533|s__GGB4533_SGB6246	GGB4533_SGB6246	0.996558	0.801515	0.00149753	0.0960881	not significant
k__Bacteria|p__Firmicutes|c__CFGB1764|o__OFGB1764|f__FGB1764|g__GGB4538|s__GGB4538_SGB6253	GGB4538_SGB6253	1	0.753768	3.73865e-08	0.122762	not significant
k__Bacteria|p__Firmicutes|c__CFGB1764|o__OFGB1764|f__FGB1764|g__GGB4538|s__GGB4538_SGB6256	GGB4538_SGB6256	0.924081	0.373745	0.03429	0.427424	not significant
k__Bacteria|p__Firmicutes|c__CFGB1872|o__OFGB1872|f__FGB1872|g__GGB4964|s__GGB4964_SGB6927	GGB4964_SGB6927	0.998142	0.59543	0.000807604	0.225169	not significant
k__Bacteria|p__Firmicutes|c__Clostridia|o__Clostridiales|f__Clostridiales_Family_XIII_Incertae_Sedis|g__Clostridiales_Family_XIII_Incertae_Sedis_unclassified|s__Eubacterium_brachy	Eubacterium_brachy	0.82419	0.486952	0.0839727	0.312513	not significant
k__Bacteria|p__Firmicutes|c__Clostridia|o__Clostridiales|f__Clostridiales_Family_XIII_Incertae_Sedis|g__Clostridiales_Family_XIII_Incertae_Sedis_unclassified|s__Eubacterium_nodatum	Eubacterium_nodatum	0.999992	0.764797	3.32326e-06	0.116454	not significant
k__Bacteria|p__Firmicutes|c__Clostridia|o__Clostridiales|f__Clostridiales_Family_XIII_Incertae_Sedis|g__Clostridiales_Family_XIII_Incertae_Sedis_unclassified|s__Eubacterium_sulci	Eubacterium_sulci	0.929581	0.882134	0.0317128	0.0544655	not significant
k__Bacteria|p__Firmicutes|c__Clostridia|o__Clostridiales|f__Clostridiales_Family_XIII_Incertae_Sedis|g__Mogibacterium|s__Mogibacterium_diversum	Mogibacterium_diversum	0.363897	0.546442	0.439022	0.262456	not significant
k__Bacteria|p__Firmicutes|c__Clostridia|o__Clostridiales|f__Clostridiales_Family_XIII_Incertae_Sedis|g__Mogibacterium|s__Mogibacterium_timidum	Mogibacterium_timidum	0.899638	0.345621	0.0459321	0.4614	not significant
k__Bacteria|p__Firmicutes|c__Clostridia|o__Clostridiales|f__Lachnospiraceae|g__GGB3394|s__GGB3394_SGB4498	GGB3394_SGB4498	0.997169	0.538301	0.00123136	0.268975	not significant
k__Bacteria|p__Firmicutes|c__Clostridia|o__Clostridiales|f__Lachnospiraceae|g__GGB3887|s__GGB3887_SGB5270	GGB3887_SGB5270	0.989302	1	0.00467128	0	not significant
k__Bacteria|p__Firmicutes|c__Clostridia|o__Clostridiales|f__Lachnospiraceae|g__Lachnoanaerobaculum|s__Lachnoanaerobaculum_orale	Lachnoanaerobaculum_orale	0.89263	0.978794	0.0493286	0.00930877	not significant
k__Bacteria|p__Firmicutes|c__Clostridia|o__Clostridiales|f__Lachnospiraceae|g__Lachnoanaerobaculum|s__Lachnoanaerobaculum_sp_ICM7	Lachnoanaerobaculum_sp_ICM7	0.999759	0.967336	0.000104834	0.0144225	not significant
k__Bacteria|p__Firmicutes|c__Clostridia|o__Clostridiales|f__Lachnospiraceae|g__Lachnospiraceae_unclassified|s__Lachnospiraceae_bacterium_oral_taxon_096	Lachnospiraceae_bacterium_oral_taxon_096	0.953796	1	0.0205444	0	not significant
k__Bacteria|p__Firmicutes|c__Clostridia|o__Clostridiales|f__Lachnospiraceae|g__Lachnospiraceae_unclassified|s__Lachnospiraceae_bacterium_oral_taxon_500	Lachnospiraceae_bacterium_oral_taxon_500	0.944807	0.215164	0.0246569	0.667231	not significant
k__Bacteria|p__Firmicutes|c__Clostridia|o__Clostridiales|f__Lachnospiraceae|g__Oribacterium|s__Oribacterium_asaccharolyticum	Oribacterium_asaccharolyticum	0.999955	0.742389	1.95456e-05	0.129369	not significant
k__Bacteria|p__Firmicutes|c__Clostridia|o__Clostridiales|f__Lachnospiraceae|g__Oribacterium|s__Oribacterium_parvum	Oribacterium_parvum	0.686767	0.41658	0.16319	0.380301	not significant
k__Bacteria|p__Firmicutes|c__Clostridia|o__Clostridiales|f__Lachnospiraceae|g__Oribacterium|s__Oribacterium_sinus	Oribacterium_sinus	0.120422	0.0883399	0.919296	1.05384	not significant
k__Bacteria|p__Firmicutes|c__Clostridia|o__Clostridiales|f__Lachnospiraceae|g__Oribacterium|s__Oribacterium_sp_oral_taxon_078	Oribacterium_sp_oral_taxon_078	0.255662	0.112161	0.592334	0.950157	not significant
k__Bacteria|p__Firmicutes|c__Clostridia|o__Clostridiales|f__Lachnospiraceae|g__Shuttleworthia|s__Shuttleworthia_satelles	Shuttleworthia_satelles	0.985964	0.880917	0.00613904	0.0550651	not significant
k__Bacteria|p__Firmicutes|c__Clostridia|o__Clostridiales|f__Lachnospiraceae|g__Stomatobaculum|s__Stomatobaculum_SGB5266	Stomatobaculum_SGB5266	0.880059	0.592728	0.055488	0.227144	not significant
k__Bacteria|p__Firmicutes|c__Clostridia|o__Clostridiales|f__Lachnospiraceae|g__Stomatobaculum|s__Stomatobaculum_longum	Stomatobaculum_longum	0.169025	0.307372	0.77205	0.512336	not significant
k__Bacteria|p__Firmicutes|c__Clostridia|o__Clostridiales|f__Peptostreptococcaceae|g__Filifactor|s__Filifactor_alocis	Filifactor_alocis	1	0.818695	1.12561e-12	0.0868779	not significant
k__Bacteria|p__Firmicutes|c__Clostridia|o__Clostridiales|f__Peptostreptococcaceae|g__Peptostreptococcus|s__Peptostreptococcus_SGB749	Peptostreptococcus_SGB749	0.998537	0.713313	0.000635703	0.14672	not significant
k__Bacteria|p__Firmicutes|c__Erysipelotrichia|o__Erysipelotrichales|f__Erysipelotrichaceae|g__Solobacterium|s__Solobacterium_SGB6833	Solobacterium_SGB6833	0.887306	0.705081	0.0519264	0.151761	not significant
k__Bacteria|p__Firmicutes|c__Negativicutes|o__Selenomonadales|f__Selenomonadaceae|g__Centipeda|s__Centipeda_periodontii	Centipeda_periodontii	0.999673	0.906871	0.000141855	0.0424544	not significant
k__Bacteria|p__Firmicutes|c__Negativicutes|o__Selenomonadales|f__Selenomonadaceae|g__GGB4308|s__GGB4308_SGB5895	GGB4308_SGB5895	0.89263	0.705262	0.0493286	0.151649	not significant
k__Bacteria|p__Firmicutes|c__Negativicutes|o__Selenomonadales|f__Selenomonadaceae|g__Mitsuokella|s__Mitsuokella_sp_oral_taxon_131	Mitsuokella_sp_oral_taxon_131	0.69753	0.175608	0.156437	0.755455	not significant
k__Bacteria|p__Firmicutes|c__Negativicutes|o__Selenomonadales|f__Selenomonadaceae|g__Selenomonas|s__Selenomonas_SGB5880	Selenomonas_SGB5880	0.445901	0.494048	0.350761	0.306231	not significant
k__Bacteria|p__Firmicutes|c__Negativicutes|o__Selenomonadales|f__Selenomonadaceae|g__Selenomonas|s__Selenomonas_artemidis	Selenomonas_artemidis	0.424387	0.130773	0.372238	0.883482	not significant
k__Bacteria|p__Firmicutes|c__Negativicutes|o__Selenomonadales|f__Selenomonadaceae|g__Selenomonas|s__Selenomonas_flueggei	Selenomonas_flueggei	0.00894212	0.0210446	2.04856	1.67686	enriched
k__Bacteria|p__Firmicutes|c__Negativicutes|o__Selenomonadales|f__Selenomonadaceae|g__Selenomonas|s__Selenomonas_massiliensis	Selenomonas_massiliensis	0.918367	0.457254	0.0369837	0.339843	not significant
k__Bacteria|p__Firmicutes|c__Negativicutes|o__Selenomonadales|f__Selenomonadaceae|g__Selenomonas|s__Selenomonas_noxia	Selenomonas_noxia	0.157934	0.173384	0.801524	0.76099	not significant
k__Bacteria|p__Firmicutes|c__Negativicutes|o__Selenomonadales|f__Selenomonadaceae|g__Selenomonas|s__Selenomonas_sp_oral_taxon_126	Selenomonas_sp_oral_taxon_126	0.63673	0.155553	0.196045	0.808121	not significant
k__Bacteria|p__Firmicutes|c__Negativicutes|o__Selenomonadales|f__Selenomonadaceae|g__Selenomonas|s__Selenomonas_sputigena	Selenomonas_sputigena	0.373345	0.257941	0.427889	0.58848	not significant
k__Bacteria|p__Firmicutes|c__Negativicutes|o__Veillonellales|f__Veillonellaceae|g__Anaeroglobus|s__Anaeroglobus_geminatus	Anaeroglobus_geminatus	0.999083	0.934971	0.000398631	0.0292021	not significant
k__Bacteria|p__Firmicutes|c__Negativicutes|o__Veillonellales|f__Veillonellaceae|g__Dialister|s__Dialister_invisus	Dialister_invisus	0.912291	0.972592	0.0398668	0.0120693	not significant
k__Bacteria|p__Firmicutes|c__Negativicutes|o__Veillonellales|f__Veillonellaceae|g__Dialister|s__Dialister_pneumosintes	Dialister_pneumosintes	0.97754	0.584964	0.00986547	0.232871	not significant
k__Bacteria|p__Firmicutes|c__Negativicutes|o__Veillonellales|f__Veillonellaceae|g__Megasphaera|s__Megasphaera_micronuciformis	Megasphaera_micronuciformis	0.686767	0.549857	0.16319	0.259751	not significant
k__Bacteria|p__Firmicutes|c__Negativicutes|o__Veillonellales|f__Veillonellaceae|g__Veillonella|s__Veillonella_atypica	Veillonella_atypica	0.424387	0.98637	0.372238	0.00596012	not significant
k__Bacteria|p__Firmicutes|c__Negativicutes|o__Veillonellales|f__Veillonellaceae|g__Veillonella|s__Veillonella_dispar	Veillonella_dispar	0.865053	0.986367	0.0629571	0.0059616	not significant
k__Bacteria|p__Firmicutes|c__Negativicutes|o__Veillonellales|f__Veillonellaceae|g__Veillonella|s__Veillonella_parvula	Veillonella_parvula	0.934964	0.931913	0.029205	0.0306246	not significant
k__Bacteria|p__Firmicutes|c__Negativicutes|o__Veillonellales|f__Veillonellaceae|g__Veillonella|s__Veillonella_rogosae	Veillonella_rogosae	0.456517	0.247403	0.340543	0.606595	not significant
k__Bacteria|p__Firmicutes|c__Negativicutes|o__Veillonellales|f__Veillonellaceae|g__Veillonella|s__Veillonella_tobetsuensis	Veillonella_tobetsuensis	0.957834	0.391625	0.0187099	0.40713	not significant
k__Bacteria|p__Firmicutes|c__Tissierellia|o__Tissierellales|f__Peptoniphilaceae|g__Parvimonas|s__Parvimonas_SGB6649	Parvimonas_SGB6649	0.999992	0.979296	3.32326e-06	0.0090862	not significant
k__Bacteria|p__Firmicutes|c__Tissierellia|o__Tissierellales|f__Peptoniphilaceae|g__Parvimonas|s__Parvimonas_micra	Parvimonas_micra	0.949505	0.422424	0.0225026	0.374251	not significant
k__Bacteria|p__Fusobacteria|c__Fusobacteriia|o__Fusobacteriales|f__Fusobacteriaceae|g__Fusobacterium|s__Fusobacterium_nucleatum	Fusobacterium_nucleatum	0.765875	0.754265	0.115842	0.122476	not significant
k__Bacteria|p__Fusobacteria|c__Fusobacteriia|o__Fusobacteriales|f__Fusobacteriaceae|g__Fusobacterium|s__Fusobacterium_pseudoperiodonticum	Fusobacterium_pseudoperiodonticum	0.625611	0.508728	0.203695	0.293515	not significant
k__Bacteria|p__Fusobacteria|c__Fusobacteriia|o__Fusobacteriales|f__Leptotrichiaceae|g__GGB4395|s__GGB4395_SGB6050	GGB4395_SGB6050	0.993203	0.622935	0.00296205	0.205557	not significant
k__Bacteria|p__Fusobacteria|c__Fusobacteriia|o__Fusobacteriales|f__Leptotrichiaceae|g__Leptotrichia|s__Leptotrichia_buccalis	Leptotrichia_buccalis	0.999998	0.940283	6.72958e-07	0.0267414	not significant
k__Bacteria|p__Fusobacteria|c__Fusobacteriia|o__Fusobacteriales|f__Leptotrichiaceae|g__Leptotrichia|s__Leptotrichia_hongkongensis	Leptotrichia_hongkongensis	0.582779	0.0823386	0.234496	1.0844	not significant
k__Bacteria|p__Fusobacteria|c__Fusobacteriia|o__Fusobacteriales|f__Leptotrichiaceae|g__Leptotrichia|s__Leptotrichia_sp_oral_taxon_212	Leptotrichia_sp_oral_taxon_212	0.995114	0.525085	0.00212703	0.279771	not significant
k__Bacteria|p__Fusobacteria|c__Fusobacteriia|o__Fusobacteriales|f__Leptotrichiaceae|g__Leptotrichia|s__Leptotrichia_sp_oral_taxon_215	Leptotrichia_sp_oral_taxon_215	0.880059	0.818073	0.055488	0.0872077	not significant
k__Bacteria|p__Fusobacteria|c__Fusobacteriia|o__Fusobacteriales|f__Leptotrichiaceae|g__Leptotrichia|s__Leptotrichia_sp_oral_taxon_498	Leptotrichia_sp_oral_taxon_498	0.726167	0.641216	0.138963	0.192995	not significant
k__Bacteria|p__Fusobacteria|c__Fusobacteriia|o__Fusobacteriales|f__Leptotrichiaceae|g__Leptotrichia|s__Leptotrichia_wadei	Leptotrichia_wadei	0.63673	0.985926	0.196045	0.00615578	not significant
k__Bacteria|p__Proteobacteria|c__Betaproteobacteria|o__Burkholderiales|f__Burkholderiaceae|g__Lautropia|s__Lautropia_dentalis	Lautropia_dentalis	0.985964	0.64902	0.00613904	0.187742	not significant
k__Bacteria|p__Proteobacteria|c__Betaproteobacteria|o__Burkholderiales|f__Burkholderiaceae|g__Lautropia|s__Lautropia_mirabilis	Lautropia_mirabilis	0.363897	0.843868	0.439022	0.0737253	not significant
k__Bacteria|p__Proteobacteria|c__Betaproteobacteria|o__Burkholderiales|f__Comamonadaceae|g__Ottowia|s__Ottowia_sp_Marseille_P4747	Ottowia_sp_Marseille_P4747	0.872553	0.883854	0.0592083	0.0536194	not significant
k__Bacteria|p__Proteobacteria|c__Betaproteobacteria|o__Neisseriales|f__Neisseriaceae|g__Eikenella|s__Eikenella_corrodens	Eikenella_corrodens	0.736293	0.380752	0.13295	0.419358	not significant
k__Bacteria|p__Proteobacteria|c__Betaproteobacteria|o__Neisseriales|f__Neisseriaceae|g__Eikenella|s__Eikenella_halliae	Eikenella_halliae	0.686767	0.646389	0.16319	0.189506	not significant
k__Bacteria|p__Proteobacteria|c__Betaproteobacteria|o__Neisseriales|f__Neisseriaceae|g__GGB6675|s__GGB6675_SGB9425	GGB6675_SGB9425	0.779943	0.24122	0.107937	0.617587	not significant
k__Bacteria|p__Proteobacteria|c__Betaproteobacteria|o__Neisseriales|f__Neisseriaceae|g__Kingella|s__Kingella_denitrificans	Kingella_denitrificans	0.96859	0.811716	0.0138602	0.0905961	not significant
k__Bacteria|p__Proteobacteria|c__Betaproteobacteria|o__Neisseriales|f__Neisseriaceae|g__Kingella|s__Kingella_oralis	Kingella_oralis	0.849053	0.705996	0.0710652	0.151198	not significant
k__Bacteria|p__Proteobacteria|c__Betaproteobacteria|o__Neisseriales|f__Neisseriaceae|g__Neisseria|s__Neisseria_cinerea	Neisseria_cinerea	0.136758	0.0100621	0.864047	1.99731	depleted
k__Bacteria|p__Proteobacteria|c__Betaproteobacteria|o__Neisseriales|f__Neisseriaceae|g__Neisseria|s__Neisseria_elongata	Neisseria_elongata	0.82419	0.658315	0.0839727	0.181567	not significant
k__Bacteria|p__Proteobacteria|c__Betaproteobacteria|o__Neisseriales|f__Neisseriaceae|g__Neisseria|s__Neisseria_sicca	Neisseria_sicca	0.38333	0.259301	0.416427	0.586195	not significant
k__Bacteria|p__Proteobacteria|c__Betaproteobacteria|o__Neisseriales|f__Neisseriaceae|g__Neisseria|s__Neisseria_sp_oral_taxon_014	Neisseria_sp_oral_taxon_014	0.676415	0.599543	0.169787	0.22218	not significant
k__Bacteria|p__Proteobacteria|c__Betaproteobacteria|o__Neisseriales|f__Neisseriaceae|g__Neisseria|s__Neisseria_subflava	Neisseria_subflava	0.242862	0.472954	0.61464	0.325181	not significant
k__Bacteria|p__Proteobacteria|c__CFGB4196|o__OFGB4196|f__FGB4196|g__GGB12441|s__GGB12441_SGB19290	GGB12441_SGB19290	0.997169	0.524012	0.00123136	0.280658	not significant
k__Bacteria|p__Proteobacteria|c__Deltaproteobacteria|o__Desulfobacterales|f__Desulfobulbaceae|g__Desulfobulbus|s__Desulfobulbus_oralis	Desulfobulbus_oralis	0.999272	0.990922	0.000316207	0.00396062	not significant
k__Bacteria|p__Proteobacteria|c__Epsilonproteobacteria|o__Campylobacterales|f__Campylobacteraceae|g__Campylobacter|s__Campylobacter_SGB19317	Campylobacter_SGB19317	0.190082	0.0762324	0.721059	1.11786	not significant
k__Bacteria|p__Proteobacteria|c__Epsilonproteobacteria|o__Campylobacterales|f__Campylobacteraceae|g__Campylobacter|s__Campylobacter_concisus	Campylobacter_concisus	0.96859	0.945423	0.0138602	0.024374	not significant
k__Bacteria|p__Proteobacteria|c__Epsilonproteobacteria|o__Campylobacterales|f__Campylobacteraceae|g__Campylobacter|s__Campylobacter_gracilis	Campylobacter_gracilis	0.0812753	0.0889987	1.09004	1.05062	not significant
k__Bacteria|p__Proteobacteria|c__Epsilonproteobacteria|o__Campylobacterales|f__Campylobacteraceae|g__Campylobacter|s__Campylobacter_rectus	Campylobacter_rectus	0.213919	0.132818	0.669751	0.876742	not significant
k__Bacteria|p__Proteobacteria|c__Epsilonproteobacteria|o__Campylobacterales|f__Campylobacteraceae|g__Campylobacter|s__Campylobacter_showae	Campylobacter_showae	1	0.841704	7.20377e-11	0.0748404	not significant
k__Bacteria|p__Proteobacteria|c__Gammaproteobacteria|o__Cardiobacteriales|f__Cardiobacteriaceae|g__Cardiobacterium|s__Cardiobacterium_hominis	Cardiobacterium_hominis	0.255662	0.2669	0.592334	0.573652	not significant
k__Bacteria|p__Proteobacteria|c__Gammaproteobacteria|o__Cardiobacteriales|f__Cardiobacteriaceae|g__Cardiobacterium|s__Cardiobacterium_valvarum	Cardiobacterium_valvarum	0.445901	0.296972	0.350761	0.527285	not significant
k__Bacteria|p__Proteobacteria|c__Gammaproteobacteria|o__Pasteurellales|f__Pasteurellaceae|g__Aggregatibacter|s__Aggregatibacter_aphrophilus	Aggregatibacter_aphrophilus	0.779943	0.19854	0.107937	0.702153	not significant
k__Bacteria|p__Proteobacteria|c__Gammaproteobacteria|o__Pasteurellales|f__Pasteurellaceae|g__Aggregatibacter|s__Aggregatibacter_segnis	Aggregatibacter_segnis	0.85727	0.333609	0.0668822	0.476763	not significant
k__Bacteria|p__Proteobacteria|c__Gammaproteobacteria|o__Pasteurellales|f__Pasteurellaceae|g__Aggregatibacter|s__Aggregatibacter_sp_oral_taxon_458	Aggregatibacter_sp_oral_taxon_458	0.17824	0.121006	0.748994	0.917193	not significant
k__Bacteria|p__Proteobacteria|c__Gammaproteobacteria|o__Pasteurellales|f__Pasteurellaceae|g__Haemophilus|s__Haemophilus_haemolyticus	Haemophilus_haemolyticus	0.726167	0.223736	0.138963	0.650263	not significant
k__Bacteria|p__Proteobacteria|c__Gammaproteobacteria|o__Pasteurellales|f__Pasteurellaceae|g__Haemophilus|s__Haemophilus_influenzae	Haemophilus_influenzae	0.980197	0.689578	0.00868676	0.161416	not significant
k__Bacteria|p__Proteobacteria|c__Gammaproteobacteria|o__Pasteurellales|f__Pasteurellaceae|g__Haemophilus|s__Haemophilus_parahaemolyticus	Haemophilus_parahaemolyticus	0.96859	0.724531	0.0138602	0.139943	not significant
k__Bacteria|p__Proteobacteria|c__Gammaproteobacteria|o__Pasteurellales|f__Pasteurellaceae|g__Haemophilus|s__Haemophilus_parainfluenzae	Haemophilus_parainfluenzae	0.46543	0.231716	0.332146	0.635044	not significant
k__Bacteria|p__Proteobacteria|c__Gammaproteobacteria|o__Pasteurellales|f__Pasteurellaceae|g__Haemophilus|s__Haemophilus_sputorum	Haemophilus_sputorum	0.445901	0.0753735	0.350761	1.12278	not significant
k__Bacteria|p__Spirochaetes|c__Spirochaetia|o__Spirochaetales|f__Spirochaetaceae|g__Treponema|s__Treponema_SGB3601	Treponema_SGB3601	0.997169	0.438864	0.00123136	0.35767	not significant
k__Bacteria|p__Spirochaetes|c__Spirochaetia|o__Spirochaetales|f__Spirochaetaceae|g__Treponema|s__Treponema_denticola	Treponema_denticola	0.726167	0.871952	0.138963	0.0595075	not significant
k__Bacteria|p__Spirochaetes|c__Spirochaetia|o__Spirochaetales|f__Spirochaetaceae|g__Treponema|s__Treponema_lecithinolyticum	Treponema_lecithinolyticum	0.97754	0.454032	0.00986547	0.342913	not significant
k__Bacteria|p__Spirochaetes|c__Spirochaetia|o__Spirochaetales|f__Spirochaetaceae|g__Treponema|s__Treponema_maltophilum	Treponema_maltophilum	0.999673	0.851522	0.000141855	0.0698043	not significant
k__Bacteria|p__Spirochaetes|c__Spirochaetia|o__Spirochaetales|f__Spirochaetaceae|g__Treponema|s__Treponema_socranskii	Treponema_socranskii	0.999971	0.656648	1.2621e-05	0.182668	not significant
k__Bacteria|p__Spirochaetes|c__Spirochaetia|o__Spirochaetales|f__Spirochaetaceae|g__Treponema|s__Treponema_sp_OMZ_804	Treponema_sp_OMZ_804	0.424387	0.196939	0.372238	0.705669	not significant
k__Bacteria|p__Synergistetes|c__Synergistia|o__Synergistales|f__Synergistaceae|g__Fretibacterium|s__Fretibacterium_fastidiosum	Fretibacterium_fastidiosum	0.545052	0.415315	0.263562	0.381622	not significant
k__Bacteria|p__Synergistetes|c__Synergistia|o__Synergistales|f__Synergistaceae|g__GGB10852|s__GGB10852_SGB17523	GGB10852_SGB17523	0.999908	0.945358	4.00456e-05	0.0244037	not significant
k__Bacteria|p__Tenericutes|c__Mollicutes|o__Mycoplasmatales|f__Mycoplasmataceae|g__GGB4333|s__GGB4333_SGB5935	GGB4333_SGB5935	0.990718	0.385685	0.0040498	0.413767	not significant

## Sheet: Barplot-m3
	X.clade_name	Low	Moderate	High
0	Actinobacteria	20.9728	19.9221	23.8238
3	Bacilli	6.81898	13.0944	9.19727
1	Bacteroidia	30.5479	25.064	29.2924
7	Betaproteobacteria	18.5356	16.3851	14.0069
2	Candidatus_Saccharibacteria_unclassified	1.90392	2.17914	1.65531
4	Clostridia	1.86111	1.80751	2.40757
10	Coriobacteriia	0	1.14593	1.31943
6	Fusobacteriia	2.01033	1.84418	2.10757
8	Gammaproteobacteria	1.61535	2.38169	3.04956
5	Negativicutes	10.6406	11.5566	8.61533
9	Others	5.09334	4.61936	4.52485

## Sheet: High_vs_Low-m3
X.clade_name	Binary_name	pvals1	pvals2	nlog10pvals1	nlog10pvals2	plot_property
k__Bacteria|p__Actinobacteria|c__Actinobacteria|o__Actinomycetales|f__Actinomycetaceae|g__Actinobaculum|s__Actinobaculum_sp_oral_taxon_183	Actinobaculum_sp_oral_taxon_183	0.998713	0.75764	0.000559198	0.120537	not significant
k__Bacteria|p__Actinobacteria|c__Actinobacteria|o__Actinomycetales|f__Actinomycetaceae|g__Actinomyces|s__Actinomyces_graevenitzii	Actinomyces_graevenitzii	0.966665	0.669439	0.0147241	0.174289	not significant
k__Bacteria|p__Actinobacteria|c__Actinobacteria|o__Actinomycetales|f__Actinomycetaceae|g__Actinomyces|s__Actinomyces_hongkongensis	Actinomyces_hongkongensis	0.299383	0.0685269	0.523773	1.16414	not significant
k__Bacteria|p__Actinobacteria|c__Actinobacteria|o__Actinomycetales|f__Actinomycetaceae|g__Actinomyces|s__Actinomyces_johnsonii	Actinomyces_johnsonii	0.953117	0.924898	0.0208539	0.033906	not significant
k__Bacteria|p__Actinobacteria|c__Actinobacteria|o__Actinomycetales|f__Actinomycetaceae|g__Actinomyces|s__Actinomyces_massiliensis	Actinomyces_massiliensis	0.953117	0.598845	0.0208539	0.222685	not significant
k__Bacteria|p__Actinobacteria|c__Actinobacteria|o__Actinomycetales|f__Actinomycetaceae|g__Actinomyces|s__Actinomyces_naeslundii	Actinomyces_naeslundii	0.726597	0.328062	0.138706	0.484044	not significant
k__Bacteria|p__Actinobacteria|c__Actinobacteria|o__Actinomycetales|f__Actinomycetaceae|g__Actinomyces|s__Actinomyces_odontolyticus	Actinomyces_odontolyticus	0.199817	0.279182	0.699367	0.554112	not significant
k__Bacteria|p__Actinobacteria|c__Actinobacteria|o__Actinomycetales|f__Actinomycetaceae|g__Actinomyces|s__Actinomyces_oris	Actinomyces_oris	0.404698	0.658369	0.392869	0.18153	not significant
k__Bacteria|p__Actinobacteria|c__Actinobacteria|o__Actinomycetales|f__Actinomycetaceae|g__Actinomyces|s__Actinomyces_sp_HMSC035G02	Actinomyces_sp_HMSC035G02	0.761262	0.951296	0.118466	0.0216842	not significant
k__Bacteria|p__Actinobacteria|c__Actinobacteria|o__Actinomycetales|f__Actinomycetaceae|g__Actinomyces|s__Actinomyces_sp_HPA0247	Actinomyces_sp_HPA0247	0.49673	0.877694	0.303879	0.0566568	not significant
k__Bacteria|p__Actinobacteria|c__Actinobacteria|o__Actinomycetales|f__Actinomycetaceae|g__Actinomyces|s__Actinomyces_sp_ICM47	Actinomyces_sp_ICM47	0.669409	0.401699	0.174308	0.396099	not significant
k__Bacteria|p__Actinobacteria|c__Actinobacteria|o__Actinomycetales|f__Actinomycetaceae|g__Actinomyces|s__Actinomyces_sp_S6_Spd3	Actinomyces_sp_S6_Spd3	0.903398	0.759384	0.0441208	0.119539	not significant
k__Bacteria|p__Actinobacteria|c__Actinobacteria|o__Actinomycetales|f__Actinomycetaceae|g__Actinomyces|s__Actinomyces_sp_oral_taxon_180	Actinomyces_sp_oral_taxon_180	0.0253706	0.0160119	1.59567	1.79556	enriched
k__Bacteria|p__Actinobacteria|c__Actinobacteria|o__Actinomycetales|f__Actinomycetaceae|g__Actinomyces|s__Actinomyces_sp_oral_taxon_181	Actinomyces_sp_oral_taxon_181	0.745002	0.927001	0.127843	0.0329197	not significant
k__Bacteria|p__Actinobacteria|c__Actinobacteria|o__Actinomycetales|f__Actinomycetaceae|g__Actinomyces|s__Actinomyces_sp_oral_taxon_414	Actinomyces_sp_oral_taxon_414	0.061267	0.0132877	1.21277	1.87655	enriched
k__Bacteria|p__Actinobacteria|c__Actinobacteria|o__Actinomycetales|f__Actinomycetaceae|g__Actinomyces|s__Actinomyces_sp_oral_taxon_448	Actinomyces_sp_oral_taxon_448	0.953117	0.572054	0.0208539	0.242563	not significant
k__Bacteria|p__Actinobacteria|c__Actinobacteria|o__Actinomycetales|f__Actinomycetaceae|g__Actinomyces|s__Actinomyces_sp_oral_taxon_897	Actinomyces_sp_oral_taxon_897	0.13148	0.0323193	0.88114	1.49054	enriched
k__Bacteria|p__Actinobacteria|c__Actinobacteria|o__Bifidobacteriales|f__Bifidobacteriaceae|g__Alloscardovia|s__Alloscardovia_omnicolens	Alloscardovia_omnicolens	0.991417	0.719092	0.00374381	0.143216	not significant
k__Bacteria|p__Actinobacteria|c__Actinobacteria|o__Bifidobacteriales|f__Bifidobacteriaceae|g__Bifidobacterium|s__Bifidobacterium_dentium	Bifidobacterium_dentium	0.0365856	0.019253	1.43669	1.7155	enriched
k__Bacteria|p__Actinobacteria|c__Actinobacteria|o__Bifidobacteriales|f__Bifidobacteriaceae|g__Bifidobacterium|s__Bifidobacterium_longum	Bifidobacterium_longum	0.404698	0.133397	0.392869	0.874854	not significant
k__Bacteria|p__Actinobacteria|c__Actinobacteria|o__Bifidobacteriales|f__Bifidobacteriaceae|g__Parascardovia|s__Parascardovia_denticolens	Parascardovia_denticolens	0.811908	0.345858	0.0904932	0.461102	not significant
k__Bacteria|p__Actinobacteria|c__Actinobacteria|o__Bifidobacteriales|f__Bifidobacteriaceae|g__Scardovia|s__Scardovia_wiggsiae	Scardovia_wiggsiae	0.999913	0.682423	3.75802e-05	0.165946	not significant
k__Bacteria|p__Actinobacteria|c__Actinobacteria|o__Corynebacteriales|f__Corynebacteriaceae|g__Corynebacterium|s__Corynebacterium_argentoratense	Corynebacterium_argentoratense	0.999562	0.83961	0.000190346	0.0759222	not significant
k__Bacteria|p__Actinobacteria|c__Actinobacteria|o__Corynebacteriales|f__Corynebacteriaceae|g__Corynebacterium|s__Corynebacterium_durum	Corynebacterium_durum	0.726597	0.490554	0.138706	0.309313	not significant
k__Bacteria|p__Actinobacteria|c__Actinobacteria|o__Corynebacteriales|f__Corynebacteriaceae|g__Corynebacterium|s__Corynebacterium_matruchotii	Corynebacterium_matruchotii	0.0475275	0.0345666	1.32306	1.46134	enriched
k__Bacteria|p__Actinobacteria|c__Actinobacteria|o__Micrococcales|f__Micrococcaceae|g__Rothia|s__Rothia_aeria	Rothia_aeria	0.510402	0.497689	0.292088	0.303042	not significant
k__Bacteria|p__Actinobacteria|c__Actinobacteria|o__Micrococcales|f__Micrococcaceae|g__Rothia|s__Rothia_dentocariosa	Rothia_dentocariosa	0.997211	1	0.00121279	0	not significant
k__Bacteria|p__Actinobacteria|c__Actinobacteria|o__Micrococcales|f__Micrococcaceae|g__Rothia|s__Rothia_mucilaginosa	Rothia_mucilaginosa	0.280981	0.473875	0.551322	0.324336	not significant
k__Bacteria|p__Actinobacteria|c__Actinobacteria|o__Propionibacteriales|f__Propionibacteriaceae|g__Propionibacterium|s__Propionibacterium_acidifaciens	Propionibacterium_acidifaciens	0.650195	0.219215	0.186956	0.659129	not significant
k__Bacteria|p__Actinobacteria|c__Actinobacteria|o__Propionibacteriales|f__Propionibacteriaceae|g__Pseudopropionibacterium|s__Pseudopropionibacterium_propionicum	Pseudopropionibacterium_propionicum	0.0365856	0.0525998	1.43669	1.27902	enriched
k__Bacteria|p__Actinobacteria|c__Coriobacteriia|o__Coriobacteriales|f__Atopobiaceae|g__Atopobium|s__Atopobium_parvulum	Atopobium_parvulum	0.563163	0.866444	0.249366	0.0622597	not significant
k__Bacteria|p__Actinobacteria|c__Coriobacteriia|o__Coriobacteriales|f__Atopobiaceae|g__Atopobium|s__Atopobium_rimae	Atopobium_rimae	0.0365856	0.0186601	1.43669	1.72909	enriched
k__Bacteria|p__Actinobacteria|c__Coriobacteriia|o__Coriobacteriales|f__Atopobiaceae|g__Olsenella|s__Olsenella_profusa	Olsenella_profusa	0.17591	0.0795442	0.754709	1.09939	not significant
k__Bacteria|p__Actinobacteria|c__Coriobacteriia|o__Coriobacteriales|f__Atopobiaceae|g__Olsenella|s__Olsenella_uli	Olsenella_uli	0.299383	0.0930525	0.523773	1.03127	not significant
k__Bacteria|p__Actinobacteria|c__Coriobacteriia|o__Eggerthellales|f__Eggerthellaceae|g__Slackia|s__Slackia_exigua	Slackia_exigua	0.650195	0.233716	0.186956	0.631311	not significant
k__Bacteria|p__Bacteroidetes|c__Bacteroidetes_unclassified|o__Bacteroidetes_unclassified|f__Bacteroidetes_unclassified|g__Bacteroidetes_unclassified|s__Bacteroidetes_oral_taxon_274	Bacteroidetes_oral_taxon_274	0.795475	0.489561	0.0993736	0.310193	not significant
k__Bacteria|p__Bacteroidetes|c__Bacteroidia|o__Bacteroidales|f__Porphyromonadaceae|g__Porphyromonas|s__Porphyromonas_catoniae	Porphyromonas_catoniae	0.369123	0.102061	0.432828	0.991139	not significant
k__Bacteria|p__Bacteroidetes|c__Bacteroidia|o__Bacteroidales|f__Porphyromonadaceae|g__Porphyromonas|s__Porphyromonas_endodontalis	Porphyromonas_endodontalis	0.726597	0.40041	0.138706	0.397495	not significant
k__Bacteria|p__Bacteroidetes|c__Bacteroidia|o__Bacteroidales|f__Porphyromonadaceae|g__Porphyromonas|s__Porphyromonas_gingivalis	Porphyromonas_gingivalis	0.582429	0.547049	0.234757	0.261974	not significant
k__Bacteria|p__Bacteroidetes|c__Bacteroidia|o__Bacteroidales|f__Porphyromonadaceae|g__Porphyromonas|s__Porphyromonas_somerae	Porphyromonas_somerae	0.061267	0.0327943	1.21277	1.4842	enriched
k__Bacteria|p__Bacteroidetes|c__Bacteroidia|o__Bacteroidales|f__Porphyromonadaceae|g__Porphyromonas|s__Porphyromonas_sp_oral_taxon_278	Porphyromonas_sp_oral_taxon_278	0.199817	0.156313	0.699367	0.806006	not significant
k__Bacteria|p__Bacteroidetes|c__Bacteroidia|o__Bacteroidales|f__Prevotellaceae|g__Alloprevotella|s__Alloprevotella_rava	Alloprevotella_rava	0.869349	0.799285	0.0608059	0.0972982	not significant
k__Bacteria|p__Bacteroidetes|c__Bacteroidia|o__Bacteroidales|f__Prevotellaceae|g__Alloprevotella|s__Alloprevotella_tannerae	Alloprevotella_tannerae	0.726597	0.783427	0.138706	0.106001	not significant
k__Bacteria|p__Bacteroidetes|c__Bacteroidia|o__Bacteroidales|f__Prevotellaceae|g__Alloprevotella|s__Prevotella_sp_oral_taxon_473	Prevotella_sp_oral_taxon_473	0.280981	0.0606371	0.551322	1.21726	not significant
k__Bacteria|p__Bacteroidetes|c__Bacteroidia|o__Bacteroidales|f__Prevotellaceae|g__Prevotella|s__Prevotella_baroniae	Prevotella_baroniae	0.630898	0.624923	0.200041	0.204173	not significant
k__Bacteria|p__Bacteroidetes|c__Bacteroidia|o__Bacteroidales|f__Prevotellaceae|g__Prevotella|s__Prevotella_buccae	Prevotella_buccae	0.253315	0.134083	0.596339	0.872628	not significant
k__Bacteria|p__Bacteroidetes|c__Bacteroidia|o__Bacteroidales|f__Prevotellaceae|g__Prevotella|s__Prevotella_dentalis	Prevotella_dentalis	0.966665	0.790511	0.0147241	0.102092	not significant
k__Bacteria|p__Bacteroidetes|c__Bacteroidia|o__Bacteroidales|f__Prevotellaceae|g__Prevotella|s__Prevotella_denticola	Prevotella_denticola	0.669409	0.702651	0.174308	0.15326	not significant
k__Bacteria|p__Bacteroidetes|c__Bacteroidia|o__Bacteroidales|f__Prevotellaceae|g__Prevotella|s__Prevotella_histicola	Prevotella_histicola	0.582429	0.416982	0.234757	0.379882	not significant
k__Bacteria|p__Bacteroidetes|c__Bacteroidia|o__Bacteroidales|f__Prevotellaceae|g__Prevotella|s__Prevotella_intermedia	Prevotella_intermedia	0.99507	0.987418	0.00214618	0.00549918	not significant
k__Bacteria|p__Bacteroidetes|c__Bacteroidia|o__Bacteroidales|f__Prevotellaceae|g__Prevotella|s__Prevotella_jejuni	Prevotella_jejuni	0.13148	0.258492	0.88114	0.587553	not significant
k__Bacteria|p__Bacteroidetes|c__Bacteroidia|o__Bacteroidales|f__Prevotellaceae|g__Prevotella|s__Prevotella_loescheii	Prevotella_loescheii	0.650195	0.193305	0.186956	0.713756	not significant
k__Bacteria|p__Bacteroidetes|c__Bacteroidia|o__Bacteroidales|f__Prevotellaceae|g__Prevotella|s__Prevotella_maculosa	Prevotella_maculosa	0.855746	0.31363	0.067655	0.503582	not significant
k__Bacteria|p__Bacteroidetes|c__Bacteroidia|o__Bacteroidales|f__Prevotellaceae|g__Prevotella|s__Prevotella_melaninogenica	Prevotella_melaninogenica	0.953117	1	0.0208539	0	not significant
k__Bacteria|p__Bacteroidetes|c__Bacteroidia|o__Bacteroidales|f__Prevotellaceae|g__Prevotella|s__Prevotella_multiformis	Prevotella_multiformis	0.650195	0.325759	0.186956	0.487104	not significant
k__Bacteria|p__Bacteroidetes|c__Bacteroidia|o__Bacteroidales|f__Prevotellaceae|g__Prevotella|s__Prevotella_nigrescens	Prevotella_nigrescens	0.891607	0.878637	0.0498266	0.0561906	not significant
k__Bacteria|p__Bacteroidetes|c__Bacteroidia|o__Bacteroidales|f__Prevotellaceae|g__Prevotella|s__Prevotella_oralis	Prevotella_oralis	0.855746	0.227832	0.067655	0.642385	not significant
k__Bacteria|p__Bacteroidetes|c__Bacteroidia|o__Bacteroidales|f__Prevotellaceae|g__Prevotella|s__Prevotella_oris	Prevotella_oris	0.563163	0.468014	0.249366	0.329741	not significant
k__Bacteria|p__Bacteroidetes|c__Bacteroidia|o__Bacteroidales|f__Prevotellaceae|g__Prevotella|s__Prevotella_oulorum	Prevotella_oulorum	0.265073	0.29249	0.576634	0.533888	not significant
k__Bacteria|p__Bacteroidetes|c__Bacteroidia|o__Bacteroidales|f__Prevotellaceae|g__Prevotella|s__Prevotella_pallens	Prevotella_pallens	0.630898	0.866876	0.200041	0.0620432	not significant
k__Bacteria|p__Bacteroidetes|c__Bacteroidia|o__Bacteroidales|f__Prevotellaceae|g__Prevotella|s__Prevotella_pleuritidis	Prevotella_pleuritidis	0.459666	0.372716	0.337558	0.428622	not significant
k__Bacteria|p__Bacteroidetes|c__Bacteroidia|o__Bacteroidales|f__Prevotellaceae|g__Prevotella|s__Prevotella_salivae	Prevotella_salivae	0.352773	0.194975	0.452505	0.710022	not significant
k__Bacteria|p__Bacteroidetes|c__Bacteroidia|o__Bacteroidales|f__Prevotellaceae|g__Prevotella|s__Prevotella_scopos	Prevotella_scopos	0.322107	0.961246	0.492	0.0171654	not significant
k__Bacteria|p__Bacteroidetes|c__Bacteroidia|o__Bacteroidales|f__Prevotellaceae|g__Prevotella|s__Prevotella_shahii	Prevotella_shahii	0.960364	0.489561	0.0175643	0.310193	not significant
k__Bacteria|p__Bacteroidetes|c__Bacteroidia|o__Bacteroidales|f__Prevotellaceae|g__Prevotella|s__Prevotella_sp_F0091	Prevotella_sp_F0091	0.953117	0.595212	0.0208539	0.225328	not significant
k__Bacteria|p__Bacteroidetes|c__Bacteroidia|o__Bacteroidales|f__Prevotellaceae|g__Prevotella|s__Prevotella_sp_oral_taxon_299	Prevotella_sp_oral_taxon_299	0.335674	0.0401452	0.474083	1.39637	enriched
k__Bacteria|p__Bacteroidetes|c__Bacteroidia|o__Bacteroidales|f__Prevotellaceae|g__Prevotella|s__Prevotella_sp_oral_taxon_306	Prevotella_sp_oral_taxon_306	0.386789	0.0903733	0.412526	1.04396	not significant
k__Bacteria|p__Bacteroidetes|c__Bacteroidia|o__Bacteroidales|f__Prevotellaceae|g__Prevotella|s__Prevotella_veroralis	Prevotella_veroralis	0.953117	0.934705	0.0208539	0.0293254	not significant
k__Bacteria|p__Bacteroidetes|c__Bacteroidia|o__Bacteroidales|f__Tannerellaceae|g__Tannerella|s__Tannerella_forsythia	Tannerella_forsythia	0.827511	0.528066	0.0822262	0.277312	not significant
k__Bacteria|p__Bacteroidetes|c__Bacteroidia|o__Bacteroidales|f__Tannerellaceae|g__Tannerella|s__Tannerella_sp_oral_taxon_808	Tannerella_sp_oral_taxon_808	0.841308	0.747749	0.0750451	0.126244	not significant
k__Bacteria|p__Bacteroidetes|c__Bacteroidia|o__Bacteroidales|f__Tannerellaceae|g__Tannerella|s__Tannerella_sp_oral_taxon_HOT_286	Tannerella_sp_oral_taxon_HOT_286	0.966665	0.794932	0.0147241	0.0996698	not significant
k__Bacteria|p__Bacteroidetes|c__Flavobacteriia|o__Flavobacteriales|f__Flavobacteriaceae|g__Capnocytophaga|s__Capnocytophaga_gingivalis	Capnocytophaga_gingivalis	0.827511	0.574687	0.0822262	0.240569	not significant
k__Bacteria|p__Bacteroidetes|c__Flavobacteriia|o__Flavobacteriales|f__Flavobacteriaceae|g__Capnocytophaga|s__Capnocytophaga_granulosa	Capnocytophaga_granulosa	0.999999	0.783463	4.47364e-07	0.105982	not significant
k__Bacteria|p__Bacteroidetes|c__Flavobacteriia|o__Flavobacteriales|f__Flavobacteriaceae|g__Capnocytophaga|s__Capnocytophaga_leadbetteri	Capnocytophaga_leadbetteri	0.147852	0.173666	0.830173	0.760284	not significant
k__Bacteria|p__Bacteroidetes|c__Flavobacteriia|o__Flavobacteriales|f__Flavobacteriaceae|g__Capnocytophaga|s__Capnocytophaga_ochracea	Capnocytophaga_ochracea	0.981737	0.935476	0.00800476	0.0289672	not significant
k__Bacteria|p__Bacteroidetes|c__Flavobacteriia|o__Flavobacteriales|f__Flavobacteriaceae|g__Capnocytophaga|s__Capnocytophaga_sp_oral_taxon_332	Capnocytophaga_sp_oral_taxon_332	0.985576	0.596853	0.00631004	0.224132	not significant
k__Bacteria|p__Bacteroidetes|c__Flavobacteriia|o__Flavobacteriales|f__Flavobacteriaceae|g__Capnocytophaga|s__Capnocytophaga_sputigena	Capnocytophaga_sputigena	0.914657	0.517299	0.0387415	0.286258	not significant
k__Bacteria|p__Firmicutes|c__Bacilli|o__Bacillales|f__Bacillales_unclassified|g__Gemella|s__Gemella_haemolysans	Gemella_haemolysans	0.352773	0.282433	0.452505	0.549085	not significant
k__Bacteria|p__Firmicutes|c__Bacilli|o__Bacillales|f__Bacillales_unclassified|g__Gemella|s__Gemella_morbillorum	Gemella_morbillorum	0.688593	0.189545	0.162038	0.722288	not significant
k__Bacteria|p__Firmicutes|c__Bacilli|o__Bacillales|f__Bacillales_unclassified|g__Gemella|s__Gemella_sanguinis	Gemella_sanguinis	0.105964	0.0670519	0.974843	1.17359	not significant
k__Bacteria|p__Firmicutes|c__Bacilli|o__Lactobacillales|f__Aerococcaceae|g__Abiotrophia|s__Abiotrophia_defectiva	Abiotrophia_defectiva	0.225934	0.0379525	0.646018	1.42076	enriched
k__Bacteria|p__Firmicutes|c__Bacilli|o__Lactobacillales|f__Aerococcaceae|g__Abiotrophia|s__Abiotrophia_sp_HMSC24B09	Abiotrophia_sp_HMSC24B09	0.0215905	0.00318368	1.66574	2.49707	enriched
k__Bacteria|p__Firmicutes|c__Bacilli|o__Lactobacillales|f__Carnobacteriaceae|g__Granulicatella|s__Granulicatella_adiacens	Granulicatella_adiacens	0.650195	0.206533	0.186956	0.685011	not significant
k__Bacteria|p__Firmicutes|c__Bacilli|o__Lactobacillales|f__Carnobacteriaceae|g__Granulicatella|s__Granulicatella_elegans	Granulicatella_elegans	0.404698	0.397134	0.392869	0.401062	not significant
k__Bacteria|p__Firmicutes|c__Bacilli|o__Lactobacillales|f__Lactobacillaceae|g__Lactobacillus|s__Lactobacillus_fermentum	Lactobacillus_fermentum	0.795475	0.545846	0.0993736	0.26293	not significant
k__Bacteria|p__Firmicutes|c__Bacilli|o__Lactobacillales|f__Streptococcaceae|g__Streptococcus|s__Streptococcus_anginosus_group	Streptococcus_anginosus_group	0.479331	0.231453	0.319365	0.635536	not significant
k__Bacteria|p__Firmicutes|c__Bacilli|o__Lactobacillales|f__Streptococcaceae|g__Streptococcus|s__Streptococcus_australis	Streptococcus_australis	0.688593	0.267964	0.162038	0.571923	not significant
k__Bacteria|p__Firmicutes|c__Bacilli|o__Lactobacillales|f__Streptococcaceae|g__Streptococcus|s__Streptococcus_cristatus	Streptococcus_cristatus	0.335674	0.218573	0.474083	0.660403	not significant
k__Bacteria|p__Firmicutes|c__Bacilli|o__Lactobacillales|f__Streptococcaceae|g__Streptococcus|s__Streptococcus_gordonii	Streptococcus_gordonii	0.611815	0.485402	0.21338	0.313898	not significant
k__Bacteria|p__Firmicutes|c__Bacilli|o__Lactobacillales|f__Streptococcaceae|g__Streptococcus|s__Streptococcus_infantis	Streptococcus_infantis	0.592822	0.384801	0.227076	0.414764	not significant
k__Bacteria|p__Firmicutes|c__Bacilli|o__Lactobacillales|f__Streptococcaceae|g__Streptococcus|s__Streptococcus_mitis	Streptococcus_mitis	0.630898	0.455239	0.200041	0.34176	not significant
k__Bacteria|p__Firmicutes|c__Bacilli|o__Lactobacillales|f__Streptococcaceae|g__Streptococcus|s__Streptococcus_oralis	Streptococcus_oralis	0.510402	0.561745	0.292088	0.25046	not significant
k__Bacteria|p__Firmicutes|c__Bacilli|o__Lactobacillales|f__Streptococcaceae|g__Streptococcus|s__Streptococcus_parasanguinis	Streptococcus_parasanguinis	0.960364	0.939232	0.0175643	0.0272272	not significant
k__Bacteria|p__Firmicutes|c__Bacilli|o__Lactobacillales|f__Streptococcaceae|g__Streptococcus|s__Streptococcus_salivarius	Streptococcus_salivarius	0.903398	0.747226	0.0441208	0.126548	not significant
k__Bacteria|p__Firmicutes|c__Bacilli|o__Lactobacillales|f__Streptococcaceae|g__Streptococcus|s__Streptococcus_sanguinis	Streptococcus_sanguinis	0.352773	0.156313	0.452505	0.806006	not significant
k__Bacteria|p__Firmicutes|c__Bacilli|o__Lactobacillales|f__Streptococcaceae|g__Streptococcus|s__Streptococcus_sp_A12	Streptococcus_sp_A12	0.0717186	0.00428708	1.14437	2.36784	enriched
k__Bacteria|p__Firmicutes|c__Bacilli|o__Lactobacillales|f__Streptococcaceae|g__Streptococcus|s__Streptococcus_sp_F0442	Streptococcus_sp_F0442	0.996245	0.651963	0.0016337	0.185777	not significant
k__Bacteria|p__Firmicutes|c__Bacilli|o__Lactobacillales|f__Streptococcaceae|g__Streptococcus|s__Streptococcus_sp_HMSC034E03	Streptococcus_sp_HMSC034E03	0.879183	0.641573	0.0559207	0.192754	not significant
k__Bacteria|p__Firmicutes|c__Bacilli|o__Lactobacillales|f__Streptococcaceae|g__Streptococcus|s__Streptococcus_sp_HMSC067H01	Streptococcus_sp_HMSC067H01	0.991417	0.719092	0.00374381	0.143216	not significant
k__Bacteria|p__Firmicutes|c__Bacilli|o__Lactobacillales|f__Streptococcaceae|g__Streptococcus|s__Streptococcus_vestibularis	Streptococcus_vestibularis	0.545254	0.326908	0.263401	0.485574	not significant
k__Bacteria|p__Firmicutes|c__Clostridia|o__Clostridiales|f__Clostridiales_Family_XIII_Incertae_Sedis|g__Clostridiales_Family_XIII_Incertae_Sedis_unclassified|s__Eubacterium_brachy	Eubacterium_brachy	0.510402	0.390039	0.292088	0.408892	not significant
k__Bacteria|p__Firmicutes|c__Clostridia|o__Clostridiales|f__Clostridiales_Family_XIII_Incertae_Sedis|g__Clostridiales_Family_XIII_Incertae_Sedis_unclassified|s__Eubacterium_infirmum	Eubacterium_infirmum	0.369123	0.189899	0.432828	0.721477	not significant
k__Bacteria|p__Firmicutes|c__Clostridia|o__Clostridiales|f__Clostridiales_Family_XIII_Incertae_Sedis|g__Clostridiales_Family_XIII_Incertae_Sedis_unclassified|s__Eubacterium_sulci	Eubacterium_sulci	0.869349	0.421227	0.0608059	0.375484	not significant
k__Bacteria|p__Firmicutes|c__Clostridia|o__Clostridiales|f__Clostridiales_Family_XIII_Incertae_Sedis|g__Mogibacterium|s__Mogibacterium_diversum	Mogibacterium_diversum	0.869349	0.545913	0.0608059	0.262877	not significant
k__Bacteria|p__Firmicutes|c__Clostridia|o__Clostridiales|f__Lachnospiraceae|g__Lachnoanaerobaculum|s__Lachnoanaerobaculum_saburreum	Lachnoanaerobaculum_saburreum	0.879183	0.884103	0.0559207	0.053497	not significant
k__Bacteria|p__Firmicutes|c__Clostridia|o__Clostridiales|f__Lachnospiraceae|g__Lachnospiraceae_unclassified|s__Lachnospiraceae_bacterium_oral_taxon_096	Lachnospiraceae_bacterium_oral_taxon_096	0.280981	0.451113	0.551322	0.345714	not significant
k__Bacteria|p__Firmicutes|c__Clostridia|o__Clostridiales|f__Lachnospiraceae|g__Oribacterium|s__Oribacterium_asaccharolyticum	Oribacterium_asaccharolyticum	0.999999	0.946675	4.47364e-07	0.0237992	not significant
k__Bacteria|p__Firmicutes|c__Clostridia|o__Clostridiales|f__Lachnospiraceae|g__Oribacterium|s__Oribacterium_parvum	Oribacterium_parvum	0.745002	0.528098	0.127843	0.277285	not significant
k__Bacteria|p__Firmicutes|c__Clostridia|o__Clostridiales|f__Lachnospiraceae|g__Oribacterium|s__Oribacterium_sinus	Oribacterium_sinus	0.611815	0.352134	0.21338	0.453292	not significant
k__Bacteria|p__Firmicutes|c__Clostridia|o__Clostridiales|f__Lachnospiraceae|g__Oribacterium|s__Oribacterium_sp_oral_taxon_078	Oribacterium_sp_oral_taxon_078	0.225934	0.039906	0.646018	1.39896	enriched
k__Bacteria|p__Firmicutes|c__Clostridia|o__Clostridiales|f__Lachnospiraceae|g__Stomatobaculum|s__Stomatobaculum_longum	Stomatobaculum_longum	0.630898	0.47335	0.200041	0.324817	not significant
k__Bacteria|p__Firmicutes|c__Clostridia|o__Clostridiales|f__Peptostreptococcaceae|g__Filifactor|s__Filifactor_alocis	Filifactor_alocis	0.811908	0.685637	0.0904932	0.163906	not significant
k__Bacteria|p__Firmicutes|c__Erysipelotrichia|o__Erysipelotrichales|f__Erysipelotrichaceae|g__Bulleidia|s__Bulleidia_extructa	Bulleidia_extructa	0.563163	0.0642517	0.249366	1.19212	not significant
k__Bacteria|p__Firmicutes|c__Erysipelotrichia|o__Erysipelotrichales|f__Erysipelotrichaceae|g__Solobacterium|s__Solobacterium_moorei	Solobacterium_moorei	0.299383	0.230124	0.523773	0.638038	not significant
k__Bacteria|p__Firmicutes|c__Negativicutes|o__Selenomonadales|f__Selenomonadaceae|g__Centipeda|s__Centipeda_periodontii	Centipeda_periodontii	1	0.830821	6.99005e-09	0.0804925	not significant
k__Bacteria|p__Firmicutes|c__Negativicutes|o__Selenomonadales|f__Selenomonadaceae|g__Mitsuokella|s__Mitsuokella_sp_oral_taxon_131	Mitsuokella_sp_oral_taxon_131	0.999562	0.719643	0.000190346	0.142883	not significant
k__Bacteria|p__Firmicutes|c__Negativicutes|o__Selenomonadales|f__Selenomonadaceae|g__Selenomonas|s__Selenomonas_flueggei	Selenomonas_flueggei	0.914657	0.510949	0.0387415	0.291623	not significant
k__Bacteria|p__Firmicutes|c__Negativicutes|o__Selenomonadales|f__Selenomonadaceae|g__Selenomonas|s__Selenomonas_infelix	Selenomonas_infelix	0.510402	0.0891138	0.292088	1.05005	not significant
k__Bacteria|p__Firmicutes|c__Negativicutes|o__Selenomonadales|f__Selenomonadaceae|g__Selenomonas|s__Selenomonas_noxia	Selenomonas_noxia	0.795475	0.962265	0.0993736	0.0167053	not significant
k__Bacteria|p__Firmicutes|c__Negativicutes|o__Selenomonadales|f__Selenomonadaceae|g__Selenomonas|s__Selenomonas_sp_oral_taxon_126	Selenomonas_sp_oral_taxon_126	0.855746	0.682423	0.067655	0.165946	not significant
k__Bacteria|p__Firmicutes|c__Negativicutes|o__Selenomonadales|f__Selenomonadaceae|g__Selenomonas|s__Selenomonas_sputigena	Selenomonas_sputigena	0.315968	0.305668	0.500357	0.51475	not significant
k__Bacteria|p__Firmicutes|c__Negativicutes|o__Veillonellales|f__Veillonellaceae|g__Anaeroglobus|s__Anaeroglobus_geminatus	Anaeroglobus_geminatus	0.404698	0.237065	0.392869	0.625132	not significant
k__Bacteria|p__Firmicutes|c__Negativicutes|o__Veillonellales|f__Veillonellaceae|g__Dialister|s__Dialister_invisus	Dialister_invisus	0.147852	0.115647	0.830173	0.936864	not significant
k__Bacteria|p__Firmicutes|c__Negativicutes|o__Veillonellales|f__Veillonellaceae|g__Dialister|s__Dialister_pneumosintes	Dialister_pneumosintes	0.972455	0.984455	0.0121304	0.00680405	not significant
k__Bacteria|p__Firmicutes|c__Negativicutes|o__Veillonellales|f__Veillonellaceae|g__Megasphaera|s__Megasphaera_micronuciformis	Megasphaera_micronuciformis	0.167318	0.252536	0.776458	0.597676	not significant
k__Bacteria|p__Firmicutes|c__Negativicutes|o__Veillonellales|f__Veillonellaceae|g__Veillonella|s__Veillonella_atypica	Veillonella_atypica	0.13148	0.195213	0.88114	0.709491	not significant
k__Bacteria|p__Firmicutes|c__Negativicutes|o__Veillonellales|f__Veillonellaceae|g__Veillonella|s__Veillonella_dispar	Veillonella_dispar	0.726597	0.625616	0.138706	0.203692	not significant
k__Bacteria|p__Firmicutes|c__Negativicutes|o__Veillonellales|f__Veillonellaceae|g__Veillonella|s__Veillonella_infantium	Veillonella_infantium	0.841308	0.658179	0.0750451	0.181656	not significant
k__Bacteria|p__Firmicutes|c__Negativicutes|o__Veillonellales|f__Veillonellaceae|g__Veillonella|s__Veillonella_parvula	Veillonella_parvula	0.977459	0.552299	0.00990153	0.257826	not significant
k__Bacteria|p__Firmicutes|c__Negativicutes|o__Veillonellales|f__Veillonellaceae|g__Veillonella|s__Veillonella_rogosae	Veillonella_rogosae	0.592822	0.337039	0.227076	0.47232	not significant
k__Bacteria|p__Firmicutes|c__Negativicutes|o__Veillonellales|f__Veillonellaceae|g__Veillonella|s__Veillonella_sp_T11011_6	Veillonella_sp_T11011_6	0.745002	0.83132	0.127843	0.0802319	not significant
k__Bacteria|p__Firmicutes|c__Negativicutes|o__Veillonellales|f__Veillonellaceae|g__Veillonella|s__Veillonella_tobetsuensis	Veillonella_tobetsuensis	0.630898	0.218573	0.200041	0.660403	not significant
k__Bacteria|p__Firmicutes|c__Tissierellia|o__Tissierellales|f__Peptoniphilaceae|g__Parvimonas|s__Parvimonas_micra	Parvimonas_micra	0.688593	0.211044	0.162038	0.675627	not significant
k__Bacteria|p__Fusobacteria|c__Fusobacteriia|o__Fusobacteriales|f__Fusobacteriaceae|g__Fusobacterium|s__Fusobacterium_nucleatum	Fusobacterium_nucleatum	0.811908	0.758283	0.0904932	0.120169	not significant
k__Bacteria|p__Fusobacteria|c__Fusobacteriia|o__Fusobacteriales|f__Fusobacteriaceae|g__Fusobacterium|s__Fusobacterium_periodonticum	Fusobacterium_periodonticum	0.105964	0.0825022	0.974843	1.08353	not significant
k__Bacteria|p__Fusobacteria|c__Fusobacteriia|o__Fusobacteriales|f__Leptotrichiaceae|g__Leptotrichia|s__Leptotrichia_buccalis	Leptotrichia_buccalis	0.993476	0.478715	0.00284252	0.319923	not significant
k__Bacteria|p__Fusobacteria|c__Fusobacteriia|o__Fusobacteriales|f__Leptotrichiaceae|g__Leptotrichia|s__Leptotrichia_hofstadii	Leptotrichia_hofstadii	0.688593	0.372716	0.162038	0.428622	not significant
k__Bacteria|p__Fusobacteria|c__Fusobacteriia|o__Fusobacteriales|f__Leptotrichiaceae|g__Leptotrichia|s__Leptotrichia_sp_oral_taxon_212	Leptotrichia_sp_oral_taxon_212	0.985576	0.555448	0.00631004	0.255356	not significant
k__Bacteria|p__Fusobacteria|c__Fusobacteriia|o__Fusobacteriales|f__Leptotrichiaceae|g__Leptotrichia|s__Leptotrichia_sp_oral_taxon_215	Leptotrichia_sp_oral_taxon_215	0.441644	0.311795	0.354928	0.50613	not significant
k__Bacteria|p__Fusobacteria|c__Fusobacteriia|o__Fusobacteriales|f__Leptotrichiaceae|g__Leptotrichia|s__Leptotrichia_sp_oral_taxon_225	Leptotrichia_sp_oral_taxon_225	0.611815	0.134211	0.21338	0.872211	not significant
k__Bacteria|p__Fusobacteria|c__Fusobacteriia|o__Fusobacteriales|f__Leptotrichiaceae|g__Leptotrichia|s__Leptotrichia_sp_oral_taxon_498	Leptotrichia_sp_oral_taxon_498	0.944648	0.823641	0.0247299	0.0842621	not significant
k__Bacteria|p__Fusobacteria|c__Fusobacteriia|o__Fusobacteriales|f__Leptotrichiaceae|g__Leptotrichia|s__Leptotrichia_sp_oral_taxon_879	Leptotrichia_sp_oral_taxon_879	0.972455	0.326617	0.0121304	0.485961	not significant
k__Bacteria|p__Fusobacteria|c__Fusobacteriia|o__Fusobacteriales|f__Leptotrichiaceae|g__Leptotrichia|s__Leptotrichia_wadei	Leptotrichia_wadei	0.630898	0.738582	0.200041	0.131601	not significant
k__Bacteria|p__Proteobacteria|c__Betaproteobacteria|o__Burkholderiales|f__Burkholderiaceae|g__Lautropia|s__Lautropia_mirabilis	Lautropia_mirabilis	0.669409	0.433787	0.174308	0.362723	not significant
k__Bacteria|p__Proteobacteria|c__Betaproteobacteria|o__Burkholderiales|f__Comamonadaceae|g__Ottowia|s__Ottowia_sp_oral_taxon_894	Ottowia_sp_oral_taxon_894	0.935313	0.783858	0.0290429	0.105763	not significant
k__Bacteria|p__Proteobacteria|c__Betaproteobacteria|o__Neisseriales|f__Neisseriaceae|g__Eikenella|s__Eikenella_corrodens	Eikenella_corrodens	0.778982	0.510949	0.108472	0.291623	not significant
k__Bacteria|p__Proteobacteria|c__Betaproteobacteria|o__Neisseriales|f__Neisseriaceae|g__Eikenella|s__Eikenella_sp_NML130454	Eikenella_sp_NML130454	0.545254	0.244567	0.263401	0.611603	not significant
k__Bacteria|p__Proteobacteria|c__Betaproteobacteria|o__Neisseriales|f__Neisseriaceae|g__Kingella|s__Kingella_denitrificans	Kingella_denitrificans	0.879183	0.872248	0.0559207	0.0593602	not significant
k__Bacteria|p__Proteobacteria|c__Betaproteobacteria|o__Neisseriales|f__Neisseriaceae|g__Kingella|s__Kingella_oralis	Kingella_oralis	0.999249	0.521519	0.00032625	0.282729	not significant
k__Bacteria|p__Proteobacteria|c__Betaproteobacteria|o__Neisseriales|f__Neisseriaceae|g__Neisseria|s__Neisseria_cinerea	Neisseria_cinerea	0.299383	0.0524275	0.523773	1.28044	not significant
k__Bacteria|p__Proteobacteria|c__Betaproteobacteria|o__Neisseriales|f__Neisseriaceae|g__Neisseria|s__Neisseria_elongata	Neisseria_elongata	0.972455	0.564358	0.0121304	0.248445	not significant
k__Bacteria|p__Proteobacteria|c__Betaproteobacteria|o__Neisseriales|f__Neisseriaceae|g__Neisseria|s__Neisseria_flavescens	Neisseria_flavescens	0.280981	0.205931	0.551322	0.686278	not significant
k__Bacteria|p__Proteobacteria|c__Betaproteobacteria|o__Neisseriales|f__Neisseriaceae|g__Neisseria|s__Neisseria_macacae	Neisseria_macacae	0.944648	0.497321	0.0247299	0.303363	not significant
k__Bacteria|p__Proteobacteria|c__Betaproteobacteria|o__Neisseriales|f__Neisseriaceae|g__Neisseria|s__Neisseria_mucosa	Neisseria_mucosa	0.0340395	0.111201	1.46802	0.953891	enriched
k__Bacteria|p__Proteobacteria|c__Betaproteobacteria|o__Neisseriales|f__Neisseriaceae|g__Neisseria|s__Neisseria_sicca	Neisseria_sicca	0.707509	0.669605	0.150268	0.174182	not significant
k__Bacteria|p__Proteobacteria|c__Betaproteobacteria|o__Neisseriales|f__Neisseriaceae|g__Neisseria|s__Neisseria_sp_HMSC064E01	Neisseria_sp_HMSC064E01	0.999972	0.815971	1.2079e-05	0.0883251	not significant
k__Bacteria|p__Proteobacteria|c__Betaproteobacteria|o__Neisseriales|f__Neisseriaceae|g__Neisseria|s__Neisseria_sp_oral_taxon_014	Neisseria_sp_oral_taxon_014	0.0791275	0.138901	1.10167	0.857293	not significant
k__Bacteria|p__Proteobacteria|c__Betaproteobacteria|o__Neisseriales|f__Neisseriaceae|g__Neisseria|s__Neisseria_subflava	Neisseria_subflava	0.479331	0.397561	0.319365	0.400596	not significant
k__Bacteria|p__Proteobacteria|c__Deltaproteobacteria|o__Desulfobacterales|f__Desulfobulbaceae|g__Desulfobulbus|s__Desulfobulbus_oralis	Desulfobulbus_oralis	0.993476	0.54631	0.00284252	0.262561	not significant
k__Bacteria|p__Proteobacteria|c__Epsilonproteobacteria|o__Campylobacterales|f__Campylobacteraceae|g__Campylobacter|s__Campylobacter_concisus	Campylobacter_concisus	0.688593	0.794163	0.162038	0.100091	not significant
k__Bacteria|p__Proteobacteria|c__Epsilonproteobacteria|o__Campylobacterales|f__Campylobacteraceae|g__Campylobacter|s__Campylobacter_gracilis	Campylobacter_gracilis	0.795475	0.682075	0.0993736	0.166168	not significant
k__Bacteria|p__Proteobacteria|c__Epsilonproteobacteria|o__Campylobacterales|f__Campylobacteraceae|g__Campylobacter|s__Campylobacter_rectus	Campylobacter_rectus	0.669409	0.555268	0.174308	0.255497	not significant
k__Bacteria|p__Proteobacteria|c__Epsilonproteobacteria|o__Campylobacterales|f__Campylobacteraceae|g__Campylobacter|s__Campylobacter_showae	Campylobacter_showae	0.13148	0.110306	0.88114	0.957402	not significant
k__Bacteria|p__Proteobacteria|c__Gammaproteobacteria|o__Cardiobacteriales|f__Cardiobacteriaceae|g__Cardiobacterium|s__Cardiobacterium_hominis	Cardiobacterium_hominis	0.315968	0.206468	0.500357	0.685147	not significant
k__Bacteria|p__Proteobacteria|c__Gammaproteobacteria|o__Cardiobacteriales|f__Cardiobacteriaceae|g__Cardiobacterium|s__Cardiobacterium_valvarum	Cardiobacterium_valvarum	0.914657	0.390039	0.0387415	0.408892	not significant
k__Bacteria|p__Proteobacteria|c__Gammaproteobacteria|o__Pasteurellales|f__Pasteurellaceae|g__Aggregatibacter|s__Aggregatibacter_segnis	Aggregatibacter_segnis	0.13148	0.0379525	0.88114	1.42076	enriched
k__Bacteria|p__Proteobacteria|c__Gammaproteobacteria|o__Pasteurellales|f__Pasteurellaceae|g__Aggregatibacter|s__Aggregatibacter_sp_oral_taxon_458	Aggregatibacter_sp_oral_taxon_458	0.993476	0.478715	0.00284252	0.319923	not significant
k__Bacteria|p__Proteobacteria|c__Gammaproteobacteria|o__Pasteurellales|f__Pasteurellaceae|g__Haemophilus|s__Haemophilus_haemolyticus	Haemophilus_haemolyticus	0.404698	0.128358	0.392869	0.891579	not significant
k__Bacteria|p__Proteobacteria|c__Gammaproteobacteria|o__Pasteurellales|f__Pasteurellaceae|g__Haemophilus|s__Haemophilus_parahaemolyticus	Haemophilus_parahaemolyticus	0.891607	0.266752	0.0498266	0.573893	not significant
k__Bacteria|p__Proteobacteria|c__Gammaproteobacteria|o__Pasteurellales|f__Pasteurellaceae|g__Haemophilus|s__Haemophilus_parainfluenzae	Haemophilus_parainfluenzae	0.688593	0.351015	0.162038	0.454674	not significant
k__Bacteria|p__Proteobacteria|c__Gammaproteobacteria|o__Pasteurellales|f__Pasteurellaceae|g__Haemophilus|s__Haemophilus_sp_HMSC71H05	Haemophilus_sp_HMSC71H05	0.914657	0.517299	0.0387415	0.286258	not significant
k__Bacteria|p__Spirochaetes|c__Spirochaetia|o__Spirochaetales|f__Spirochaetaceae|g__Treponema|s__Treponema_denticola	Treponema_denticola	0.953117	0.986055	0.0208539	0.00609887	not significant
k__Bacteria|p__Spirochaetes|c__Spirochaetia|o__Spirochaetales|f__Spirochaetaceae|g__Treponema|s__Treponema_lecithinolyticum	Treponema_lecithinolyticum	0.953117	1	0.0208539	0	not significant
k__Bacteria|p__Spirochaetes|c__Spirochaetia|o__Spirochaetales|f__Spirochaetaceae|g__Treponema|s__Treponema_socranskii	Treponema_socranskii	0.960364	0.826572	0.0175643	0.0827192	not significant
k__Bacteria|p__Spirochaetes|c__Spirochaetia|o__Spirochaetales|f__Spirochaetaceae|g__Treponema|s__Treponema_vincentii	Treponema_vincentii	0.891607	0.447334	0.0498266	0.349368	not significant
k__Bacteria|p__Synergistetes|c__Synergistia|o__Synergistales|f__Synergistaceae|g__Fretibacterium|s__Fretibacterium_fastidiosum	Fretibacterium_fastidiosum	0.630898	0.57806	0.200041	0.238027	not significant
k__Bacteria|p__Firmicutes|c__Negativicutes|o__Selenomonadales|f__Selenomonadaceae|g__Centipeda|s__Centipeda_periodontii	Centipeda_periodontii	0.981737	0.750972	0.00800476	0.124377	not significant
k__Bacteria|p__Firmicutes|c__Negativicutes|o__Selenomonadales|f__Selenomonadaceae|g__GGB4308|s__GGB4308_SGB5895	GGB4308_SGB5895	0.925282	0.631216	0.0337258	0.199822	not significant
k__Bacteria|p__Firmicutes|c__Negativicutes|o__Selenomonadales|f__Selenomonadaceae|g__Mitsuokella|s__Mitsuokella_sp_oral_taxon_131	Mitsuokella_sp_oral_taxon_131	0.650195	0.206533	0.186956	0.685011	not significant
k__Bacteria|p__Firmicutes|c__Negativicutes|o__Selenomonadales|f__Selenomonadaceae|g__Selenomonas|s__Selenomonas_SGB5880	Selenomonas_SGB5880	0.0840076	0.0441551	1.07568	1.35502	depleted
k__Bacteria|p__Firmicutes|c__Negativicutes|o__Selenomonadales|f__Selenomonadaceae|g__Selenomonas|s__Selenomonas_artemidis	Selenomonas_artemidis	0.993476	0.478715	0.00284252	0.319923	not significant
k__Bacteria|p__Firmicutes|c__Negativicutes|o__Selenomonadales|f__Selenomonadaceae|g__Selenomonas|s__Selenomonas_flueggei	Selenomonas_flueggei	0.335674	0.115879	0.474083	0.935995	not significant
k__Bacteria|p__Firmicutes|c__Negativicutes|o__Selenomonadales|f__Selenomonadaceae|g__Selenomonas|s__Selenomonas_massiliensis	Selenomonas_massiliensis	0.914657	0.296358	0.0387415	0.528183	not significant
k__Bacteria|p__Firmicutes|c__Negativicutes|o__Selenomonadales|f__Selenomonadaceae|g__Selenomonas|s__Selenomonas_noxia	Selenomonas_noxia	0.630898	0.837559	0.200041	0.0769843	not significant
k__Bacteria|p__Firmicutes|c__Negativicutes|o__Selenomonadales|f__Selenomonadaceae|g__Selenomonas|s__Selenomonas_sp_oral_taxon_126	Selenomonas_sp_oral_taxon_126	0.855746	0.299873	0.067655	0.523062	not significant
k__Bacteria|p__Firmicutes|c__Negativicutes|o__Selenomonadales|f__Selenomonadaceae|g__Selenomonas|s__Selenomonas_sputigena	Selenomonas_sputigena	0.386789	0.240552	0.412526	0.618791	not significant
k__Bacteria|p__Firmicutes|c__Negativicutes|o__Veillonellales|f__Veillonellaceae|g__Anaeroglobus|s__Anaeroglobus_geminatus	Anaeroglobus_geminatus	0.611815	0.212813	0.21338	0.672002	not significant
k__Bacteria|p__Firmicutes|c__Negativicutes|o__Veillonellales|f__Veillonellaceae|g__Dialister|s__Dialister_invisus	Dialister_invisus	0.422736	0.550331	0.373931	0.259376	not significant
k__Bacteria|p__Firmicutes|c__Negativicutes|o__Veillonellales|f__Veillonellaceae|g__Dialister|s__Dialister_pneumosintes	Dialister_pneumosintes	0.972455	0.984455	0.0121304	0.00680405	not significant
k__Bacteria|p__Firmicutes|c__Negativicutes|o__Veillonellales|f__Veillonellaceae|g__Megasphaera|s__Megasphaera_micronuciformis	Megasphaera_micronuciformis	0.404698	0.184832	0.392869	0.733224	not significant
k__Bacteria|p__Firmicutes|c__Negativicutes|o__Veillonellales|f__Veillonellaceae|g__Veillonella|s__Veillonella_atypica	Veillonella_atypica	0.061267	0.143484	1.21277	0.843197	not significant
k__Bacteria|p__Firmicutes|c__Negativicutes|o__Veillonellales|f__Veillonellaceae|g__Veillonella|s__Veillonella_dispar	Veillonella_dispar	0.369123	0.657894	0.432828	0.181844	not significant
k__Bacteria|p__Firmicutes|c__Negativicutes|o__Veillonellales|f__Veillonellaceae|g__Veillonella|s__Veillonella_parvula	Veillonella_parvula	0.669409	0.552299	0.174308	0.257826	not significant
k__Bacteria|p__Firmicutes|c__Negativicutes|o__Veillonellales|f__Veillonellaceae|g__Veillonella|s__Veillonella_rogosae	Veillonella_rogosae	0.0403151	0.033278	1.39453	1.47784	enriched
k__Bacteria|p__Firmicutes|c__Negativicutes|o__Veillonellales|f__Veillonellaceae|g__Veillonella|s__Veillonella_tobetsuensis	Veillonella_tobetsuensis	0.996245	0.727771	0.0016337	0.138005	not significant
k__Bacteria|p__Firmicutes|c__Tissierellia|o__Tissierellales|f__Peptoniphilaceae|g__Parvimonas|s__Parvimonas_SGB6649	Parvimonas_SGB6649	0.811908	0.219643	0.0904932	0.658282	not significant
k__Bacteria|p__Firmicutes|c__Tissierellia|o__Tissierellales|f__Peptoniphilaceae|g__Parvimonas|s__Parvimonas_micra	Parvimonas_micra	0.914657	0.331552	0.0387415	0.479448	not significant
k__Bacteria|p__Fusobacteria|c__Fusobacteriia|o__Fusobacteriales|f__Fusobacteriaceae|g__Fusobacterium|s__Fusobacterium_nucleatum	Fusobacterium_nucleatum	0.960364	0.829416	0.0175643	0.0812274	not significant
k__Bacteria|p__Fusobacteria|c__Fusobacteriia|o__Fusobacteriales|f__Fusobacteriaceae|g__Fusobacterium|s__Fusobacterium_pseudoperiodonticum	Fusobacterium_pseudoperiodonticum	0.167318	0.0985026	0.776458	1.00655	not significant
k__Bacteria|p__Fusobacteria|c__Fusobacteriia|o__Fusobacteriales|f__Leptotrichiaceae|g__GGB4395|s__GGB4395_SGB6050	GGB4395_SGB6050	0.991417	0.958182	0.00374381	0.018552	not significant
k__Bacteria|p__Fusobacteria|c__Fusobacteriia|o__Fusobacteriales|f__Leptotrichiaceae|g__Leptotrichia|s__Leptotrichia_buccalis	Leptotrichia_buccalis	0.855746	0.42992	0.067655	0.366612	not significant
k__Bacteria|p__Fusobacteria|c__Fusobacteriia|o__Fusobacteriales|f__Leptotrichiaceae|g__Leptotrichia|s__Leptotrichia_hongkongensis	Leptotrichia_hongkongensis	0.811908	0.122826	0.0904932	0.910709	not significant
k__Bacteria|p__Fusobacteria|c__Fusobacteriia|o__Fusobacteriales|f__Leptotrichiaceae|g__Leptotrichia|s__Leptotrichia_sp_oral_taxon_212	Leptotrichia_sp_oral_taxon_212	0.811908	0.279734	0.0904932	0.553254	not significant
k__Bacteria|p__Fusobacteria|c__Fusobacteriia|o__Fusobacteriales|f__Leptotrichiaceae|g__Leptotrichia|s__Leptotrichia_sp_oral_taxon_215	Leptotrichia_sp_oral_taxon_215	0.441644	0.432086	0.354928	0.36443	not significant
k__Bacteria|p__Fusobacteria|c__Fusobacteriia|o__Fusobacteriales|f__Leptotrichiaceae|g__Leptotrichia|s__Leptotrichia_sp_oral_taxon_498	Leptotrichia_sp_oral_taxon_498	0.914657	0.3892	0.0387415	0.409827	not significant
k__Bacteria|p__Fusobacteria|c__Fusobacteriia|o__Fusobacteriales|f__Leptotrichiaceae|g__Leptotrichia|s__Leptotrichia_wadei	Leptotrichia_wadei	0.869349	0.815243	0.0608059	0.0887129	not significant
k__Bacteria|p__Proteobacteria|c__Betaproteobacteria|o__Burkholderiales|f__Burkholderiaceae|g__Lautropia|s__Lautropia_dentalis	Lautropia_dentalis	0.991417	0.72178	0.00374381	0.141595	not significant
k__Bacteria|p__Proteobacteria|c__Betaproteobacteria|o__Burkholderiales|f__Burkholderiaceae|g__Lautropia|s__Lautropia_mirabilis	Lautropia_mirabilis	0.669409	0.634234	0.174308	0.19775	not significant
k__Bacteria|p__Proteobacteria|c__Betaproteobacteria|o__Burkholderiales|f__Comamonadaceae|g__Ottowia|s__Ottowia_sp_Marseille_P4747	Ottowia_sp_Marseille_P4747	0.944648	0.948344	0.0247299	0.0230341	not significant
k__Bacteria|p__Proteobacteria|c__Betaproteobacteria|o__Neisseriales|f__Neisseriaceae|g__Eikenella|s__Eikenella_corrodens	Eikenella_corrodens	0.650195	0.333677	0.186956	0.476674	not significant
k__Bacteria|p__Proteobacteria|c__Betaproteobacteria|o__Neisseriales|f__Neisseriaceae|g__Eikenella|s__Eikenella_halliae	Eikenella_halliae	0.265073	0.406456	0.576634	0.390987	not significant
k__Bacteria|p__Proteobacteria|c__Betaproteobacteria|o__Neisseriales|f__Neisseriaceae|g__GGB6675|s__GGB6675_SGB9425	GGB6675_SGB9425	0.985576	0.448447	0.00631004	0.348289	not significant
k__Bacteria|p__Proteobacteria|c__Betaproteobacteria|o__Neisseriales|f__Neisseriaceae|g__Kingella|s__Kingella_denitrificans	Kingella_denitrificans	0.280981	0.311166	0.551322	0.507009	not significant
k__Bacteria|p__Proteobacteria|c__Betaproteobacteria|o__Neisseriales|f__Neisseriaceae|g__Kingella|s__Kingella_oralis	Kingella_oralis	0.459666	0.227815	0.337558	0.642418	not significant
k__Bacteria|p__Proteobacteria|c__Betaproteobacteria|o__Neisseriales|f__Neisseriaceae|g__Neisseria|s__Neisseria_cinerea	Neisseria_cinerea	0.299383	0.0165023	0.523773	1.78246	depleted
k__Bacteria|p__Proteobacteria|c__Betaproteobacteria|o__Neisseriales|f__Neisseriaceae|g__Neisseria|s__Neisseria_elongata	Neisseria_elongata	0.707509	0.526688	0.150268	0.278446	not significant
k__Bacteria|p__Proteobacteria|c__Betaproteobacteria|o__Neisseriales|f__Neisseriaceae|g__Neisseria|s__Neisseria_sicca	Neisseria_sicca	0.879183	0.866876	0.0559207	0.0620432	not significant
k__Bacteria|p__Proteobacteria|c__Betaproteobacteria|o__Neisseriales|f__Neisseriaceae|g__Neisseria|s__Neisseria_sp_oral_taxon_014	Neisseria_sp_oral_taxon_014	0.0693962	0.153786	1.15866	0.813084	not significant
k__Bacteria|p__Proteobacteria|c__Betaproteobacteria|o__Neisseriales|f__Neisseriaceae|g__Neisseria|s__Neisseria_subflava	Neisseria_subflava	0.352773	0.265976	0.452505	0.575158	not significant
k__Bacteria|p__Proteobacteria|c__CFGB4196|o__OFGB4196|f__FGB4196|g__GGB12441|s__GGB12441_SGB19290	GGB12441_SGB19290	0.369123	0.0954794	0.432828	1.02009	not significant
k__Bacteria|p__Proteobacteria|c__Deltaproteobacteria|o__Desulfobacterales|f__Desulfobulbaceae|g__Desulfobulbus|s__Desulfobulbus_oralis	Desulfobulbus_oralis	0.993476	0.71124	0.00284252	0.147984	not significant
k__Bacteria|p__Proteobacteria|c__Epsilonproteobacteria|o__Campylobacterales|f__Campylobacteraceae|g__Campylobacter|s__Campylobacter_SGB19317	Campylobacter_SGB19317	0.611815	0.146588	0.21338	0.8339	not significant
k__Bacteria|p__Proteobacteria|c__Epsilonproteobacteria|o__Campylobacterales|f__Campylobacteraceae|g__Campylobacter|s__Campylobacter_concisus	Campylobacter_concisus	0.841308	0.963495	0.0750451	0.0161506	not significant
k__Bacteria|p__Proteobacteria|c__Epsilonproteobacteria|o__Campylobacterales|f__Campylobacteraceae|g__Campylobacter|s__Campylobacter_gracilis	Campylobacter_gracilis	0.422736	0.587399	0.373931	0.231067	not significant
k__Bacteria|p__Proteobacteria|c__Epsilonproteobacteria|o__Campylobacterales|f__Campylobacteraceae|g__Campylobacter|s__Campylobacter_rectus	Campylobacter_rectus	0.386789	0.611072	0.412526	0.213908	not significant
k__Bacteria|p__Proteobacteria|c__Epsilonproteobacteria|o__Campylobacterales|f__Campylobacteraceae|g__Campylobacter|s__Campylobacter_showae	Campylobacter_showae	0.611815	0.163427	0.21338	0.786675	not significant
k__Bacteria|p__Proteobacteria|c__Gammaproteobacteria|o__Cardiobacteriales|f__Cardiobacteriaceae|g__Cardiobacterium|s__Cardiobacterium_hominis	Cardiobacterium_hominis	0.582429	0.312451	0.234757	0.505217	not significant
k__Bacteria|p__Proteobacteria|c__Gammaproteobacteria|o__Cardiobacteriales|f__Cardiobacteriaceae|g__Cardiobacterium|s__Cardiobacterium_valvarum	Cardiobacterium_valvarum	0.563163	0.219643	0.249366	0.658282	not significant
k__Bacteria|p__Proteobacteria|c__Gammaproteobacteria|o__Pasteurellales|f__Pasteurellaceae|g__Aggregatibacter|s__Aggregatibacter_aphrophilus	Aggregatibacter_aphrophilus	1	0.932426	0	0.0303855	not significant
k__Bacteria|p__Proteobacteria|c__Gammaproteobacteria|o__Pasteurellales|f__Pasteurellaceae|g__Aggregatibacter|s__Aggregatibacter_segnis	Aggregatibacter_segnis	0.17591	0.0825734	0.754709	1.08316	not significant
k__Bacteria|p__Proteobacteria|c__Gammaproteobacteria|o__Pasteurellales|f__Pasteurellaceae|g__Aggregatibacter|s__Aggregatibacter_sp_oral_taxon_458	Aggregatibacter_sp_oral_taxon_458	0.953117	0.538243	0.0208539	0.269021	not significant
k__Bacteria|p__Proteobacteria|c__Gammaproteobacteria|o__Pasteurellales|f__Pasteurellaceae|g__Haemophilus|s__Haemophilus_haemolyticus	Haemophilus_haemolyticus	0.0144067	0.00909129	1.84144	2.04137	enriched
k__Bacteria|p__Proteobacteria|c__Gammaproteobacteria|o__Pasteurellales|f__Pasteurellaceae|g__Haemophilus|s__Haemophilus_influenzae	Haemophilus_influenzae	0.761262	0.345858	0.118466	0.461102	not significant
k__Bacteria|p__Proteobacteria|c__Gammaproteobacteria|o__Pasteurellales|f__Pasteurellaceae|g__Haemophilus|s__Haemophilus_parahaemolyticus	Haemophilus_parahaemolyticus	0.891607	0.266752	0.0498266	0.573893	not significant
k__Bacteria|p__Proteobacteria|c__Gammaproteobacteria|o__Pasteurellales|f__Pasteurellaceae|g__Haemophilus|s__Haemophilus_parainfluenzae	Haemophilus_parainfluenzae	0.563163	0.419201	0.249366	0.377578	not significant
k__Bacteria|p__Proteobacteria|c__Gammaproteobacteria|o__Pasteurellales|f__Pasteurellaceae|g__Haemophilus|s__Haemophilus_sputorum	Haemophilus_sputorum	0.811908	0.161338	0.0904932	0.792264	not significant
k__Bacteria|p__Spirochaetes|c__Spirochaetia|o__Spirochaetales|f__Spirochaetaceae|g__Treponema|s__Treponema_SGB3601	Treponema_SGB3601	0.811908	0.196845	0.0904932	0.705875	not significant
k__Bacteria|p__Spirochaetes|c__Spirochaetia|o__Spirochaetales|f__Spirochaetaceae|g__Treponema|s__Treponema_denticola	Treponema_denticola	0.811908	0.93036	0.0904932	0.0313489	not significant
k__Bacteria|p__Spirochaetes|c__Spirochaetia|o__Spirochaetales|f__Spirochaetaceae|g__Treponema|s__Treponema_lecithinolyticum	Treponema_lecithinolyticum	0.999851	0.860802	6.47397e-05	0.0650969	not significant
k__Bacteria|p__Spirochaetes|c__Spirochaetia|o__Spirochaetales|f__Spirochaetaceae|g__Treponema|s__Treponema_maltophilum	Treponema_maltophilum	0.981737	0.871374	0.00800476	0.0597954	not significant
k__Bacteria|p__Spirochaetes|c__Spirochaetia|o__Spirochaetales|f__Spirochaetaceae|g__Treponema|s__Treponema_socranskii	Treponema_socranskii	0.993476	0.42992	0.00284252	0.366612	not significant
k__Bacteria|p__Spirochaetes|c__Spirochaetia|o__Spirochaetales|f__Spirochaetaceae|g__Treponema|s__Treponema_sp_OMZ_804	Treponema_sp_OMZ_804	0.999999	0.935476	4.47364e-07	0.0289672	not significant
k__Bacteria|p__Synergistetes|c__Synergistia|o__Synergistales|f__Synergistaceae|g__Fretibacterium|s__Fretibacterium_fastidiosum	Fretibacterium_fastidiosum	0.707509	0.550036	0.150268	0.259609	not significant
k__Bacteria|p__Synergistetes|c__Synergistia|o__Synergistales|f__Synergistaceae|g__GGB10852|s__GGB10852_SGB17523	GGB10852_SGB17523	0.914657	0.510988	0.0387415	0.291589	not significant
k__Bacteria|p__Tenericutes|c__Mollicutes|o__Mycoplasmatales|f__Mycoplasmataceae|g__GGB4333|s__GGB4333_SGB5935	GGB4333_SGB5935	0.510402	0.447334	0.292088	0.349368	not significant

## Sheet: High_vs_Medium-m3
X.clade_name	Binary_name	pvals1	pvals2	nlog10pvals1	nlog10pvals2	plot_property
k__Bacteria|p__Actinobacteria|c__Actinobacteria|o__Actinomycetales|f__Actinomycetaceae|g__Actinobaculum|s__Actinobaculum_sp_oral_taxon_183	Actinobaculum_sp_oral_taxon_183	0.360358	0.169717	0.443266	0.770275	not significant
k__Bacteria|p__Actinobacteria|c__Actinobacteria|o__Actinomycetales|f__Actinomycetaceae|g__Actinomyces|s__Actinomyces_graevenitzii	Actinomyces_graevenitzii	0.644465	0.330865	0.190801	0.480349	not significant
k__Bacteria|p__Actinobacteria|c__Actinobacteria|o__Actinomycetales|f__Actinomycetaceae|g__Actinomyces|s__Actinomyces_hongkongensis	Actinomyces_hongkongensis	0.644465	0.234533	0.190801	0.629796	not significant
k__Bacteria|p__Actinobacteria|c__Actinobacteria|o__Actinomycetales|f__Actinomycetaceae|g__Actinomyces|s__Actinomyces_johnsonii	Actinomyces_johnsonii	0.917559	0.467944	0.0373662	0.329806	not significant
k__Bacteria|p__Actinobacteria|c__Actinobacteria|o__Actinomycetales|f__Actinomycetaceae|g__Actinomyces|s__Actinomyces_massiliensis	Actinomyces_massiliensis	0.917559	0.400249	0.0373662	0.397669	not significant
k__Bacteria|p__Actinobacteria|c__Actinobacteria|o__Actinomycetales|f__Actinomycetaceae|g__Actinomyces|s__Actinomyces_naeslundii	Actinomyces_naeslundii	0.644465	0.454575	0.190801	0.342394	not significant
k__Bacteria|p__Actinobacteria|c__Actinobacteria|o__Actinomycetales|f__Actinomycetaceae|g__Actinomyces|s__Actinomyces_odontolyticus	Actinomyces_odontolyticus	0.492978	0.577722	0.307172	0.238281	not significant
k__Bacteria|p__Actinobacteria|c__Actinobacteria|o__Actinomycetales|f__Actinomycetaceae|g__Actinomyces|s__Actinomyces_oris	Actinomyces_oris	0.795273	0.700699	0.0994836	0.154469	not significant
k__Bacteria|p__Actinobacteria|c__Actinobacteria|o__Actinomycetales|f__Actinomycetaceae|g__Actinomyces|s__Actinomyces_sp_HMSC035G02	Actinomyces_sp_HMSC035G02	0.360358	0.677229	0.443266	0.169265	not significant
k__Bacteria|p__Actinobacteria|c__Actinobacteria|o__Actinomycetales|f__Actinomycetaceae|g__Actinomyces|s__Actinomyces_sp_HPA0247	Actinomyces_sp_HPA0247	0.982796	0.806478	0.00753642	0.0934077	not significant
k__Bacteria|p__Actinobacteria|c__Actinobacteria|o__Actinomycetales|f__Actinomycetaceae|g__Actinomyces|s__Actinomyces_sp_ICM47	Actinomyces_sp_ICM47	0.917559	0.85678	0.0373662	0.0671308	not significant
k__Bacteria|p__Actinobacteria|c__Actinobacteria|o__Actinomycetales|f__Actinomycetaceae|g__Actinomyces|s__Actinomyces_sp_S6_Spd3	Actinomyces_sp_S6_Spd3	0.492978	0.477605	0.307172	0.320931	not significant
k__Bacteria|p__Actinobacteria|c__Actinobacteria|o__Actinomycetales|f__Actinomycetaceae|g__Actinomyces|s__Actinomyces_sp_oral_taxon_180	Actinomyces_sp_oral_taxon_180	0.999206	0.729522	0.000344797	0.136962	not significant
k__Bacteria|p__Actinobacteria|c__Actinobacteria|o__Actinomycetales|f__Actinomycetaceae|g__Actinomyces|s__Actinomyces_sp_oral_taxon_181	Actinomyces_sp_oral_taxon_181	0.360358	0.893787	0.443266	0.0487658	not significant
k__Bacteria|p__Actinobacteria|c__Actinobacteria|o__Actinomycetales|f__Actinomycetaceae|g__Actinomyces|s__Actinomyces_sp_oral_taxon_414	Actinomyces_sp_oral_taxon_414	0.492978	0.152347	0.307172	0.817167	not significant
k__Bacteria|p__Actinobacteria|c__Actinobacteria|o__Actinomycetales|f__Actinomycetaceae|g__Actinomyces|s__Actinomyces_sp_oral_taxon_448	Actinomyces_sp_oral_taxon_448	0.795273	0.467944	0.0994836	0.329806	not significant
k__Bacteria|p__Actinobacteria|c__Actinobacteria|o__Actinomycetales|f__Actinomycetaceae|g__Actinomyces|s__Actinomyces_sp_oral_taxon_897	Actinomyces_sp_oral_taxon_897	0.360358	0.199799	0.443266	0.699407	not significant
k__Bacteria|p__Actinobacteria|c__Actinobacteria|o__Bifidobacteriales|f__Bifidobacteriaceae|g__Alloscardovia|s__Alloscardovia_omnicolens	Alloscardovia_omnicolens	0.999206	0.679956	0.000344797	0.167519	not significant
k__Bacteria|p__Actinobacteria|c__Actinobacteria|o__Bifidobacteriales|f__Bifidobacteriaceae|g__Bifidobacterium|s__Bifidobacterium_dentium	Bifidobacterium_dentium	0.644465	0.327322	0.190801	0.485025	not significant
k__Bacteria|p__Actinobacteria|c__Actinobacteria|o__Bifidobacteriales|f__Bifidobacteriaceae|g__Bifidobacterium|s__Bifidobacterium_longum	Bifidobacterium_longum	0.492978	0.133494	0.307172	0.874538	not significant
k__Bacteria|p__Actinobacteria|c__Actinobacteria|o__Bifidobacteriales|f__Bifidobacteriaceae|g__Parascardovia|s__Parascardovia_denticolens	Parascardovia_denticolens	0.917559	0.775365	0.0373662	0.110494	not significant
k__Bacteria|p__Actinobacteria|c__Actinobacteria|o__Bifidobacteriales|f__Bifidobacteriaceae|g__Scardovia|s__Scardovia_wiggsiae	Scardovia_wiggsiae	0.917559	0.543064	0.0373662	0.265149	not significant
k__Bacteria|p__Actinobacteria|c__Actinobacteria|o__Corynebacteriales|f__Corynebacteriaceae|g__Corynebacterium|s__Corynebacterium_argentoratense	Corynebacterium_argentoratense	0.644465	0.222484	0.190801	0.6527	not significant
k__Bacteria|p__Actinobacteria|c__Actinobacteria|o__Corynebacteriales|f__Corynebacteriaceae|g__Corynebacterium|s__Corynebacterium_durum	Corynebacterium_durum	0.917559	0.464335	0.0373662	0.333169	not significant
k__Bacteria|p__Actinobacteria|c__Actinobacteria|o__Corynebacteriales|f__Corynebacteriaceae|g__Corynebacterium|s__Corynebacterium_matruchotii	Corynebacterium_matruchotii	0.917559	0.968704	0.0373662	0.0138089	not significant
k__Bacteria|p__Actinobacteria|c__Actinobacteria|o__Micrococcales|f__Micrococcaceae|g__Rothia|s__Rothia_aeria	Rothia_aeria	0.644465	0.904865	0.190801	0.043416	not significant
k__Bacteria|p__Actinobacteria|c__Actinobacteria|o__Micrococcales|f__Micrococcaceae|g__Rothia|s__Rothia_dentocariosa	Rothia_dentocariosa	0.999206	0.974977	0.000344797	0.0110056	not significant
k__Bacteria|p__Actinobacteria|c__Actinobacteria|o__Micrococcales|f__Micrococcaceae|g__Rothia|s__Rothia_mucilaginosa	Rothia_mucilaginosa	0.795273	0.807959	0.0994836	0.0926105	not significant
k__Bacteria|p__Actinobacteria|c__Actinobacteria|o__Propionibacteriales|f__Propionibacteriaceae|g__Propionibacterium|s__Propionibacterium_acidifaciens	Propionibacterium_acidifaciens	0.999206	0.606492	0.000344797	0.217175	not significant
k__Bacteria|p__Actinobacteria|c__Actinobacteria|o__Propionibacteriales|f__Propionibacteriaceae|g__Pseudopropionibacterium|s__Pseudopropionibacterium_propionicum	Pseudopropionibacterium_propionicum	0.795273	0.738571	0.0994836	0.131608	not significant
k__Bacteria|p__Actinobacteria|c__Coriobacteriia|o__Coriobacteriales|f__Atopobiaceae|g__Atopobium|s__Atopobium_parvulum	Atopobium_parvulum	0.795273	0.310998	0.0994836	0.507243	not significant
k__Bacteria|p__Actinobacteria|c__Coriobacteriia|o__Coriobacteriales|f__Atopobiaceae|g__Atopobium|s__Atopobium_rimae	Atopobium_rimae	0.795273	0.782918	0.0994836	0.106284	not significant
k__Bacteria|p__Actinobacteria|c__Coriobacteriia|o__Coriobacteriales|f__Atopobiaceae|g__Olsenella|s__Olsenella_profusa	Olsenella_profusa	0.999206	0.750706	0.000344797	0.12453	not significant
k__Bacteria|p__Actinobacteria|c__Coriobacteriia|o__Coriobacteriales|f__Atopobiaceae|g__Olsenella|s__Olsenella_uli	Olsenella_uli	0.252754	0.348744	0.597301	0.457493	not significant
k__Bacteria|p__Actinobacteria|c__Coriobacteriia|o__Eggerthellales|f__Eggerthellaceae|g__Slackia|s__Slackia_exigua	Slackia_exigua	0.795273	0.81495	0.0994836	0.0888691	not significant
k__Bacteria|p__Bacteroidetes|c__Bacteroidetes_unclassified|o__Bacteroidetes_unclassified|f__Bacteroidetes_unclassified|g__Bacteroidetes_unclassified|s__Bacteroidetes_oral_taxon_274	Bacteroidetes_oral_taxon_274	0.982796	0.645931	0.00753642	0.189814	not significant
k__Bacteria|p__Bacteroidetes|c__Bacteroidia|o__Bacteroidales|f__Porphyromonadaceae|g__Porphyromonas|s__Porphyromonas_catoniae	Porphyromonas_catoniae	0.492978	0.23336	0.307172	0.631974	not significant
k__Bacteria|p__Bacteroidetes|c__Bacteroidia|o__Bacteroidales|f__Porphyromonadaceae|g__Porphyromonas|s__Porphyromonas_endodontalis	Porphyromonas_endodontalis	0.360358	0.492959	0.443266	0.307189	not significant
k__Bacteria|p__Bacteroidetes|c__Bacteroidia|o__Bacteroidales|f__Porphyromonadaceae|g__Porphyromonas|s__Porphyromonas_gingivalis	Porphyromonas_gingivalis	0.644465	0.324272	0.190801	0.48909	not significant
k__Bacteria|p__Bacteroidetes|c__Bacteroidia|o__Bacteroidales|f__Porphyromonadaceae|g__Porphyromonas|s__Porphyromonas_somerae	Porphyromonas_somerae	0.360358	0.286042	0.443266	0.54357	not significant
k__Bacteria|p__Bacteroidetes|c__Bacteroidia|o__Bacteroidales|f__Porphyromonadaceae|g__Porphyromonas|s__Porphyromonas_sp_oral_taxon_278	Porphyromonas_sp_oral_taxon_278	0.170833	0.0557558	0.767428	1.25371	not significant
k__Bacteria|p__Bacteroidetes|c__Bacteroidia|o__Bacteroidales|f__Prevotellaceae|g__Alloprevotella|s__Alloprevotella_rava	Alloprevotella_rava	0.917559	0.489623	0.0373662	0.310138	not significant
k__Bacteria|p__Bacteroidetes|c__Bacteroidia|o__Bacteroidales|f__Prevotellaceae|g__Alloprevotella|s__Alloprevotella_tannerae	Alloprevotella_tannerae	0.042225	0.261402	1.37443	0.582691	enriched
k__Bacteria|p__Bacteroidetes|c__Bacteroidia|o__Bacteroidales|f__Prevotellaceae|g__Alloprevotella|s__Prevotella_sp_oral_taxon_473	Prevotella_sp_oral_taxon_473	0.644465	0.144065	0.190801	0.841442	not significant
k__Bacteria|p__Bacteroidetes|c__Bacteroidia|o__Bacteroidales|f__Prevotellaceae|g__Prevotella|s__Prevotella_baroniae	Prevotella_baroniae	0.111242	0.0355035	0.953732	1.44973	enriched
k__Bacteria|p__Bacteroidetes|c__Bacteroidia|o__Bacteroidales|f__Prevotellaceae|g__Prevotella|s__Prevotella_buccae	Prevotella_buccae	0.492978	0.181179	0.307172	0.741893	not significant
k__Bacteria|p__Bacteroidetes|c__Bacteroidia|o__Bacteroidales|f__Prevotellaceae|g__Prevotella|s__Prevotella_dentalis	Prevotella_dentalis	0.492978	0.190726	0.307172	0.71959	not significant
k__Bacteria|p__Bacteroidetes|c__Bacteroidia|o__Bacteroidales|f__Prevotellaceae|g__Prevotella|s__Prevotella_denticola	Prevotella_denticola	0.795273	0.981191	0.0994836	0.00824652	not significant
k__Bacteria|p__Bacteroidetes|c__Bacteroidia|o__Bacteroidales|f__Prevotellaceae|g__Prevotella|s__Prevotella_histicola	Prevotella_histicola	0.360358	0.229744	0.443266	0.638755	not significant
k__Bacteria|p__Bacteroidetes|c__Bacteroidia|o__Bacteroidales|f__Prevotellaceae|g__Prevotella|s__Prevotella_intermedia	Prevotella_intermedia	0.170833	0.164486	0.767428	0.78387	not significant
k__Bacteria|p__Bacteroidetes|c__Bacteroidia|o__Bacteroidales|f__Prevotellaceae|g__Prevotella|s__Prevotella_jejuni	Prevotella_jejuni	0.644465	0.566427	0.190801	0.246856	not significant
k__Bacteria|p__Bacteroidetes|c__Bacteroidia|o__Bacteroidales|f__Prevotellaceae|g__Prevotella|s__Prevotella_loescheii	Prevotella_loescheii	0.492978	0.0849429	0.307172	1.07087	not significant
k__Bacteria|p__Bacteroidetes|c__Bacteroidia|o__Bacteroidales|f__Prevotellaceae|g__Prevotella|s__Prevotella_maculosa	Prevotella_maculosa	0.982796	0.455891	0.00753642	0.341139	not significant
k__Bacteria|p__Bacteroidetes|c__Bacteroidia|o__Bacteroidales|f__Prevotellaceae|g__Prevotella|s__Prevotella_melaninogenica	Prevotella_melaninogenica	0.917559	0.78376	0.0373662	0.105817	not significant
k__Bacteria|p__Bacteroidetes|c__Bacteroidia|o__Bacteroidales|f__Prevotellaceae|g__Prevotella|s__Prevotella_multiformis	Prevotella_multiformis	0.492978	0.185131	0.307172	0.732521	not significant
k__Bacteria|p__Bacteroidetes|c__Bacteroidia|o__Bacteroidales|f__Prevotellaceae|g__Prevotella|s__Prevotella_nigrescens	Prevotella_nigrescens	0.252754	0.198955	0.597301	0.701245	not significant
k__Bacteria|p__Bacteroidetes|c__Bacteroidia|o__Bacteroidales|f__Prevotellaceae|g__Prevotella|s__Prevotella_oralis	Prevotella_oralis	0.982796	0.301366	0.00753642	0.520906	not significant
k__Bacteria|p__Bacteroidetes|c__Bacteroidia|o__Bacteroidales|f__Prevotellaceae|g__Prevotella|s__Prevotella_oris	Prevotella_oris	0.917559	0.831502	0.0373662	0.0801367	not significant
k__Bacteria|p__Bacteroidetes|c__Bacteroidia|o__Bacteroidales|f__Prevotellaceae|g__Prevotella|s__Prevotella_oulorum	Prevotella_oulorum	0.795273	0.475416	0.0994836	0.322927	not significant
k__Bacteria|p__Bacteroidetes|c__Bacteroidia|o__Bacteroidales|f__Prevotellaceae|g__Prevotella|s__Prevotella_pallens	Prevotella_pallens	0.795273	0.783749	0.0994836	0.105823	not significant
k__Bacteria|p__Bacteroidetes|c__Bacteroidia|o__Bacteroidales|f__Prevotellaceae|g__Prevotella|s__Prevotella_pleuritidis	Prevotella_pleuritidis	0.982796	0.532231	0.00753642	0.2739	not significant
k__Bacteria|p__Bacteroidetes|c__Bacteroidia|o__Bacteroidales|f__Prevotellaceae|g__Prevotella|s__Prevotella_salivae	Prevotella_salivae	0.492978	0.165177	0.307172	0.78205	not significant
k__Bacteria|p__Bacteroidetes|c__Bacteroidia|o__Bacteroidales|f__Prevotellaceae|g__Prevotella|s__Prevotella_scopos	Prevotella_scopos	0.795273	0.552357	0.0994836	0.25778	not significant
k__Bacteria|p__Bacteroidetes|c__Bacteroidia|o__Bacteroidales|f__Prevotellaceae|g__Prevotella|s__Prevotella_shahii	Prevotella_shahii	0.644465	0.207036	0.190801	0.683955	not significant
k__Bacteria|p__Bacteroidetes|c__Bacteroidia|o__Bacteroidales|f__Prevotellaceae|g__Prevotella|s__Prevotella_sp_F0091	Prevotella_sp_F0091	0.795273	0.600714	0.0994836	0.221332	not significant
k__Bacteria|p__Bacteroidetes|c__Bacteroidia|o__Bacteroidales|f__Prevotellaceae|g__Prevotella|s__Prevotella_sp_oral_taxon_299	Prevotella_sp_oral_taxon_299	0.795273	0.117472	0.0994836	0.930064	not significant
k__Bacteria|p__Bacteroidetes|c__Bacteroidia|o__Bacteroidales|f__Prevotellaceae|g__Prevotella|s__Prevotella_sp_oral_taxon_306	Prevotella_sp_oral_taxon_306	0.917559	0.513904	0.0373662	0.289118	not significant
k__Bacteria|p__Bacteroidetes|c__Bacteroidia|o__Bacteroidales|f__Prevotellaceae|g__Prevotella|s__Prevotella_veroralis	Prevotella_veroralis	0.999206	1	0.000344797	0	not significant
k__Bacteria|p__Bacteroidetes|c__Bacteroidia|o__Bacteroidales|f__Tannerellaceae|g__Tannerella|s__Tannerella_forsythia	Tannerella_forsythia	0.795273	0.574103	0.0994836	0.24101	not significant
k__Bacteria|p__Bacteroidetes|c__Bacteroidia|o__Bacteroidales|f__Tannerellaceae|g__Tannerella|s__Tannerella_sp_oral_taxon_808	Tannerella_sp_oral_taxon_808	0.795273	0.276586	0.0994836	0.55817	not significant
k__Bacteria|p__Bacteroidetes|c__Bacteroidia|o__Bacteroidales|f__Tannerellaceae|g__Tannerella|s__Tannerella_sp_oral_taxon_HOT_286	Tannerella_sp_oral_taxon_HOT_286	0.917559	0.560876	0.0373662	0.251133	not significant
k__Bacteria|p__Bacteroidetes|c__Flavobacteriia|o__Flavobacteriales|f__Flavobacteriaceae|g__Capnocytophaga|s__Capnocytophaga_gingivalis	Capnocytophaga_gingivalis	0.795273	0.559729	0.0994836	0.252022	not significant
k__Bacteria|p__Bacteroidetes|c__Flavobacteriia|o__Flavobacteriales|f__Flavobacteriaceae|g__Capnocytophaga|s__Capnocytophaga_granulosa	Capnocytophaga_granulosa	0.917559	0.59702	0.0373662	0.224011	not significant
k__Bacteria|p__Bacteroidetes|c__Flavobacteriia|o__Flavobacteriales|f__Flavobacteriaceae|g__Capnocytophaga|s__Capnocytophaga_leadbetteri	Capnocytophaga_leadbetteri	0.982796	0.885648	0.00753642	0.052739	not significant
k__Bacteria|p__Bacteroidetes|c__Flavobacteriia|o__Flavobacteriales|f__Flavobacteriaceae|g__Capnocytophaga|s__Capnocytophaga_ochracea	Capnocytophaga_ochracea	0.795273	0.882276	0.0994836	0.0543957	not significant
k__Bacteria|p__Bacteroidetes|c__Flavobacteriia|o__Flavobacteriales|f__Flavobacteriaceae|g__Capnocytophaga|s__Capnocytophaga_sp_oral_taxon_332	Capnocytophaga_sp_oral_taxon_332	0.982796	0.686195	0.00753642	0.163553	not significant
k__Bacteria|p__Bacteroidetes|c__Flavobacteriia|o__Flavobacteriales|f__Flavobacteriaceae|g__Capnocytophaga|s__Capnocytophaga_sputigena	Capnocytophaga_sputigena	0.170833	0.37143	0.767428	0.430123	not significant
k__Bacteria|p__Firmicutes|c__Bacilli|o__Bacillales|f__Bacillales_unclassified|g__Gemella|s__Gemella_haemolysans	Gemella_haemolysans	0.917559	0.773632	0.0373662	0.111465	not significant
k__Bacteria|p__Firmicutes|c__Bacilli|o__Bacillales|f__Bacillales_unclassified|g__Gemella|s__Gemella_morbillorum	Gemella_morbillorum	0.795273	0.406195	0.0994836	0.391265	not significant
k__Bacteria|p__Firmicutes|c__Bacilli|o__Bacillales|f__Bacillales_unclassified|g__Gemella|s__Gemella_sanguinis	Gemella_sanguinis	0.644465	0.50479	0.190801	0.296889	not significant
k__Bacteria|p__Firmicutes|c__Bacilli|o__Lactobacillales|f__Aerococcaceae|g__Abiotrophia|s__Abiotrophia_defectiva	Abiotrophia_defectiva	0.170833	0.0473028	0.767428	1.32511	enriched
k__Bacteria|p__Firmicutes|c__Bacilli|o__Lactobacillales|f__Aerococcaceae|g__Abiotrophia|s__Abiotrophia_sp_HMSC24B09	Abiotrophia_sp_HMSC24B09	0.0698397	0.0663084	1.1559	1.17843	not significant
k__Bacteria|p__Firmicutes|c__Bacilli|o__Lactobacillales|f__Carnobacteriaceae|g__Granulicatella|s__Granulicatella_adiacens	Granulicatella_adiacens	0.917559	0.374613	0.0373662	0.426418	not significant
k__Bacteria|p__Firmicutes|c__Bacilli|o__Lactobacillales|f__Carnobacteriaceae|g__Granulicatella|s__Granulicatella_elegans	Granulicatella_elegans	0.982796	0.97979	0.00753642	0.00886698	not significant
k__Bacteria|p__Firmicutes|c__Bacilli|o__Lactobacillales|f__Lactobacillaceae|g__Lactobacillus|s__Lactobacillus_fermentum	Lactobacillus_fermentum	0.999999	0.605677	3.61247e-07	0.217759	not significant
k__Bacteria|p__Firmicutes|c__Bacilli|o__Lactobacillales|f__Streptococcaceae|g__Streptococcus|s__Streptococcus_anginosus_group	Streptococcus_anginosus_group	0.917559	0.650837	0.0373662	0.186528	not significant
k__Bacteria|p__Firmicutes|c__Bacilli|o__Lactobacillales|f__Streptococcaceae|g__Streptococcus|s__Streptococcus_australis	Streptococcus_australis	0.795273	0.597662	0.0994836	0.223545	not significant
k__Bacteria|p__Firmicutes|c__Bacilli|o__Lactobacillales|f__Streptococcaceae|g__Streptococcus|s__Streptococcus_cristatus	Streptococcus_cristatus	0.795273	0.668829	0.0994836	0.174685	not significant
k__Bacteria|p__Firmicutes|c__Bacilli|o__Lactobacillales|f__Streptococcaceae|g__Streptococcus|s__Streptococcus_gordonii	Streptococcus_gordonii	0.917559	0.943096	0.0373662	0.0254442	not significant
k__Bacteria|p__Firmicutes|c__Bacilli|o__Lactobacillales|f__Streptococcaceae|g__Streptococcus|s__Streptococcus_infantis	Streptococcus_infantis	0.492978	0.49465	0.307172	0.305702	not significant
k__Bacteria|p__Firmicutes|c__Bacilli|o__Lactobacillales|f__Streptococcaceae|g__Streptococcus|s__Streptococcus_mitis	Streptococcus_mitis	0.644465	0.556495	0.190801	0.254538	not significant
k__Bacteria|p__Firmicutes|c__Bacilli|o__Lactobacillales|f__Streptococcaceae|g__Streptococcus|s__Streptococcus_oralis	Streptococcus_oralis	0.360358	0.60477	0.443266	0.21841	not significant
k__Bacteria|p__Firmicutes|c__Bacilli|o__Lactobacillales|f__Streptococcaceae|g__Streptococcus|s__Streptococcus_parasanguinis	Streptococcus_parasanguinis	0.360358	0.342759	0.443266	0.465012	not significant
k__Bacteria|p__Firmicutes|c__Bacilli|o__Lactobacillales|f__Streptococcaceae|g__Streptococcus|s__Streptococcus_salivarius	Streptococcus_salivarius	0.492978	0.514492	0.307172	0.288622	not significant
k__Bacteria|p__Firmicutes|c__Bacilli|o__Lactobacillales|f__Streptococcaceae|g__Streptococcus|s__Streptococcus_sanguinis	Streptococcus_sanguinis	0.795273	0.581608	0.0994836	0.23537	not significant
k__Bacteria|p__Firmicutes|c__Bacilli|o__Lactobacillales|f__Streptococcaceae|g__Streptococcus|s__Streptococcus_sp_A12	Streptococcus_sp_A12	0.360358	0.376435	0.443266	0.42431	not significant
k__Bacteria|p__Firmicutes|c__Bacilli|o__Lactobacillales|f__Streptococcaceae|g__Streptococcus|s__Streptococcus_sp_F0442	Streptococcus_sp_F0442	0.999999	0.556711	3.61247e-07	0.25437	not significant
k__Bacteria|p__Firmicutes|c__Bacilli|o__Lactobacillales|f__Streptococcaceae|g__Streptococcus|s__Streptococcus_sp_HMSC034E03	Streptococcus_sp_HMSC034E03	0.982796	0.427097	0.00753642	0.369474	not significant
k__Bacteria|p__Firmicutes|c__Bacilli|o__Lactobacillales|f__Streptococcaceae|g__Streptococcus|s__Streptococcus_sp_HMSC067H01	Streptococcus_sp_HMSC067H01	0.999999	0.955251	3.61247e-07	0.0198827	not significant
k__Bacteria|p__Firmicutes|c__Bacilli|o__Lactobacillales|f__Streptococcaceae|g__Streptococcus|s__Streptococcus_vestibularis	Streptococcus_vestibularis	0.982796	0.780705	0.00753642	0.107513	not significant
k__Bacteria|p__Firmicutes|c__Clostridia|o__Clostridiales|f__Clostridiales_Family_XIII_Incertae_Sedis|g__Clostridiales_Family_XIII_Incertae_Sedis_unclassified|s__Eubacterium_brachy	Eubacterium_brachy	0.252754	0.0889495	0.597301	1.05086	not significant
k__Bacteria|p__Firmicutes|c__Clostridia|o__Clostridiales|f__Clostridiales_Family_XIII_Incertae_Sedis|g__Clostridiales_Family_XIII_Incertae_Sedis_unclassified|s__Eubacterium_infirmum	Eubacterium_infirmum	0.644465	0.139766	0.190801	0.854598	not significant
k__Bacteria|p__Firmicutes|c__Clostridia|o__Clostridiales|f__Clostridiales_Family_XIII_Incertae_Sedis|g__Clostridiales_Family_XIII_Incertae_Sedis_unclassified|s__Eubacterium_sulci	Eubacterium_sulci	0.492978	0.456092	0.307172	0.340948	not significant
k__Bacteria|p__Firmicutes|c__Clostridia|o__Clostridiales|f__Clostridiales_Family_XIII_Incertae_Sedis|g__Mogibacterium|s__Mogibacterium_diversum	Mogibacterium_diversum	0.917559	0.860473	0.0373662	0.0652628	not significant
k__Bacteria|p__Firmicutes|c__Clostridia|o__Clostridiales|f__Lachnospiraceae|g__Lachnoanaerobaculum|s__Lachnoanaerobaculum_saburreum	Lachnoanaerobaculum_saburreum	0.982796	0.592961	0.00753642	0.226974	not significant
k__Bacteria|p__Firmicutes|c__Clostridia|o__Clostridiales|f__Lachnospiraceae|g__Lachnospiraceae_unclassified|s__Lachnospiraceae_bacterium_oral_taxon_096	Lachnospiraceae_bacterium_oral_taxon_096	0.982796	0.604387	0.00753642	0.218685	not significant
k__Bacteria|p__Firmicutes|c__Clostridia|o__Clostridiales|f__Lachnospiraceae|g__Oribacterium|s__Oribacterium_asaccharolyticum	Oribacterium_asaccharolyticum	0.644465	0.212125	0.190801	0.673407	not significant
k__Bacteria|p__Firmicutes|c__Clostridia|o__Clostridiales|f__Lachnospiraceae|g__Oribacterium|s__Oribacterium_parvum	Oribacterium_parvum	0.795273	0.911117	0.0994836	0.040426	not significant
k__Bacteria|p__Firmicutes|c__Clostridia|o__Clostridiales|f__Lachnospiraceae|g__Oribacterium|s__Oribacterium_sinus	Oribacterium_sinus	0.917559	0.595155	0.0373662	0.22537	not significant
k__Bacteria|p__Firmicutes|c__Clostridia|o__Clostridiales|f__Lachnospiraceae|g__Oribacterium|s__Oribacterium_sp_oral_taxon_078	Oribacterium_sp_oral_taxon_078	0.644465	0.148934	0.190801	0.827006	not significant
k__Bacteria|p__Firmicutes|c__Clostridia|o__Clostridiales|f__Lachnospiraceae|g__Stomatobaculum|s__Stomatobaculum_longum	Stomatobaculum_longum	0.360358	0.869116	0.443266	0.0609222	not significant
k__Bacteria|p__Firmicutes|c__Clostridia|o__Clostridiales|f__Peptostreptococcaceae|g__Filifactor|s__Filifactor_alocis	Filifactor_alocis	0.917559	0.312105	0.0373662	0.505699	not significant
k__Bacteria|p__Firmicutes|c__Erysipelotrichia|o__Erysipelotrichales|f__Erysipelotrichaceae|g__Bulleidia|s__Bulleidia_extructa	Bulleidia_extructa	0.982796	0.452651	0.00753642	0.344237	not significant
k__Bacteria|p__Firmicutes|c__Erysipelotrichia|o__Erysipelotrichales|f__Erysipelotrichaceae|g__Solobacterium|s__Solobacterium_moorei	Solobacterium_moorei	0.644465	0.395628	0.190801	0.402713	not significant
k__Bacteria|p__Firmicutes|c__Negativicutes|o__Selenomonadales|f__Selenomonadaceae|g__Centipeda|s__Centipeda_periodontii	Centipeda_periodontii	0.999999	0.54449	3.61247e-07	0.26401	not significant
k__Bacteria|p__Firmicutes|c__Negativicutes|o__Selenomonadales|f__Selenomonadaceae|g__Mitsuokella|s__Mitsuokella_sp_oral_taxon_131	Mitsuokella_sp_oral_taxon_131	0.982796	0.397441	0.00753642	0.400728	not significant
k__Bacteria|p__Firmicutes|c__Negativicutes|o__Selenomonadales|f__Selenomonadaceae|g__Selenomonas|s__Selenomonas_flueggei	Selenomonas_flueggei	0.360358	0.394823	0.443266	0.403598	not significant
k__Bacteria|p__Firmicutes|c__Negativicutes|o__Selenomonadales|f__Selenomonadaceae|g__Selenomonas|s__Selenomonas_infelix	Selenomonas_infelix	0.917559	0.288215	0.0373662	0.540283	not significant
k__Bacteria|p__Firmicutes|c__Negativicutes|o__Selenomonadales|f__Selenomonadaceae|g__Selenomonas|s__Selenomonas_noxia	Selenomonas_noxia	0.360358	0.127221	0.443266	0.895441	not significant
k__Bacteria|p__Firmicutes|c__Negativicutes|o__Selenomonadales|f__Selenomonadaceae|g__Selenomonas|s__Selenomonas_sp_oral_taxon_126	Selenomonas_sp_oral_taxon_126	0.917559	0.882392	0.0373662	0.0543387	not significant
k__Bacteria|p__Firmicutes|c__Negativicutes|o__Selenomonadales|f__Selenomonadaceae|g__Selenomonas|s__Selenomonas_sputigena	Selenomonas_sputigena	0.917559	0.918297	0.0373662	0.0370166	not significant
k__Bacteria|p__Firmicutes|c__Negativicutes|o__Veillonellales|f__Veillonellaceae|g__Anaeroglobus|s__Anaeroglobus_geminatus	Anaeroglobus_geminatus	0.170833	0.0870841	0.767428	1.06006	not significant
k__Bacteria|p__Firmicutes|c__Negativicutes|o__Veillonellales|f__Veillonellaceae|g__Dialister|s__Dialister_invisus	Dialister_invisus	0.252754	0.104543	0.597301	0.980706	not significant
k__Bacteria|p__Firmicutes|c__Negativicutes|o__Veillonellales|f__Veillonellaceae|g__Dialister|s__Dialister_pneumosintes	Dialister_pneumosintes	0.917559	0.370986	0.0373662	0.430643	not significant
k__Bacteria|p__Firmicutes|c__Negativicutes|o__Veillonellales|f__Veillonellaceae|g__Megasphaera|s__Megasphaera_micronuciformis	Megasphaera_micronuciformis	0.170833	0.174903	0.767428	0.757203	not significant
k__Bacteria|p__Firmicutes|c__Negativicutes|o__Veillonellales|f__Veillonellaceae|g__Veillonella|s__Veillonella_atypica	Veillonella_atypica	0.492978	0.180003	0.307172	0.744721	not significant
k__Bacteria|p__Firmicutes|c__Negativicutes|o__Veillonellales|f__Veillonellaceae|g__Veillonella|s__Veillonella_dispar	Veillonella_dispar	0.360358	0.330926	0.443266	0.48027	not significant
k__Bacteria|p__Firmicutes|c__Negativicutes|o__Veillonellales|f__Veillonellaceae|g__Veillonella|s__Veillonella_infantium	Veillonella_infantium	0.982796	0.74189	0.00753642	0.129661	not significant
k__Bacteria|p__Firmicutes|c__Negativicutes|o__Veillonellales|f__Veillonellaceae|g__Veillonella|s__Veillonella_parvula	Veillonella_parvula	0.795273	0.981234	0.0994836	0.00822742	not significant
k__Bacteria|p__Firmicutes|c__Negativicutes|o__Veillonellales|f__Veillonellaceae|g__Veillonella|s__Veillonella_rogosae	Veillonella_rogosae	0.999999	0.878923	3.61247e-07	0.0560491	not significant
k__Bacteria|p__Firmicutes|c__Negativicutes|o__Veillonellales|f__Veillonellaceae|g__Veillonella|s__Veillonella_sp_T11011_6	Veillonella_sp_T11011_6	0.999206	0.77219	0.000344797	0.112276	not significant
k__Bacteria|p__Firmicutes|c__Negativicutes|o__Veillonellales|f__Veillonellaceae|g__Veillonella|s__Veillonella_tobetsuensis	Veillonella_tobetsuensis	0.917559	0.573572	0.0373662	0.241412	not significant
k__Bacteria|p__Firmicutes|c__Tissierellia|o__Tissierellales|f__Peptoniphilaceae|g__Parvimonas|s__Parvimonas_micra	Parvimonas_micra	0.982796	0.570927	0.00753642	0.243419	not significant
k__Bacteria|p__Fusobacteria|c__Fusobacteriia|o__Fusobacteriales|f__Fusobacteriaceae|g__Fusobacterium|s__Fusobacterium_nucleatum	Fusobacterium_nucleatum	0.644465	0.644812	0.190801	0.190567	not significant
k__Bacteria|p__Fusobacteria|c__Fusobacteriia|o__Fusobacteriales|f__Fusobacteriaceae|g__Fusobacterium|s__Fusobacterium_periodonticum	Fusobacterium_periodonticum	0.492978	0.258461	0.307172	0.587605	not significant
k__Bacteria|p__Fusobacteria|c__Fusobacteriia|o__Fusobacteriales|f__Leptotrichiaceae|g__Leptotrichia|s__Leptotrichia_buccalis	Leptotrichia_buccalis	0.917559	0.854189	0.0373662	0.0684459	not significant
k__Bacteria|p__Fusobacteria|c__Fusobacteriia|o__Fusobacteriales|f__Leptotrichiaceae|g__Leptotrichia|s__Leptotrichia_hofstadii	Leptotrichia_hofstadii	0.982796	0.763375	0.00753642	0.117262	not significant
k__Bacteria|p__Fusobacteria|c__Fusobacteriia|o__Fusobacteriales|f__Leptotrichiaceae|g__Leptotrichia|s__Leptotrichia_sp_oral_taxon_212	Leptotrichia_sp_oral_taxon_212	0.795273	0.343055	0.0994836	0.464636	not significant
k__Bacteria|p__Fusobacteria|c__Fusobacteriia|o__Fusobacteriales|f__Leptotrichiaceae|g__Leptotrichia|s__Leptotrichia_sp_oral_taxon_215	Leptotrichia_sp_oral_taxon_215	0.795273	0.390801	0.0994836	0.408044	not significant
k__Bacteria|p__Fusobacteria|c__Fusobacteriia|o__Fusobacteriales|f__Leptotrichiaceae|g__Leptotrichia|s__Leptotrichia_sp_oral_taxon_225	Leptotrichia_sp_oral_taxon_225	0.982796	0.343648	0.00753642	0.463886	not significant
k__Bacteria|p__Fusobacteria|c__Fusobacteriia|o__Fusobacteriales|f__Leptotrichiaceae|g__Leptotrichia|s__Leptotrichia_sp_oral_taxon_498	Leptotrichia_sp_oral_taxon_498	0.917559	0.978553	0.0373662	0.00941547	not significant
k__Bacteria|p__Fusobacteria|c__Fusobacteriia|o__Fusobacteriales|f__Leptotrichiaceae|g__Leptotrichia|s__Leptotrichia_sp_oral_taxon_879	Leptotrichia_sp_oral_taxon_879	0.999999	0.752388	3.61247e-07	0.123558	not significant
k__Bacteria|p__Fusobacteria|c__Fusobacteriia|o__Fusobacteriales|f__Leptotrichiaceae|g__Leptotrichia|s__Leptotrichia_wadei	Leptotrichia_wadei	0.360358	0.336838	0.443266	0.472579	not significant
k__Bacteria|p__Proteobacteria|c__Betaproteobacteria|o__Burkholderiales|f__Burkholderiaceae|g__Lautropia|s__Lautropia_mirabilis	Lautropia_mirabilis	0.170833	0.146443	0.767428	0.834332	not significant
k__Bacteria|p__Proteobacteria|c__Betaproteobacteria|o__Burkholderiales|f__Comamonadaceae|g__Ottowia|s__Ottowia_sp_oral_taxon_894	Ottowia_sp_oral_taxon_894	0.917559	0.690082	0.0373662	0.161099	not significant
k__Bacteria|p__Proteobacteria|c__Betaproteobacteria|o__Neisseriales|f__Neisseriaceae|g__Eikenella|s__Eikenella_corrodens	Eikenella_corrodens	0.795273	0.788218	0.0994836	0.103354	not significant
k__Bacteria|p__Proteobacteria|c__Betaproteobacteria|o__Neisseriales|f__Neisseriaceae|g__Eikenella|s__Eikenella_sp_NML130454	Eikenella_sp_NML130454	0.492978	0.163922	0.307172	0.785362	not significant
k__Bacteria|p__Proteobacteria|c__Betaproteobacteria|o__Neisseriales|f__Neisseriaceae|g__Kingella|s__Kingella_denitrificans	Kingella_denitrificans	0.999206	0.568607	0.000344797	0.245188	not significant
k__Bacteria|p__Proteobacteria|c__Betaproteobacteria|o__Neisseriales|f__Neisseriaceae|g__Kingella|s__Kingella_oralis	Kingella_oralis	0.999206	0.790017	0.000344797	0.102364	not significant
k__Bacteria|p__Proteobacteria|c__Betaproteobacteria|o__Neisseriales|f__Neisseriaceae|g__Neisseria|s__Neisseria_cinerea	Neisseria_cinerea	0.795273	0.641538	0.0994836	0.192778	not significant
k__Bacteria|p__Proteobacteria|c__Betaproteobacteria|o__Neisseriales|f__Neisseriaceae|g__Neisseria|s__Neisseria_elongata	Neisseria_elongata	0.982796	0.93048	0.00753642	0.0312932	not significant
k__Bacteria|p__Proteobacteria|c__Betaproteobacteria|o__Neisseriales|f__Neisseriaceae|g__Neisseria|s__Neisseria_flavescens	Neisseria_flavescens	0.644465	0.893934	0.190801	0.0486944	not significant
k__Bacteria|p__Proteobacteria|c__Betaproteobacteria|o__Neisseriales|f__Neisseriaceae|g__Neisseria|s__Neisseria_macacae	Neisseria_macacae	0.0245782	0.0418493	1.60945	1.37831	depleted
k__Bacteria|p__Proteobacteria|c__Betaproteobacteria|o__Neisseriales|f__Neisseriaceae|g__Neisseria|s__Neisseria_mucosa	Neisseria_mucosa	0.252754	0.172576	0.597301	0.76302	not significant
k__Bacteria|p__Proteobacteria|c__Betaproteobacteria|o__Neisseriales|f__Neisseriaceae|g__Neisseria|s__Neisseria_sicca	Neisseria_sicca	0.982796	0.753773	0.00753642	0.12276	not significant
k__Bacteria|p__Proteobacteria|c__Betaproteobacteria|o__Neisseriales|f__Neisseriaceae|g__Neisseria|s__Neisseria_sp_HMSC064E01	Neisseria_sp_HMSC064E01	0.999999	0.711224	3.61247e-07	0.147994	not significant
k__Bacteria|p__Proteobacteria|c__Betaproteobacteria|o__Neisseriales|f__Neisseriaceae|g__Neisseria|s__Neisseria_sp_oral_taxon_014	Neisseria_sp_oral_taxon_014	0.252754	0.255125	0.597301	0.593248	not significant
k__Bacteria|p__Proteobacteria|c__Betaproteobacteria|o__Neisseriales|f__Neisseriaceae|g__Neisseria|s__Neisseria_subflava	Neisseria_subflava	0.170833	0.0828868	0.767428	1.08151	not significant
k__Bacteria|p__Proteobacteria|c__Deltaproteobacteria|o__Desulfobacterales|f__Desulfobulbaceae|g__Desulfobulbus|s__Desulfobulbus_oralis	Desulfobulbus_oralis	0.999206	0.471546	0.000344797	0.326476	not significant
k__Bacteria|p__Proteobacteria|c__Epsilonproteobacteria|o__Campylobacterales|f__Campylobacteraceae|g__Campylobacter|s__Campylobacter_concisus	Campylobacter_concisus	0.795273	0.75938	0.0994836	0.119541	not significant
k__Bacteria|p__Proteobacteria|c__Epsilonproteobacteria|o__Campylobacterales|f__Campylobacteraceae|g__Campylobacter|s__Campylobacter_gracilis	Campylobacter_gracilis	0.492978	0.548821	0.307172	0.260569	not significant
k__Bacteria|p__Proteobacteria|c__Epsilonproteobacteria|o__Campylobacterales|f__Campylobacteraceae|g__Campylobacter|s__Campylobacter_rectus	Campylobacter_rectus	0.982796	0.692232	0.00753642	0.159748	not significant
k__Bacteria|p__Proteobacteria|c__Epsilonproteobacteria|o__Campylobacterales|f__Campylobacteraceae|g__Campylobacter|s__Campylobacter_showae	Campylobacter_showae	0.0698397	0.0337845	1.1559	1.47128	enriched
k__Bacteria|p__Proteobacteria|c__Gammaproteobacteria|o__Cardiobacteriales|f__Cardiobacteriaceae|g__Cardiobacterium|s__Cardiobacterium_hominis	Cardiobacterium_hominis	0.795273	0.872236	0.0994836	0.0593661	not significant
k__Bacteria|p__Proteobacteria|c__Gammaproteobacteria|o__Cardiobacteriales|f__Cardiobacteriaceae|g__Cardiobacterium|s__Cardiobacterium_valvarum	Cardiobacterium_valvarum	0.982796	0.745451	0.00753642	0.127581	not significant
k__Bacteria|p__Proteobacteria|c__Gammaproteobacteria|o__Pasteurellales|f__Pasteurellaceae|g__Aggregatibacter|s__Aggregatibacter_segnis	Aggregatibacter_segnis	0.492978	0.429764	0.307172	0.36677	not significant
k__Bacteria|p__Proteobacteria|c__Gammaproteobacteria|o__Pasteurellales|f__Pasteurellaceae|g__Aggregatibacter|s__Aggregatibacter_sp_oral_taxon_458	Aggregatibacter_sp_oral_taxon_458	0.360358	0.100407	0.443266	0.998237	not significant
k__Bacteria|p__Proteobacteria|c__Gammaproteobacteria|o__Pasteurellales|f__Pasteurellaceae|g__Haemophilus|s__Haemophilus_haemolyticus	Haemophilus_haemolyticus	0.917559	0.56026	0.0373662	0.25161	not significant
k__Bacteria|p__Proteobacteria|c__Gammaproteobacteria|o__Pasteurellales|f__Pasteurellaceae|g__Haemophilus|s__Haemophilus_parahaemolyticus	Haemophilus_parahaemolyticus	0.360358	0.0659803	0.443266	1.18059	not significant
k__Bacteria|p__Proteobacteria|c__Gammaproteobacteria|o__Pasteurellales|f__Pasteurellaceae|g__Haemophilus|s__Haemophilus_parainfluenzae	Haemophilus_parainfluenzae	0.795273	0.442197	0.0994836	0.354384	not significant
k__Bacteria|p__Proteobacteria|c__Gammaproteobacteria|o__Pasteurellales|f__Pasteurellaceae|g__Haemophilus|s__Haemophilus_sp_HMSC71H05	Haemophilus_sp_HMSC71H05	0.982796	0.913826	0.00753642	0.0391367	not significant
k__Bacteria|p__Spirochaetes|c__Spirochaetia|o__Spirochaetales|f__Spirochaetaceae|g__Treponema|s__Treponema_denticola	Treponema_denticola	0.999999	0.822521	3.61247e-07	0.0848528	not significant
k__Bacteria|p__Spirochaetes|c__Spirochaetia|o__Spirochaetales|f__Spirochaetaceae|g__Treponema|s__Treponema_lecithinolyticum	Treponema_lecithinolyticum	0.999999	0.825285	3.61247e-07	0.083396	not significant
k__Bacteria|p__Spirochaetes|c__Spirochaetia|o__Spirochaetales|f__Spirochaetaceae|g__Treponema|s__Treponema_socranskii	Treponema_socranskii	0.917559	0.450762	0.0373662	0.346053	not significant
k__Bacteria|p__Spirochaetes|c__Spirochaetia|o__Spirochaetales|f__Spirochaetaceae|g__Treponema|s__Treponema_vincentii	Treponema_vincentii	0.360358	0.0389217	0.443266	1.40981	depleted
k__Bacteria|p__Synergistetes|c__Synergistia|o__Synergistales|f__Synergistaceae|g__Fretibacterium|s__Fretibacterium_fastidiosum	Fretibacterium_fastidiosum	0.982796	0.788218	0.00753642	0.103354	not significant
k__Bacteria|p__Firmicutes|c__Negativicutes|o__Selenomonadales|f__Selenomonadaceae|g__Centipeda|s__Centipeda_periodontii	Centipeda_periodontii	0.996487	0.772108	0.0015282	0.112322	not significant
k__Bacteria|p__Firmicutes|c__Negativicutes|o__Selenomonadales|f__Selenomonadaceae|g__GGB4308|s__GGB4308_SGB5895	GGB4308_SGB5895	0.574675	0.993047	0.240578	0.00303037	not significant
k__Bacteria|p__Firmicutes|c__Negativicutes|o__Selenomonadales|f__Selenomonadaceae|g__Mitsuokella|s__Mitsuokella_sp_oral_taxon_131	Mitsuokella_sp_oral_taxon_131	0.896	1	0.0476918	0	not significant
k__Bacteria|p__Firmicutes|c__Negativicutes|o__Selenomonadales|f__Selenomonadaceae|g__Selenomonas|s__Selenomonas_SGB5880	Selenomonas_SGB5880	0.251763	0.204264	0.599008	0.689809	not significant
k__Bacteria|p__Firmicutes|c__Negativicutes|o__Selenomonadales|f__Selenomonadaceae|g__Selenomonas|s__Selenomonas_artemidis	Selenomonas_artemidis	0.896	0.372968	0.0476918	0.428329	not significant
k__Bacteria|p__Firmicutes|c__Negativicutes|o__Selenomonadales|f__Selenomonadaceae|g__Selenomonas|s__Selenomonas_flueggei	Selenomonas_flueggei	0.7997	0.811112	0.0970728	0.0909192	not significant
k__Bacteria|p__Firmicutes|c__Negativicutes|o__Selenomonadales|f__Selenomonadaceae|g__Selenomonas|s__Selenomonas_massiliensis	Selenomonas_massiliensis	0.995179	0.567948	0.00209878	0.245692	not significant
k__Bacteria|p__Firmicutes|c__Negativicutes|o__Selenomonadales|f__Selenomonadaceae|g__Selenomonas|s__Selenomonas_noxia	Selenomonas_noxia	0.447175	0.190898	0.349523	0.719199	not significant
k__Bacteria|p__Firmicutes|c__Negativicutes|o__Selenomonadales|f__Selenomonadaceae|g__Selenomonas|s__Selenomonas_sp_oral_taxon_126	Selenomonas_sp_oral_taxon_126	0.964037	0.633144	0.0159062	0.198498	not significant
k__Bacteria|p__Firmicutes|c__Negativicutes|o__Selenomonadales|f__Selenomonadaceae|g__Selenomonas|s__Selenomonas_sputigena	Selenomonas_sputigena	0.7832	0.871362	0.106127	0.0598016	not significant
k__Bacteria|p__Firmicutes|c__Negativicutes|o__Veillonellales|f__Veillonellaceae|g__Anaeroglobus|s__Anaeroglobus_geminatus	Anaeroglobus_geminatus	0.211298	0.0994017	0.675104	1.00261	not significant
k__Bacteria|p__Firmicutes|c__Negativicutes|o__Veillonellales|f__Veillonellaceae|g__Dialister|s__Dialister_invisus	Dialister_invisus	0.244156	0.276431	0.612333	0.558413	not significant
k__Bacteria|p__Firmicutes|c__Negativicutes|o__Veillonellales|f__Veillonellaceae|g__Dialister|s__Dialister_pneumosintes	Dialister_pneumosintes	0.954387	0.730761	0.0202757	0.136225	not significant
k__Bacteria|p__Firmicutes|c__Negativicutes|o__Veillonellales|f__Veillonellaceae|g__Megasphaera|s__Megasphaera_micronuciformis	Megasphaera_micronuciformis	0.086081	0.146524	1.06509	0.834092	not significant
k__Bacteria|p__Firmicutes|c__Negativicutes|o__Veillonellales|f__Veillonellaceae|g__Veillonella|s__Veillonella_atypica	Veillonella_atypica	0.330424	0.204959	0.480928	0.688333	not significant
k__Bacteria|p__Firmicutes|c__Negativicutes|o__Veillonellales|f__Veillonellaceae|g__Veillonella|s__Veillonella_dispar	Veillonella_dispar	0.700774	0.376669	0.154422	0.424041	not significant
k__Bacteria|p__Firmicutes|c__Negativicutes|o__Veillonellales|f__Veillonellaceae|g__Veillonella|s__Veillonella_parvula	Veillonella_parvula	0.17173	0.474957	0.765154	0.323346	not significant
k__Bacteria|p__Firmicutes|c__Negativicutes|o__Veillonellales|f__Veillonellaceae|g__Veillonella|s__Veillonella_rogosae	Veillonella_rogosae	0.0997946	0.172306	1.00089	0.763701	not significant
k__Bacteria|p__Firmicutes|c__Negativicutes|o__Veillonellales|f__Veillonellaceae|g__Veillonella|s__Veillonella_tobetsuensis	Veillonella_tobetsuensis	0.999855	0.713357	6.31186e-05	0.146693	not significant
k__Bacteria|p__Firmicutes|c__Tissierellia|o__Tissierellales|f__Peptoniphilaceae|g__Parvimonas|s__Parvimonas_SGB6649	Parvimonas_SGB6649	0.424225	0.110615	0.372404	0.956186	not significant
k__Bacteria|p__Firmicutes|c__Tissierellia|o__Tissierellales|f__Peptoniphilaceae|g__Parvimonas|s__Parvimonas_micra	Parvimonas_micra	0.991755	0.648533	0.0035956	0.188068	not significant
k__Bacteria|p__Fusobacteria|c__Fusobacteriia|o__Fusobacteriales|f__Fusobacteriaceae|g__Fusobacterium|s__Fusobacterium_nucleatum	Fusobacterium_nucleatum	0.392272	0.395204	0.406413	0.403179	not significant
k__Bacteria|p__Fusobacteria|c__Fusobacteriia|o__Fusobacteriales|f__Fusobacteriaceae|g__Fusobacterium|s__Fusobacterium_pseudoperiodonticum	Fusobacterium_pseudoperiodonticum	0.165559	0.129835	0.781048	0.886609	not significant
k__Bacteria|p__Fusobacteria|c__Fusobacteriia|o__Fusobacteriales|f__Leptotrichiaceae|g__GGB4395|s__GGB4395_SGB6050	GGB4395_SGB6050	0.973415	0.666603	0.0117018	0.176132	not significant
k__Bacteria|p__Fusobacteria|c__Fusobacteriia|o__Fusobacteriales|f__Leptotrichiaceae|g__Leptotrichia|s__Leptotrichia_buccalis	Leptotrichia_buccalis	0.853737	0.342662	0.0686758	0.465134	not significant
k__Bacteria|p__Fusobacteria|c__Fusobacteriia|o__Fusobacteriales|f__Leptotrichiaceae|g__Leptotrichia|s__Leptotrichia_hongkongensis	Leptotrichia_hongkongensis	0.960141	0.897303	0.0176651	0.0470611	not significant
k__Bacteria|p__Fusobacteria|c__Fusobacteriia|o__Fusobacteriales|f__Leptotrichiaceae|g__Leptotrichia|s__Leptotrichia_sp_oral_taxon_212	Leptotrichia_sp_oral_taxon_212	0.717629	0.41605	0.1441	0.380854	not significant
k__Bacteria|p__Fusobacteria|c__Fusobacteriia|o__Fusobacteriales|f__Leptotrichiaceae|g__Leptotrichia|s__Leptotrichia_sp_oral_taxon_215	Leptotrichia_sp_oral_taxon_215	0.400937	0.358228	0.396924	0.44584	not significant
k__Bacteria|p__Fusobacteria|c__Fusobacteriia|o__Fusobacteriales|f__Leptotrichiaceae|g__Leptotrichia|s__Leptotrichia_sp_oral_taxon_498	Leptotrichia_sp_oral_taxon_498	0.942896	0.448406	0.025536	0.348329	not significant
k__Bacteria|p__Fusobacteria|c__Fusobacteriia|o__Fusobacteriales|f__Leptotrichiaceae|g__Leptotrichia|s__Leptotrichia_wadei	Leptotrichia_wadei	0.604169	0.911639	0.218841	0.040177	not significant
k__Bacteria|p__Proteobacteria|c__Betaproteobacteria|o__Burkholderiales|f__Burkholderiaceae|g__Lautropia|s__Lautropia_dentalis	Lautropia_dentalis	0.967514	0.311784	0.0143426	0.506146	not significant
k__Bacteria|p__Proteobacteria|c__Betaproteobacteria|o__Burkholderiales|f__Burkholderiaceae|g__Lautropia|s__Lautropia_mirabilis	Lautropia_mirabilis	0.113232	0.129594	0.946031	0.887414	not significant
k__Bacteria|p__Proteobacteria|c__Betaproteobacteria|o__Burkholderiales|f__Comamonadaceae|g__Ottowia|s__Ottowia_sp_Marseille_P4747	Ottowia_sp_Marseille_P4747	0.938418	0.678394	0.0276038	0.168518	not significant
k__Bacteria|p__Proteobacteria|c__Betaproteobacteria|o__Neisseriales|f__Neisseriaceae|g__Eikenella|s__Eikenella_corrodens	Eikenella_corrodens	0.839731	0.771087	0.0758599	0.112897	not significant
k__Bacteria|p__Proteobacteria|c__Betaproteobacteria|o__Neisseriales|f__Neisseriaceae|g__Eikenella|s__Eikenella_halliae	Eikenella_halliae	0.889632	0.748211	0.0507894	0.125976	not significant
k__Bacteria|p__Proteobacteria|c__Betaproteobacteria|o__Neisseriales|f__Neisseriaceae|g__GGB6675|s__GGB6675_SGB9425	GGB6675_SGB9425	0.996487	0.683152	0.0015282	0.165482	not significant
k__Bacteria|p__Proteobacteria|c__Betaproteobacteria|o__Neisseriales|f__Neisseriaceae|g__Kingella|s__Kingella_denitrificans	Kingella_denitrificans	0.515128	0.327288	0.288085	0.485071	not significant
k__Bacteria|p__Proteobacteria|c__Betaproteobacteria|o__Neisseriales|f__Neisseriaceae|g__Kingella|s__Kingella_oralis	Kingella_oralis	0.643736	0.271235	0.191292	0.566654	not significant
k__Bacteria|p__Proteobacteria|c__Betaproteobacteria|o__Neisseriales|f__Neisseriaceae|g__Neisseria|s__Neisseria_cinerea	Neisseria_cinerea	0.882824	0.687364	0.054126	0.162813	not significant
k__Bacteria|p__Proteobacteria|c__Betaproteobacteria|o__Neisseriales|f__Neisseriaceae|g__Neisseria|s__Neisseria_elongata	Neisseria_elongata	0.933598	0.83448	0.0298399	0.0785839	not significant
k__Bacteria|p__Proteobacteria|c__Betaproteobacteria|o__Neisseriales|f__Neisseriaceae|g__Neisseria|s__Neisseria_sicca	Neisseria_sicca	0.330424	0.227745	0.480928	0.642551	not significant
k__Bacteria|p__Proteobacteria|c__Betaproteobacteria|o__Neisseriales|f__Neisseriaceae|g__Neisseria|s__Neisseria_sp_oral_taxon_014	Neisseria_sp_oral_taxon_014	0.356627	0.339374	0.447786	0.469322	not significant
k__Bacteria|p__Proteobacteria|c__Betaproteobacteria|o__Neisseriales|f__Neisseriaceae|g__Neisseria|s__Neisseria_subflava	Neisseria_subflava	0.584414	0.799833	0.233279	0.0970008	not significant
k__Bacteria|p__Proteobacteria|c__CFGB4196|o__OFGB4196|f__FGB4196|g__GGB12441|s__GGB12441_SGB19290	GGB12441_SGB19290	0.552887	0.176026	0.257364	0.754424	not significant
k__Bacteria|p__Proteobacteria|c__Deltaproteobacteria|o__Desulfobacterales|f__Desulfobulbaceae|g__Desulfobulbus|s__Desulfobulbus_oralis	Desulfobulbus_oralis	0.957561	0.64076	0.0188335	0.193304	not significant
k__Bacteria|p__Proteobacteria|c__Epsilonproteobacteria|o__Campylobacterales|f__Campylobacteraceae|g__Campylobacter|s__Campylobacter_SGB19317	Campylobacter_SGB19317	0.975942	0.938178	0.0105762	0.0277148	not significant
k__Bacteria|p__Proteobacteria|c__Epsilonproteobacteria|o__Campylobacterales|f__Campylobacteraceae|g__Campylobacter|s__Campylobacter_concisus	Campylobacter_concisus	0.947043	0.975476	0.0236305	0.0107834	not significant
k__Bacteria|p__Proteobacteria|c__Epsilonproteobacteria|o__Campylobacterales|f__Campylobacteraceae|g__Campylobacter|s__Campylobacter_gracilis	Campylobacter_gracilis	0.315842	0.193507	0.50053	0.713303	not significant
k__Bacteria|p__Proteobacteria|c__Epsilonproteobacteria|o__Campylobacterales|f__Campylobacteraceae|g__Campylobacter|s__Campylobacter_rectus	Campylobacter_rectus	0.824248	0.416711	0.0839421	0.380165	not significant
k__Bacteria|p__Proteobacteria|c__Epsilonproteobacteria|o__Campylobacterales|f__Campylobacteraceae|g__Campylobacter|s__Campylobacter_showae	Campylobacter_showae	0.543809	0.133519	0.264554	0.874458	not significant
k__Bacteria|p__Proteobacteria|c__Gammaproteobacteria|o__Cardiobacteriales|f__Cardiobacteriaceae|g__Cardiobacterium|s__Cardiobacterium_hominis	Cardiobacterium_hominis	0.918169	0.880747	0.0370776	0.0551487	not significant
k__Bacteria|p__Proteobacteria|c__Gammaproteobacteria|o__Cardiobacteriales|f__Cardiobacteriaceae|g__Cardiobacterium|s__Cardiobacterium_valvarum	Cardiobacterium_valvarum	0.999938	0.72211	2.69586e-05	0.141397	not significant
k__Bacteria|p__Proteobacteria|c__Gammaproteobacteria|o__Pasteurellales|f__Pasteurellaceae|g__Aggregatibacter|s__Aggregatibacter_aphrophilus	Aggregatibacter_aphrophilus	0.604169	0.13053	0.218841	0.884288	not significant
k__Bacteria|p__Proteobacteria|c__Gammaproteobacteria|o__Pasteurellales|f__Pasteurellaceae|g__Aggregatibacter|s__Aggregatibacter_segnis	Aggregatibacter_segnis	0.424225	0.212911	0.372404	0.671802	not significant
k__Bacteria|p__Proteobacteria|c__Gammaproteobacteria|o__Pasteurellales|f__Pasteurellaceae|g__Aggregatibacter|s__Aggregatibacter_sp_oral_taxon_458	Aggregatibacter_sp_oral_taxon_458	0.634027	0.383254	0.197892	0.416513	not significant
k__Bacteria|p__Proteobacteria|c__Gammaproteobacteria|o__Pasteurellales|f__Pasteurellaceae|g__Haemophilus|s__Haemophilus_haemolyticus	Haemophilus_haemolyticus	0.132228	0.0524539	0.878678	1.28022	not significant
k__Bacteria|p__Proteobacteria|c__Gammaproteobacteria|o__Pasteurellales|f__Pasteurellaceae|g__Haemophilus|s__Haemophilus_influenzae	Haemophilus_influenzae	0.947043	0.49867	0.0236305	0.302187	not significant
k__Bacteria|p__Proteobacteria|c__Gammaproteobacteria|o__Pasteurellales|f__Pasteurellaceae|g__Haemophilus|s__Haemophilus_parahaemolyticus	Haemophilus_parahaemolyticus	0.310638	0.0562187	0.507745	1.25012	not significant
k__Bacteria|p__Proteobacteria|c__Gammaproteobacteria|o__Pasteurellales|f__Pasteurellaceae|g__Haemophilus|s__Haemophilus_parainfluenzae	Haemophilus_parainfluenzae	0.973415	0.96936	0.0117018	0.0135148	not significant
k__Bacteria|p__Proteobacteria|c__Gammaproteobacteria|o__Pasteurellales|f__Pasteurellaceae|g__Haemophilus|s__Haemophilus_sputorum	Haemophilus_sputorum	1	0.785537	1.82547e-11	0.104833	not significant
k__Bacteria|p__Spirochaetes|c__Spirochaetia|o__Spirochaetales|f__Spirochaetaceae|g__Treponema|s__Treponema_SGB3601	Treponema_SGB3601	0.860035	0.410371	0.065484	0.386823	not significant
k__Bacteria|p__Spirochaetes|c__Spirochaetia|o__Spirochaetales|f__Spirochaetaceae|g__Treponema|s__Treponema_denticola	Treponema_denticola	0.993711	0.803726	0.00273984	0.0948918	not significant
k__Bacteria|p__Spirochaetes|c__Spirochaetia|o__Spirochaetales|f__Spirochaetaceae|g__Treponema|s__Treponema_lecithinolyticum	Treponema_lecithinolyticum	0.999891	0.652337	4.74873e-05	0.185528	not significant
k__Bacteria|p__Spirochaetes|c__Spirochaetia|o__Spirochaetales|f__Spirochaetaceae|g__Treponema|s__Treponema_maltophilum	Treponema_maltophilum	0.875561	0.983361	0.0577136	0.00728718	not significant
k__Bacteria|p__Spirochaetes|c__Spirochaetia|o__Spirochaetales|f__Spirochaetaceae|g__Treponema|s__Treponema_socranskii	Treponema_socranskii	0.999953	0.669436	2.06135e-05	0.174291	not significant
k__Bacteria|p__Spirochaetes|c__Spirochaetia|o__Spirochaetales|f__Spirochaetaceae|g__Treponema|s__Treponema_sp_OMZ_804	Treponema_sp_OMZ_804	0.7832	0.295717	0.106127	0.529123	not significant
k__Bacteria|p__Synergistetes|c__Synergistia|o__Synergistales|f__Synergistaceae|g__Fretibacterium|s__Fretibacterium_fastidiosum	Fretibacterium_fastidiosum	0.999807	0.93268	8.39006e-05	0.0302673	not significant
k__Bacteria|p__Synergistetes|c__Synergistia|o__Synergistales|f__Synergistaceae|g__GGB10852|s__GGB10852_SGB17523	GGB10852_SGB17523	0.682267	0.379687	0.166046	0.420574	not significant
k__Bacteria|p__Tenericutes|c__Mollicutes|o__Mycoplasmatales|f__Mycoplasmataceae|g__GGB4333|s__GGB4333_SGB5935	GGB4333_SGB5935	0.717629	0.106146	0.1441	0.974096	not significant

[truncated: 1 more sheets: Medium_vs_Low-m3]
