# Supplementary material for: Multi-omics analysis reveals the key factors involved in the severity of the Alzheimer’s disease
Source: Alzheimers Res Ther. 2024 Oct 2;16:213. doi: 10.1186/s13195-024-01578-6 (PMC11448018; doi:10.1186/s13195-024-01578-6)
Supplement: Supplementary file 7 — Supplementary Material 7. [file 13195_2024_1578_MOESM7_ESM.xlsx]

## Sheet: Head
This table contains correlation analysis between omics
Short name	Explaination
clin	Clinical data
prot	Proteomics data
meta	Metabolomics data
gut	Gut metagenomics data
saliva	Saliva metagenomics data
sig	Significance (p<0.05)

## Sheet: saliva vs gut
Bacteroides_vulgatus	Roseburia_faecis	Faecalibacterium_prausnitzii	Alistipes_putredinis	Fusicatenibacter_saccharivorans	Roseburia_intestinalis	Roseburia_inulinivorans	Ruminococcus_torques	Bacteroides_uniformis	Odoribacter_splanchnicus	Firmicutes_bacterium_CAG_83	Anaerostipes_hadrus	Agathobaculum_butyriciproducens	Coprococcus_catus	Coprococcus_comes	Blautia_obeum	Eubacterium_hallii	Blautia_wexlerae	Parabacteroides_distasonis	Alistipes_shahii	Alistipes_finegoldii	Bilophila_wadsworthia	Roseburia_hominis	Eubacterium_ramulus
0.0641652	0.179516	-0.0182508	0.296769	0.0477652	-0.0254268	0.0233918	0.0133418	0.032799	0.0538304	-0.101407	-0.0323604	0.105811	0.0848746	-0.0436112	0.111019	0.0726815	0.0989832	0.0168474	0.0119983	0.126513	0.116109	0.134515	0.00958674
0.0967441	-0.0016545	-0.124888	-0.0272217	-0.185345	0.255517	-0.0632728	-0.0942865	-0.0447199	0.0296037	0.00949671	-0.0483798	-0.149892	-0.149637	-0.0660874	-0.164967	-0.214736	-0.164318	-0.038231	-0.064126	-0.226902	0.0130432	0.231692	-0.191567
0.0572875	0.0246935	-0.0423483	-0.0438344	-0.231873	0.110946	-0.0709104	-0.0266621	-0.0200938	0.154906	0.0715522	0.0423597	-0.0706685	-0.147626	0.0668685	-0.0358102	-0.127203	-0.139228	0.0026237	0.019371	-0.150834	-0.0822703	0.159249	-0.016941
0.0262803	0.153496	0.168269	0.23634	0.058858	0.193287	-0.12705	0.181581	-0.0138385	0.0541238	0.100789	0.0929299	0.136813	0.0141972	0.0189496	0.147958	0.19032	-0.0467219	0.0948671	0.0803595	-0.0138716	0.0730114	0.125855	0.120166
0.145218	0.0716867	0.286314	0.212228	0.206933	0.192072	0.162689	0.048134	-0.0143527	0.0448282	0.112642	0.163032	0.0447562	0.133146	0.15406	-0.0816534	0.0743587	-0.0257463	0.0588326	-0.0369501	-0.0145874	0.00103533	0.228279	0.0863576
0.0897271	0.0453591	0.105625	0.0851961	-0.0731037	0.221645	-0.0813221	-0.0159372	0.0247786	0.118201	0.0307317	0.0150162	-0.0210604	-0.037965	0.0815167	-0.120672	-0.144325	-0.167829	-0.009813	-0.0563363	0.0311595	-0.116311	0.238791	-0.105786
0.0766102	0.129369	0.166881	0.127344	0.049117	0.0559513	-0.0796031	0.0723746	0.0835873	0.0730542	0.151205	-0.0211378	0.0810959	0.0143543	0.0956465	0.0809766	-0.0534068	-0.210181	0.112276	0.042566	0.0353347	0.0424649	0.232241	0.0032348
0.046357	-0.086574	-0.00703497	-0.152808	-0.236697	0.0849622	-0.118409	-0.0297256	0.0758882	0.107846	-0.0354082	0.0786865	-0.185857	-0.149179	-0.049709	-0.204694	-0.107626	-0.125446	0.0673897	-0.0604086	0.00322847	-0.0793293	0.168918	-0.131358
-0.0318203	0.0133226	-0.175859	0.363876	0.0543067	-0.110312	-0.0334521	-0.014608	-0.0964995	0.00611498	0.10011	-0.266907	0.123398	-0.0408478	-0.144542	0.101745	0.0145949	-0.0129612	-0.05136	0.0630337	0.111915	0.158844	0.0637341	0.0745326
0.0793782	0.0624981	-0.0587999	0.0490425	-0.0907492	0.0700046	-0.153891	-0.0586073	-0.0592321	0.0616041	0.0930858	-0.188303	0.061316	-0.182453	-0.00191494	-0.0593956	-0.248449	-0.04112	0.014384	0.0403794	-0.0548881	0.00270423	0.152778	-0.0366618
0.110316	0.0152516	-0.136127	-0.0209788	-0.192379	-0.119823	-0.0619638	-0.110219	-0.0677239	0.0691455	-0.108181	-0.224213	-0.107079	-0.274132	-0.0664711	0.116398	-0.194199	-0.0287292	-0.113545	0.0513264	0.0520703	-0.0938068	0.0793301	-0.23569
0.143412	-0.0334056	0.133166	0.075272	-0.0361086	0.170614	-0.0414683	-0.0629841	0.138258	0.132656	0.10521	0.00359629	-0.110453	-0.0312553	0.0236241	-0.168898	-0.0890525	-0.235862	0.192734	-0.00917424	0.0814459	-0.103934	0.201661	-0.126072
0.0696203	0.0427312	-0.132353	0.092751	-0.083728	-0.121297	-0.139595	-0.150898	-0.032691	-0.0160904	-0.101716	-0.237803	0.0521919	-0.263111	-0.0696081	0.0162477	-0.238965	0.0711475	-0.11011	0.0509273	0.0668711	-0.126328	0.0014357	-0.122451
0.0917334	0.0707559	-0.10544	-0.127159	-0.26887	0.0657638	-0.184773	-0.262378	-0.0229271	-0.0686908	-0.0976619	-0.100129	-0.0912156	-0.200937	-0.153739	-0.112061	-0.190088	-0.0229924	-0.140314	-0.155944	0.131698	-0.227108	0.03114	-0.07741
0.0855459	-0.0347191	0.101297	-0.133889	-0.177207	0.0901418	-0.168387	0.0122145	-0.002237	0.0590961	-0.0513288	0.0528383	-0.0938621	-0.0877295	0.10442	-0.0241016	-0.117053	-0.139317	0.00990481	-0.128384	-0.0640906	-0.065728	0.233107	-0.00909274
-0.110153	-0.0308396	0.276851	-0.0457791	0.0635558	0.0725771	-0.0490163	0.14129	0.0367179	-0.00884026	0.155137	0.182929	0.0589684	0.102168	0.0518371	-0.121105	0.174238	-0.0297742	0.100831	-0.0747713	-0.0912626	0.0802084	-0.00522234	0.0688947
0.243241	3.09121e-05	0.0708819	0.113929	0.103816	0.240431	0.1304	-0.10496	0.262598	0.107805	0.0450824	0.195206	-0.104949	0.0687149	-0.0202475	-0.0761299	0.194132	-0.0171323	0.0311248	0.0354352	0.170695	-0.0757203	0.210674	0.0435552
0.10011	-0.0571239	-0.256065	-0.0119351	-0.198969	-0.0142917	-0.0237088	-0.135782	0.0225323	0.11774	-0.0301223	-0.109126	-0.184874	-0.263637	-0.106881	-0.11555	-0.242276	-0.0633162	-0.0463315	0.0873394	0.02355	-0.0530801	0.107005	-0.2072
-0.231182	0.124613	0.0804743	0.131071	0.0212253	-0.0271322	-0.0643337	0.163916	0.0343431	-0.141526	0.184882	0.164242	-0.0301201	-0.111026	0.019288	0.0149462	-0.0768258	-0.0415895	0.0690597	0.107244	0.0144983	0.260984	-0.154598	0.0144428
0.0686437	0.138669	0.109436	0.237639	0.143745	0.112961	-0.104538	0.185047	-0.0615015	0.0434931	0.173508	0.100237	0.0211703	0.14633	0.108656	0.11786	0.174033	-0.0178969	0.118587	0.15767	0.0322908	0.0619203	0.146988	0.181841
0.0425577	0.00232614	0.0354641	-0.0835541	-0.168074	0.0540183	-0.202977	-0.0211807	0.050694	0.0118117	0.13231	-0.014052	-0.0232156	-0.203819	-0.014266	-0.118227	-0.276184	-0.0675869	0.0983481	0.0685049	-0.0254721	0.0500085	0.0929915	-0.100217
0.0235411	-0.130339	-0.0566038	-0.202128	-0.270238	0.0331113	-0.103674	-0.135873	0.0425184	0.0573048	-0.00120447	-0.0152774	-0.17171	-0.165135	-0.0846906	-0.194309	-0.129981	-0.12219	0.0103677	-0.0471904	-0.0131765	-0.175411	0.16874	-0.0411257
-0.0840402	0.0455725	-0.291098	-0.0897769	-0.406303	-0.121634	-0.276819	-0.103127	-0.166893	-0.0371354	-0.00852694	-0.235016	-0.189967	-0.180183	-0.305526	-0.15136	-0.234837	-0.151885	-0.0685866	-0.0128831	-0.0492633	-0.129015	-0.0105631	-0.080551
0.0724306	0.0753495	0.161016	0.12509	0.0688281	-0.102647	-0.0167532	0.180376	0.052199	0.18384	0.3223	-0.0555517	0.0475017	0.135742	0.189557	0.0964084	0.0426197	-0.12874	0.227872	0.0714264	0.0489699	0.248888	0.159884	0.233331
0.0235539	-0.223873	-0.209418	-0.101534	-0.198241	0.0241956	-0.0116945	-0.109459	0.142305	0.11385	0.090134	0.0498347	-0.297478	-0.105772	-0.0716698	-0.258128	-0.101329	-0.0282397	0.234	-0.0390374	0.0620873	0.0136099	0.0610051	-0.0498845
-0.0497345	0.00559261	0.0769625	-0.129175	-0.059262	0.236334	0.0366162	0.0659848	-0.0457941	-0.127683	0.0342149	0.123269	-0.140073	0.0334734	-0.0801762	0.00726757	0.200467	0.0259622	-0.0243665	-0.096656	-0.0758145	-0.0595448	-0.0117189	0.208504
-0.123841	0.0483315	0.0734255	0.0458825	-0.0762918	0.193326	-0.190784	0.0531019	-0.249752	-0.166712	-0.153789	0.025496	-0.0326106	0.0556685	-0.094045	-0.0835628	0.039694	-0.0576594	-0.12834	-0.0454163	-0.0238708	0.0261184	0.0545588	0.143972
-0.064772	-0.0513494	-0.104175	-0.0966631	-0.132229	0.17221	-0.119437	-0.080026	-0.0638751	-0.150014	-0.0752077	0.0483977	-0.235059	0.0534905	-0.169533	-0.149991	0.0714065	-0.0947781	-0.0973585	-0.0866356	-0.00176112	-0.164804	-0.0743686	0.11999
-0.0543758	0.202632	0.355343	-0.0554365	-0.0170174	0.0610862	-0.0612702	-0.0201914	-0.0833827	-0.0818186	-0.0820664	0.0384221	0.082254	0.104868	0.0497215	-0.00866447	0.0336635	0.203429	-0.0866959	-0.203958	0.0808093	0.0457718	0.0110372	-0.0630187
0.220558	0.18864	-0.0533388	0.034984	-0.225978	-0.134665	-0.161773	-0.241748	0.0628934	0.0386098	-0.214048	-0.0178617	-0.133565	-0.0947058	-0.0457619	0.108704	-0.107701	0.238005	-0.0987804	-0.0477554	0.278288	-0.0178565	0.178809	-0.0804314
-0.0511712	0.0774117	0.189801	-0.098664	-0.148333	0.194022	-0.215707	-0.0984053	-0.130009	-0.288893	-0.12427	-0.0145387	0.0716394	-0.0842887	-0.0674117	-0.0878707	-0.0930962	0.0159891	-0.229937	-0.28076	0.243733	-0.193013	0.143417	-0.055866
0.0630723	-0.281084	-0.0331055	-0.148318	-0.253126	0.0265741	-0.124861	-0.0118609	-0.056001	0.10873	0.0992538	0.0634591	-0.197273	-0.0175012	0.0780962	-0.159241	0.00160892	-0.170319	0.0467205	-0.0895917	-0.0421937	0.0933404	0.367478	0.125248

## Sheet: saliva vs gut sig
0	1	2	3	4	5	6	7	8	9	10	11	12	13	14	15	16	17	18	19	20	21	22	23
			*
					*																	*
				*
			*
		*
																						*
																						*
				*
			*								*
																*
													*										*
																	*
											*		*			*
				*			*
																						*
		*
*					*			*
		*											*			*
*																					*
			*
																*
				*
		*		*		*					*			*		*
										*											*		*
												*			*			*
					*
								*
												*
		*
							*										*			*
									*										*	*
	*			*																		*

## Sheet: clin vs gut
Bacteroides_vulgatus	Faecalibacterium_prausnitzii	Alistipes_putredinis	Fusicatenibacter_saccharivorans	Eubacterium_eligens	Dorea_longicatena	Coprococcus_comes	Oscillibacter_sp_57_20	Collinsella_aerofaciens	Alistipes_shahii	Bacteroides_ovatus	Bilophila_wadsworthia	Eubacterium_ramulus
0.17526	-0.0285573	0.175781	0.098973	0.0421604	0.0528986	0.0100765	0.277353	0.116873	0.252601	0.023414	0.130357	0.113082
0.106862	-0.032708	-0.155852	0.00012343	-0.197815	0.145505	0.0128678	-0.151221	0.205089	-0.0828495	0.0227869	-0.0193795	-0.0670408
-0.0324714	-0.0624257	-0.298997	-0.065313	-0.147913	-0.0360193	-0.0243473	-0.247118	0.259695	-0.0774945	0.0591854	-0.095272	-0.00142039
-0.0551951	-0.00857707	-0.258927	-0.142668	-0.16895	0.323602	0.024266	-0.152436	0.162866	-0.163424	0.0523911	-0.0668042	-0.139267
-0.1185	-0.0821495	-0.20073	-0.0755119	-0.244911	-0.0638671	-0.262794	0.0199846	-0.0765251	-0.0498764	0.00560122	0.00820997	-0.370546
0.0802281	-0.0762027	-0.0983831	0.120518	-0.0495092	0.160059	0.143241	-0.00887291	0.130794	-0.100534	0.131021	0.0447232	0.0657383
0.253169	0.232011	0.147581	0.300026	0.113831	0.0366275	0.0481553	0.216096	0.15714	0.058599	0.279085	0.309694	0.110255

## Sheet: clin vs gut sig
0	1	2	3	4	5	6	7	8	9	10	11	12
							*		*
		*					*	*
		*			*
				*		*						*
*	*		*							*	*

## Sheet: clin vs saliva
Neisseria_subflava	Prevotella_jejuni	Veillonella_dispar	Prevotella_melaninogenica	Megasphaera_micronuciformis	Candidatus_Saccharibacteria_unclassified_SGB19850	Veillonella_atypica	Porphyromonas_pasteri	Prevotella_pallens	Veillonella_parvula	Neisseria_sicca	Prevotella_salivae	Selenomonas_SGB5880	Trueperella_pyogenes	Streptococcus_sp_263_SSPC	Lautropia_mirabilis	Isoptericola_variabilis	Streptococcus_parasanguinis	Streptococcus_oralis	Actinomyces_sp_ICM47	Streptococcus_salivarius	Corynebacterium_matruchotii	Actinomyces_dentalis
0.146783	-0.060074	0.0158841	0.0298626	-0.135409	-0.0609923	-0.120239	0.25224	-0.0351211	0.00256422	0.0294611	-0.162731	-0.13236	-0.0616567	0.0750321	-0.0912415	0.13893	-0.026011	-0.0119903	-0.0677166	0.0335114	0.246329	0.172973
-0.116354	0.0441072	0.0412731	0.0856277	0.0325896	-0.109956	0.13939	-0.192359	-0.1439	-0.107583	-0.0513592	0.0605761	-0.0285379	0.232886	-0.0599957	-0.250179	-0.289479	0.174554	-0.196873	-0.00744909	0.0291426	-0.275399	-0.321901
-0.245602	0.168261	0.258779	0.2026	0.231949	0.181756	0.179229	-0.354007	0.105534	0.0701511	-0.110447	0.311952	0.00982194	0.159886	0.177186	-0.145736	-0.143007	0.27009	0.051231	0.0307405	0.00274986	-0.241379	-0.173603
-0.0787269	0.186235	0.215384	-0.0181261	-0.012127	-0.0653792	0.21415	-0.18024	-0.119637	0.0359182	-0.0413384	0.164396	0.0347415	0.0635914	0.0697265	-0.132329	-0.164292	0.25545	-0.0370085	-0.0798592	0.149966	-0.144653	-0.195589
0.0924408	-0.00733179	-0.0435333	-0.00494908	-0.109452	-0.0997259	-0.0179755	0.0394101	-0.0523852	0.048417	0.00305055	-0.0461663	-0.0956723	-0.234773	0.0824322	-0.0662456	-0.0356226	-0.0585438	0.0582247	-0.335514	0.10506	-0.0135436	-0.151598
-0.012452	0.261962	0.317399	0.335902	0.261033	0.261673	0.266599	-0.0615501	0.262325	0.00785445	-0.290764	0.304865	0.0619885	0.114782	0.181968	-0.113551	0.0976757	0.176226	0.0333097	0.00497651	-0.112279	-0.284883	-0.154834
0.0868097	-0.201603	-0.244582	-0.0611078	0.00760379	0.20277	-0.141077	0.141426	0.0436991	-0.260743	0.0255244	-0.0113583	0.256156	0.0242245	-0.323042	-0.0407755	0.0146107	-0.268512	-0.361768	0.385679	-0.253423	-0.0276742	0.0250842

## Sheet: clin vs saliva sig
0	1	2	3	4	5	6	7	8	9	10	11	12	13	14	15	16	17	18	19	20	21	22
							*														*
													*		*	*					*	*
*		*		*			*				*						*				*
																	*
													*						*
	*	*	*	*	*	*		*		*	*										*
		*							*			*		*			*	*	*	*

## Sheet: prot vs saliva
Neisseria_subflava	Veillonella_dispar	Bacteroidaceae_unclassified_SGB1468	Actinomyces_graevenitzii	Prevotella_melaninogenica	Candidatus_Saccharibacteria_unclassified_SGB19850	Veillonella_atypica	Porphyromonas_pasteri	Prevotella_pallens	Alloprevotella_tannerae	Streptococcus_mitis	Lancefieldella_parvula	Haemophilus_parainfluenzae	Veillonella_parvula	Neisseria_sicca	Prevotella_salivae	Selenomonas_SGB5880	Trueperella_pyogenes	Streptococcus_sp_263_SSPC	Rothia_mucilaginosa	Lautropia_mirabilis	Isoptericola_variabilis	Campylobacter_concisus	Streptococcus_parasanguinis	Streptococcus_oralis	Actinomyces_sp_ICM47	Streptococcus_salivarius	Actinomyces_oris	Corynebacterium_matruchotii	Actinomyces_dentalis	Selenomonas_sputigena	Prevotella_oris	Prevotella_histicola
0.18328	-0.05025	-0.209645	-0.0256189	-0.0441969	0.0390547	-0.0482729	0.141718	0.0381505	0.114476	0.0735244	-0.0123907	0.158333	0.033357	-0.0104619	-0.0662152	0.0466309	-0.221496	0.00996975	-0.255214	0.0405001	-0.0471305	0.0832851	-0.084466	0.0724119	-0.0132584	-0.00236325	-0.0820645	0.0868473	0.100955	-0.0217507	0.0850793	-0.199469
-0.206483	0.0331502	-0.0564032	0.139577	0.0816062	-0.138921	0.0221849	-0.143307	-0.0488302	-0.0231391	-0.0433803	0.137671	-0.0612166	-0.0888388	-0.349132	-0.00350206	-0.108424	0.187422	0.0832459	0.185086	-0.435941	-0.115215	0.0463536	0.165584	-0.0284277	-0.0994222	0.0545555	0.025448	-0.158787	-0.143903	-0.185082	-0.112213	-0.0620033
-0.257101	0.332428	-0.301733	-0.129452	0.244186	0.132795	0.302627	-0.412503	0.104513	0.011284	0.335257	0.119294	0.125658	0.337365	-0.274664	0.326694	-0.162498	-0.124264	0.345608	-0.181569	-0.125028	-0.238743	0.28274	0.346256	0.220353	-0.155083	0.292548	-0.0806112	-0.370502	-0.292547	-0.189166	0.0975869	0.197798
-0.341443	0.361998	-0.178158	-0.101457	0.261356	0.120343	0.325429	-0.390271	0.123526	-0.0272144	0.314399	0.175476	0.0797143	0.356528	-0.275975	0.36605	-0.13841	-0.0525475	0.32073	-0.161206	-0.150862	-0.240783	0.295359	0.360558	0.212606	-0.168465	0.295344	-0.00558125	-0.35708	-0.34067	-0.230408	0.0654908	0.27753
0.0996004	-0.0445707	-0.283574	-0.0206803	0.046696	0.128783	-0.0519446	0.0619263	0.0599728	0.0891297	0.128783	0.0505505	0.0417007	0.0625482	-0.111223	0.0327373	-0.10756	-0.214268	0.0259275	-0.323522	-0.0676962	-0.154186	-0.0149518	-0.0761505	0.0644176	0.0267949	0.0319888	-0.166015	0.0501578	0.257036	0.014387	0.114315	0.0862291
-0.212098	0.260417	-0.141965	-0.0427804	0.205003	0.151698	0.276508	-0.306207	0.165967	0.00656047	0.191324	0.190706	0.0599516	0.261919	-0.275775	0.320863	-0.0369341	-0.0367925	0.273721	-0.138498	-0.1646	-0.180147	0.262892	0.232308	0.0822273	-0.147882	0.20951	-0.073453	-0.269691	-0.259856	-0.182823	0.0137444	0.163795
-0.272574	0.313168	-0.223546	-0.190845	0.293674	0.0616759	0.259044	-0.34044	0.128249	-0.0582106	0.314924	0.0134863	0.127293	0.37856	-0.194193	0.343557	-0.215243	-0.0766279	0.308198	-0.164198	-0.173139	-0.276417	0.183329	0.276925	0.224304	-0.155546	0.244527	-0.0121365	-0.407625	-0.37333	-0.224685	0.185124	0.215403
0.108487	0.0182419	-0.0291735	-0.0881845	0.184023	-0.0122056	-0.0527623	0.234144	0.177634	-0.0345775	0.0631576	0.0264325	0.34729	0.108495	0.0276053	0.00589333	-0.217683	0.0646417	0.169177	-0.0532519	-0.0329818	0.0966098	0.146243	0.0049214	0.141614	-0.108787	-0.058417	0.0324826	0.120332	0.0761038	-0.284398	0.0446964	0.0379012
0.0865333	-0.144361	-0.129252	-0.0427187	0.0585282	-0.129833	-0.271649	0.185794	-0.0652818	0.25981	0.0363148	-0.124417	-0.0134528	0.0404234	0.0152454	-0.174686	-0.273022	-0.0347691	-0.0416692	0.00691102	-0.205192	-0.179158	-0.201586	-0.131643	-0.0970739	-0.0488921	-0.1219	-0.118907	-0.0441513	-0.0795434	0.0116333	0.130131	-0.139693
-0.286984	0.291006	-0.103272	-0.155349	0.295124	0.167097	0.348278	-0.460559	0.0688931	-0.0430984	0.301225	0.154954	-0.00118792	0.207702	-0.292548	0.393789	-0.0882898	0.0978817	0.232422	-0.00505985	-0.184432	-0.165652	0.175838	0.300035	0.0940799	-0.0514882	0.117236	-0.0730046	-0.338101	-0.25685	-0.0718731	0.171906	0.134124
0.068375	-0.0723193	0.134359	0.0875363	0.0438267	-0.0273275	0.0322899	0.0675265	-0.0172542	0.125575	-0.107217	0.106965	-0.0837872	-0.223625	0.0204455	-0.0559558	0.130041	0.315856	-0.104482	0.297698	-0.198571	-0.00191613	-0.100152	0.0252858	-0.250293	0.0673117	-0.134628	-0.0748444	-0.0987057	-0.0778701	0.0614773	-0.0234845	-0.0506484
-0.114658	0.109173	-0.0585014	-0.0148466	0.132467	0.0513992	0.156868	-0.159398	-0.0380888	0.107098	-0.0699454	0.194764	-0.140823	-0.0312895	-0.14676	0.142042	-0.019517	0.341528	-0.0223471	0.179532	-0.281768	-0.249962	-0.0156623	0.211342	-0.222298	0.0879255	-0.0703877	-0.0148266	-0.192643	-0.243371	-0.170076	-0.013327	0.169674
-0.0924112	0.124545	0.251423	0.021205	0.164385	0.213898	0.194187	-0.178698	0.236095	0.122179	-0.0250841	0.0952682	-0.0674648	-0.00938069	-0.0518775	0.24192	0.188685	0.154584	0.0201556	0.0701592	0.0310016	-0.0521372	0.0964452	0.149401	0.012686	0.147758	-0.122935	0.124426	-0.0669081	-0.0731291	0.105536	0.138944	0.164228
-0.367315	0.31681	-0.282602	-0.17677	0.32988	0.0758103	0.337602	-0.457752	0.149546	-0.00458461	0.340347	0.0776311	0.135655	0.384053	-0.287024	0.37253	-0.190013	-0.139045	0.352738	-0.175676	-0.185329	-0.313225	0.259108	0.349543	0.213717	-0.19733	0.293537	-0.105905	-0.411619	-0.354986	-0.211411	0.13344	0.261101
-0.148938	0.136706	-0.0980114	-0.198222	0.196086	0.0964409	0.233435	-0.261081	0.105747	0.104643	0.231064	-0.00958237	0.0453108	0.0595242	-0.190043	0.215122	-0.0451486	0.00990092	0.17748	0.000617055	-0.231244	-0.194487	0.139509	0.169703	0.0578739	-0.037179	-0.00963834	-0.0972313	-0.226082	-0.256014	-0.0228335	0.250739	0.0572695
-0.248199	0.370362	-0.384671	-0.194611	0.282999	0.041539	0.345794	-0.343557	0.130934	-0.0967399	0.387245	0.0863494	0.115676	0.385688	-0.205751	0.338095	-0.148786	-0.23495	0.378974	-0.249784	-0.111197	-0.302346	0.31164	0.364878	0.241743	-0.235653	0.362503	-0.0462734	-0.324369	-0.32685	-0.237772	0.0570184	0.234554
-0.33447	0.336255	-0.312439	-0.184116	0.31268	0.10124	0.37489	-0.473596	0.148312	0.00595845	0.324612	0.0816739	0.124686	0.382016	-0.286638	0.411191	-0.183991	-0.147185	0.347398	-0.204214	-0.203584	-0.331675	0.280933	0.349095	0.210877	-0.231295	0.36289	-0.110512	-0.399761	-0.378846	-0.201294	0.161423	0.280685
0.0969777	-0.0781838	0.0864407	0.19137	-0.0932532	0.0686505	-0.0859933	-0.0761042	-0.0470091	-0.268794	-0.193731	0.232924	-0.196316	-0.265714	-0.36305	-0.0414693	0.160151	0.0723339	-0.0680289	0.036036	0.0235452	0.166085	-0.0142876	-0.121461	-0.183684	0.0489848	-0.0725965	0.105858	0.26997	0.268687	0.0754621	-0.287519	-0.190001
-0.0631605	0.227761	0.000185131	0.0125625	0.116038	0.11039	0.222018	-0.129885	0.164177	-0.199932	0.0826571	0.319983	0.0540737	0.192829	-0.0481125	0.30812	0.0915941	0.0948079	0.133095	-0.0985129	0.0844965	-0.0076645	0.152978	0.194773	0.217791	-0.0201193	0.199115	0.246719	0.078627	0.113846	0.039015	0.0916964	0.274157
-0.239251	0.274955	-0.208457	-0.120007	0.277507	0.111918	0.175257	-0.317839	0.1347	-0.0563274	0.268983	0.0139801	0.125102	0.35912	-0.22723	0.275027	-0.179359	-0.127785	0.272116	-0.105794	-0.0861363	-0.229162	0.152113	0.242953	0.151769	-0.0731837	0.102979	-0.111841	-0.32358	-0.267913	-0.187433	0.041728	0.187402
0.107129	-0.0659917	-0.23328	-0.095901	0.0186352	-0.0320338	-0.0618029	0.129653	-0.104513	-0.10841	0.110641	0.0182698	0.081797	0.0724226	0.00532354	-0.0164767	-0.104008	-0.104245	0.0180567	-0.0846291	-0.0551037	-0.0852985	-0.0320815	0.0325213	0.0589234	0.100998	0.109482	0.0479276	0.0680227	0.248174	-0.0199561	0.0816316	0.118654
-0.29965	0.332058	-0.204307	-0.0638311	0.292641	0.153333	0.356408	-0.479813	0.183592	0.0643234	0.245935	0.204763	0.116586	0.348227	-0.281793	0.425709	-0.0866222	-0.0560537	0.319742	-0.195761	-0.114137	-0.23148	0.312242	0.333128	0.125563	-0.13348	0.279589	-0.097726	-0.334664	-0.275319	-0.136011	0.110929	0.267474
0.108209	-0.0523489	-0.0429812	0.140379	-0.0827786	0.0724001	-0.117558	0.101837	0.060158	0.0229539	-0.179476	0.171403	-0.0982274	-0.0087944	-0.134863	-0.0377976	0.014051	0.0749288	-0.018211	-0.0574479	0.0552894	0.0551041	0.0709283	-0.13132	0.0101549	0.0182341	-0.0376266	0.0679026	0.190445	0.246625	-0.116395	-0.133935	0.00312492
0.164628	-0.0153405	-0.0655672	-0.0918575	0.0697895	-0.263677	0.0192228	0.181968	-0.0356812	-0.0472508	0.0163525	-0.0387615	0.131582	0.219675	0.0952374	0.038029	-0.0298005	0.0119707	0.10479	0.0384734	0.0870026	-0.0672189	0.0919504	-0.0221694	0.0832768	-0.167228	-0.000324367	0.147895	0.188881	0.177121	0.0792986	0.15728	-0.0275364
-0.349033	0.319248	-0.306423	-0.139052	0.337393	0.113661	0.320261	-0.447307	0.146521	0.0047081	0.274043	0.158086	0.161882	0.36273	-0.344611	0.374443	-0.252332	-0.0456431	0.377925	-0.12591	-0.265896	-0.295918	0.279095	0.340255	0.158621	-0.193807	0.267557	-0.171797	-0.428308	-0.332737	-0.282109	0.0797918	0.207884
-0.122911	0.0863634	0.0504945	-0.16822	0.249369	0.146976	0.182138	-0.20693	0.175968	0.082137	0.194656	-0.0034873	0.022154	0.00311661	-0.135542	0.231429	0.0150392	0.0282972	0.0669177	0.000246822	-0.189846	-0.149983	0.0472804	0.10065	0.0297549	0.0269803	-0.0552814	-0.101266	-0.293888	-0.211207	-0.0535877	0.203692	0.177006
-0.0847591	0.101858	-0.0634536	-0.0165134	0.276582	0.00800846	0.124408	-0.077107	0.172295	0.000879874	0.144334	0.113507	0.0806245	0.126578	-0.20089	0.115367	-0.0359459	0.0434498	0.147725	0.0758978	-0.327931	-0.172791	0.062572	0.139296	0.0917649	0.00859166	0.0354641	-0.0799773	-0.196436	-0.123731	-0.0990691	0.0138681	0.118747
0.0931826	0.035496	-0.203659	0.0478425	-0.0444129	0.155339	0.0763974	-0.0634845	-0.110285	-0.00629805	0.0445836	0.293736	0.0243293	0.082729	-0.0523559	0.16779	0.0301402	-0.0355723	0.00339527	-0.0581266	0.114261	-0.0628304	0.0982524	0.0896496	-0.0631829	0.00225608	0.0425539	0.0278599	0.135565	0.0916593	-0.0352404	-0.0528132	0.132329
-0.267329	0.216464	-0.0524692	0.0254337	0.136957	0.0698387	0.252549	-0.345578	0.103155	-0.113596	0.0149641	0.141668	-0.0193153	0.207887	-0.326433	0.316759	-0.063245	0.104863	0.143836	0.0166913	-0.198262	-0.19393	0.183067	0.229485	0.0255571	-0.119078	0.114471	0.0852494	-0.130271	-0.202623	-0.112652	-0.0931033	0.287678
-0.281121	0.185289	-0.0309014	-0.049108	0.180089	0.133953	0.169025	-0.385041	0.0786468	-0.00120404	-0.00987319	0.108971	-0.084034	0.108156	-0.273537	0.226338	0.0306034	-0.0202652	0.0962097	-0.0667654	0.0295165	-0.211145	0.170416	0.0989833	-0.0461448	-0.117749	0.0274785	0.0227734	-0.139544	-0.175696	-0.0480804	-0.220668	0.0260822
-0.319659	0.384345	-0.303707	-0.164239	0.326579	0.172961	0.365479	-0.482467	0.183561	-0.0465562	0.350622	0.156358	0.161079	0.38359	-0.361785	0.407535	-0.16852	-0.132666	0.388296	-0.173886	-0.165651	-0.293415	0.297924	0.389701	0.223841	-0.196557	0.298958	-0.102225	-0.358257	-0.323534	-0.223633	0.0740559	0.255439
0.0570203	0.11655	0.0688687	0	0.119633	0.117735	0.0693007	-0.0464833	0.0373171	0.156679	-0.00129586	-0.00845594	-0.0149647	0.0329558	0.0871672	0.0917632	0.0978939	0.164593	0.0683376	0.128594	-0.159866	-0.0910469	-0.0598844	0.123529	0.0129946	0.0126403	-0.0281427	-0.223776	-0.34595	-0.281733	0.00597137	0.0531378	0.0396648
0.107098	-0.142169	-0.165738	-0.186339	-0.113277	0.04444	-0.0965149	0.136071	0.0165442	-0.0722269	-0.0871618	0.013656	0.12555	0.0115407	0.0629875	-0.071476	0.0176641	-0.0452878	-0.0756837	-0.128687	0.132824	-0.0288964	-0.0686423	-0.0919483	0.107013	0.121149	0.0819877	-0.0441553	0.112731	0.275567	-0.0354879	-0.0138836	0.0413355
-0.307425	0.37206	-0.28055	-0.144021	0.337856	0.109773	0.343526	-0.441738	0.17356	-0.0443487	0.361205	0.149707	0.15804	0.39365	-0.302624	0.398803	-0.199216	-0.116633	0.394839	-0.188017	-0.189537	-0.28232	0.315455	0.369691	0.253503	-0.225392	0.306125	-0.0611	-0.364171	-0.318019	-0.255346	0.117778	0.234678
-0.305312	0.279122	-0.254524	-0.190012	0.303038	0.0948362	0.3038	-0.414153	0.128403	0.0138619	0.277097	0.0785261	0.104861	0.327368	-0.240747	0.375368	-0.115682	-0.115058	0.297241	-0.151395	-0.144798	-0.294805	0.257115	0.30201	0.159639	-0.174646	0.243183	-0.0625378	-0.340377	-0.321365	-0.170757	0.126359	0.224592
-0.249556	0.268473	-0.243941	-0.126489	0.253427	-0.020785	0.288928	-0.358475	0.000895117	-0.129419	0.226651	0.0295186	-0.0154584	0.239146	-0.268924	0.267159	-0.0651906	-0.12465	0.245169	-0.0689559	-0.0963774	-0.288315	0.218392	0.276015	0.123742	-0.171864	0.235382	-0.0244122	-0.302325	-0.270268	-0.0864147	0.013327	0.150893
-0.245329	0.145287	-0.21938	-0.205044	0.239034	0.101718	0.231074	-0.293263	0.106488	-0.0654657	0.20635	0.0985858	0.0372884	0.139507	-0.201585	0.231367	-0.107158	0.00713608	0.223409	0.0300506	-0.186536	-0.333004	0.172996	0.176877	0.0884314	-0.102791	0.160299	-0.157527	-0.403585	-0.312689	-0.159897	0.0608217	0.0964083
-0.322745	0.310729	-0.266928	-0.163251	0.282737	0.0487143	0.366158	-0.44561	0.146984	-0.0769658	0.294221	0.103601	0.117419	0.361589	-0.256626	0.358938	-0.0954852	-0.114502	0.348602	-0.130446	-0.141673	-0.300677	0.271449	0.347367	0.166955	-0.19971	0.343783	-0.0896865	-0.336135	-0.323596	-0.207946	0.048979	0.272796
-0.223592	0.228718	-0.216094	0.00530897	0.128888	0.15034	0.250112	-0.340764	0.0969504	-0.0833719	0.179507	0.211892	0.0340487	0.279322	-0.327853	0.270415	-0.0287814	-0.093773	0.232977	-0.165587	0.0352094	-0.133573	0.262073	0.284886	0.101272	0.0160398	0.152406	-0.0374454	-0.128522	-0.087507	-0.0547943	-0.0307974	0.133536
0.0049214	0.0966418	-0.057946	-0.139021	0.0512623	0.130342	0.128419	-0.0785572	0.0732144	0.00850545	0.0979297	0.109758	0.0408676	0.188138	0.00688203	0.207717	-0.0347724	0.0453342	0.0539231	-0.104221	0.0264844	-0.061965	0.0659547	0.117836	0.182511	0.0938902	0.123615	0.0935207	0.0342436	0.183814	-0.0225551	0.28469	0.297919
-0.147071	0.0750664	-0.22282	-0.188931	0.0255	-0.0475107	0.125673	-0.124022	-0.133033	-0.0611744	0.281047	0.133289	0.152502	0.260931	0.130867	0.173822	-0.232351	-0.0196474	0.143867	-0.087807	-0.0304757	-0.0371481	0.0251462	0.245036	0.189425	-0.14133	0.243121	0.152317	-0.0373862	-0.0333729	-0.269857	0.19992	0.184803
-0.203197	0.247454	-0.127154	-0.135811	0.183236	0.120682	0.269628	-0.320276	0.145256	-0.0887901	0.116411	0.145572	0.0760425	0.268923	-0.295495	0.30653	-0.078346	-0.00843355	0.23699	-0.0590831	-0.155596	-0.205613	0.260112	0.22586	-0.00216063	-0.149581	0.159759	-0.086749	-0.210384	-0.271352	-0.174841	-0.0841053	0.208503
0.0222311	-0.108803	0.0999861	0.247114	-0.149992	-0.00862568	-0.13277	-0.127802	-0.0848201	-0.128307	-0.186295	0.0806246	-0.257934	-0.381646	-0.2482	-0.0919175	0.109474	0.0915333	-0.119977	0.0729051	-0.0930977	0.119511	-0.0129129	-0.209908	-0.19816	0.00896252	-0.0745736	0.0632954	0.0972195	0.151836	0.0710686	-0.228754	-0.264566
-0.293078	0.384098	-0.250945	-0.143589	0.356167	0.229931	0.344559	-0.446181	0.225045	-0.034207	0.37151	0.135511	0.203521	0.399111	-0.220333	0.420124	-0.141251	-0.141146	0.364097	-0.170924	-0.101823	-0.263931	0.299932	0.362409	0.210136	-0.0635412	0.21989	-0.116742	-0.38928	-0.307576	-0.2038	0.149503	0.305344
-0.319736	0.242422	-0.192258	-0.168282	0.223592	0.0917501	0.29442	-0.394545	0.0700661	-0.0604489	0.277097	0.136113	-0.0146099	0.145308	-0.272581	0.306592	-0.00549688	-0.107427	0.176029	-0.0713008	-0.13072	-0.252341	0.181985	0.272451	0.115655	-0.0470378	0.256435	-0.0093227	-0.288593	-0.265961	-0.00928193	0.101096	0.275828
0.164335	-0.142478	0.0500162	0.104914	-0.118182	0.00834793	-0.200157	0.0076675	-0.0431199	-0.165185	-0.180556	0.0491617	-0.100017	-0.252199	-0.164968	-0.0894491	0.0800445	0.00478828	-0.0890796	-0.0413119	-0.042109	0.147387	-0.0358348	-0.270106	-0.205229	-0.0225917	-0.0920739	-0.0633727	0.204269	0.169189	0.0686244	-0.17121	-0.206492
0.151067	0.109945	-0.0462056	0.0680906	0.0442124	0.259943	0.158919	0.0562798	0.100253	0.0487018	0.0145938	0.302176	0.075302	0.0431388	-0.0263554	0.157006	0.15592	-0.0574439	0.00935243	-0.161884	0.0112621	0.135581	0.218253	0.116	0.0689549	0.137158	-0.0031201	0.0361003	0.178509	0.106161	0.0045172	-0.0376618	0.24133
-0.287585	0.313877	-0.238387	-0.192975	0.318449	0.0929074	0.297845	-0.416344	0.156337	-0.0150196	0.307365	0.0723847	0.131428	0.356682	-0.264696	0.352412	-0.163918	-0.113807	0.325607	-0.135444	-0.162372	-0.281485	0.207054	0.320755	0.192234	-0.190345	0.238858	-0.08225	-0.360579	-0.327191	-0.205811	0.107945	0.231027
-0.313303	0.151059	-0.125673	-0.21313	0.221586	-0.0759029	0.278051	-0.28774	0.12828	-0.122472	0.210885	-0.00816276	0.0425801	0.21628	0.00774614	0.2237	-0.0427398	-0.0593901	0.208994	-0.00882389	-0.0323011	-0.357543	0.179947	0.18402	0.082752	-0.1765	0.218886	-0.164608	-0.337157	-0.324495	-0.0758024	0.084399	0.128771
-0.275506	0.315668	-0.206344	-0.118402	0.27254	0.166712	0.31645	-0.420386	0.148157	-0.0560341	0.268088	0.151327	0.125627	0.348875	-0.283305	0.36767	-0.124081	-0.0853549	0.306747	-0.157781	-0.123264	-0.194641	0.246195	0.31807	0.180752	-0.134129	0.247399	-0.0578224	-0.28785	-0.246625	-0.212247	0.0943092	0.267041
0.226739	-0.264677	0.252596	0.291376	-0.203105	-0.0832324	-0.28774	0.257517	-0.0133033	-0.109382	-0.429391	0.142393	-0.195174	-0.217669	0.0108785	-0.180595	0.177537	0.263479	-0.242916	0.0984512	0.0109217	0.218222	-0.0805975	-0.365973	-0.282826	0.0795501	-0.223257	0.152209	0.299817	0.302246	0.0686244	-0.246348	-0.20216
-0.276555	0.297025	-0.248801	-0.174177	0.277168	0.0942035	0.321418	-0.42162	0.142756	0.00490877	0.271945	0.0901453	0.10429	0.337088	-0.286947	0.361807	-0.113458	-0.094777	0.330576	-0.133654	-0.132701	-0.280743	0.264977	0.296302	0.178653	-0.209569	0.238703	-0.0764369	-0.313858	-0.27724	-0.148109	0.0896865	0.196777
-0.283219	0.293043	-0.2596	-0.1397	0.289586	0.0846674	0.291936	-0.392678	0.108463	-0.00361212	0.273179	0.0743907	0.0904056	0.333632	-0.237013	0.341027	-0.132883	-0.0830998	0.308291	-0.0957979	-0.136042	-0.241648	0.243337	0.312825	0.170844	-0.163396	0.244001	-0.0344461	-0.309848	-0.276713	-0.160825	0.115985	0.219208
-0.0326293	0.28403	0.00217529	0.0623495	0.0429628	0.154722	0.216079	-0.181999	0.0221619	-0.245917	0.0637746	0.254789	0.0173097	0.123245	-0.204362	0.245376	0.0302637	0.111459	0.097506	0.0713008	-0.0387675	-0.0373645	0.0495509	0.237045	-0.0106797	-0.0336867	0.0953331	0.0421454	0.0277571	-0.0498579	-0.174872	-0.0850484	0.298414
-0.269257	0.400272	-0.277943	-0.0920427	0.288321	0.1835	0.363011	-0.4171	0.17856	-0.0255472	0.318534	0.201924	0.130425	0.340821	-0.311558	0.403678	-0.0871472	-0.129778	0.355392	-0.132451	-0.10009	-0.242977	0.334762	0.394205	0.151367	-0.0813735	0.215843	-0.103323	-0.27593	-0.267448	-0.169519	0.0165891	0.331458
0.144356	-0.197296	0.0794983	0.0771653	-0.220306	-0.0511368	-0.158133	0.240917	-0.00771653	-0.121469	-0.364321	0.0831707	-0.018004	-0.0463789	0.114757	-0.164134	0.216911	0.129268	-0.191802	0.0278909	0.204481	0.107828	-0.00563781	-0.242444	-0.161615	0.05155	-0.109976	0.0176559	0.268267	0.249135	0.0941497	-0.212598	-0.105133
-0.337818	0.257547	-0.205279	-0.049571	0.228682	0.0895126	0.278915	-0.449884	0.115131	-0.0137847	0.217087	0.194101	0.00445857	0.255809	-0.323039	0.323069	-0.06482	-0.0448245	0.253226	-0.115266	-0.173386	-0.204067	0.244743	0.276817	0.12368	-0.129771	0.232448	-0.0407694	-0.284104	-0.240241	-0.120077	-0.0125694	0.187216
-0.190963	0.1618	-0.00521452	-0.0613927	0.140844	0.128166	0.1988	-0.371712	0.0303722	0.0224908	0.135201	0.121824	-0.10861	0.06585	-0.150726	0.228914	-0.0255389	0.136821	0.125224	0.023047	-0.0446151	-0.190778	0.0774774	0.189883	-0.00469165	0.013382	0.105311	-0.0253707	-0.315731	-0.218427	-0.0940259	0.0899339	0.147304
-0.323115	0.284339	-0.256993	-0.142108	0.277261	0.0584664	0.350237	-0.4449	0.130811	0.0103115	0.244793	0.0968884	0.0669248	0.314253	-0.211244	0.357195	-0.0917794	-0.0698316	0.285203	-0.124275	-0.138858	-0.351455	0.264745	0.304602	0.13115	-0.176314	0.287034	-0.0834096	-0.405628	-0.344357	-0.189289	0.126591	0.256707
-0.248384	0.124576	-0.139758	-0.0672572	0.171682	-0.0631572	0.209692	-0.238973	0.0751281	0.0309654	0.126469	0.159891	0.0183125	0.307557	-0.174288	0.231738	-0.0796739	-0.0141177	0.175443	-0.0580032	-0.141859	-0.270359	0.177614	0.238865	0.120964	-0.225732	0.193524	0.103153	-0.0380673	-0.0796363	-0.042604	0.0146566	0.178275
-0.363628	0.444441	-0.226168	-0.112785	0.398174	0.147979	0.410235	-0.485568	0.225076	-0.00140471	0.341211	0.154907	0.15966	0.407906	-0.297609	0.453848	-0.163424	-0.104122	0.411569	-0.196131	-0.189784	-0.330161	0.296873	0.415079	0.218625	-0.195259	0.276994	-0.115738	-0.420227	-0.40723	-0.277684	0.142237	0.303364
-0.163054	0.140348	0.228776	0.188715	0.0506452	0.277904	0.064225	-0.158395	0.0903142	0.035195	-0.00484403	0.215519	-0.0327065	0.0683803	0.0350891	0.214721	0.195448	0.12363	-0.0381814	-0.00981118	0.105195	0.277375	-0.0910699	0.0670791	-0.0121304	0.1434	-0.0484079	0.116897	0.051644	0.0677993	0.0826401	0.0324362	0.207575
-0.346812	0.372739	-0.286968	-0.197543	0.335357	0.0975982	0.377112	-0.437958	0.169764	-0.0233398	0.340934	0.131962	0.146516	0.394575	-0.316928	0.396813	-0.153666	-0.146135	0.379993	-0.215198	-0.170602	-0.309671	0.281798	0.374782	0.225693	-0.165745	0.319502	-0.118938	-0.381107	-0.347487	-0.216052	0.101282	0.299157
-0.277511	0.271128	-0.207038	-0.0709612	0.207564	0.150895	0.247582	-0.439732	0.0934317	0.0292828	0.224708	0.113862	0.0640707	0.274879	-0.30051	0.317268	-0.126799	-0.0513736	0.268165	-0.112705	-0.0896325	-0.260562	0.211966	0.256483	0.12047	-0.113299	0.174139	-0.0265457	-0.315282	-0.282446	-0.121934	0.0526895	0.170726
0.192552	0.0136428	0.0020673	0.0938021	0.0715636	0.212756	0.110924	0.0257641	0.129051	0.0297151	-0.0530684	0.279386	0.0361777	0.0578579	0.014119	0.183557	0.125347	0.0285443	0.000740787	-0.0443971	-0.0195539	-0.0188213	0.116525	0.0645953	0.127323	0.0535279	0.0591893	-0.0278599	0.0827449	0.263606	0.0623436	0.0762204	0.173974
-0.103164	0.0412988	-0.046977	-0.0956541	0.141245	-0.000586361	0.142844	-0.167189	0.082289	0.130437	0.161303	0.0834484	-0.0451719	0.0847039	-0.0946201	0.142535	0.0661788	0.040932	0.0474103	0.0569542	-0.128988	-0.161387	0.0115228	0.125982	0.0701895	-0.0252805	-0.0149209	-0.0826056	-0.236485	-0.0837576	0.104453	0.178863	0.124997
-0.224008	0.241095	-0.100696	0.000648188	0.285375	0.0590527	0.234484	-0.329595	0.156028	-0.121685	0.10299	0.249173	0.00243756	0.229549	-0.231782	0.344621	0.080446	0.0892319	0.244058	0.0269962	-0.101637	-0.0558767	0.243275	0.224101	0.130996	-0.186111	0.131122	0.0104977	-0.0747259	-0.0645767	-0.0612298	-0.0653053	0.0954182
-0.00768293	0.00703747	0.0198399	-0.0685536	0.0283385	-0.0908859	0.120073	-0.11617	0.0111118	-0.251876	-0.149332	0.0606421	-0.093306	-0.108619	-0.140943	0.00299295	-0.00444692	0.131678	-0.032039	0.0863261	-0.0972437	-0.108416	0.037364	0.0706737	-0.072165	-0.0477486	0.013886	0.0890063	0.0482072	0.00629034	-0.0687791	-0.122509	0.0134279
-0.118422	0.0935552	0.227557	0.0244151	0.185735	0.176001	0.100757	-0.19357	0.198253	0.1583	0.0364074	0.0547322	0.0286336	0.0357947	-0.193283	0.262222	0.135446	0.0554668	0.0540774	0.0382883	-0.118871	0.0686097	0.100755	0.0299295	-0.00598802	-0.000710821	-0.108879	-0.0524267	-0.17049	-0.125683	0.166208	0.108208	0.0694288
-0.143122	0.151769	-0.210417	-0.00388913	-0.0587904	0.0197048	0.127864	-0.142181	0.00830298	-0.149038	0.13804	0.109032	-0.0706429	0.236862	-0.14031	0.138586	-0.0894942	-0.0875791	0.16535	-0.144021	-0.0488539	-0.0993295	0.0996271	0.200358	0.155226	-0.0249714	0.259571	0.188557	0.186343	0.164045	-0.0309707	-0.012322	0.278613
0.151036	-0.174826	0.18797	0.164084	-0.115251	-0.0282533	-0.172866	0.301902	-0.00925983	-0.0418635	-0.154423	0.211229	0.0410682	-0.075601	-0.027559	-0.141301	-0.0233154	0.251678	-0.0473177	0.114094	-0.149532	0.322095	-0.0893709	-0.0917632	-0.0340144	0.00565566	-0.113992	0.152364	0.369728	0.28604	-0.151574	-0.14638	-0.129823
-0.0966383	0.0498179	-0.0634073	0.0768257	0.0568621	-0.102119	0.0617412	-0.235702	-0.0337675	-0.236578	-0.0800654	0.189395	-0.193338	-0.045916	-0.40067	0.0873355	0.0718609	0.0429091	0.0561454	-0.0439652	-0.171994	-0.0967335	0.0915642	-0.00168161	-0.129669	-0.134654	0.0590039	0.0363786	0.0225555	-0.0279192	-0.0184092	-0.252177	-0.0658398
-0.274858	0.263782	-0.090853	-0.0664239	0.309625	0.120806	0.25096	-0.325769	0.122909	0.0288352	0.201876	0.168918	0.0175103	0.171537	-0.324134	0.353939	-0.109814	0.0392484	0.246898	-0.13313	-0.219023	-0.229997	0.259061	0.180765	0.00425952	-0.084155	0.121576	-0.124164	-0.414313	-0.305934	-0.22552	0.0919592	0.15835
0.00128049	0.125286	-0.213147	-0.0178097	0.106088	0.207356	0.217051	-0.183388	-0.00817952	0.0302553	0.231927	0.232924	0.0748392	-0.0295924	-0.298257	0.223546	0.00722624	-0.026351	0.138774	-0.125941	-0.0814953	-0.0888217	0.199779	0.204338	-0.0316686	0.0103533	0.127538	-0.0452993	-0.0501578	-0.0669937	-0.16033	0.0832859	0.148789
-0.288449	0.268659	-0.237292	-0.149793	0.231428	0.106995	0.293309	-0.361869	0.152972	-0.0361057	0.217303	0.178917	0.108394	0.293023	-0.290681	0.390395	-0.14051	-0.0252697	0.298969	-0.107769	-0.134	-0.253609	0.293614	0.275027	0.139114	-0.196279	0.246426	-0.000432895	-0.154777	-0.179135	-0.136908	0.0213046	0.31936
-0.297135	0.254059	-0.211898	-0.109143	0.153293	0.101471	0.249279	-0.410111	0.0833076	-0.0885894	0.191787	0.117581	0.064441	0.257815	-0.354856	0.263148	-0.081743	-0.0689203	0.259831	-0.124398	-0.134959	-0.235838	0.225837	0.232108	0.122446	-0.168001	0.244758	-0.0329464	-0.304724	-0.325455	-0.205502	-0.0759267	0.157421
0.0852065	-0.129082	0.11509	0.151861	-0.138777	0.0698232	-0.118607	-0.0616023	-0.0660226	-0.196212	-0.191725	0.204979	-0.172233	-0.288888	-0.345073	-0.0942162	0.0953308	0.112339	-0.115717	0.130631	-0.00844655	0.128319	-0.0832233	-0.131998	-0.245139	-0.0229317	-0.111829	0.164361	0.299941	0.218582	-0.000587855	-0.35502	-0.180998
-0.296641	0.258565	-0.277573	-0.168467	0.271198	0.0909014	0.283081	-0.391583	0.121736	-0.0354574	0.273611	0.0653792	0.110585	0.377233	-0.258307	0.351085	-0.145173	-0.15792	0.293845	-0.181137	-0.153987	-0.254598	0.235738	0.273022	0.191123	-0.182557	0.272051	-0.110574	-0.310019	-0.273769	-0.131618	0.129482	0.226757
-0.0993382	0.192574	0.0140699	-0.014291	0.172731	0.0420483	0.133495	-0.215369	0.0395703	-0.123846	0.000586221	0.123522	-0.152779	-0.0241923	-0.283737	0.131751	0.0645729	0.0316026	0.0575962	-0.0148402	-0.160423	-0.27892	0.0650588	0.0200867	-0.157201	-0.199988	-0.00648734	-0.0010977	-0.184051	-0.289944	-0.130937	-0.131167	-0.0201108
-0.329209	0.268566	-0.287848	-0.200321	0.267742	0.0215565	0.262269	-0.409556	0.10013	-0.0742953	0.310018	0.0464151	0.137244	0.382479	-0.298658	0.308058	-0.205083	-0.128913	0.338323	-0.171264	-0.15309	-0.270359	0.208058	0.298817	0.2427	-0.148562	0.246658	-0.086749	-0.333828	-0.248701	-0.16033	0.135589	0.222519

## Sheet: prot vs saliva sig
0	1	2	3	4	5	6	7	8	9	10	11	12	13	14	15	16	17	18	19	20	21	22	23	24	25	26	27	28	29	30	31	32
																			*
														*						*
*	*	*		*		*	*			*			*	*	*			*			*	*	*			*		*	*
*	*			*		*	*			*			*	*	*			*			*	*	*			*		*	*	*		*
		*																	*										*
	*					*	*						*	*	*			*				*	*					*	*
*	*			*		*	*			*			*		*			*			*		*			*		*	*
							*					*																		*
						*			*							*
*	*			*		*	*			*				*	*			*					*					*	*
																	*		*					*
																	*			*	*								*
		*						*							*
*	*	*		*		*	*			*			*	*	*			*			*	*	*			*		*	*			*
						*	*			*										*									*		*
*	*	*		*		*	*			*			*		*		*	*	*		*	*	*	*	*	*		*	*	*		*
*	*	*		*		*	*			*			*	*	*			*			*	*	*		*	*		*	*			*
									*		*		*	*														*	*		*
											*				*												*					*
*	*			*			*			*			*		*			*					*					*	*
		*																											*
*	*			*		*	*			*			*	*	*			*			*	*	*			*		*	*			*
																													*
					*
*	*	*		*		*	*			*			*	*	*	*		*		*	*	*	*			*		*	*	*
				*											*													*
				*																*
											*
*						*	*							*	*																	*
*							*							*
*	*	*		*		*	*			*			*	*	*			*			*	*	*			*		*	*			*
																												*	*
																													*
*	*	*		*		*	*			*			*	*	*			*			*	*	*	*		*		*	*	*		*
*	*	*		*		*	*			*			*	*	*			*			*	*	*			*		*	*
*	*	*		*		*	*						*	*	*			*			*		*			*		*	*
*				*		*	*								*						*							*	*
*	*	*		*		*	*			*			*	*	*			*			*	*	*			*		*	*			*
						*	*						*	*	*			*				*	*
																															*	*
										*			*			*							*			*				*
	*					*	*						*	*	*			*				*							*
			*									*	*	*																		*
*	*	*		*		*	*			*			*		*			*			*	*	*					*	*			*
*	*					*	*			*				*	*						*		*			*		*	*			*
													*										*
					*						*																					*
*	*	*		*		*	*			*			*	*	*			*			*		*			*		*	*			*
*						*	*														*							*	*
*	*			*		*	*			*			*	*	*			*				*	*			*		*	*			*
	*	*	*			*	*			*							*	*					*	*				*	*		*
*	*	*		*		*	*			*			*	*	*			*			*	*	*			*		*	*
*	*	*		*		*	*			*			*	*	*			*			*	*	*			*		*	*
	*								*		*				*								*									*
*	*	*		*		*	*			*			*	*	*			*			*	*	*					*	*			*
							*			*													*					*	*
*	*					*	*						*	*	*			*				*	*			*		*	*
							*																					*
*	*	*		*		*	*			*			*		*			*			*	*	*			*		*	*			*
*							*						*		*						*		*
*	*			*		*	*			*			*	*	*			*			*	*	*			*		*	*	*		*
					*																*
*	*	*		*		*	*			*			*	*	*			*			*	*	*			*		*	*			*
*	*					*	*						*	*	*			*			*		*					*	*
											*																		*
																												*
	*			*		*	*				*			*	*			*				*
									*
															*
													*													*						*
							*										*				*							*	*
							*		*					*																	*
*	*			*		*	*							*	*			*				*						*	*
										*	*			*
*	*	*		*		*	*						*	*	*			*			*	*	*			*						*
*	*					*	*						*	*	*			*			*		*			*		*	*
													*	*										*				*			*
*	*	*		*		*	*			*			*	*	*			*			*	*	*			*		*	*
														*							*								*
*	*	*		*		*	*			*			*	*	*			*			*		*	*		*		*	*

## Sheet: prot vs gut
Bacteroides_vulgatus	Roseburia_faecis	Faecalibacterium_prausnitzii	Alistipes_putredinis	Fusicatenibacter_saccharivorans	Roseburia_intestinalis	Eubacterium_eligens	Ruminococcus_torques	Dorea_longicatena	Odoribacter_splanchnicus	Anaerostipes_hadrus	Agathobaculum_butyriciproducens	Coprococcus_catus	Dorea_formicigenerans	Eubacterium_rectale	Blautia_obeum	Eubacterium_hallii	Oscillibacter_sp_57_20	Blautia_wexlerae	Collinsella_aerofaciens	Parabacteroides_distasonis	Alistipes_shahii	Alistipes_finegoldii	Bacteroides_ovatus	Gemmiger_formicilis	Eubacterium_ramulus
-0.0424032	-0.163394	-0.149204	-0.419377	-0.221962	-0.137336	-0.179675	0.0652523	0.0523421	-0.175684	-0.0133166	-0.160004	-0.0205072	0.068708	0.148004	-0.0298392	-0.131344	-0.0836856	-0.0766501	0.28139	-0.0452007	-0.0859737	0.0485006	0.106758	0.102848	-0.0904109
0.0188098	-0.263283	-0.131988	-0.375096	-0.173305	-0.130842	-0.126022	-0.0348651	0.0443821	-0.155024	-0.027559	-0.119015	-0.114418	-0.0617631	0.110216	-0.0101521	-0.100491	-0.126331	-0.0943006	0.321474	0.0391534	-0.058057	0.0538141	0.21932	0.0328941	-0.104767
0.215981	-0.120898	0.0111996	-0.0258431	0.0461572	-0.274888	0.155989	0.0125378	-0.19061	0.0345562	-0.229205	-0.136031	0.156018	-0.0632447	-0.148899	-0.0982504	-0.162815	0.28355	0.00725152	0.0053075	0.0469594	-0.0176024	0.0642401	0.0641536	-0.201901	0.0149733
0.232616	0.103486	-0.131464	0.0976397	0.163864	-0.0160171	0.177283	0.108949	-0.0769783	0.105738	-0.159938	0.0190826	0.145279	0.0102784	-0.0430675	0.00459777	-0.0512789	0.0594933	0.0608202	-0.0925109	-0.0712104	-0.0906986	0.0867296	-0.137461	-0.147252	0.198913
0.0419557	-0.0916458	-0.142355	-0.257656	-0.153559	-0.151668	-0.143289	0.0339077	-0.0340463	-0.201007	0.0311543	-0.0189437	-0.0727088	-0.033891	0.290914	-0.00447434	-0.0556601	-0.109112	0.0371216	0.197365	0.012866	-0.0570996	0.197323	0.237504	0.0304255	-0.0252848
0.0903922	-0.017829	-0.158953	-0.219046	-0.200241	-0.18364	-0.0913187	0.0689272	0.114619	-0.0533939	0.007777	-0.119185	0.100499	0.103185	0.0279244	0.0655105	0.0411589	-0.151973	-0.0594933	0.300892	0.046404	-0.174264	0.0329619	0.112871	0.0912149	0.00072551
0.177621	0.0402735	-0.130044	0.0272375	0.0470211	0.056972	-0.0760578	-0.285436	0.0684165	0.0202273	-0.0162329	-0.0394456	-0.0975365	0.0169764	0.0512025	0.0578579	0.0308229	-0.158237	0.172031	0.0343444	-0.0434112	-0.147953	0.199841	0.0784169	-0.00771438	-0.0215338
0.175337	-0.00679201	0.0276441	0.0554975	0.261424	0.242127	-0.0530969	-0.263696	0.0597314	0.0581496	0.0893429	0.0723812	-0.00549328	-0.0851287	-0.0274305	-0.0875737	0.0963253	-0.234579	0.272966	-0.082513	0.000308537	-0.165956	0.216198	-0.0695101	-0.0498349	-0.0407984
0.301667	0.109367	-0.033105	-0.0526468	0.147234	0.00694178	0.0110484	-0.106726	0.0814519	0.104719	0.11343	0.0461252	-0.0275435	-0.0381505	0.201028	0.0273706	0.0729073	-0.1666	0.0411639	0.069738	0.00327049	-0.08304	0.236618	0.0968788	-0.0591539	-0.00551079
0.0450263	-0.132784	0.0720412	-0.263265	0.114436	-0.0169138	0.0697466	-0.015348	0.0369156	-0.143135	0.143751	0.124831	-0.0981229	0.016143	0.0655429	0.00577036	0.0532844	0.0114173	0.179005	0.0709415	0.0895375	-0.0505528	-0.005298	0.131348	0.0234826	0.0898552
0.0553802	-0.167547	-0.146088	-0.391489	-0.181636	-0.169478	-0.146931	-0.00873943	-0.00262251	-0.144617	-0.0240871	-0.172453	-0.126608	-0.024199	0.0745732	-0.0896103	-0.117244	-0.118863	-0.0311044	0.245564	-0.00567708	-0.0962881	0.0920276	0.230527	0.0777301	-0.139406
-0.0487143	-0.16608	-0.19138	-0.430656	-0.206504	-0.156893	-0.305574	0.0588908	0.0947342	-0.221296	-0.0153843	-0.133439	-0.041107	0.034354	0.141876	-0.0383251	-0.0969732	-0.0419662	-0.0408862	0.354059	-0.0416525	-0.150454	0.0544319	0.066006	0.030981	0.00435306
0.0473718	-0.092711	-0.118135	-0.332706	-0.198791	-0.166896	-0.106472	0.0279785	-0.00643285	-0.139584	0.0376351	-0.175106	-0.11593	-0.0188283	0.141289	-0.0560064	-0.0710253	-0.0973864	-0.0338816	0.197118	-0.0114467	-0.124946	0.117591	0.23522	0.0887463	-0.0991634
-0.0318332	-0.0132444	0.0286931	-0.249352	0.0317176	0.031354	-0.00499954	0.211445	0.0968939	-0.0386944	0.0128228	-0.110593	0.258354	0.19458	-0.148375	0.0240689	0.0210422	0.189002	0.0795199	-0.1184	0.0699762	0.0590761	-0.242333	-0.0162236	-0.147499	-0.056173
0.0246272	-0.149069	-0.129026	-0.306058	-0.166116	-0.111068	-0.104497	0.0196097	0.0325345	-0.106942	-0.0392399	-0.143405	-0.0241488	0.135317	0.0485166	-0.114728	-0.0669217	-0.0303638	-0.0523344	0.215077	-0.0183888	-0.00614539	-0.0272005	0.140903	0.191162	-0.0518045
0.0630647	-0.0242351	0.0327656	-0.233517	0.10046	-0.121984	-0.0586211	-0.0246742	0.0962614	-0.128714	0.00339472	0.00208258	0.189302	0.0580591	0.107638	0.138211	0.107433	0.0533835	0.114173	0.232295	0.0428558	-0.177599	-0.0217326	-0.0559106	-0.099423	0.173351
0.158873	-0.0934673	-3.08528e-05	-0.0832308	-0.0356669	-0.381705	0.0575873	0.204805	-0.0655318	0.13665	-0.304553	-0.177698	0.199903	0.03065	-0.160569	0.0120962	-0.0835519	0.388743	0.0332644	0.136699	0.149425	0.0213699	0.118224	0.0882035	-0.121363	0.15265
0.0617531	-0.0772746	-0.00842281	-0.311945	-0.130326	-0.0724326	-0.0284387	0.0594466	0.0437496	-0.0690199	0.0738815	-0.106042	-0.0358297	0.0387678	0.188293	0.0120962	-0.0964796	-0.0998241	-0.0364427	0.198692	0.0431335	-0.154252	0.0828681	0.23769	0.0645231	-0.0564509
0.108492	-0.185947	0.0293101	0.0718896	0.094289	-0.154899	0.0924297	0.148848	-0.164585	-0.0587981	-0.0862259	-0.0641126	0.0822448	0.0359281	-0.00540274	-0.0552967	0.00925612	0.365075	-0.128768	0.0262906	0.123785	0.15802	0.0470178	0.149285	-0.112507	0.12857
0.106286	-0.029005	-0.189097	-0.297629	-0.107865	-0.0801938	-0.0454279	0.0127231	-0.00970327	-0.0675375	0.0156003	-0.191674	-0.070101	0.0327489	0.178306	-0.0922332	-0.112308	-0.218872	-0.0793964	0.165088	-0.0137916	-0.148416	0.158106	0.170634	0.094424	-0.0790806
0.10465	-0.165015	-0.113878	-0.312627	0.0194378	-0.13933	-0.0224053	0.0153789	-0.00283848	-0.0778828	0.00728322	-0.104499	0.0484674	-0.0618248	-0.106171	-0.014719	0.0720126	-0.025766	0.0912766	0.0287284	0.00654099	-0.124483	-0.016311	0.158007	-0.0555744	-0.0734927
0.323579	-0.0464944	-0.251635	-0.231596	0.0157354	-0.0225724	0.0500571	-0.0995306	0.0736924	-0.0407634	0.0210473	-0.175646	-0.0266794	0.0291376	0.0257325	-0.177647	0.0766406	-0.13423	0.187583	-0.0224334	0.0531301	-0.181552	0.123121	0.0652033	-0.0469034	0.0574851
0.0925062	-0.0960452	0.261323	-0.130393	0.00024683	-0.0634345	0.0263556	-0.0343401	-0.0502133	-0.0585511	-0.0147053	0.01302	0.00598705	-0.0186123	-0.109598	-0.00527664	-0.225572	0.0938378	0.0109236	0.0576419	0.17852	-0.171731	-0.00942209	-0.0504924	-0.153424	-0.0491495
0.122765	-0.0943318	-0.014254	-0.28133	0.0193761	0.0425628	-0.0918588	0.0623495	0.0659175	-0.131802	0.0308457	-0.0843213	0.062648	0.0253102	0.0443024	-0.00206745	-0.0119095	-0.0710649	-0.0126207	0.228839	0.000401098	-0.0816503	0.037225	0.186904	0.1317	-0.0305949
-0.0644071	0.00779538	-0.0390288	-0.306584	0.0499522	-0.013528	-0.0958245	0.155827	0.0344628	-0.151473	0.155525	0.135861	0.112782	0.0942034	0.168612	0.0158916	0.0664281	-0.148918	-0.0259512	0.109112	0.0683101	0.0388179	-0.0078157	0.100599	0.0668066	-0.0351178
-0.0399343	-0.0533945	0.110916	-0.168848	0.0323038	-0.233052	-0.0634046	0.0868075	0.207702	-0.0968748	0.18816	0.227464	-0.0149985	0.119822	0.177611	0.00527664	0.116997	-0.00154288	0.180578	0.285617	-0.253895	-0.0928294	-0.0792846	-0.0612825	0.131237	-0.0067457
-0.0241488	-0.139391	-0.117333	-0.441935	-0.244331	-0.140985	-0.158689	-0.0495028	-0.0122178	-0.183435	-0.0429278	-0.159757	-0.120914	-0.0594481	0.110123	-0.117721	-0.155503	-0.134693	-0.0453914	0.273675	-0.00863904	-0.0735903	0.0517906	0.19155	0.0969544	-0.165262
0.0525873	-0.0251304	-0.150993	0.0194908	0.0432569	-0.123112	0.0593155	-0.0932617	0.0442895	0.0321784	0.228295	0.0603948	0.0896361	0.0214211	0.0165169	-0.108279	0.305143	-0.124788	0.0791496	0.0536921	-0.123137	-0.175746	0.11342	0.0120404	-0.0647391	-0.0988546
0.0705485	-0.135794	-0.104899	-0.402582	-0.178365	-0.136872	-0.134818	0.0306652	0.0395073	-0.165956	-0.0305988	-0.160744	-0.108878	-0.0150935	0.0889445	-0.0338199	-0.163154	-0.0995155	-0.0483229	0.250563	-0.0327358	-0.0905442	0.0396655	0.205597	0.0574259	-0.111435
0.0496709	-0.129496	-0.0527891	-0.429355	-0.168893	-0.164067	-0.132333	0.00558953	0.00467423	-0.203292	-0.00516923	-0.136879	-0.138597	-0.0161121	0.112454	-0.014719	-0.0971892	-0.0771747	-0.0102447	0.203536	-0.0188516	-0.119387	0.0485778	0.247924	0.0664671	-0.114646
-0.0264017	-0.165355	0.00283845	-0.338873	-0.207275	-0.150168	-0.162084	0.0823915	0.0186815	-0.0925515	-0.021541	-0.201918	-0.0178531	0.0338601	-0.10753	-0.0743049	-0.0815464	0.0362576	-0.0356096	0.190545	0.0231403	-0.00450868	-0.0130056	0.20623	0.111427	-0.248402
0.00982926	-0.199824	-0.0681229	-0.374508	-0.171547	-0.123375	-0.136037	-0.0159965	-0.00805264	-0.146409	0.0630955	-0.128256	-0.143288	-0.0214211	0.140842	-0.104977	-0.0471445	-0.0829142	-0.0293764	0.227605	0.0115701	-0.0945279	0.0548798	0.26759	0.0802296	-0.0951499
-0.0477421	-0.0816276	-0.0395224	-0.354645	-0.162105	-0.111239	-0.19239	0.0572849	-0.034216	-0.231085	0.0390702	-0.203337	-0.0511523	0.0742639	0.219305	-0.122474	-0.173244	-0.176474	-0.0679174	0.178357	0.0150258	-0.0555247	0	0.0477911	0.116734	-0.0777068
0.083325	-0.153762	-0.11977	-0.306368	-0.0784302	-0.0611619	-0.202636	-0.0196097	-0.00161978	-0.159101	0.0326048	-0.0619683	-0.0526645	-0.0402803	0.176716	-0.0409171	-0.00268427	-0.0330176	0.00981269	0.3012	0.101447	0.0257551	0.145718	0.253944	0.098343	-0.0652033
-0.113507	0.0737551	0.041281	-0.049734	-0.0107679	0.0639447	0.0865661	0.20181	0.114449	0.102495	0.0553648	0.0716098	0.336124	0.173529	-0.2478	0.128151	-0.0125883	0.178573	-0.0183911	-0.143858	0.0642375	0.0664876	-0.348942	-0.0220432	-0.194834	-0.0431447
0.138381	-0.108194	0.00299272	-0.312658	-0.150288	-0.175956	-0.0838348	0.0028102	0.0467115	-0.102403	-0.0167267	-0.0943331	-0.0783409	0.0387061	0.0912136	-0.012775	-0.13807	-0.0336964	-0.0406085	0.276237	0.0573571	-0.028627	0.0795781	0.211726	0.21625	-0.0367077
0.0559357	-0.0966009	0.0480069	-0.414698	-0.149733	-0.233732	-0.107135	-0.0761535	-0.0300971	-0.133809	-0.0724464	-0.0922042	-0.168918	-0.115686	-0.0134914	-0.0194402	-0.087748	-0.0772673	0.0285432	0.21122	0.156459	-0.0978939	0.00797016	0.167531	0.0574259	-0.201877
-0.0897287	0.102745	0.118382	-0.0258431	0.0662738	0.0311684	0.170864	0.226731	0.0829483	0.126861	0.10536	0.0356661	0.339549	0.234428	-0.265691	0.160891	0.0864213	0.259697	0.115315	-0.186626	0.0123106	0.0337533	-0.306573	-0.0128431	-0.141852	0.00460004
0.0149985	0.0357816	0.292484	-0.0569539	-0.0774428	-0.187536	0.265068	0.162837	-0.0745563	0.0188994	-0.0735266	-0.0157042	0.0296575	-0.041268	-0.0274613	0.0685654	-0.0458795	0.280618	-0.0756935	-0.0534452	0.00688038	0.0672596	0.0247137	0.0853478	0.0419971	-0.0181069
0.0533897	-0.201831	-0.136338	-0.439115	-0.150073	-0.074999	-0.163395	-0.0483911	0.0299274	-0.180409	0.013332	-0.173918	-0.129262	0.0296006	0.0789726	-0.0557287	-0.0815464	-0.0615916	0.0170642	0.213287	-0.00715806	-0.0993145	0.0284825	0.19598	0.0800444	-0.0823223
0.136205	-0.0337439	-0.123936	-0.218117	0.00240659	0.00754474	-0.132287	-0.138781	-0.0607341	-0.157896	0.153966	-0.0701135	-0.333624	-0.0853756	-0.0351178	-0.163329	-0.0464349	-0.298793	0.041596	-0.0826982	-0.0644843	-0.101044	0.14181	0.163657	-0.0308267	-0.196413
0.0232847	-0.117702	-0.102894	-0.367381	-0.161828	-0.151544	-0.0625096	0.0717683	0.00950273	-0.15836	0.0512603	-0.177019	-0.0984469	-0.0196	0.193588	-0.0067578	-0.0396779	-0.0496806	-0.080137	0.202179	-3.08537e-05	-0.0813106	0.0842891	0.279136	0.0357639	-0.0319688
0.163996	-0.0150814	0.11542	0.226204	0.160007	0.0740714	0.0957164	0.099963	0.0357278	0.073405	-0.056445	0.0885327	0.358668	0.157047	-0.179016	0.1238	0.0851871	0.23785	-0.00354862	-0.0216928	0.12107	0.0726947	-0.0145347	0.0038591	-0.0491252	0.16273
0.0156466	-0.107283	-0.105115	-0.417642	-0.225695	-0.101916	-0.152656	-0.00657773	-0.0127423	-0.187666	0.0276361	-0.190965	-0.106548	-0.020742	0.128338	-0.0734718	-0.115979	-0.104854	-0.014935	0.163545	-0.0482552	-0.100642	0.0402524	0.220262	0.0813713	-0.146599
0.0460139	-0.105847	-0.111286	-0.385105	-0.191262	-0.167561	-0.189041	-0.00172936	0.0263639	-0.202211	0.0118815	-0.156039	-0.135064	-0.0120686	0.161634	-0.0272781	-0.094289	-0.0674854	-0.00308575	0.24146	-0.0342785	-0.0794578	0.122981	0.260952	0.100904	-0.0718101
0.0578337	0.0157914	-0.0620449	-0.0115581	-0.0644534	-0.20932	0.0698701	0.0720153	-0.147894	0.10231	-0.243	-0.155885	0.128536	-0.121705	-0.0739249	0.0037029	-0.120792	0.134539	0.0159533	0.0530132	0.044923	-0.0583967	0.0872084	-0.0164861	-0.176629	0.0243741
0.150756	-0.154024	0.0560595	-0.261406	-0.0360063	0.0692941	0.00128075	-0.0403619	0.00865427	-0.0663332	0.0394714	-0.118429	0.0216491	-0.115223	-0.114662	-0.0272781	-0.108142	0.0859074	-0.0389422	0.0500509	0.113881	-0.0752579	-0.16776	0.0654194	-0.0196254	-0.0238647
-0.0567227	-0.178074	-0.0676293	-0.371347	-0.235414	-0.129451	-0.129031	-0.00222346	-0.0282922	-0.138966	-0.0540841	-0.0573866	-0.110282	0.000617322	0.190145	-0.101028	-0.169541	-0.119635	-0.0627025	0.337304	0.00749745	-0.0743315	0.0697544	0.165324	0.145277	-0.0982372
0.099882	-0.0131055	0.197982	0.237112	0.317176	0.0206089	0.12127	0.0956396	-0.120481	0.0219875	0.0877381	0.0455699	0.0248432	0.00981542	0.0704826	0.0177739	0.110487	0.144537	0.122844	-0.149597	0.162723	0.0238095	0.0932787	-0.00845914	-0.0813405	0.230928
0.01989	-0.122457	-0.0635567	-0.42043	-0.178119	-0.0908151	-0.114542	0.055957	0.0251298	-0.205392	-0.001111	-0.106227	-0.095546	0.0688623	0.161681	-0.0177122	-0.107124	-0.113371	-0.046132	0.193754	-0.00623245	-0.106108	0.0182418	0.153716	0.101274	-0.11338
0.100052	0.0363373	-0.1393	-0.0336828	-0.0572954	-0.196488	-0.260732	0.0253227	-0.0284465	-0.0631215	0.0387307	-0.362307	-0.000462917	-0.155164	0.0385447	-0.0681334	-0.0210422	-0.0490018	0.0959361	-0.00626408	-0.0597637	-0.141344	0.196984	-0.0176438	-0.184929	-0.0508166
0.0664594	-0.137368	-0.0508454	-0.322016	-0.181883	-0.11147	-0.0698392	-0.018992	-0.0168766	-0.102958	0.028886	-0.137003	-0.0941109	-0.0328415	0.0552005	-0.0983121	-0.110055	-0.0869874	-0.0247477	0.140093	-0.0174015	-0.0694522	0.0571504	0.260721	0.0464097	-0.135686
-0.0618611	-0.316415	-0.116222	-0.505272	-0.127025	-0.0772563	-0.117875	-0.138318	-0.0627242	-0.25789	-0.108214	0.00643285	0.0262011	-0.0863634	-0.0320151	-0.181566	-0.186819	-0.10112	-0.0387879	0.332305	-0.000277684	-0.141653	0.0724729	0.0570838	-0.0521801	-0.148236
0.0809795	-0.0585502	-0.116438	-0.248143	-0.208849	-0.172509	-0.0459834	0.00327342	-0.0195454	-0.0753197	-0.0482976	-0.110716	-0.106363	-0.103062	0.0568985	-0.147221	-0.130604	-0.201654	-0.111673	0.227605	-0.0569251	-0.0911	0.0111984	0.141598	0.0854136	-0.141783
0.0514763	-0.162221	-0.137233	-0.385477	-0.184937	-0.148978	-0.0932167	0.0289667	0.0179719	-0.0978939	-0.00260776	-0.148619	-0.13781	-0.0288907	0.135053	-0.0492178	-0.122705	-0.0902891	-0.023174	0.216157	0.0112308	-0.0960719	0.0363909	0.23664	0.0510075	-0.116776
0.00973668	-0.0213177	-0.0541158	-0.404968	-0.155071	-0.10071	-0.0767522	0.0688654	0.0728902	-0.17553	0.0620771	-0.140952	-0.0190876	0.0628125	0.150397	0.0108001	-0.0766715	-0.185978	-0.0880365	0.215571	-0.039863	-0.168828	-0.0159403	0.151107	0.174129	-0.0938687
0.064222	-0.0834646	0.125972	-0.194009	0.0189442	-0.267946	0.328102	0.0341857	-0.183498	-0.118986	0.0397337	-0.0848766	0.103385	-0.0370702	-0.105539	-0.178357	-0.0671068	0.216959	0.020582	-0.0697072	0.0792941	-0.125872	0.0613826	0.0639993	-0.234888	0.0495971
0.0950522	-0.0756537	-0.225842	-0.414636	-0.116257	-0.100633	-0.193331	-0.25789	0.145179	-0.193688	0.0633116	-0.156224	-0.0583738	-0.0419779	0.0256862	-0.170179	0.0496128	-0.14611	0.178017	0.125991	-0.0659036	-0.151041	0.0581853	0.0050477	-0.0169099	-0.127273
0.159212	0.0438085	0.060564	-0.149109	0.0611521	0.0848783	0.120406	0.00203817	0.137913	-0.0589525	0.220703	0.0603485	0.0455047	0.00469165	0.131302	0.246274	-0.0106137	-0.135557	0.0404542	-0.0749529	-0.0138533	-0.159163	-0.03134	0.121577	0.034869	0.00849001
0.166989	-0.0215338	0.137696	-0.0429788	-0.0892598	-0.342451	0.08581	0.192514	-0.0748803	0.086159	-0.124555	-0.195207	0.0906082	-0.0786777	-0.107623	0.0141636	-0.0895375	0.199556	-0.0513161	0.00731323	0.0266576	0.0106232	0.0467243	0.104952	-0.082945	-0.0512334
0.0835719	-0.0225063	-0.0554424	-0.350586	-0.0831199	0.0316322	-0.0870136	-0.0677846	0.0950273	-0.195016	0.0790661	-0.135383	0.0715206	0.0245386	-0.0163471	-0.0835313	-0.00401098	-0.0908137	0.081649	0.0490635	-0.0902471	-0.151936	-0.0261656	0.0280788	-0.0743358	-0.0890217
0.137147	-0.0489025	0.00259163	-0.309342	0.11962	0.0730974	-0.10624	-0.0730653	-0.022461	-0.23229	0.0639133	-0.0478222	-0.133104	-0.0511451	0.0119941	-0.125004	0.146277	-0.122813	0.178295	0.00175888	-0.0530684	-0.313786	-0.0238024	0.0741719	-0.0795507	-0.0924022
0.234791	-0.0299157	-0.0745094	0.0518411	0.127981	0.18279	0.0860568	-0.115867	-0.0711779	-0.100179	-0.0851458	0.0378566	0.108755	0.02673	0.1031	0.0926343	0.0662738	0.0322153	-0.0193168	-0.212331	0.0250532	-0.00256315	0.0228293	-0.25856	-0.29148	0.0752524
0.0219268	-0.173073	0.0390288	-0.315726	-0.0202709	-0.0629862	-0.0387156	0.113952	0.033892	0.0039837	-0.0307222	-0.122533	0.252212	0.154948	-0.251629	-0.0697072	-0.018358	0.2069	-0.00789953	0.078409	0.124772	0.0384473	-0.192226	0.0667778	-0.043324	-0.204193
0.107397	-0.207666	0.0491176	-0.30928	0.0124649	-0.275615	0.0361695	0.0778519	-0.0817296	-0.0460441	-0.0700238	-0.0470508	0.0782946	0.00561763	-0.0934365	0.00768353	-0.0457252	0.167927	-0.0494029	0.120869	0.172287	0.0256007	0.00420133	0.0581643	-0.122103	-0.0457072
0.00665057	-0.147788	-0.0402012	-0.346589	-0.166579	-0.0693095	-0.122319	-0.0725403	-0.0257314	-0.110617	-0.0777083	-0.0551189	-0.0618302	-0.105408	0.0927573	-0.0554201	-0.128691	-0.132903	-0.0594316	0.30336	0.0341859	-0.0647582	0.0383989	0.157065	0.0834079	-0.119478
-0.117025	-0.153391	-0.073769	-0.406424	-0.17599	-0.0836569	-0.106888	0.0506454	0.0339692	-0.159101	0.0415082	-0.138916	0.0436839	0.0682758	0.0926029	-0.0738112	-0.0157971	-0.090752	-0.092696	0.17669	0.0139767	-0.053116	-0.0571504	0.10912	0.174839	-0.148745
0.0101842	-0.0967399	-0.139424	-0.368341	-0.22659	-0.172246	-0.0974293	0.0324563	-0.0346788	-0.186956	0.0250129	-0.213858	-0.106563	0.0132724	0.150798	-0.0657883	-0.0722594	-0.0582899	-0.0196871	0.152158	-0.0364691	-0.114415	0.0914715	0.232951	0.04678	-0.0785558
-0.223527	0.0109444	-0.233093	-0.108578	-0.307889	-0.121922	-0.0607197	-0.0966278	-0.306355	-0.144772	-0.0464305	-0.293042	-0.0590373	-0.207852	-0.0328178	-0.117073	-0.229459	-0.0855679	-0.159564	-0.146728	-0.0714264	-0.0212773	0.195763	0.0992714	-0.0540933	-0.292303
-0.123352	-0.213207	-0.129674	-0.282415	-0.101262	-0.0781375	-0.031602	-0.0370268	0.0529129	-0.104441	0.0897595	0.0741552	0.057664	0.0121921	-0.166528	-0.0669608	0.0231403	-0.0243157	-0.0254575	0.113741	-0.00879331	0.0653141	-0.172502	0.0778148	-0.108464	-0.228242
0.069777	-0.105662	-0.154264	-0.354118	-0.229675	-0.150261	-0.103524	0.0436045	0.0270889	-0.0951455	-0.0480044	-0.281379	-0.0517232	0.000123464	0.0710691	-0.0190082	-0.109716	-0.100966	-0.0442806	0.209615	-0.00367159	-0.0875487	0.0351552	0.21736	0.0832845	-0.129712

[truncated: 13 more sheets: prot vs gut sig, meta vs saliva, meta vs saliva sig, meta vs gut, meta vs gut sig, prot vs meta, prot vs meta sig, prot vs meta selected, prot vs meta selected sig, clin vs meta, clin vs meta sig, clin vs prot, clin vs prot sig]
