# Supplementary material for: Multi-omics analysis reveals the key factors involved in the severity of the Alzheimer’s disease
Source: Alzheimers Res Ther. 2024 Oct 2;16:213. doi: 10.1186/s13195-024-01578-6 (PMC11448018; doi:10.1186/s13195-024-01578-6)
Supplement: Supplementary file 8 — Supplementary Material 8. [file 13195_2024_1578_MOESM8_ESM.xlsx]

## Sheet: Head
This file contains the machine learning analysis result
Sheet name	Description
Clinical(C)(ALL)	This sheet outlines the importance of different clinical features in predicting ADAS-Cog scores, as evaluated by SHAP (SHapley Additive exPlanations) values.
Proteomics(P)(ALL)	This sheet outlines the importance of different protein features in predicting ADAS-Cog scores, as evaluated by SHAP values.
Metabolomics(M)(ALL)	This sheet outlines the importance of different metabolites features in predicting ADAS-Cog scores, as evaluated by SHAP values.
Gut(G)(ALL)	This sheet outlines the importance of different gut microbiome features in predicting ADAS-Cog scores, as evaluated by SHAP values.
Oral(O)(ALL)	This sheet outlines the importance of different saliva microbiome features in predicting ADAS-Cog scores, as evaluated by SHAP values.
C(5)	This sheet outlines the importance of top 5 clinical features in predicting ADAS-Cog scores, as evaluated by SHAP values.
C(10)	This sheet outlines the importance of top 10 clinical features in predicting ADAS-Cog scores, as evaluated by SHAP values.
P(5)	This sheet outlines the importance of top 5 protein features in predicting ADAS-Cog scores, as evaluated by SHAP values.
P(10)	This sheet outlines the importance of top 10 protein features in predicting ADAS-Cog scores, as evaluated by SHAP values.
M(5)	This sheet outlines the importance of top 5 metabolite features in predicting ADAS-Cog scores, as evaluated by SHAP values.
M(10)	This sheet outlines the importance of top 10 metabolite features in predicting ADAS-Cog scores, as evaluated by SHAP values.
G(5)	This sheet outlines the importance of top 5 gut microbiome features in predicting ADAS-Cog scores, as evaluated by SHAP values.
G(10)	This sheet outlines the importance of top 10 gut microbiome features in predicting ADAS-Cog scores, as evaluated by SHAP values.
O(5)	This sheet outlines the importance of top 5 saliva microbiome features in predicting ADAS-Cog scores, as evaluated by SHAP values.
O(10)	This sheet outlines the importance of top 10 saliva microbiome features in predicting ADAS-Cog scores, as evaluated by SHAP values.

## Sheet: Clinical(C)(ALL)
feature name	feature importance
SEX (Clinical)	0.0398341
Age (Clinical)	0.0981176
Cigarette (Clinical)	0.000175029
HB (Clinical)	0.074522
HCT (Clinical)	0.0423935
RBC (Clinical)	0.64869
WBC (Clinical)	0.0478726
Platelet (Clinical)	0.162166
Neutrophil% (Clinical)	0.188826
Lymphocyte% (Clinical)	0.0577193
Monocyte% (Clinical)	0.463781
Eosinophil% (Clinical)	0.0458153
Basophil% (Clinical)	0.0985476
Neutrophil. Absolute (Clinical)	0.245229
Lymphocyte. Absolute (Clinical)	0.252694
Monocyte. Absolute (Clinical)	0.181634
Eosinophil. Absolute (Clinical)	0.0343113
Basophil. Absolute (Clinical)	0.0456069
Sodium (Clinical)	0.0660375
Potassium (Clinical)	0.0633632
Creatinine (Clinical)	0.10812
Urea (BUN) (Clinical)	0.566837
Uric Acid (Clinical)	0.480881
ALT (Clinical)	0.398782
AST (Clinical)	0.268401
ALP (Clinical)	0.488528
GGT (Clinical)	0.394901
Total Bilirubin (Clinical)	0.0470099
Albumin (Clinical)	0.409312
Creatine Kinase (CK) (Clinical)	0.674302
Total cholesterol (Clinical)	0.352192
HDL (Clinical)	1.26326
LDL (Clinical)	0.18703
Triglycerides (Clinical)	0.212701
Glucose (Clinical)	0.123343
Insulin (Clinical)	0.0750961
HbA1c (Clinical)	0.540183
TSH (Clinical)	0.222346
Diastolic blood pressure (mmHg) (Clinical)	1.26222
Sistolic blood pressure (mmHg) (Clinical)	0.37902
Pulse (beats per minute) (Clinical)	0.648786
Waist circumference (cm) (Clinical)	0.0933688
Hip circumference (cm) (Clinical)	0.0512276
Weight (Clinical)	0.0525846
Height (Clinical)	0.0659977
BMI (Clinical)	0.255848

## Sheet: Metabolomics(M)(ALL)
feature name	feature importance
1-palmitoyl-2-linoleoyl-GPC (16:0/18:2) (Metabolite)	0.01273
glucuronate (Metabolite)	0.157346
palmitoyl-docosahexaenoyl-glycerol (16:0/22:6) [1]* (Metabolite)	0.0160507
glycerol 3-phosphate (Metabolite)	0.00836115
kynurenine (Metabolite)	0.785231
4-oxo-retinoic acid (Metabolite)	0.20561
glycosyl-N-behenoyl-sphingadienine (d18:2/22:0)* (Metabolite)	0.026157
ferulic acid 4-sulfate (Metabolite)	0.00450549
gamma-glutamyltryptophan (Metabolite)	0.0293617
theanine (Metabolite)	0.634635
2-ethylphenylsulfate (Metabolite)	0.0996899
1-stearoyl-2-linoleoyl-GPE (18:0/18:2)* (Metabolite)	0.0177588
1-stearoyl-2-arachidonoyl-GPE (18:0/20:4) (Metabolite)	0.023025
1-stearoyl-2-linoleoyl-GPC (18:0/18:2)* (Metabolite)	0.207161
3-(3-hydroxyphenyl)propionate sulfate (Metabolite)	0.0113755
N-acetylaspartate (NAA) (Metabolite)	0.101197
maltotriose (Metabolite)	0.00900186
trans-urocanate (Metabolite)	0.15427
N-acetylglutamate (Metabolite)	0.0368752
1-palmitoyl-2-dihomo-linolenoyl-GPC (16:0/20:3n3 or 6)* (Metabolite)	0.0779811
1-palmitoyl-2-arachidonoyl-GPE (16:0/20:4)* (Metabolite)	0.0285187
1-palmitoyl-2-docosahexaenoyl-GPE (16:0/22:6)* (Metabolite)	0.0113206
1-stearoyl-2-docosahexaenoyl-GPE (18:0/22:6)* (Metabolite)	0.014915
1-palmitoyl-2-arachidonoyl-GPI (16:0/20:4)* (Metabolite)	0.0309563
1-stearoyl-2-linoleoyl-GPI (18:0/18:2) (Metabolite)	0.00983522
S-1-pyrroline-5-carboxylate (Metabolite)	0.137969
1-(1-enyl-stearoyl)-2-arachidonoyl-GPE (P-18:0/20:4)* (Metabolite)	0.0762039
cysteine s-sulfate (Metabolite)	0.0497415
1-(1-enyl-palmitoyl)-2-oleoyl-GPC (P-16:0/18:1)* (Metabolite)	0.253495
glutamate (Metabolite)	0.276932
lanthionine (Metabolite)	0.0169847
1-lignoceroyl-GPC (24:0) (Metabolite)	0.0175315
1-palmitoylglycerol (16:0) (Metabolite)	0.00164989
1-(1-enyl-palmitoyl)-GPC (P-16:0)* (Metabolite)	0.0419059
1-stearoyl-2-oleoyl-GPE (18:0/18:1) (Metabolite)	0.0118504
sphingomyelin (d18:0/18:0, d19:0/17:0)* (Metabolite)	0.0552692
N-palmitoyl-sphinganine (d18:0/16:0) (Metabolite)	0.114353
lactosyl-N-palmitoyl-sphingosine (d18:1/16:0) (Metabolite)	0.00461279
5-hydroxyindoleacetate (Metabolite)	0.0747139
oxalate (ethanedioate) (Metabolite)	0.0915493
1-stearoyl-2-arachidonoyl-GPC (18:0/20:4) (Metabolite)	0.0371889
gamma-glutamyltyrosine (Metabolite)	0.00377545
aconitate [cis or trans] (Metabolite)	0.0346798
1-palmitoyl-2-linoleoyl-GPE (16:0/18:2) (Metabolite)	0.0141207
2-methoxyhydroquinone sulfate (1) (Metabolite)	0.120979
2-methoxyhydroquinone sulfate (2) (Metabolite)	0.0422401
alpha-tocopherol (Metabolite)	0.0296453
sphinganine-1-phosphate (Metabolite)	0.0654212
metabolonic lactone sulfate (Metabolite)	0.0234096
vanillylmandelate (VMA) (Metabolite)	0.00698863
lithocholate sulfate (1) (Metabolite)	0.0365895
3-aminoisobutyrate (Metabolite)	0.153966
palmitoyl-linoleoyl-glycerol (16:0/18:2) [1]* (Metabolite)	0.110779
alpha-ketoglutarate (Metabolite)	0.0151319
palmitoyl-linoleoyl-glycerol (16:0/18:2) [2]* (Metabolite)	0.0992162
N-octanoylglycine (Metabolite)	0.0530869
2,6-dihydroxybenzoic acid (Metabolite)	0.0327113
1-palmitoyl-2-oleoyl-GPI (16:0/18:1)* (Metabolite)	0.0166855
hexadecasphingosine (d16:1)* (Metabolite)	0.00766835
homovanillate (HVA) (Metabolite)	0.261707
4-hydroxyphenylpyruvate (Metabolite)	0.0112394
1,7-dimethylurate (Metabolite)	0.0295565
1,3,7-trimethylurate (Metabolite)	0.00664373
1-oleoyl-2-linoleoyl-GPE (18:1/18:2)* (Metabolite)	0.0976473
tetradecadienoate (14:2)* (Metabolite)	0.0318774
3,7-dimethylurate (Metabolite)	0.0748854
1-methylurate (Metabolite)	0.116605
4-acetylcatechol sulfate (1) (Metabolite)	0.296851
5-acetylamino-6-amino-3-methyluracil (Metabolite)	0.253418
1-methylxanthine (Metabolite)	0.0268465
3-phosphoglycerate (Metabolite)	0.104721
iminodiacetate (IDA) (Metabolite)	0.248085
3-indoleglyoxylic acid (Metabolite)	0.153054
ribitol (Metabolite)	0.017059
2-isopropylmalate (Metabolite)	0.0259025
1-oleoylglycerol (18:1) (Metabolite)	0.0468586
1-cerotoyl-GPC (26:0)* (Metabolite)	0.11457
2,4-di-tert-butylphenol (Metabolite)	0.025902
5,6-dihydrothymine (Metabolite)	0.0150904
S-allylcysteine (Metabolite)	0.0132612
1-linoleoyl-2-arachidonoyl-GPC (18:2/20:4n6)* (Metabolite)	0.0667806
oleoyl-linoleoyl-glycerol (18:1/18:2) [1] (Metabolite)	0.0312929
oleoyl-linoleoyl-glycerol (18:1/18:2) [2] (Metabolite)	0.00887914
sphingomyelin (d18:2/24:2)* (Metabolite)	0.0294517
1-myristoyl-2-arachidonoyl-GPC (14:0/20:4)* (Metabolite)	0.00780767
theophylline (Metabolite)	0.029884
1-stearoyl-GPG (18:0) (Metabolite)	0.0402044
enterolactone sulfate (Metabolite)	0.0236623
ascorbic acid 3-sulfate* (Metabolite)	0.0333082
theobromine (Metabolite)	0.189944
4-hydroxychlorothalonil (Metabolite)	0.211276
1-carboxyethylphenylalanine (Metabolite)	0.00553777
N-formylmethionine (Metabolite)	0.211213
1-carboxyethyltyrosine (Metabolite)	0.00891644
creatine (Metabolite)	0.0939456
1-carboxyethylvaline (Metabolite)	0.00335438
1-(1-enyl-palmitoyl)-2-palmitoleoyl-GPC (P-16:0/16:1)* (Metabolite)	0.0348883
1-carboxyethylleucine (Metabolite)	0.00824669
1-(1-enyl-palmitoyl)-2-palmitoyl-GPC (P-16:0/16:0)* (Metabolite)	0.181104
1-carboxyethylisoleucine (Metabolite)	0.00374739
tyramine O-sulfate (Metabolite)	0.0368203
paraxanthine (Metabolite)	0.00780827
3-hydroxypyridine sulfate (Metabolite)	0.130793
4-methylguaiacol sulfate (Metabolite)	0.136637
maltol sulfate (Metabolite)	0.0027967
histidine betaine (hercynine)* (Metabolite)	0.0275066
arachidoylcarnitine (C20)* (Metabolite)	0.0154226
1-stearoyl-2-oleoyl-GPI (18:0/18:1)* (Metabolite)	0.0288568
sulfate* (Metabolite)	0.0251445
2-methylbutyrylcarnitine (C5) (Metabolite)	0.130539
EDTA (Metabolite)	0.0643003
vanillic alcohol sulfate (Metabolite)	0.021474
4-vinylguaiacol sulfate (Metabolite)	0.0301728
5-hydroxy-2-methylpyridine sulfate (Metabolite)	0.00727475
4-hydroxyglutamate (Metabolite)	0.0342746
glycochenodeoxycholate 3-sulfate (Metabolite)	0.0116067
bilirubin degradation product, C16H18N2O5 (1)** (Metabolite)	0.0512124
gamma-glutamylleucine (Metabolite)	0.0691111
1-palmitoyl-2-stearoyl-GPE (16:0/18:0)* (Metabolite)	0.00707956
bilirubin degradation product, C16H18N2O5 (2)** (Metabolite)	0.0266744
bilirubin degradation product, C17H18N2O4 (2)** (Metabolite)	0.0706061
retinal (Metabolite)	0.093605
bilirubin degradation product, C17H18N2O4 (3)** (Metabolite)	0.12312
biliverdin (Metabolite)	0.0615229
bilirubin degradation product, C17H20N2O5 (1)** (Metabolite)	0.0412905
bilirubin degradation product, C17H20N2O5 (2)** (Metabolite)	0.0154522
beta-alanine (Metabolite)	0.020341
threonate (Metabolite)	0.157232
4-hydroxycoumarin (Metabolite)	0.0149988
1,2-dilinoleoyl-GPE (18:2/18:2)* (Metabolite)	0.00889932
glutamine_degradant* (Metabolite)	0.0334093
N-acetyl-isoputreanine (Metabolite)	0.142007
hydroxypalmitoyl sphingomyelin (d18:1/16:0(OH))** (Metabolite)	0.0297122
1-(1-enyl-stearoyl)-2-linoleoyl-GPE (P-18:0/18:2)* (Metabolite)	0.0115912
1-linoleoyl-GPG (18:2)* (Metabolite)	0.0287258
glucuronide of piperine metabolite C17H21NO3 (3)* (Metabolite)	0.029999
glucuronide of piperine metabolite C17H21NO3 (4)* (Metabolite)	0.0166525
glucuronide of piperine metabolite C17H21NO3 (5)* (Metabolite)	0.00326453
1-linoleoylglycerol (18:2) (Metabolite)	0.0592777
sulfate of piperine metabolite C16H19NO3 (2)* (Metabolite)	0.0253134
sulfate of piperine metabolite C16H19NO3 (3)* (Metabolite)	0.102078
suberate (C8-DC) (Metabolite)	0.0131681
cysteinylglycine (Metabolite)	0.00921317
sulfate of piperine metabolite C18H21NO3 (1)* (Metabolite)	0.0265477
sulfate of piperine metabolite C18H21NO3 (3)* (Metabolite)	0.0153982
betaine (Metabolite)	0.0552859
3-carboxy-4-methyl-5-pentyl-2-furanpropionate (3-CMPFP)** (Metabolite)	0.0632773
glycolithocholate (Metabolite)	0.0141858
gamma-CEHC (Metabolite)	0.0851612
tyrosine (Metabolite)	0.00596683
glycodeoxycholate glucuronide (1) (Metabolite)	0.0031994
cystathionine (Metabolite)	0.0131305
5-hydroxylysine (Metabolite)	0.115159
N-acetyl-beta-alanine (Metabolite)	0.0361015
palmitoyl sphingomyelin (d18:1/16:0) (Metabolite)	0.0247547
11beta-hydroxyandrosterone glucuronide (Metabolite)	0.17069
N-(2-furoyl)glycine (Metabolite)	0.15192
cysteine sulfinic acid (Metabolite)	0.0164372
N2-acetyl,N6-methyllysine (Metabolite)	0.108486
hydroquinone sulfate (Metabolite)	0.0407149
2-hydroxyhippurate (salicylurate) (Metabolite)	0.0179217
N-acetyltyrosine (Metabolite)	0.113787
caffeine (Metabolite)	0.219682
1,3-dimethylurate (Metabolite)	0.0116155
1-myristoylglycerol (14:0) (Metabolite)	0.0181076
3-methylxanthine (Metabolite)	0.226305
1-palmitoyl-GPG (16:0)* (Metabolite)	0.0922531
3-hydroxylaurate (Metabolite)	0.0956591
N,N,N-trimethyl-5-aminovalerate (Metabolite)	0.191529
carotene diol (1) (Metabolite)	0.0782319
taurochenodeoxycholic acid 3-sulfate (Metabolite)	0.0679741
hypotaurine (Metabolite)	0.0246318
inosine (Metabolite)	0.269249
2-hydroxyfluorene sulfate (Metabolite)	0.0392094
furaneol sulfate (Metabolite)	0.0523955
cytosine (Metabolite)	0.0202472
1-arachidonoyl-GPI (20:4)* (Metabolite)	0.0176627
caffeic acid sulfate (Metabolite)	0.0263983
taurolithocholate 3-sulfate (Metabolite)	0.0111311
glycolithocholate sulfate* (Metabolite)	0.0117256
2-aminoadipate (Metabolite)	0.0530349
1-linoleoyl-2-linolenoyl-GPC (18:2/18:3)* (Metabolite)	0.00510724
N-acetylalliin (Metabolite)	0.00676961
S-methylmethionine (Metabolite)	0.0272999
propionylcarnitine (C3) (Metabolite)	0.27516
umbelliferone sulfate (Metabolite)	0.0466642
maltose (Metabolite)	0.00304252
1,2-dipalmitoyl-GPC (16:0/16:0) (Metabolite)	0.113813
4-methylnonanoylcarnitine (Metabolite)	0.0359901
chenodeoxycholic acid sulfate (1) (Metabolite)	0.030854
behenoyl sphingomyelin (d18:1/22:0)* (Metabolite)	0.0240177
caproate (6:0) (Metabolite)	0.00834975
methionine (Metabolite)	0.0680609
(N(1) + N(8))-acetylspermidine (Metabolite)	0.0139536
oleoyl-oleoyl-glycerol (18:1/18:1) [2]* (Metabolite)	0.0145732
N-palmitoyltaurine (Metabolite)	0.0182868
N-stearoyltaurine (Metabolite)	0.030867
palmitoyl-sphingosine-phosphoethanolamine (d18:1/16:0) (Metabolite)	0.0201863
linoleoyl-arachidonoyl-glycerol (18:2/20:4) [1]* (Metabolite)	0.150169
palmitoleoyl-linoleoyl-glycerol (16:1/18:2) [1]* (Metabolite)	0.104604
2-O-methylascorbic acid (Metabolite)	0.020366
orotate (Metabolite)	0.0699164
linoleoyl-linoleoyl-glycerol (18:2/18:2) [1]* (Metabolite)	0.0724447
maleate (Metabolite)	0.0139593
1-stearoyl-2-oleoyl-GPC (18:0/18:1) (Metabolite)	0.0148511
phosphate (Metabolite)	0.0133727
deoxycholic acid 12-sulfate* (Metabolite)	0.0454748
1-(1-enyl-stearoyl)-2-oleoyl-GPE (P-18:0/18:1) (Metabolite)	0.417306
4-ethylphenylsulfate (Metabolite)	0.211384
thymol sulfate (Metabolite)	0.198742
3-hydroxystearate (Metabolite)	0.00301097
3-methoxycatechol sulfate (2) (Metabolite)	0.0249323
allantoin (Metabolite)	0.0279457
pyridoxal (Metabolite)	0.239783
cis-4-decenoate (10:1n6)* (Metabolite)	0.0486826
azelate (C9-DC) (Metabolite)	0.0266814
1-oleoyl-GPI (18:1) (Metabolite)	0.0102188
retinol (Vitamin A) (Metabolite)	0.0229501
piperine (Metabolite)	0.107188
riboflavin (Vitamin B2) (Metabolite)	0.0186917
salicylate (Metabolite)	0.0496749
1-palmitoyl-2-oleoyl-GPE (16:0/18:1) (Metabolite)	0.00401363
1-linoleoyl-GPI (18:2)* (Metabolite)	0.013473
1-palmitoleoylglycerol (16:1)* (Metabolite)	0.0192621
palmitoyl dihydrosphingomyelin (d18:0/16:0)* (Metabolite)	0.0419872
tricosanoyl sphingomyelin (d18:1/23:0)* (Metabolite)	0.0091989
N-acetylisoleucine (Metabolite)	0.0529358
fructosyllysine (Metabolite)	0.0494086
sarcosine (Metabolite)	0.0825663

## Sheet: Proteomics(P)(ALL)
feature name	feature importance
IL3RA (Protein)	0.0332315
STX6 (Protein)	0.0484785
GZMA (Protein)	0.138006
PPP3R1 (Protein)	0.0316009
SLITRK6 (Protein)	0.00504804
PTPN1 (Protein)	0.0065947
LRMP (Protein)	0.0425826
SHMT1 (Protein)	0.0212448
LXN (Protein)	0.0271807
ANXA11 (Protein)	0.00317107
DFFA (Protein)	0.0092686
AMBN (Protein)	0.0113084
MAEA (Protein)	0.0335575
GSTA3 (Protein)	0.0917338
VAMP5 (Protein)	0.0197342
PAEP (Protein)	0.0863318
FKBP4 (Protein)	0.0025201
NOS1 (Protein)	0.0118617
MED18 (Protein)	0.0137878
DKK3 (Protein)	0.0203491
MAD1L1 (Protein)	0.252743
TACC3 (Protein)	0.00374797
MGLL (Protein)	0.00489933
APLP1 (Protein)	0.0110663
CA5A (Protein)	0.362119
CA13 (Protein)	0.00494663
ITGB7 (Protein)	0.13472
CX3CL1 (Protein)	0.0171902
DOK2 (Protein)	0.00299141
TRIM21 (Protein)	0.0227723
TARBP2 (Protein)	0.145128
PTPRN2 (Protein)	0.0231841
AREG (Protein)	0.00975779
DARS (Protein)	0.227744
CNDP1 (Protein)	0.0196269
IFNGR2 (Protein)	0.0183223
CCL20 (Protein)	0.255954
CEBPB (Protein)	0.189862
RSPO3 (Protein)	0.0221091
KLK4 (Protein)	0.179088
SULT1A1 (Protein)	0.0100426
NUB1 (Protein)	0.0156664
TBC1D23 (Protein)	0.0501053
BCR (Protein)	0.0784165
ARHGAP1 (Protein)	0.0156267
SOD1 (Protein)	0.0183393
LTA4H (Protein)	0.037822
HCLS1 (Protein)	0.0246729
NPPC (Protein)	0.0363036
PTPN6 (Protein)	0.00410726
CALB1 (Protein)	0.00626065
ESM1 (Protein)	0.083447
SKAP1 (Protein)	0.0579385
AXIN1 (Protein)	0.030943
SERPINB9 (Protein)	0.156352
ATOX1 (Protein)	0.0360761
MESD (Protein)	0.0123083
RET (Protein)	0.128553
SIRT2 (Protein)	0.00244337
TPT1 (Protein)	0.00496346
RILP (Protein)	0.0162926
HNMT (Protein)	0.359285
ABL1 (Protein)	0.0064247
DNAJA2 (Protein)	0.0334211
ULBP2 (Protein)	0.0198898
SLAMF6 (Protein)	0.0623556
FGF5 (Protein)	0.0828931
SRC (Protein)	0.0136332
CPE (Protein)	0.00210827
FOSB (Protein)	0.00547751
PPP1R9B (Protein)	0.00483072
ADAM22 (Protein)	0.0709982
RHOC (Protein)	0.0029952
INPPL1 (Protein)	0.00192466
CALCOCO1 (Protein)	0.182978
EDAR (Protein)	0.00723119
MYO9B (Protein)	0.0049062
SIGLEC6 (Protein)	0.0483394
SERPINA12 (Protein)	0.0540747
HSD11B1 (Protein)	0.025387
TNFRSF10B (Protein)	0.0149558
FURIN (Protein)	0.0223084
DRG2 (Protein)	0.00329722
RCOR1 (Protein)	0.0671251
SPINK4 (Protein)	0.0225246
LAG3 (Protein)	0.00436266
NFATC1 (Protein)	0.00804306
CD244 (Protein)	0.0115496
METAP1D (Protein)	0.00949492
ACVRL1 (Protein)	0.129493
IL2 (Protein)	0.052502
TJAP1 (Protein)	0.0927684
EPS8L2 (Protein)	0.101821
PRTG (Protein)	0.0453416
FUT8 (Protein)	0.0272371
TLR3 (Protein)	0.108389
CORO1A (Protein)	0.00130541
EPHB6 (Protein)	0.0146487
NFKBIE (Protein)	0.00490058
DECR1 (Protein)	0.037185
CHMP1A (Protein)	0.00352864
PSME2 (Protein)	0.0318472
CASP3 (Protein)	0.0009109
SF3B4 (Protein)	0.0167429
EPHA2 (Protein)	0.0163002
ITGB6 (Protein)	0.0134123
FLT3LG (Protein)	0.0266301
ITGAV (Protein)	0.147955
PDP1 (Protein)	0.206325
HAGH (Protein)	0.0030637
MVK (Protein)	0.155628
TNFSF14 (Protein)	0.0481767
OMG (Protein)	0.0461519
GFER (Protein)	0.197927
ADA (Protein)	0.0193732
PRDX5 (Protein)	0.0429136
SH2D1A (Protein)	0.0260199
TRIM5 (Protein)	0.01677
NID2 (Protein)	0.0807632
GPC5 (Protein)	0.0465342
PMVK (Protein)	0.00329086
ADAMTS15 (Protein)	0.00987173
DGKZ (Protein)	0.178645
EBI3_IL27 (Protein)	0.0218252
STX4 (Protein)	0.00208335
OXT (Protein)	0.0240105
IVD (Protein)	0.0710196
GSAP (Protein)	0.0108878
GALNT2 (Protein)	0.0494096
BANK1 (Protein)	0.103375
RGS8 (Protein)	0.0526893
AMY2A (Protein)	0.0166747
BMP6 (Protein)	0.0151844
BAG6 (Protein)	0.00238642
TCL1A (Protein)	0.033451
CDKN1A (Protein)	0.0318405
TMPRSS15 (Protein)	0.731483
FOPNL (Protein)	0.0289974
GFAP (Protein)	0.0228931
CC2D1A (Protein)	0.00738395
SIT1 (Protein)	0.0525637
METAP2 (Protein)	0.0508417
AK1 (Protein)	0.0146066
PROK1 (Protein)	0.00365118
FXN (Protein)	0.00303867
CCS (Protein)	0.0676044
IGF1R (Protein)	0.0432804
DAPP1 (Protein)	0.00951537
CASP2 (Protein)	0.00356404
TFPI2 (Protein)	0.0159554
IL17RB (Protein)	0.0108106
TNFRSF10A (Protein)	0.01134
FLRT2 (Protein)	0.00616582
BGN (Protein)	0.0107921
GYS1 (Protein)	0.0268049
CCT5 (Protein)	0.0202908
F7 (Protein)	0.0121685
ATP5IF1 (Protein)	0.0006776
LBR (Protein)	0.0143007
FLT1 (Protein)	0.0233704
SUSD1 (Protein)	0.00559928
NUDC (Protein)	0.0102846
FABP9 (Protein)	0.0355727
SCRN1 (Protein)	0.00373189
ACTA2 (Protein)	0.0455808
F3 (Protein)	0.021849
GRK5 (Protein)	0.072658
PRCP (Protein)	0.0868986
LAYN (Protein)	0.00787958
CRACR2A (Protein)	0.00567485
LTBP2 (Protein)	0.0334394
NOS3 (Protein)	0.00398428
CRADD (Protein)	0.00780244
BAG3 (Protein)	0.141747
TRIAP1 (Protein)	0.0130752
AGR3 (Protein)	0.0195757
CRIM1 (Protein)	0.00714144
CALB2 (Protein)	0.02812
CD69 (Protein)	0.00275131
YES1 (Protein)	0.00398314
TACSTD2 (Protein)	0.0126593
CXCL5 (Protein)	0.024098
IL17D (Protein)	0.0191839
MFGE8 (Protein)	0.00353549
GLO1 (Protein)	0.0207327
MMP3 (Protein)	0.0687095
SKAP2 (Protein)	0.000876586
ISLR2 (Protein)	0.0894581
CGA (Protein)	0.0200725
IL17F (Protein)	0.0380235
ITIH3 (Protein)	0.0254144
CNST (Protein)	0.0030153
NMNAT1 (Protein)	0.0319717
IGSF3 (Protein)	0.0310899
VPS53 (Protein)	0.0920065
WWP2 (Protein)	0.0315697
PSME1 (Protein)	0.00264591
VPS37A (Protein)	0.0212276
MAX (Protein)	0.0167905
PSMG3 (Protein)	0.0149337
IMPA1 (Protein)	0.337308
EGF (Protein)	0.0166365
SNAP29 (Protein)	0.00724891
ABHD14B (Protein)	0.00783479
GBP2 (Protein)	0.112175
IKBKG (Protein)	0.00256615
COMT (Protein)	0.0512058
TNF (Protein)	0.0168952
TNF (Protein)	0.0191026
TNF (Protein)	0.0162678
TNF (Protein)	0.015999
PODXL (Protein)	0.029475
CA14 (Protein)	0.00442587
TBC1D17 (Protein)	0.0283254
IGFBP3 (Protein)	0.0413186
HAO1 (Protein)	0.113897
SNAP23 (Protein)	0.00333948
TNFRSF19 (Protein)	0.0446846
FAM3B (Protein)	0.00433138
SFTPA1 (Protein)	0.090723
PLTP (Protein)	0.0515617
GGH (Protein)	0.0152747
STX8 (Protein)	0.00755968
ARHGEF12 (Protein)	0.0380921
LAT2 (Protein)	0.0227278
IL6R (Protein)	0.01201
QDPR (Protein)	0.0313383
TDRKH (Protein)	0.0114027
CD5 (Protein)	0.0125014
HPCAL1 (Protein)	0.0366642
PSG1 (Protein)	0.103983
CD63 (Protein)	0.0915249
CD40LG (Protein)	0.00259821
CEP85 (Protein)	0.0110742
BMP4 (Protein)	0.0411924
CASP8 (Protein)	0.0153544
C1QTNF1 (Protein)	0.15254
CDKN2D (Protein)	0.0838416
AIFM1 (Protein)	0.0921016
EIF4B (Protein)	0.00231048
MANF (Protein)	0.00330823
IRAK4 (Protein)	0.0414273
PIK3AP1 (Protein)	0.0341636
DKK4 (Protein)	0.0325371
LY75 (Protein)	0.025456
IQGAP2 (Protein)	0.0506276
VNN2 (Protein)	0.0345632
HEXIM1 (Protein)	0.00238713
BCAN (Protein)	0.0970761
COX5B (Protein)	0.00682652
STK11 (Protein)	0.0566037
CDC37 (Protein)	0.198946
PLA2G4A (Protein)	0.0247865
PI3 (Protein)	0.0123255
IFNG (Protein)	0.161572
FRZB (Protein)	0.0712928
IL1B (Protein)	0.0508882
RSPO1 (Protein)	0.0352066
EIF4G1 (Protein)	0.000178119
PRKCQ (Protein)	0.151232
VMO1 (Protein)	0.293226
GSTA1 (Protein)	0.019444
RBKS (Protein)	0.0147347
DDX58 (Protein)	0.166647
SUGT1 (Protein)	0.105231
CNPY4 (Protein)	0.0773726
LAT (Protein)	0.00137634
BIN2 (Protein)	0.0340806
ARNT (Protein)	0.127555
SMOC1 (Protein)	0.00761865
KIFBP (Protein)	0.0532914
DNMBP (Protein)	0.0785597
LYN (Protein)	0.005011
AMY2B (Protein)	0.00945037
FKBP1B (Protein)	0.0191747
PAPPA (Protein)	0.017525
ERBIN (Protein)	0.0113221
PRDX6 (Protein)	0.322685
FKBP5 (Protein)	0.00556809
PRDX3 (Protein)	0.00601339
ADAM15 (Protein)	0.0416857
GNE (Protein)	0.0155863
IL15RA (Protein)	0.0829727
PDLIM7 (Protein)	0.0100593
NEFL (Protein)	0.200041
EREG (Protein)	0.00361871
STAMBP (Protein)	0.00471474
HSPB6 (Protein)	0.0523357
ST3GAL1 (Protein)	0.153513
LHB (Protein)	0.517127
UBAC1 (Protein)	0.0119929
PPME1 (Protein)	0.0126424
PTX3 (Protein)	0.0499132
CLIP2 (Protein)	0.0866558
LYPD8 (Protein)	0.0234128
NRTN (Protein)	0.0163536
TXLNA (Protein)	0.00594093
MITD1 (Protein)	0.0226668
SORD (Protein)	0.0602944
DEFB4A_DEFB4B (Protein)	0.0157348
GP2 (Protein)	0.067538
NCK2 (Protein)	0.00195682
LRIG1 (Protein)	0.0856082
CD2AP (Protein)	0.0151598
NPTXR (Protein)	0.0389792
NBN (Protein)	0.00898333
ATP6AP2 (Protein)	0.0283091
C2CD2L (Protein)	0.0595168
GRAP2 (Protein)	0.105281
DBNL (Protein)	0.00962387
TSPAN1 (Protein)	0.100532
MATN3 (Protein)	0.0233368
NT5E (Protein)	0.0453277
IL4R (Protein)	0.0139099
FMR1 (Protein)	0.0488894
LDLR (Protein)	0.0252877
MPIG6B (Protein)	0.0451772
APRT (Protein)	0.00191095
TRAF2 (Protein)	0.016023
RAD23B (Protein)	0.0342691
TBC1D5 (Protein)	0.0117468
CLEC1B (Protein)	0.00843974
S100A4 (Protein)	0.0240387
PRKAR1A (Protein)	0.0405267
DIABLO (Protein)	0.0104605
CST5 (Protein)	0.0772549
FABP4 (Protein)	0.0357808
MAP4K5 (Protein)	0.00647701
CD22 (Protein)	0.149996
ICAM4 (Protein)	0.0550035

## Sheet: Gut(G)(ALL)
feature name	feature importance
Bacteroides_vulgatus (Gut)	0.718998
Roseburia_faecis (Gut)	0.192117
Faecalibacterium_prausnitzii (Gut)	0.109029
Alistipes_putredinis (Gut)	0.470488
Fusicatenibacter_saccharivorans (Gut)	0.375214
Roseburia_intestinalis (Gut)	0.109827
Eubacterium_eligens (Gut)	0.142425
Roseburia_inulinivorans (Gut)	0.270517
Ruminococcus_torques (Gut)	0.55226
Dorea_longicatena (Gut)	0.54192
Bacteroides_uniformis (Gut)	0.305363
Odoribacter_splanchnicus (Gut)	0.205272
Firmicutes_bacterium_CAG_83 (Gut)	0.148849
Anaerostipes_hadrus (Gut)	0.876437
Agathobaculum_butyriciproducens (Gut)	0.178558
Coprococcus_catus (Gut)	0.743003
Coprococcus_comes (Gut)	0.0739604
Dorea_formicigenerans (Gut)	0.246467
Eubacterium_rectale (Gut)	0.145459
Blautia_obeum (Gut)	0.37638
Eubacterium_hallii (Gut)	0.514262
Oscillibacter_sp_57_20 (Gut)	0.770737
Blautia_wexlerae (Gut)	0.885428
Collinsella_aerofaciens (Gut)	0.323298
Eubacterium_sp_CAG_38 (Gut)	0.43947
Parabacteroides_distasonis (Gut)	0.141461
Alistipes_shahii (Gut)	0.677256
Alistipes_finegoldii (Gut)	0.165579
Bacteroides_ovatus (Gut)	0.152586
Gemmiger_formicilis (Gut)	0.187474
Bilophila_wadsworthia (Gut)	0.443275
Roseburia_hominis (Gut)	0.11312
Eubacterium_ramulus (Gut)	0.360043

## Sheet: Oral(O)(ALL)
feature name	feature importance
Neisseria_subflava (Saliva)	0.373649
Prevotella_jejuni (Saliva)	0.0530391
Veillonella_dispar (Saliva)	0.31479
Bacteroidaceae_unclassified_SGB1468 (Saliva)	0.112314
Actinomyces_graevenitzii (Saliva)	0.978376
Prevotella_melaninogenica (Saliva)	1.03544
Megasphaera_micronuciformis (Saliva)	0.277075
Candidatus_Saccharibacteria_unclassified_SGB19850 (Saliva)	0.135187
Veillonella_atypica (Saliva)	0.278205
Porphyromonas_pasteri (Saliva)	0.901913
Prevotella_pallens (Saliva)	0.449331
Alloprevotella_tannerae (Saliva)	0.520623
Streptococcus_mitis (Saliva)	0.173903
Lancefieldella_parvula (Saliva)	0.140862
Haemophilus_parainfluenzae (Saliva)	0.202698
Veillonella_parvula (Saliva)	0.177372
Neisseria_sicca (Saliva)	0.154136
Prevotella_salivae (Saliva)	0.206639
Selenomonas_SGB5880 (Saliva)	0.207185
Trueperella_pyogenes (Saliva)	0.182314
Streptococcus_sp_263_SSPC (Saliva)	0.29766
Tannerella_sp_oral_taxon_HOT_286 (Saliva)	0.0663253
Rothia_mucilaginosa (Saliva)	0.120488
Lautropia_mirabilis (Saliva)	0.367974
Isoptericola_variabilis (Saliva)	1.1137
Campylobacter_concisus (Saliva)	0.0913402
Streptococcus_parasanguinis (Saliva)	0.0742502
Streptococcus_oralis (Saliva)	0.279643
Actinomyces_sp_ICM47 (Saliva)	0.110458
Streptococcus_salivarius (Saliva)	0.129543
Actinomyces_oris (Saliva)	0.210185
Corynebacterium_matruchotii (Saliva)	0.3722
Rothia_dentocariosa (Saliva)	0.134884
Actinomyces_dentalis (Saliva)	1.0059
Selenomonas_sputigena (Saliva)	0.205113
Prevotella_oris (Saliva)	0.231274
Prevotella_oulorum (Saliva)	0.10009
Prevotella_histicola (Saliva)	0.165702

## Sheet: C(5)
feature name	feature importance
Triglycerides (Clinical)	2.14066
Platelet (Clinical)	1.20501
Pulse (beats per minute) (Clinical)	2.65209
GGT (Clinical)	1.67504
Sodium (Clinical)	1.30223

## Sheet: C(10)
feature name	feature importance
Triglycerides (Clinical)	0.929279
Platelet (Clinical)	0.481244
Pulse (beats per minute) (Clinical)	1.30728
GGT (Clinical)	0.716853
Sodium (Clinical)	0.865375
Lymphocyte. Absolute (Clinical)	0.798134
ALT (Clinical)	1.30572
Insulin (Clinical)	0.735402
Diastolic blood pressure (mmHg) (Clinical)	1.56606
ALP (Clinical)	1.5328

## Sheet: M(5)
feature name	feature importance
threonate (Metabolite)	3.25915
1,2-dipalmitoyl-GPC (16:0/16:0) (Metabolite)	1.06421
1-stearoyl-2-linoleoyl-GPE (18:0/18:2)* (Metabolite)	1.07036
1-stearoyl-2-oleoyl-GPE (18:0/18:1) (Metabolite)	2.81826
oleoyl-linoleoyl-glycerol (18:1/18:2) [1] (Metabolite)	1.45889

## Sheet: M(10)
feature name	feature importance
threonate (Metabolite)	1.97656
1,2-dipalmitoyl-GPC (16:0/16:0) (Metabolite)	0.827895
1-stearoyl-2-linoleoyl-GPE (18:0/18:2)* (Metabolite)	0.456759
1-stearoyl-2-oleoyl-GPE (18:0/18:1) (Metabolite)	1.2851
oleoyl-linoleoyl-glycerol (18:1/18:2) [1] (Metabolite)	0.553653
palmitoyl-linoleoyl-glycerol (16:0/18:2) [2]* (Metabolite)	2.30333
oleoyl-linoleoyl-glycerol (18:1/18:2) [2] (Metabolite)	0.281086
1-stearoyl-2-arachidonoyl-GPE (18:0/20:4) (Metabolite)	0.436664
1-cerotoyl-GPC (26:0)* (Metabolite)	1.27814
3-phosphoglycerate (Metabolite)	2.24662

[truncated: 6 more sheets: P(5), P(10), G(5), G(10), O(5), O(10)]
